# Supplementary material for: Full-Length Transcriptome Analysis Reveals Candidate Genes Involved in Terpenoid Biosynthesis in Artemisia argyi
Source: Front Genet. 2021 Jun 22;12:659962. doi: 10.3389/fgene.2021.659962 (PMC8258318; doi:10.3389/fgene.2021.659962)
Supplement: Supplementary Figure 1 — Flowchart of bioinformatics analysis of full-length transcriptome. [file Data_Sheet_1.ZIP]

Archive with 15 entries (15 files):
- Table S3 Function annotation of A. argyi transcripts against eight different public databases..docx
- Table S4 Go annotation of A. argyi transcripts.xls
- Table S5 Transcripts expressed in the root, stem and leaf tissues of A. argyi.xlsx
- Table S6 Transcripts specific-expressed in the A. argyi leaf tissue.xlsx
- Table S7  Expression profiles of 13850 DETs between leaf and root of A.argyi. L and R represent the leaf and root, respectively..xlsx
- Table S8  Expression profiles of 9502 DETs between leaf and stem of A.argyi. L and S represent the leaf and stem, respectively..xlsx
- Table S9 187 genes involved in terpenoid biosynthesis in A. argyi.xlsx
- Table S10 32 genes involved in terpenoid biosynthesis.xlsx
- Table S11 Predicted lncRNA of A. argyi.xlsx
- Table S12 candidates AS.xls
- Figure S1 Flowchart of bioinformatics analysis of full-length transcriptome.tif
- Figure S2 busco.png
- Figure S3 Hist of ROI read length..tif
- Table S1  Primers for qRT-PCR and the amplification efficiency of the primers in this study.docx
- Table S2 Overview of assembly and quality evaluation of the A. argyi RNA-seq clean data..docx
