# Supplementary material for: Full-Length Transcriptome Analysis Reveals Candidate Genes Involved in Terpenoid Biosynthesis in Artemisia argyi
Source: Front Genet. 2021 Jun 22;12:659962. doi: 10.3389/fgene.2021.659962 (PMC8258318; doi:10.3389/fgene.2021.659962)
Supplement: Supplementary Figure 1 — Flowchart of bioinformatics analysis of full-length transcriptome. [file Data_Sheet_1.ZIP › Table S4 Go annotation of A. argyi transcripts.xls]

## Sheet: GO annotation
Table S4. GO annotation of A. argyi transcripts.
#GO_Function	Unigene_number	Unigene_ID
Biological Process	29799
Biological Process: 'de novo' AMP biosynthetic process (GO:0044208);	6	F01_transcript_6734;F01_transcript_13967;F01_transcript_7735;F01_transcript_7206;F01_transcript_45971;F01_transcript_36575
Biological Process: 'de novo' CTP biosynthetic process (GO:0044210);	12	F01_transcript_21797;F01_transcript_12980;F01_transcript_4691;F01_transcript_25194;F01_transcript_46568;F01_transcript_22112;F01_transcript_37510;F01_transcript_34647;F01_transcript_39908;F01_transcript_7166;F01_transcript_28766;F01_transcript_51447
Biological Process: 'de novo' IMP biosynthetic process (GO:0006189);	10	F01_transcript_7735;F01_transcript_37163;F01_transcript_47996;F01_transcript_13967;F01_transcript_13220;F01_transcript_32234;F01_transcript_10192;F01_transcript_6349;F01_transcript_41509;F01_transcript_43753
Biological Process: 'de novo' L-methionine biosynthetic process (GO:0071266);	2	F01_transcript_21225;F01_transcript_37172
Biological Process: 'de novo' UMP biosynthetic process (GO:0044205);	3	F01_transcript_29398;F01_transcript_17722;F01_transcript_8715
Biological Process: 'de novo' posttranslational protein folding (GO:0051084);	2	F01_transcript_22758;F01_transcript_45944
Biological Process: 'de novo' pyrimidine nucleobase biosynthetic process (GO:0006207);	14	F01_transcript_40659;F01_transcript_24023;F01_transcript_29398;F01_transcript_11603;F01_transcript_9462;F01_transcript_22240;F01_transcript_29089;F01_transcript_8715;F01_transcript_31052;F01_transcript_9816;F01_transcript_42172;F01_transcript_17722;F01_transcript_9272;F01_transcript_16703
Biological Process: (1->3)-beta-D-glucan biosynthetic process (GO:0006075);	42	F01_transcript_28247;F01_transcript_37368;F01_transcript_35634;F01_transcript_14123;F01_transcript_42176;F01_transcript_26355;F01_transcript_41603;F01_transcript_17187;F01_transcript_32933;F01_transcript_52247;F01_transcript_50175;F01_transcript_15251;F01_transcript_122;F01_transcript_27519;F01_transcript_49881;F01_transcript_33555;F01_transcript_39995;F01_transcript_52030;F01_transcript_49134;F0…
Biological Process: (1->3)-beta-D-glucan catabolic process (GO:0006076);	4	F01_transcript_28723;F01_transcript_29751;F01_transcript_5322;F01_transcript_19943
Biological Process: 1-aminocyclopropane-1-carboxylate biosynthetic process (GO:0042218);	7	F01_transcript_18151;F01_transcript_35264;F01_transcript_36169;F01_transcript_9194;F01_transcript_8719;F01_transcript_17643;F01_transcript_38934
Biological Process: 2-methylguanosine metabolic process (GO:0080180);	1	F01_transcript_28329
Biological Process: 3'-phospho-5'-adenylyl sulfate transmembrane transport (GO:1902559);	2	F01_transcript_45793;F01_transcript_36379
Biological Process: 5-carbamoylmethyl uridine residue modification (GO:0080178);	1	F01_transcript_50278
Biological Process: 7,8-dihydroneopterin 3'-triphosphate biosynthetic process (GO:0035998);	3	F01_transcript_8466;F01_transcript_46460;F01_transcript_47263
Biological Process: 7-methylguanosine RNA capping (GO:0009452);	1	F01_transcript_16102
Biological Process: 7-methylguanosine mRNA capping (GO:0006370);	4	F01_transcript_9854;F01_transcript_47163;F01_transcript_4199;F01_transcript_12743
Biological Process: 9,9'-di-cis-zeta-carotene desaturation to 7,9,7',9'-tetra-cis-lycopene (GO:0052889);	4	F01_transcript_37388;F01_transcript_6386;F01_transcript_47348;F01_transcript_49081
Biological Process: ADP transport (GO:0015866);	9	F01_transcript_46309;F01_transcript_16103;F01_transcript_27411;F01_transcript_4910;F01_transcript_32063;F01_transcript_4950;F01_transcript_13946;F01_transcript_19614;F01_transcript_24220
Biological Process: AMP biosynthetic process (GO:0006167);	11	F01_transcript_27675;F01_transcript_52026;F01_transcript_42650;F01_transcript_19790;F01_transcript_20855;F01_transcript_10086;F01_transcript_50085;F01_transcript_29621;F01_transcript_21745;F01_transcript_49915;F01_transcript_39927
Biological Process: ATP biosynthetic process (GO:0006754);	28	F01_transcript_26182;F01_transcript_47149;F01_transcript_29252;F01_transcript_1923;F01_transcript_2443;F01_transcript_2391;F01_transcript_51562;F01_transcript_1713;F01_transcript_50101;F01_transcript_2019;F01_transcript_16091;F01_transcript_48382;F01_transcript_2146;F01_transcript_48008;F01_transcript_39512;F01_transcript_22282;F01_transcript_15776;F01_transcript_51055;F01_transcript_51381;F01_tr…
Biological Process: ATP hydrolysis coupled proton transport (GO:0015991);	76	F01_transcript_22927;F01_transcript_6709;F01_transcript_24753;F01_transcript_7080;F01_transcript_15359;F01_transcript_40016;F01_transcript_18885;F01_transcript_3548;F01_transcript_24257;F01_transcript_48622;F01_transcript_43886;F01_transcript_12842;F01_transcript_6759;F01_transcript_25953;F01_transcript_15050;F01_transcript_49721;F01_transcript_24862;F01_transcript_12890;F01_transcript_14690;F01_…
Biological Process: ATP metabolic process (GO:0046034);	16	F01_transcript_15466;F01_transcript_8206;F01_transcript_26309;F01_transcript_7101;F01_transcript_7601;F01_transcript_15359;F01_transcript_18420;F01_transcript_39163;F01_transcript_7677;F01_transcript_27706;F01_transcript_14840;F01_transcript_31215;F01_transcript_35100;F01_transcript_15050;F01_transcript_12842;F01_transcript_33377
Biological Process: ATP synthesis coupled electron transport (GO:0042773);	16	F01_transcript_30445;F01_transcript_46002;F01_transcript_33823;F01_transcript_5864;F01_transcript_38908;F01_transcript_28962;F01_transcript_15226;F01_transcript_43112;F01_transcript_3983;F01_transcript_23053;F01_transcript_21185;F01_transcript_37355;F01_transcript_21721;F01_transcript_4276;F01_transcript_14879;F01_transcript_31101
Biological Process: ATP synthesis coupled proton transport (GO:0015986);	52	F01_transcript_21474;F01_transcript_13925;F01_transcript_17968;F01_transcript_29919;F01_transcript_6778;F01_transcript_51150;F01_transcript_18197;F01_transcript_6305;F01_transcript_32662;F01_transcript_46744;F01_transcript_29039;F01_transcript_32031;F01_transcript_34818;F01_transcript_22087;F01_transcript_29966;F01_transcript_44532;F01_transcript_50045;F01_transcript_14690;F01_transcript_24280;F0…
Biological Process: ATP transport (GO:0015867);	9	F01_transcript_46309;F01_transcript_16103;F01_transcript_27411;F01_transcript_4910;F01_transcript_32063;F01_transcript_4950;F01_transcript_13946;F01_transcript_19614;F01_transcript_24220
Biological Process: ATP-dependent chromatin remodeling (GO:0043044);	12	F01_transcript_39946;F01_transcript_34782;F01_transcript_15853;F01_transcript_16675;F01_transcript_38858;F01_transcript_33991;F01_transcript_14122;F01_transcript_34426;F01_transcript_36979;F01_transcript_4025;F01_transcript_21334;F01_transcript_41920
Biological Process: Arp2/3 complex-mediated actin nucleation (GO:0034314);	3	F01_transcript_32959;F01_transcript_10372;F01_transcript_49166
Biological Process: C-5 methylation of cytosine (GO:0090116);	8	F01_transcript_21228;F01_transcript_16080;F01_transcript_286;F01_transcript_34013;F01_transcript_43687;F01_transcript_285;F01_transcript_28401;F01_transcript_13730
Biological Process: C-terminal protein lipidation (GO:0006501);	13	F01_transcript_45620;F01_transcript_13090;F01_transcript_22284;F01_transcript_40830;F01_transcript_48907;F01_transcript_14247;F01_transcript_19890;F01_transcript_18641;F01_transcript_45865;F01_transcript_19208;F01_transcript_42624;F01_transcript_32033;F01_transcript_35403
Biological Process: C-terminal protein methylation (GO:0006481);	1	F01_transcript_19536
Biological Process: C4 photosynthesis (GO:0009760);	1	F01_transcript_15647
Biological Process: CAAX-box protein processing (GO:0071586);	6	F01_transcript_20108;F01_transcript_9519;F01_transcript_31472;F01_transcript_51045;F01_transcript_21649;F01_transcript_14648
Biological Process: CDP-choline pathway (GO:0006657);	4	F01_transcript_6082;F01_transcript_12597;F01_transcript_10851;F01_transcript_17839
Biological Process: CDP-diacylglycerol biosynthetic process (GO:0016024);	11	F01_transcript_13465;F01_transcript_41369;F01_transcript_27988;F01_transcript_9496;F01_transcript_3591;F01_transcript_7542;F01_transcript_36804;F01_transcript_8554;F01_transcript_9964;F01_transcript_19057;F01_transcript_30795
Biological Process: CMP-keto-3-deoxy-D-manno-octulosonic acid biosynthetic process (GO:0033468);	1	F01_transcript_34944
Biological Process: COP9 signalosome assembly (GO:0010387);	2	F01_transcript_9559;F01_transcript_31711
Biological Process: COPII vesicle coating (GO:0048208);	1	F01_transcript_38989
Biological Process: CTP biosynthetic process (GO:0006241);	1	F01_transcript_34478
Biological Process: CTP salvage (GO:0044211);	10	F01_transcript_51643;F01_transcript_30870;F01_transcript_31035;F01_transcript_51605;F01_transcript_20861;F01_transcript_41349;F01_transcript_47078;F01_transcript_33126;F01_transcript_8752;F01_transcript_47112
Biological Process: CUT catabolic process (GO:0071034);	1	F01_transcript_37728
Biological Process: D-amino acid catabolic process (GO:0019478);	2	F01_transcript_23976;F01_transcript_20185
Biological Process: D-cysteine catabolic process (GO:0019447);	1	F01_transcript_29270
Biological Process: D-ribose metabolic process (GO:0006014);	17	F01_transcript_46864;F01_transcript_21726;F01_transcript_31850;F01_transcript_11045;F01_transcript_13338;F01_transcript_1484;F01_transcript_13824;F01_transcript_48452;F01_transcript_49616;F01_transcript_41706;F01_transcript_52026;F01_transcript_15681;F01_transcript_49745;F01_transcript_14657;F01_transcript_17538;F01_transcript_10972;F01_transcript_50085
Biological Process: D-serine biosynthetic process (GO:0070179);	2	F01_transcript_50626;F01_transcript_32682
Biological Process: D-xylose metabolic process (GO:0042732);	3	F01_transcript_9098;F01_transcript_8397;F01_transcript_25913
Biological Process: DNA biosynthetic process (GO:0071897);	23	F01_transcript_28847;F01_transcript_39008;F01_transcript_17245;F01_transcript_14404;F01_transcript_25793;F01_transcript_45087;F01_transcript_35567;F01_transcript_51940;F01_transcript_19180;F01_transcript_36339;F01_transcript_18205;F01_transcript_24670;F01_transcript_48548;F01_transcript_13773;F01_transcript_17062;F01_transcript_826;F01_transcript_13485;F01_transcript_42783;F01_transcript_975;F01_…
Biological Process: DNA catabolic process (GO:0006308);	4	F01_transcript_47216;F01_transcript_36473;F01_transcript_32804;F01_transcript_10809
Biological Process: DNA catabolic process, endonucleolytic (GO:0000737);	1	F01_transcript_4432
Biological Process: DNA demethylation (GO:0080111);	1	F01_transcript_14229
Biological Process: DNA duplex unwinding (GO:0032508);	49	F01_transcript_24868;F01_transcript_3804;F01_transcript_3215;F01_transcript_40392;F01_transcript_50591;F01_transcript_17706;F01_transcript_29902;F01_transcript_46964;F01_transcript_45074;F01_transcript_14859;F01_transcript_15856;F01_transcript_14290;F01_transcript_25186;F01_transcript_40504;F01_transcript_41839;F01_transcript_16524;F01_transcript_44348;F01_transcript_36089;F01_transcript_39742;F0…
Biological Process: DNA endoreduplication (GO:0042023);	8	F01_transcript_15849;F01_transcript_127;F01_transcript_45334;F01_transcript_94;F01_transcript_16455;F01_transcript_28517;F01_transcript_26846;F01_transcript_103
Biological Process: DNA integration (GO:0015074);	44	F01_transcript_20639;F01_transcript_31070;F01_transcript_38186;F01_transcript_36127;F01_transcript_23622;F01_transcript_17111;F01_transcript_25815;F01_transcript_533;F01_transcript_47657;F01_transcript_19130;F01_transcript_33735;F01_transcript_28661;F01_transcript_15389;F01_transcript_16834;F01_transcript_49442;F01_transcript_25084;F01_transcript_47830;F01_transcript_49222;F01_transcript_548;F01_…
Biological Process: DNA integrity checkpoint (GO:0031570);	1	F01_transcript_44233
Biological Process: DNA ligation (GO:0006266);	2	F01_transcript_47163;F01_transcript_4199
Biological Process: DNA ligation involved in DNA repair (GO:0051103);	3	F01_transcript_2307;F01_transcript_36626;F01_transcript_36458
Biological Process: DNA mediated transformation (GO:0009294);	5	F01_transcript_13777;F01_transcript_8345;F01_transcript_38832;F01_transcript_16781;F01_transcript_7913
Biological Process: DNA metabolic process (GO:0006259);	15	F01_transcript_43215;F01_transcript_31526;F01_transcript_30404;F01_transcript_22518;F01_transcript_43870;F01_transcript_26899;F01_transcript_49886;F01_transcript_34521;F01_transcript_51939;F01_transcript_47190;F01_transcript_11553;F01_transcript_32285;F01_transcript_39005;F01_transcript_27778;F01_transcript_15663
Biological Process: DNA methylation (GO:0006306);	11	F01_transcript_37191;F01_transcript_42808;F01_transcript_47389;F01_transcript_43723;F01_transcript_42118;F01_transcript_14497;F01_transcript_14229;F01_transcript_21655;F01_transcript_25428;F01_transcript_2965;F01_transcript_42696
Biological Process: DNA methylation on cytosine (GO:0032776);	1	F01_transcript_13105
Biological Process: DNA methylation on cytosine within a CHH sequence (GO:0010426);	1	F01_transcript_34013
Biological Process: DNA packaging (GO:0006323);	3	F01_transcript_5428;F01_transcript_29566;F01_transcript_26240
Biological Process: DNA recombinase assembly (GO:0000730);	4	F01_transcript_20863;F01_transcript_45331;F01_transcript_30419;F01_transcript_14585
Biological Process: DNA recombination (GO:0006310);	28	F01_transcript_46328;F01_transcript_26418;F01_transcript_22782;F01_transcript_47163;F01_transcript_24863;F01_transcript_23735;F01_transcript_30178;F01_transcript_34268;F01_transcript_20639;F01_transcript_16524;F01_transcript_4199;F01_transcript_18891;F01_transcript_25306;F01_transcript_47143;F01_transcript_21738;F01_transcript_45418;F01_transcript_40187;F01_transcript_38154;F01_transcript_42559;F…
Biological Process: DNA repair (GO:0006281);	82	F01_transcript_51148;F01_transcript_42783;F01_transcript_12708;F01_transcript_2931;F01_transcript_45945;F01_transcript_46410;F01_transcript_238;F01_transcript_34268;F01_transcript_51655;F01_transcript_26662;F01_transcript_30432;F01_transcript_47143;F01_transcript_13609;F01_transcript_22458;F01_transcript_42559;F01_transcript_25055;F01_transcript_25678;F01_transcript_1801;F01_transcript_43278;F01_…
Biological Process: DNA replication (GO:0006260);	48	F01_transcript_26418;F01_transcript_3608;F01_transcript_28071;F01_transcript_17944;F01_transcript_24629;F01_transcript_16088;F01_transcript_27645;F01_transcript_48548;F01_transcript_39561;F01_transcript_3869;F01_transcript_25548;F01_transcript_17062;F01_transcript_25793;F01_transcript_31464;F01_transcript_23527;F01_transcript_24670;F01_transcript_21741;F01_transcript_18205;F01_transcript_28847;F0…
Biological Process: DNA replication initiation (GO:0006270);	14	F01_transcript_39742;F01_transcript_13441;F01_transcript_5332;F01_transcript_3804;F01_transcript_30250;F01_transcript_3215;F01_transcript_25186;F01_transcript_6129;F01_transcript_38780;F01_transcript_32555;F01_transcript_13877;F01_transcript_3117;F01_transcript_40062;F01_transcript_25799
Biological Process: DNA replication, Okazaki fragment processing (GO:0033567);	1	F01_transcript_28118
Biological Process: DNA replication-independent nucleosome assembly (GO:0006336);	5	F01_transcript_32376;F01_transcript_27040;F01_transcript_46569;F01_transcript_34866;F01_transcript_39205
Biological Process: DNA topological change (GO:0006265);	27	F01_transcript_22394;F01_transcript_28956;F01_transcript_14533;F01_transcript_3429;F01_transcript_47269;F01_transcript_12746;F01_transcript_24253;F01_transcript_19615;F01_transcript_48658;F01_transcript_19586;F01_transcript_31635;F01_transcript_44041;F01_transcript_26271;F01_transcript_34870;F01_transcript_32301;F01_transcript_24893;F01_transcript_41831;F01_transcript_37879;F01_transcript_4432;F0…
Biological Process: DNA unwinding involved in DNA replication (GO:0006268);	6	F01_transcript_19586;F01_transcript_16347;F01_transcript_16352;F01_transcript_33384;F01_transcript_23938;F01_transcript_37879
Biological Process: DNA-dependent DNA replication (GO:0006261);	2	F01_transcript_36869;F01_transcript_18057
Biological Process: DNA-templated transcription, initiation (GO:0006352);	29	F01_transcript_48378;F01_transcript_42526;F01_transcript_52623;F01_transcript_7453;F01_transcript_25958;F01_transcript_24815;F01_transcript_20405;F01_transcript_36509;F01_transcript_36360;F01_transcript_25864;F01_transcript_16397;F01_transcript_29725;F01_transcript_30524;F01_transcript_51118;F01_transcript_34302;F01_transcript_47991;F01_transcript_46254;F01_transcript_49033;F01_transcript_44535;F…
Biological Process: ER body organization (GO:0080119);	8	F01_transcript_21636;F01_transcript_1260;F01_transcript_39392;F01_transcript_30996;F01_transcript_1925;F01_transcript_1335;F01_transcript_25245;F01_transcript_38288
Biological Process: ER to Golgi vesicle-mediated transport (GO:0006888);	70	F01_transcript_41653;F01_transcript_36475;F01_transcript_4184;F01_transcript_47440;F01_transcript_851;F01_transcript_4489;F01_transcript_15014;F01_transcript_2754;F01_transcript_26237;F01_transcript_49129;F01_transcript_13160;F01_transcript_4528;F01_transcript_756;F01_transcript_40152;F01_transcript_10815;F01_transcript_28995;F01_transcript_43438;F01_transcript_38651;F01_transcript_1335;F01_trans…
Biological Process: ER-associated misfolded protein catabolic process (GO:0071712);	2	F01_transcript_25496;F01_transcript_38488
Biological Process: G-protein coupled receptor signaling pathway (GO:0007186);	23	F01_transcript_3482;F01_transcript_30306;F01_transcript_31776;F01_transcript_2537;F01_transcript_14560;F01_transcript_17788;F01_transcript_2587;F01_transcript_41959;F01_transcript_46365;F01_transcript_13068;F01_transcript_45762;F01_transcript_15253;F01_transcript_36032;F01_transcript_28453;F01_transcript_24137;F01_transcript_42863;F01_transcript_33733;F01_transcript_3070;F01_transcript_43296;F01_…
Biological Process: G-protein coupled receptor signaling pathway, coupled to S1P second messenger (GO:0001789);	1	F01_transcript_9218
Biological Process: G1/S transition of mitotic cell cycle (GO:0000082);	5	F01_transcript_13816;F01_transcript_1876;F01_transcript_11841;F01_transcript_23260;F01_transcript_48211
Biological Process: GDP metabolic process (GO:0046710);	8	F01_transcript_16637;F01_transcript_29540;F01_transcript_17189;F01_transcript_46998;F01_transcript_8905;F01_transcript_8723;F01_transcript_28666;F01_transcript_9993
Biological Process: GDP-mannose biosynthetic process (GO:0009298);	5	F01_transcript_6141;F01_transcript_46951;F01_transcript_28309;F01_transcript_41693;F01_transcript_21236
Biological Process: GDP-mannose metabolic process (GO:0019673);	5	F01_transcript_11047;F01_transcript_10208;F01_transcript_10346;F01_transcript_44089;F01_transcript_38164
Biological Process: GMP biosynthetic process (GO:0006177);	3	F01_transcript_29703;F01_transcript_40739;F01_transcript_30882
Biological Process: GMP metabolic process (GO:0046037);	8	F01_transcript_46998;F01_transcript_17189;F01_transcript_29540;F01_transcript_16637;F01_transcript_9993;F01_transcript_28666;F01_transcript_8723;F01_transcript_8905
Biological Process: GPI anchor biosynthetic process (GO:0006506);	13	F01_transcript_20004;F01_transcript_19876;F01_transcript_27017;F01_transcript_23303;F01_transcript_39979;F01_transcript_33419;F01_transcript_10700;F01_transcript_21253;F01_transcript_44696;F01_transcript_22917;F01_transcript_12754;F01_transcript_25196;F01_transcript_30534
Biological Process: GTP biosynthetic process (GO:0006183);	1	F01_transcript_34478
Biological Process: Golgi organization (GO:0007030);	22	F01_transcript_48522;F01_transcript_21636;F01_transcript_34392;F01_transcript_18054;F01_transcript_14840;F01_transcript_1925;F01_transcript_1335;F01_transcript_30996;F01_transcript_25245;F01_transcript_3287;F01_transcript_3634;F01_transcript_30686;F01_transcript_38288;F01_transcript_1260;F01_transcript_45540;F01_transcript_46969;F01_transcript_28574;F01_transcript_4053;F01_transcript_29710;F01_tr…
Biological Process: Golgi to plasma membrane protein transport (GO:0043001);	1	F01_transcript_4054
Biological Process: Golgi to plasma membrane transport (GO:0006893);	5	F01_transcript_18737;F01_transcript_32131;F01_transcript_14670;F01_transcript_2958;F01_transcript_46839
Biological Process: Golgi to vacuole transport (GO:0006896);	8	F01_transcript_26314;F01_transcript_49463;F01_transcript_51041;F01_transcript_27761;F01_transcript_49129;F01_transcript_52807;F01_transcript_10815;F01_transcript_11977
Biological Process: Golgi vesicle budding (GO:0048194);	13	F01_transcript_43359;F01_transcript_40879;F01_transcript_911;F01_transcript_52165;F01_transcript_28911;F01_transcript_26650;F01_transcript_897;F01_transcript_26616;F01_transcript_827;F01_transcript_34217;F01_transcript_24370;F01_transcript_30422;F01_transcript_20987
Biological Process: Golgi vesicle docking (GO:0048211);	4	F01_transcript_4054;F01_transcript_38651;F01_transcript_27950;F01_transcript_2754
Biological Process: Golgi vesicle prefusion complex stabilization (GO:0048213);	1	F01_transcript_29710
Biological Process: Golgi vesicle transport (GO:0048193);	13	F01_transcript_44452;F01_transcript_40842;F01_transcript_29992;F01_transcript_15397;F01_transcript_24031;F01_transcript_45983;F01_transcript_38365;F01_transcript_3408;F01_transcript_47611;F01_transcript_247;F01_transcript_49941;F01_transcript_49659;F01_transcript_10023
Biological Process: Group II intron splicing (GO:0000373);	4	F01_transcript_52270;F01_transcript_23532;F01_transcript_42903;F01_transcript_17824
Biological Process: IMP salvage (GO:0032264);	9	F01_transcript_3106;F01_transcript_50004;F01_transcript_21495;F01_transcript_36654;F01_transcript_49330;F01_transcript_38136;F01_transcript_3122;F01_transcript_26977;F01_transcript_2889
Biological Process: L-alanine catabolic process (GO:0042853);	1	F01_transcript_24987
Biological Process: L-alanine transport (GO:0015808);	2	F01_transcript_28049;F01_transcript_51993
Biological Process: L-alpha-amino acid transmembrane transport (GO:1902475);	3	F01_transcript_20981;F01_transcript_30391;F01_transcript_26337
Biological Process: L-arabinose metabolic process (GO:0046373);	6	F01_transcript_33757;F01_transcript_41997;F01_transcript_5277;F01_transcript_49802;F01_transcript_27055;F01_transcript_36760
Biological Process: L-arginine import (GO:0043091);	5	F01_transcript_6783;F01_transcript_42603;F01_transcript_48752;F01_transcript_22941;F01_transcript_30837
Biological Process: L-ascorbic acid transport (GO:0015882);	1	F01_transcript_13488
Biological Process: L-asparagine biosynthetic process (GO:0070981);	1	F01_transcript_15989
Biological Process: L-glutamate import (GO:0051938);	5	F01_transcript_30837;F01_transcript_22941;F01_transcript_42603;F01_transcript_6783;F01_transcript_48752
Biological Process: L-glutamate transmembrane transport (GO:0089711);	4	F01_transcript_51993;F01_transcript_28049;F01_transcript_30837;F01_transcript_6783
Biological Process: L-glutamate transport (GO:0015813);	1	F01_transcript_43492
Biological Process: L-lysine catabolic process (GO:0019477);	3	F01_transcript_1967;F01_transcript_22727;F01_transcript_14024
Biological Process: L-lysine transmembrane transport (GO:1903401);	7	F01_transcript_51993;F01_transcript_22941;F01_transcript_28049;F01_transcript_30837;F01_transcript_6783;F01_transcript_42603;F01_transcript_48752
Biological Process: L-methionine biosynthetic process from homoserine via O-acetyl-L-homoserine and cystathionine (GO:0019280);	1	F01_transcript_24846
Biological Process: L-methionine salvage from S-adenosylmethionine (GO:0019284);	4	F01_transcript_27487;F01_transcript_41783;F01_transcript_9812;F01_transcript_33931
Biological Process: L-methionine salvage from methylthioadenosine (GO:0019509);	16	F01_transcript_26369;F01_transcript_51146;F01_transcript_27487;F01_transcript_9812;F01_transcript_39139;F01_transcript_21234;F01_transcript_52123;F01_transcript_27465;F01_transcript_31995;F01_transcript_41783;F01_transcript_17601;F01_transcript_16817;F01_transcript_33931;F01_transcript_12252;F01_transcript_13983;F01_transcript_25342
Biological Process: L-phenylalanine biosynthetic process (GO:0009094);	10	F01_transcript_34895;F01_transcript_28859;F01_transcript_24734;F01_transcript_9686;F01_transcript_23514;F01_transcript_9493;F01_transcript_25175;F01_transcript_42467;F01_transcript_21739;F01_transcript_9218
Biological Process: L-phenylalanine catabolic process (GO:0006559);	28	F01_transcript_27398;F01_transcript_14975;F01_transcript_5600;F01_transcript_4294;F01_transcript_5163;F01_transcript_43940;F01_transcript_4795;F01_transcript_40241;F01_transcript_38714;F01_transcript_9065;F01_transcript_4070;F01_transcript_19006;F01_transcript_14931;F01_transcript_4462;F01_transcript_5455;F01_transcript_47607;F01_transcript_18601;F01_transcript_4927;F01_transcript_24671;F01_trans…
Biological Process: L-proline biosynthetic process (GO:0055129);	2	F01_transcript_37135;F01_transcript_3999
Biological Process: L-serine biosynthetic process (GO:0006564);	18	F01_transcript_43055;F01_transcript_48247;F01_transcript_41977;F01_transcript_39866;F01_transcript_5483;F01_transcript_51232;F01_transcript_51110;F01_transcript_6308;F01_transcript_33850;F01_transcript_13009;F01_transcript_44545;F01_transcript_31741;F01_transcript_48105;F01_transcript_49739;F01_transcript_5906;F01_transcript_44088;F01_transcript_16237;F01_transcript_34197
Biological Process: L-serine metabolic process (GO:0006563);	22	F01_transcript_7730;F01_transcript_7932;F01_transcript_25878;F01_transcript_31257;F01_transcript_32682;F01_transcript_8325;F01_transcript_52248;F01_transcript_23602;F01_transcript_8544;F01_transcript_40723;F01_transcript_45570;F01_transcript_8029;F01_transcript_48854;F01_transcript_7971;F01_transcript_42705;F01_transcript_36999;F01_transcript_36334;F01_transcript_7387;F01_transcript_50626;F01_tra…
Biological Process: L-serine transport (GO:0015825);	6	F01_transcript_28450;F01_transcript_18543;F01_transcript_50813;F01_transcript_25031;F01_transcript_25009;F01_transcript_25659
Biological Process: Lewis a epitope biosynthetic process (GO:0010493);	5	F01_transcript_35229;F01_transcript_25344;F01_transcript_37722;F01_transcript_42959;F01_transcript_15461
Biological Process: MAPK cascade (GO:0000165);	70	F01_transcript_46167;F01_transcript_6825;F01_transcript_38147;F01_transcript_8257;F01_transcript_39386;F01_transcript_12669;F01_transcript_13590;F01_transcript_33825;F01_transcript_6313;F01_transcript_37333;F01_transcript_3170;F01_transcript_16558;F01_transcript_33375;F01_transcript_4755;F01_transcript_46444;F01_transcript_22126;F01_transcript_20529;F01_transcript_39852;F01_transcript_35356;F01_t…
Biological Process: Mo-molybdopterin cofactor biosynthetic process (GO:0006777);	4	F01_transcript_36893;F01_transcript_51021;F01_transcript_5330;F01_transcript_42222
Biological Process: N-acylethanolamine metabolic process (GO:0070291);	2	F01_transcript_51856;F01_transcript_22949
Biological Process: N-glycan processing (GO:0006491);	11	F01_transcript_30540;F01_transcript_14142;F01_transcript_6031;F01_transcript_51018;F01_transcript_1103;F01_transcript_31176;F01_transcript_5632;F01_transcript_1139;F01_transcript_48707;F01_transcript_6073;F01_transcript_14083
Biological Process: N-methylnicotinate transport (GO:2001143);	1	F01_transcript_22639
Biological Process: N-terminal peptidyl-glutamic acid acetylation (GO:0018002);	1	F01_transcript_29229
Biological Process: N-terminal peptidyl-glycine N-myristoylation (GO:0018008);	3	F01_transcript_9039;F01_transcript_9382;F01_transcript_30621
Biological Process: N-terminal peptidyl-methionine acetylation (GO:0017196);	3	F01_transcript_2281;F01_transcript_44829;F01_transcript_28526
Biological Process: N-terminal peptidyl-serine acetylation (GO:0017198);	1	F01_transcript_29229
Biological Process: N-terminal protein amino acid acetylation (GO:0006474);	1	F01_transcript_49337
Biological Process: N-terminal protein myristoylation (GO:0006499);	1	F01_transcript_43443
Biological Process: NAD biosynthetic process (GO:0009435);	11	F01_transcript_19752;F01_transcript_26976;F01_transcript_36812;F01_transcript_49180;F01_transcript_4397;F01_transcript_13576;F01_transcript_49875;F01_transcript_41414;F01_transcript_45351;F01_transcript_41512;F01_transcript_34525
Biological Process: NAD metabolic process (GO:0019674);	12	F01_transcript_2266;F01_transcript_46968;F01_transcript_30127;F01_transcript_7863;F01_transcript_28516;F01_transcript_2685;F01_transcript_23039;F01_transcript_21061;F01_transcript_47403;F01_transcript_14592;F01_transcript_15013;F01_transcript_24022
Biological Process: NADH metabolic process (GO:0006734);	4	F01_transcript_7185;F01_transcript_30321;F01_transcript_33328;F01_transcript_17686
Biological Process: NADP biosynthetic process (GO:0006741);	12	F01_transcript_2266;F01_transcript_28516;F01_transcript_7863;F01_transcript_46968;F01_transcript_30127;F01_transcript_21061;F01_transcript_23039;F01_transcript_2685;F01_transcript_24022;F01_transcript_15013;F01_transcript_47403;F01_transcript_14592
Biological Process: NADP metabolic process (GO:0006739);	4	F01_transcript_7185;F01_transcript_33328;F01_transcript_30321;F01_transcript_17686
Biological Process: NLS-bearing protein import into nucleus (GO:0006607);	49	F01_transcript_15422;F01_transcript_30915;F01_transcript_3080;F01_transcript_48919;F01_transcript_19258;F01_transcript_11471;F01_transcript_18673;F01_transcript_38337;F01_transcript_28345;F01_transcript_20800;F01_transcript_14132;F01_transcript_39651;F01_transcript_42343;F01_transcript_13028;F01_transcript_44892;F01_transcript_24563;F01_transcript_25327;F01_transcript_1362;F01_transcript_26701;F0…
Biological Process: Notch signaling pathway (GO:0007219);	2	F01_transcript_39901;F01_transcript_38526
Biological Process: PSII associated light-harvesting complex II catabolic process (GO:0010304);	13	F01_transcript_22345;F01_transcript_23126;F01_transcript_19711;F01_transcript_4502;F01_transcript_52777;F01_transcript_34367;F01_transcript_31714;F01_transcript_19753;F01_transcript_15035;F01_transcript_4678;F01_transcript_14745;F01_transcript_5583;F01_transcript_2842
Biological Process: RNA (guanine-N7)-methylation (GO:0036265);	4	F01_transcript_12743;F01_transcript_22589;F01_transcript_9854;F01_transcript_9960
Biological Process: RNA 3'-end processing (GO:0031123);	12	F01_transcript_3700;F01_transcript_6026;F01_transcript_29782;F01_transcript_37249;F01_transcript_3766;F01_transcript_28281;F01_transcript_18707;F01_transcript_51181;F01_transcript_26548;F01_transcript_3680;F01_transcript_43369;F01_transcript_6043
Biological Process: RNA biosynthetic process (GO:0032774);	4	F01_transcript_24144;F01_transcript_50665;F01_transcript_21787;F01_transcript_23177
Biological Process: RNA catabolic process (GO:0006401);	12	F01_transcript_731;F01_transcript_2468;F01_transcript_38457;F01_transcript_2123;F01_transcript_47959;F01_transcript_12632;F01_transcript_20678;F01_transcript_1898;F01_transcript_45974;F01_transcript_22142;F01_transcript_42153;F01_transcript_22687
Biological Process: RNA export from nucleus (GO:0006405);	8	F01_transcript_26062;F01_transcript_52305;F01_transcript_13816;F01_transcript_780;F01_transcript_11841;F01_transcript_15596;F01_transcript_26149;F01_transcript_23260
Biological Process: RNA interference (GO:0016246);	6	F01_transcript_44611;F01_transcript_28117;F01_transcript_49732;F01_transcript_35730;F01_transcript_50920;F01_transcript_35064
Biological Process: RNA metabolic process (GO:0016070);	14	F01_transcript_43723;F01_transcript_23764;F01_transcript_15484;F01_transcript_50644;F01_transcript_47815;F01_transcript_37220;F01_transcript_2784;F01_transcript_24081;F01_transcript_32287;F01_transcript_29387;F01_transcript_33168;F01_transcript_11479;F01_transcript_36099;F01_transcript_34447
Biological Process: RNA methylation (GO:0001510);	9	F01_transcript_16955;F01_transcript_28181;F01_transcript_4357;F01_transcript_16102;F01_transcript_32264;F01_transcript_44402;F01_transcript_50271;F01_transcript_18527;F01_transcript_48381
Biological Process: RNA modification (GO:0009451);	8	F01_transcript_14085;F01_transcript_49779;F01_transcript_11783;F01_transcript_32332;F01_transcript_39133;F01_transcript_12620;F01_transcript_50207;F01_transcript_37007
Biological Process: RNA phosphodiester bond hydrolysis (GO:0090501);	12	F01_transcript_38480;F01_transcript_474;F01_transcript_41577;F01_transcript_299;F01_transcript_21238;F01_transcript_36530;F01_transcript_41345;F01_transcript_40167;F01_transcript_295;F01_transcript_3520;F01_transcript_2276;F01_transcript_6921
Biological Process: RNA phosphodiester bond hydrolysis, endonucleolytic (GO:0090502);	21	F01_transcript_44382;F01_transcript_17891;F01_transcript_7912;F01_transcript_40855;F01_transcript_36419;F01_transcript_4952;F01_transcript_36451;F01_transcript_14694;F01_transcript_31546;F01_transcript_35930;F01_transcript_26781;F01_transcript_14415;F01_transcript_101;F01_transcript_26421;F01_transcript_39430;F01_transcript_12918;F01_transcript_25848;F01_transcript_4651;F01_transcript_22890;F01_t…
Biological Process: RNA phosphodiester bond hydrolysis, exonucleolytic (GO:0090503);	25	F01_transcript_9784;F01_transcript_11783;F01_transcript_44946;F01_transcript_11732;F01_transcript_13526;F01_transcript_27105;F01_transcript_41328;F01_transcript_2641;F01_transcript_45180;F01_transcript_27541;F01_transcript_2730;F01_transcript_11919;F01_transcript_1725;F01_transcript_22687;F01_transcript_32083;F01_transcript_22142;F01_transcript_45974;F01_transcript_23222;F01_transcript_9815;F01_t…
Biological Process: RNA polyadenylation (GO:0043631);	11	F01_transcript_43369;F01_transcript_6043;F01_transcript_6026;F01_transcript_37249;F01_transcript_29782;F01_transcript_3700;F01_transcript_3766;F01_transcript_18707;F01_transcript_28281;F01_transcript_3680;F01_transcript_51181
Biological Process: RNA polymerase II complex import to nucleus (GO:0044376);	1	F01_transcript_32158
Biological Process: RNA polymerase II transcriptional preinitiation complex assembly (GO:0051123);	2	F01_transcript_32284;F01_transcript_19727
Biological Process: RNA processing (GO:0006396);	83	F01_transcript_21407;F01_transcript_38779;F01_transcript_7534;F01_transcript_40160;F01_transcript_50689;F01_transcript_26880;F01_transcript_16955;F01_transcript_33247;F01_transcript_4822;F01_transcript_2212;F01_transcript_49664;F01_transcript_32264;F01_transcript_3458;F01_transcript_45337;F01_transcript_46397;F01_transcript_30561;F01_transcript_2295;F01_transcript_33237;F01_transcript_14415;F01_t…
Biological Process: RNA secondary structure unwinding (GO:0010501);	51	F01_transcript_17576;F01_transcript_48609;F01_transcript_25686;F01_transcript_14320;F01_transcript_41406;F01_transcript_18564;F01_transcript_17031;F01_transcript_19340;F01_transcript_26897;F01_transcript_25744;F01_transcript_24187;F01_transcript_18831;F01_transcript_7112;F01_transcript_18320;F01_transcript_23888;F01_transcript_25666;F01_transcript_13069;F01_transcript_22071;F01_transcript_18658;F…
Biological Process: RNA splicing (GO:0008380);	12	F01_transcript_41132;F01_transcript_7512;F01_transcript_7235;F01_transcript_22629;F01_transcript_7808;F01_transcript_38313;F01_transcript_29732;F01_transcript_7251;F01_transcript_26326;F01_transcript_32783;F01_transcript_40053;F01_transcript_4272
Biological Process: RNA splicing, via endonucleolytic cleavage and ligation (GO:0000394);	2	F01_transcript_35558;F01_transcript_3438
Biological Process: RNA splicing, via transesterification reactions (GO:0000375);	7	F01_transcript_48430;F01_transcript_4955;F01_transcript_48609;F01_transcript_6797;F01_transcript_30676;F01_transcript_24430;F01_transcript_6966
Biological Process: RNA surveillance (GO:0071025);	1	F01_transcript_10598
Biological Process: RNA-directed DNA methylation (GO:0080188);	5	F01_transcript_949;F01_transcript_27935;F01_transcript_26326;F01_transcript_36870;F01_transcript_12749
Biological Process: S-adenosylhomocysteine catabolic process (GO:0019510);	9	F01_transcript_30864;F01_transcript_40120;F01_transcript_21559;F01_transcript_25509;F01_transcript_4542;F01_transcript_22570;F01_transcript_25254;F01_transcript_7953;F01_transcript_30289
Biological Process: S-adenosylmethioninamine biosynthetic process (GO:0006557);	10	F01_transcript_36833;F01_transcript_7990;F01_transcript_8943;F01_transcript_37693;F01_transcript_52162;F01_transcript_8287;F01_transcript_8208;F01_transcript_9072;F01_transcript_8698;F01_transcript_20199
Biological Process: S-adenosylmethionine biosynthetic process (GO:0006556);	26	F01_transcript_9117;F01_transcript_40104;F01_transcript_9999;F01_transcript_6975;F01_transcript_39906;F01_transcript_3198;F01_transcript_27521;F01_transcript_19902;F01_transcript_10077;F01_transcript_23175;F01_transcript_35215;F01_transcript_10226;F01_transcript_10053;F01_transcript_8017;F01_transcript_21017;F01_transcript_10787;F01_transcript_10249;F01_transcript_42250;F01_transcript_10395;F01_t…
Biological Process: S-adenosylmethionine cycle (GO:0033353);	9	F01_transcript_40120;F01_transcript_21559;F01_transcript_25509;F01_transcript_4542;F01_transcript_30864;F01_transcript_22570;F01_transcript_25254;F01_transcript_7953;F01_transcript_30289
Biological Process: S-methylmethionine cycle (GO:0033528);	1	F01_transcript_17597
Biological Process: SCF complex assembly (GO:0010265);	1	F01_transcript_850
Biological Process: SCF complex disassembly in response to cadmium stress (GO:1990171);	2	F01_transcript_25496;F01_transcript_38488
Biological Process: SCF-dependent proteasomal ubiquitin-dependent protein catabolic process (GO:0031146);	12	F01_transcript_17393;F01_transcript_39066;F01_transcript_39993;F01_transcript_26207;F01_transcript_50899;F01_transcript_52552;F01_transcript_14323;F01_transcript_43533;F01_transcript_23340;F01_transcript_16150;F01_transcript_32761;F01_transcript_26476
Biological Process: SNARE complex assembly (GO:0035493);	1	F01_transcript_49036
Biological Process: SOS response (GO:0009432);	1	F01_transcript_14585
Biological Process: SREBP signaling pathway (GO:0032933);	1	F01_transcript_10667
Biological Process: SRP-dependent cotranslational protein targeting to membrane (GO:0006614);	20	F01_transcript_36175;F01_transcript_5719;F01_transcript_13572;F01_transcript_6119;F01_transcript_5236;F01_transcript_5874;F01_transcript_34580;F01_transcript_44324;F01_transcript_45583;F01_transcript_17694;F01_transcript_5501;F01_transcript_7977;F01_transcript_18683;F01_transcript_30781;F01_transcript_16790;F01_transcript_16035;F01_transcript_15548;F01_transcript_15930;F01_transcript_8683;F01_tra…
Biological Process: SRP-dependent cotranslational protein targeting to membrane, translocation (GO:0006616);	5	F01_transcript_21921;F01_transcript_45944;F01_transcript_14980;F01_transcript_22758;F01_transcript_36742
Biological Process: TOR signaling (GO:0031929);	4	F01_transcript_43384;F01_transcript_34915;F01_transcript_35865;F01_transcript_409
Biological Process: U4 snRNA 3'-end processing (GO:0034475);	1	F01_transcript_37728
Biological Process: UDP-D-galactose metabolic process (GO:0052573);	1	F01_transcript_5774
Biological Process: UDP-L-arabinose biosynthetic process (GO:0033358);	2	F01_transcript_21849;F01_transcript_32507
Biological Process: UDP-L-arabinose metabolic process (GO:0033356);	11	F01_transcript_37032;F01_transcript_45496;F01_transcript_21737;F01_transcript_10855;F01_transcript_17765;F01_transcript_8962;F01_transcript_10459;F01_transcript_10498;F01_transcript_5774;F01_transcript_28668;F01_transcript_25317
Biological Process: UDP-N-acetylgalactosamine transport (GO:0015789);	1	F01_transcript_16911
Biological Process: UDP-N-acetylglucosamine biosynthetic process (GO:0006048);	3	F01_transcript_47670;F01_transcript_6432;F01_transcript_44169
Biological Process: UDP-N-acetylglucosamine metabolic process (GO:0006047);	4	F01_transcript_41717;F01_transcript_5312;F01_transcript_21324;F01_transcript_17143
Biological Process: UDP-N-acetylglucosamine transmembrane transport (GO:1990569);	1	F01_transcript_16911
Biological Process: UDP-glucose metabolic process (GO:0006011);	5	F01_transcript_32309;F01_transcript_24481;F01_transcript_52201;F01_transcript_51638;F01_transcript_5774
Biological Process: UDP-glucose transport (GO:0015786);	4	F01_transcript_10154;F01_transcript_13350;F01_transcript_50925;F01_transcript_37902
Biological Process: UDP-glucosylation (GO:0097359);	6	F01_transcript_16525;F01_transcript_34695;F01_transcript_49646;F01_transcript_49102;F01_transcript_49548;F01_transcript_221
Biological Process: UDP-glucuronate biosynthetic process (GO:0006065);	2	F01_transcript_8874;F01_transcript_9150
Biological Process: UDP-glucuronate metabolic process (GO:0046398);	1	F01_transcript_5774
Biological Process: UDP-rhamnose biosynthetic process (GO:0010253);	5	F01_transcript_11344;F01_transcript_18431;F01_transcript_34251;F01_transcript_52036;F01_transcript_15465
Biological Process: UMP biosynthetic process (GO:0006222);	7	F01_transcript_10244;F01_transcript_30843;F01_transcript_34115;F01_transcript_12072;F01_transcript_38108;F01_transcript_17454;F01_transcript_10531
Biological Process: UMP salvage (GO:0044206);	10	F01_transcript_8752;F01_transcript_47112;F01_transcript_41349;F01_transcript_47078;F01_transcript_33126;F01_transcript_31035;F01_transcript_51605;F01_transcript_20861;F01_transcript_30870;F01_transcript_51643
Biological Process: UTP biosynthetic process (GO:0006228);	1	F01_transcript_34478
Biological Process: UV protection (GO:0009650);	1	F01_transcript_37529
Biological Process: UV-damage excision repair (GO:0070914);	1	F01_transcript_15949
Biological Process: Wnt signaling pathway (GO:0016055);	50	F01_transcript_3695;F01_transcript_3679;F01_transcript_43746;F01_transcript_52958;F01_transcript_22479;F01_transcript_32788;F01_transcript_6909;F01_transcript_47100;F01_transcript_30914;F01_transcript_16460;F01_transcript_7498;F01_transcript_6469;F01_transcript_20295;F01_transcript_51810;F01_transcript_18816;F01_transcript_44232;F01_transcript_16669;F01_transcript_14737;F01_transcript_44164;F01_t…
Biological Process: [2Fe-2S] cluster assembly (GO:0044571);	2	F01_transcript_8776;F01_transcript_31320
Biological Process: abaxial cell fate specification (GO:0010158);	1	F01_transcript_42901
Biological Process: abscisic acid biosynthetic process (GO:0009688);	5	F01_transcript_14983;F01_transcript_18368;F01_transcript_5848;F01_transcript_48704;F01_transcript_31777
Biological Process: abscisic acid metabolic process (GO:0009687);	2	F01_transcript_6687;F01_transcript_17596
Biological Process: abscisic acid-activated signaling pathway (GO:0009738);	50	F01_transcript_18714;F01_transcript_6728;F01_transcript_7001;F01_transcript_39052;F01_transcript_20685;F01_transcript_14843;F01_transcript_11720;F01_transcript_23056;F01_transcript_12335;F01_transcript_6044;F01_transcript_17832;F01_transcript_27114;F01_transcript_6553;F01_transcript_29504;F01_transcript_51974;F01_transcript_5923;F01_transcript_26173;F01_transcript_47429;F01_transcript_23283;F01_t…
Biological Process: abscisic acid-activated signaling pathway involved in stomatal movement (GO:1901527);	10	F01_transcript_17261;F01_transcript_28986;F01_transcript_26297;F01_transcript_49050;F01_transcript_45534;F01_transcript_13140;F01_transcript_43238;F01_transcript_237;F01_transcript_235;F01_transcript_17395
Biological Process: acetate metabolic process (GO:0006083);	2	F01_transcript_7286;F01_transcript_38215
Biological Process: acetyl-CoA biosynthetic process from acetate (GO:0019427);	4	F01_transcript_4869;F01_transcript_39935;F01_transcript_30849;F01_transcript_4185
Biological Process: acetyl-CoA biosynthetic process from pyruvate (GO:0006086);	9	F01_transcript_36213;F01_transcript_9705;F01_transcript_30515;F01_transcript_9209;F01_transcript_43054;F01_transcript_45145;F01_transcript_48690;F01_transcript_10094;F01_transcript_9471
Biological Process: acquisition of desiccation tolerance in seed (GO:0048700);	1	F01_transcript_44233
Biological Process: acropetal auxin transport (GO:0010541);	6	F01_transcript_45136;F01_transcript_41011;F01_transcript_890;F01_transcript_987;F01_transcript_41779;F01_transcript_862
Biological Process: actin cytoskeleton organization (GO:0030036);	8	F01_transcript_41472;F01_transcript_49292;F01_transcript_18690;F01_transcript_22336;F01_transcript_32386;F01_transcript_24210;F01_transcript_34385;F01_transcript_724
Biological Process: actin filament bundle assembly (GO:0051017);	9	F01_transcript_1444;F01_transcript_2392;F01_transcript_45265;F01_transcript_1523;F01_transcript_1553;F01_transcript_18955;F01_transcript_49200;F01_transcript_13698;F01_transcript_19532
Biological Process: actin filament capping (GO:0051693);	1	F01_transcript_51772
Biological Process: actin filament depolymerization (GO:0030042);	5	F01_transcript_12219;F01_transcript_50856;F01_transcript_27826;F01_transcript_12111;F01_transcript_41942
Biological Process: actin filament organization (GO:0007015);	8	F01_transcript_7884;F01_transcript_16979;F01_transcript_9739;F01_transcript_7081;F01_transcript_26264;F01_transcript_25522;F01_transcript_21595;F01_transcript_659
Biological Process: actin filament reorganization (GO:0090527);	1	F01_transcript_12871
Biological Process: actin filament-based process (GO:0030029);	1	F01_transcript_29709
Biological Process: activation of GTPase activity (GO:0090630);	16	F01_transcript_23856;F01_transcript_45528;F01_transcript_8896;F01_transcript_38355;F01_transcript_12619;F01_transcript_44658;F01_transcript_23506;F01_transcript_3474;F01_transcript_8955;F01_transcript_15786;F01_transcript_41864;F01_transcript_17311;F01_transcript_36014;F01_transcript_9330;F01_transcript_19363;F01_transcript_42980
Biological Process: activation of MAPK activity (GO:0000187);	1	F01_transcript_13806
Biological Process: activation of MAPK activity involved in osmosensory signaling pathway (GO:0000169);	3	F01_transcript_9386;F01_transcript_41565;F01_transcript_34626
Biological Process: activation of MAPKK activity (GO:0000186);	29	F01_transcript_44391;F01_transcript_9494;F01_transcript_48603;F01_transcript_17109;F01_transcript_23469;F01_transcript_43172;F01_transcript_36978;F01_transcript_45660;F01_transcript_21996;F01_transcript_29338;F01_transcript_39292;F01_transcript_47932;F01_transcript_24349;F01_transcript_16517;F01_transcript_31746;F01_transcript_14081;F01_transcript_41915;F01_transcript_23520;F01_transcript_42574;F…
Biological Process: activation of phospholipase C activity (GO:0007202);	1	F01_transcript_24734
Biological Process: activation of protein kinase activity (GO:0032147);	5	F01_transcript_12407;F01_transcript_33048;F01_transcript_28070;F01_transcript_37031;F01_transcript_42839
Biological Process: activation of reciprocal meiotic recombination (GO:0010846);	1	F01_transcript_44596
Biological Process: actomyosin contractile ring contraction (GO:0000916);	1	F01_transcript_46410
Biological Process: acyl-CoA metabolic process (GO:0006637);	1	F01_transcript_8898
Biological Process: adenine biosynthetic process (GO:0046084);	3	F01_transcript_47996;F01_transcript_24846;F01_transcript_32234
Biological Process: adenine import across plasma membrane (GO:0098702);	6	F01_transcript_24573;F01_transcript_47550;F01_transcript_36090;F01_transcript_4376;F01_transcript_41902;F01_transcript_51827
Biological Process: adenine salvage (GO:0006168);	8	F01_transcript_12174;F01_transcript_38968;F01_transcript_25753;F01_transcript_8461;F01_transcript_44138;F01_transcript_52486;F01_transcript_16506;F01_transcript_32658
Biological Process: aerobic electron transport chain (GO:0019646);	2	F01_transcript_24650;F01_transcript_21624
Biological Process: aerobic respiration (GO:0009060);	8	F01_transcript_4397;F01_transcript_48235;F01_transcript_42681;F01_transcript_20584;F01_transcript_40665;F01_transcript_20292;F01_transcript_44176;F01_transcript_39824
Biological Process: aging (GO:0007568);	8	F01_transcript_39110;F01_transcript_14546;F01_transcript_303;F01_transcript_38696;F01_transcript_17098;F01_transcript_13713;F01_transcript_38807;F01_transcript_46183
Biological Process: alanyl-tRNA aminoacylation (GO:0006419);	4	F01_transcript_31802;F01_transcript_43705;F01_transcript_32746;F01_transcript_16644
Biological Process: alkaloid biosynthetic process (GO:0009821);	4	F01_transcript_40165;F01_transcript_24855;F01_transcript_7460;F01_transcript_26408
Biological Process: alkane biosynthetic process (GO:0043447);	2	F01_transcript_5180;F01_transcript_5657
Biological Process: allantoin biosynthetic process (GO:0019428);	1	F01_transcript_22868
Biological Process: allantoin catabolic process (GO:0000256);	3	F01_transcript_34399;F01_transcript_25221;F01_transcript_8110
Biological Process: alpha-amino acid biosynthetic process (GO:1901607);	2	F01_transcript_31313;F01_transcript_39871
Biological Process: alpha-amino acid metabolic process (GO:1901605);	3	F01_transcript_36045;F01_transcript_36421;F01_transcript_24369
Biological Process: alpha-ketoglutarate transport (GO:0015742);	1	F01_transcript_6050
Biological Process: amine metabolic process (GO:0009308);	11	F01_transcript_5103;F01_transcript_5456;F01_transcript_4335;F01_transcript_44260;F01_transcript_45452;F01_transcript_45936;F01_transcript_49992;F01_transcript_5590;F01_transcript_29446;F01_transcript_28780;F01_transcript_38237
Biological Process: amino acid import (GO:0043090);	2	F01_transcript_38264;F01_transcript_26339
Biological Process: amino acid transmembrane transport (GO:0003333);	90	F01_transcript_49660;F01_transcript_33037;F01_transcript_4611;F01_transcript_43695;F01_transcript_52657;F01_transcript_38881;F01_transcript_35395;F01_transcript_43174;F01_transcript_17707;F01_transcript_7995;F01_transcript_4875;F01_transcript_47310;F01_transcript_18585;F01_transcript_8663;F01_transcript_32841;F01_transcript_37000;F01_transcript_48661;F01_transcript_26339;F01_transcript_23821;F01_…
Biological Process: amino acid transport (GO:0006865);	4	F01_transcript_47767;F01_transcript_1256;F01_transcript_31944;F01_transcript_44784
Biological Process: ammonia assimilation cycle (GO:0019676);	11	F01_transcript_18029;F01_transcript_29;F01_transcript_13327;F01_transcript_37138;F01_transcript_6050;F01_transcript_41174;F01_transcript_27161;F01_transcript_43492;F01_transcript_224;F01_transcript_49939;F01_transcript_49711
Biological Process: ammonium transmembrane transport (GO:0072488);	10	F01_transcript_20998;F01_transcript_9054;F01_transcript_36796;F01_transcript_26039;F01_transcript_8326;F01_transcript_9193;F01_transcript_38186;F01_transcript_9034;F01_transcript_8827;F01_transcript_12933
Biological Process: ammonium transport (GO:0015696);	5	F01_transcript_16893;F01_transcript_35719;F01_transcript_15663;F01_transcript_21319;F01_transcript_26641
Biological Process: amylopectin biosynthetic process (GO:0010021);	1	F01_transcript_20805
Biological Process: amyloplast organization (GO:0009660);	2	F01_transcript_2;F01_transcript_1
Biological Process: anaerobic respiration (GO:0009061);	1	F01_transcript_46380
Biological Process: anaphase-promoting complex-dependent catabolic process (GO:0031145);	1	F01_transcript_23317
Biological Process: anatomical structure development (GO:0048856);	13	F01_transcript_28733;F01_transcript_7945;F01_transcript_47934;F01_transcript_21459;F01_transcript_472;F01_transcript_7885;F01_transcript_40378;F01_transcript_22792;F01_transcript_45902;F01_transcript_39368;F01_transcript_13381;F01_transcript_39543;F01_transcript_20433
Biological Process: anatomical structure formation involved in morphogenesis (GO:0048646);	2	F01_transcript_1485;F01_transcript_17524
Biological Process: anatomical structure morphogenesis (GO:0009653);	3	F01_transcript_37766;F01_transcript_39182;F01_transcript_44478
Biological Process: animal organ development (GO:0048513);	8	F01_transcript_43796;F01_transcript_41649;F01_transcript_31015;F01_transcript_16698;F01_transcript_6275;F01_transcript_39344;F01_transcript_20884;F01_transcript_23057
Biological Process: animal organ morphogenesis (GO:0009887);	8	F01_transcript_21298;F01_transcript_9802;F01_transcript_48297;F01_transcript_2795;F01_transcript_2564;F01_transcript_29301;F01_transcript_27382;F01_transcript_27719
Biological Process: animal organ senescence (GO:0010260);	4	F01_transcript_47429;F01_transcript_17988;F01_transcript_16657;F01_transcript_35169
Biological Process: anion transmembrane transport (GO:0098656);	16	F01_transcript_41818;F01_transcript_15628;F01_transcript_5937;F01_transcript_6865;F01_transcript_46534;F01_transcript_13488;F01_transcript_6447;F01_transcript_32727;F01_transcript_41078;F01_transcript_31065;F01_transcript_5648;F01_transcript_3529;F01_transcript_29675;F01_transcript_34417;F01_transcript_5441;F01_transcript_33382
Biological Process: anion transport (GO:0006820);	9	F01_transcript_26445;F01_transcript_44886;F01_transcript_28464;F01_transcript_3686;F01_transcript_3778;F01_transcript_15649;F01_transcript_21414;F01_transcript_35012;F01_transcript_40777
Biological Process: anther dehiscence (GO:0009901);	3	F01_transcript_40874;F01_transcript_37799;F01_transcript_44171
Biological Process: anther development (GO:0048653);	2	F01_transcript_39275;F01_transcript_26634
Biological Process: anther wall tapetum cell differentiation (GO:0048657);	1	F01_transcript_14328
Biological Process: anther wall tapetum development (GO:0048658);	1	F01_transcript_12556
Biological Process: anthocyanin accumulation in tissues in response to UV light (GO:0043481);	13	F01_transcript_875;F01_transcript_49804;F01_transcript_35420;F01_transcript_45136;F01_transcript_794;F01_transcript_41779;F01_transcript_987;F01_transcript_823;F01_transcript_829;F01_transcript_862;F01_transcript_890;F01_transcript_26894;F01_transcript_41011
Biological Process: anthocyanin-containing compound biosynthetic process (GO:0009718);	3	F01_transcript_41939;F01_transcript_38524;F01_transcript_2802
Biological Process: anthocyanin-containing compound metabolic process (GO:0046283);	2	F01_transcript_42814;F01_transcript_4543
Biological Process: antisense RNA metabolic process (GO:0042868);	1	F01_transcript_26548
Biological Process: apoptotic process (GO:0006915);	6	F01_transcript_49567;F01_transcript_25003;F01_transcript_29890;F01_transcript_52391;F01_transcript_38531;F01_transcript_20513
Biological Process: arabinan catabolic process (GO:0031222);	3	F01_transcript_42446;F01_transcript_5599;F01_transcript_49451
Biological Process: arabinogalactan protein metabolic process (GO:0010405);	1	F01_transcript_39372
Biological Process: arabinose biosynthetic process (GO:0019567);	4	F01_transcript_28668;F01_transcript_10855;F01_transcript_37032;F01_transcript_25317
Biological Process: arginine biosynthetic process (GO:0006526);	13	F01_transcript_30835;F01_transcript_32762;F01_transcript_49135;F01_transcript_52357;F01_transcript_9462;F01_transcript_29089;F01_transcript_36181;F01_transcript_33089;F01_transcript_5979;F01_transcript_9272;F01_transcript_16703;F01_transcript_21318;F01_transcript_42172
Biological Process: arginine biosynthetic process via ornithine (GO:0042450);	3	F01_transcript_17182;F01_transcript_10146;F01_transcript_8184
Biological Process: arginine catabolic process (GO:0006527);	6	F01_transcript_3565;F01_transcript_22937;F01_transcript_4179;F01_transcript_19420;F01_transcript_3299;F01_transcript_23127
Biological Process: arginine metabolic process (GO:0006525);	1	F01_transcript_9530
Biological Process: arginine transmembrane transport (GO:1903826);	2	F01_transcript_51993;F01_transcript_28049
Biological Process: argininosuccinate metabolic process (GO:0000053);	3	F01_transcript_36181;F01_transcript_32762;F01_transcript_49135
Biological Process: arginyl-tRNA aminoacylation (GO:0006420);	3	F01_transcript_51928;F01_transcript_6259;F01_transcript_39967
Biological Process: aromatic amino acid family biosynthetic process (GO:0009073);	27	F01_transcript_24833;F01_transcript_38594;F01_transcript_9590;F01_transcript_8116;F01_transcript_8058;F01_transcript_8643;F01_transcript_50653;F01_transcript_6533;F01_transcript_7887;F01_transcript_17568;F01_transcript_7984;F01_transcript_7335;F01_transcript_50671;F01_transcript_27056;F01_transcript_51245;F01_transcript_30167;F01_transcript_14020;F01_transcript_18695;F01_transcript_13093;F01_tran…
Biological Process: aromatic amino acid family metabolic process (GO:0009072);	8	F01_transcript_13627;F01_transcript_17254;F01_transcript_19163;F01_transcript_48404;F01_transcript_24024;F01_transcript_46401;F01_transcript_9411;F01_transcript_9292
Biological Process: aromatic compound biosynthetic process (GO:0019438);	2	F01_transcript_51359;F01_transcript_45615
Biological Process: arsenite transport (GO:0015700);	1	F01_transcript_7511
Biological Process: ascospore wall assembly (GO:0030476);	1	F01_transcript_46410
Biological Process: ascospore-type prospore membrane assembly (GO:0032120);	1	F01_transcript_48447
Biological Process: asparagine biosynthetic process (GO:0006529);	10	F01_transcript_37269;F01_transcript_11874;F01_transcript_20274;F01_transcript_6702;F01_transcript_23205;F01_transcript_34077;F01_transcript_48396;F01_transcript_27278;F01_transcript_6794;F01_transcript_11609
Biological Process: asparaginyl-tRNA aminoacylation (GO:0006421);	4	F01_transcript_39945;F01_transcript_17063;F01_transcript_44889;F01_transcript_6951
Biological Process: aspartate family amino acid biosynthetic process (GO:0009067);	6	F01_transcript_22148;F01_transcript_15231;F01_transcript_23641;F01_transcript_22836;F01_transcript_50106;F01_transcript_36467
Biological Process: aspartate transport (GO:0015810);	2	F01_transcript_21525;F01_transcript_49456
Biological Process: aspartyl-tRNA aminoacylation (GO:0006422);	5	F01_transcript_41622;F01_transcript_7445;F01_transcript_27940;F01_transcript_20346;F01_transcript_43797
Biological Process: assembly of large subunit precursor of preribosome (GO:1902626);	1	F01_transcript_35067
Biological Process: asymmetric cell division (GO:0008356);	4	F01_transcript_48211;F01_transcript_23648;F01_transcript_1876;F01_transcript_41929
Biological Process: attachment of GPI anchor to protein (GO:0016255);	5	F01_transcript_36494;F01_transcript_24534;F01_transcript_17739;F01_transcript_30133;F01_transcript_27525
Biological Process: attachment of mitotic spindle microtubules to kinetochore (GO:0051315);	4	F01_transcript_32066;F01_transcript_13190;F01_transcript_41455;F01_transcript_31840
Biological Process: attachment of spindle microtubules to kinetochore involved in homologous chromosome segregation (GO:0051455);	1	F01_transcript_21953
Biological Process: autophagosome assembly (GO:0000045);	16	F01_transcript_22284;F01_transcript_40830;F01_transcript_19890;F01_transcript_45620;F01_transcript_13090;F01_transcript_19208;F01_transcript_42624;F01_transcript_32033;F01_transcript_35403;F01_transcript_22669;F01_transcript_48907;F01_transcript_14247;F01_transcript_44414;F01_transcript_18641;F01_transcript_40640;F01_transcript_45865
Biological Process: autophagy (GO:0006914);	18	F01_transcript_45528;F01_transcript_14174;F01_transcript_24174;F01_transcript_23856;F01_transcript_30862;F01_transcript_2407;F01_transcript_1383;F01_transcript_43264;F01_transcript_43233;F01_transcript_108;F01_transcript_46636;F01_transcript_42968;F01_transcript_15581;F01_transcript_45177;F01_transcript_41063;F01_transcript_47309;F01_transcript_28223;F01_transcript_52937
Biological Process: autophagy of mitochondrion (GO:0000422);	16	F01_transcript_45865;F01_transcript_40640;F01_transcript_18641;F01_transcript_20663;F01_transcript_48907;F01_transcript_14247;F01_transcript_19208;F01_transcript_35403;F01_transcript_32033;F01_transcript_42624;F01_transcript_22284;F01_transcript_40830;F01_transcript_19890;F01_transcript_45620;F01_transcript_30660;F01_transcript_13090
Biological Process: autophagy of nucleus (GO:0044804);	16	F01_transcript_44414;F01_transcript_14247;F01_transcript_48907;F01_transcript_45865;F01_transcript_18641;F01_transcript_40640;F01_transcript_13090;F01_transcript_30660;F01_transcript_45620;F01_transcript_19890;F01_transcript_22284;F01_transcript_40830;F01_transcript_35403;F01_transcript_32033;F01_transcript_42624;F01_transcript_19208
Biological Process: autophagy of peroxisome (GO:0030242);	1	F01_transcript_12938
Biological Process: auxin biosynthetic process (GO:0009851);	1	F01_transcript_45413
Biological Process: auxin efflux (GO:0010315);	22	F01_transcript_41779;F01_transcript_794;F01_transcript_35420;F01_transcript_34251;F01_transcript_52036;F01_transcript_875;F01_transcript_890;F01_transcript_26894;F01_transcript_829;F01_transcript_862;F01_transcript_15054;F01_transcript_38280;F01_transcript_22268;F01_transcript_987;F01_transcript_37827;F01_transcript_19105;F01_transcript_45136;F01_transcript_49804;F01_transcript_41011;F01_transcri…
Biological Process: auxin homeostasis (GO:0010252);	15	F01_transcript_4654;F01_transcript_22461;F01_transcript_27770;F01_transcript_27761;F01_transcript_4634;F01_transcript_44689;F01_transcript_15054;F01_transcript_46422;F01_transcript_38280;F01_transcript_22268;F01_transcript_18299;F01_transcript_33784;F01_transcript_37827;F01_transcript_19105;F01_transcript_10083
Biological Process: auxin influx (GO:0060919);	7	F01_transcript_829;F01_transcript_35420;F01_transcript_823;F01_transcript_49804;F01_transcript_875;F01_transcript_26894;F01_transcript_794
Biological Process: auxin polar transport (GO:0009926);	18	F01_transcript_15054;F01_transcript_829;F01_transcript_22268;F01_transcript_38280;F01_transcript_26894;F01_transcript_35420;F01_transcript_875;F01_transcript_794;F01_transcript_4634;F01_transcript_823;F01_transcript_27770;F01_transcript_4654;F01_transcript_49804;F01_transcript_38520;F01_transcript_18299;F01_transcript_13002;F01_transcript_19105;F01_transcript_37827
Biological Process: auxin-activated signaling pathway (GO:0009734);	117	F01_transcript_35359;F01_transcript_46748;F01_transcript_24974;F01_transcript_34339;F01_transcript_18795;F01_transcript_9821;F01_transcript_51874;F01_transcript_52505;F01_transcript_34928;F01_transcript_19613;F01_transcript_1036;F01_transcript_16908;F01_transcript_24232;F01_transcript_16863;F01_transcript_22397;F01_transcript_37620;F01_transcript_21645;F01_transcript_45861;F01_transcript_40819;F0…
Biological Process: axis specification (GO:0009798);	1	F01_transcript_52761
Biological Process: barbed-end actin filament capping (GO:0051016);	2	F01_transcript_33330;F01_transcript_19961
Biological Process: base-excision repair (GO:0006284);	16	F01_transcript_36902;F01_transcript_22191;F01_transcript_13193;F01_transcript_15949;F01_transcript_36855;F01_transcript_43728;F01_transcript_31308;F01_transcript_9585;F01_transcript_25204;F01_transcript_14229;F01_transcript_37782;F01_transcript_36782;F01_transcript_45481;F01_transcript_45225;F01_transcript_45685;F01_transcript_16413
Biological Process: base-excision repair, AP site formation (GO:0006285);	2	F01_transcript_46072;F01_transcript_31178
Biological Process: basipetal auxin transport (GO:0010540);	8	F01_transcript_29529;F01_transcript_45136;F01_transcript_987;F01_transcript_41779;F01_transcript_862;F01_transcript_445;F01_transcript_890;F01_transcript_41011
Biological Process: biological regulation (GO:0065007);	11	F01_transcript_3251;F01_transcript_18415;F01_transcript_3221;F01_transcript_52102;F01_transcript_47785;F01_transcript_19636;F01_transcript_33404;F01_transcript_30737;F01_transcript_37165;F01_transcript_32028;F01_transcript_15481
Biological Process: biosynthetic process (GO:0009058);	79	F01_transcript_8515;F01_transcript_9581;F01_transcript_29329;F01_transcript_33983;F01_transcript_38582;F01_transcript_9443;F01_transcript_18100;F01_transcript_9392;F01_transcript_8389;F01_transcript_10313;F01_transcript_42591;F01_transcript_14179;F01_transcript_39127;F01_transcript_52624;F01_transcript_1751;F01_transcript_9208;F01_transcript_23561;F01_transcript_22732;F01_transcript_1605;F01_tran…
Biological Process: biotin biosynthetic process (GO:0009102);	2	F01_transcript_8982;F01_transcript_33203
Biological Process: blue light signaling pathway (GO:0009785);	11	F01_transcript_1849;F01_transcript_27669;F01_transcript_24734;F01_transcript_52749;F01_transcript_27827;F01_transcript_28584;F01_transcript_13424;F01_transcript_15787;F01_transcript_3906;F01_transcript_9218;F01_transcript_2353
Biological Process: borate transmembrane transport (GO:0035445);	2	F01_transcript_7511;F01_transcript_33310
Biological Process: box C/D snoRNA 3'-end processing (GO:0000494);	1	F01_transcript_18458
Biological Process: box H/ACA snoRNA 3'-end processing (GO:0000495);	2	F01_transcript_18109;F01_transcript_19498
Biological Process: branched-chain amino acid biosynthetic process (GO:0009082);	9	F01_transcript_22148;F01_transcript_40660;F01_transcript_23118;F01_transcript_38644;F01_transcript_46079;F01_transcript_31129;F01_transcript_35265;F01_transcript_6053;F01_transcript_52818
Biological Process: branched-chain amino acid metabolic process (GO:0009081);	9	F01_transcript_10347;F01_transcript_14593;F01_transcript_19735;F01_transcript_10118;F01_transcript_44672;F01_transcript_14498;F01_transcript_17939;F01_transcript_46415;F01_transcript_23662
Biological Process: brassinosteroid biosynthetic process (GO:0016132);	9	F01_transcript_17596;F01_transcript_27239;F01_transcript_50583;F01_transcript_44238;F01_transcript_14328;F01_transcript_6687;F01_transcript_29738;F01_transcript_46205;F01_transcript_40144
Biological Process: brassinosteroid homeostasis (GO:0010268);	10	F01_transcript_40144;F01_transcript_46205;F01_transcript_7853;F01_transcript_29738;F01_transcript_6687;F01_transcript_14328;F01_transcript_27239;F01_transcript_17596;F01_transcript_50583;F01_transcript_34720
Biological Process: brassinosteroid mediated signaling pathway (GO:0009742);	36	F01_transcript_13557;F01_transcript_38852;F01_transcript_47911;F01_transcript_16987;F01_transcript_41592;F01_transcript_31510;F01_transcript_50684;F01_transcript_11911;F01_transcript_2478;F01_transcript_38272;F01_transcript_13113;F01_transcript_37226;F01_transcript_24734;F01_transcript_19188;F01_transcript_51874;F01_transcript_7193;F01_transcript_1897;F01_transcript_28091;F01_transcript_9171;F01_…
Biological Process: brassinosteroid metabolic process (GO:0016131);	2	F01_transcript_34720;F01_transcript_7853
Biological Process: butyrate metabolic process (GO:0019605);	1	F01_transcript_7286
Biological Process: cadmium ion transmembrane transport (GO:0070574);	11	F01_transcript_46966;F01_transcript_43531;F01_transcript_21591;F01_transcript_15578;F01_transcript_21070;F01_transcript_44298;F01_transcript_46508;F01_transcript_45523;F01_transcript_38059;F01_transcript_17217;F01_transcript_29974
Biological Process: calcium ion homeostasis (GO:0055074);	15	F01_transcript_6670;F01_transcript_6628;F01_transcript_13058;F01_transcript_5464;F01_transcript_33039;F01_transcript_23295;F01_transcript_7157;F01_transcript_30888;F01_transcript_30950;F01_transcript_52797;F01_transcript_6024;F01_transcript_46138;F01_transcript_454;F01_transcript_10944;F01_transcript_16613
Biological Process: calcium ion transmembrane transport (GO:0070588);	105	F01_transcript_2479;F01_transcript_44430;F01_transcript_32324;F01_transcript_41084;F01_transcript_42744;F01_transcript_43155;F01_transcript_33774;F01_transcript_1947;F01_transcript_21367;F01_transcript_684;F01_transcript_18629;F01_transcript_1908;F01_transcript_1614;F01_transcript_52471;F01_transcript_32166;F01_transcript_30223;F01_transcript_48649;F01_transcript_45462;F01_transcript_1709;F01_tra…
Biological Process: calcium ion transport (GO:0006816);	12	F01_transcript_2786;F01_transcript_4958;F01_transcript_22262;F01_transcript_4266;F01_transcript_26941;F01_transcript_3782;F01_transcript_19087;F01_transcript_25086;F01_transcript_37553;F01_transcript_3994;F01_transcript_37253;F01_transcript_39899
Biological Process: calcium-mediated signaling (GO:0019722);	21	F01_transcript_4266;F01_transcript_17748;F01_transcript_3782;F01_transcript_22262;F01_transcript_34358;F01_transcript_25086;F01_transcript_3994;F01_transcript_13543;F01_transcript_31917;F01_transcript_13163;F01_transcript_34859;F01_transcript_26941;F01_transcript_12221;F01_transcript_52471;F01_transcript_32186;F01_transcript_2786;F01_transcript_35144;F01_transcript_16474;F01_transcript_45876;F01_…
Biological Process: camalexin biosynthetic process (GO:0010120);	3	F01_transcript_41565;F01_transcript_34626;F01_transcript_9386
Biological Process: capsule polysaccharide biosynthetic process (GO:0045227);	2	F01_transcript_21849;F01_transcript_32507
Biological Process: carbohydrate derivative biosynthetic process (GO:1901137);	8	F01_transcript_18061;F01_transcript_22437;F01_transcript_28029;F01_transcript_41717;F01_transcript_21324;F01_transcript_24149;F01_transcript_47232;F01_transcript_5312
Biological Process: carbohydrate derivative transport (GO:1901264);	2	F01_transcript_18562;F01_transcript_23635
Biological Process: carbohydrate homeostasis (GO:0033500);	7	F01_transcript_49191;F01_transcript_37467;F01_transcript_41985;F01_transcript_52470;F01_transcript_2015;F01_transcript_1169;F01_transcript_38567
Biological Process: carbohydrate metabolic process (GO:0005975);	424	F01_transcript_3019;F01_transcript_12181;F01_transcript_14635;F01_transcript_29773;F01_transcript_38793;F01_transcript_15185;F01_transcript_37277;F01_transcript_38244;F01_transcript_9203;F01_transcript_31686;F01_transcript_8062;F01_transcript_26376;F01_transcript_26408;F01_transcript_13819;F01_transcript_13617;F01_transcript_38339;F01_transcript_13537;F01_transcript_2697;F01_transcript_50055;F01_…
Biological Process: carbohydrate phosphorylation (GO:0046835);	53	F01_transcript_50085;F01_transcript_17023;F01_transcript_41216;F01_transcript_10990;F01_transcript_20589;F01_transcript_10972;F01_transcript_17538;F01_transcript_15681;F01_transcript_23770;F01_transcript_40211;F01_transcript_49616;F01_transcript_27764;F01_transcript_1247;F01_transcript_22559;F01_transcript_5268;F01_transcript_48452;F01_transcript_13824;F01_transcript_33055;F01_transcript_6953;F01…
Biological Process: carbohydrate transmembrane transport (GO:0034219);	12	F01_transcript_21683;F01_transcript_10474;F01_transcript_21292;F01_transcript_28420;F01_transcript_10038;F01_transcript_37147;F01_transcript_40615;F01_transcript_23635;F01_transcript_29850;F01_transcript_10041;F01_transcript_10159;F01_transcript_31243
Biological Process: carbohydrate transport (GO:0008643);	40	F01_transcript_10877;F01_transcript_50907;F01_transcript_10167;F01_transcript_9610;F01_transcript_42920;F01_transcript_18562;F01_transcript_9343;F01_transcript_39555;F01_transcript_13350;F01_transcript_18423;F01_transcript_10607;F01_transcript_44608;F01_transcript_36379;F01_transcript_7654;F01_transcript_11445;F01_transcript_29817;F01_transcript_8693;F01_transcript_19255;F01_transcript_7851;F01_t…
Biological Process: carbon fixation (GO:0015977);	25	F01_transcript_41115;F01_transcript_22730;F01_transcript_16954;F01_transcript_23008;F01_transcript_38135;F01_transcript_39280;F01_transcript_49024;F01_transcript_46543;F01_transcript_33053;F01_transcript_1961;F01_transcript_22040;F01_transcript_2336;F01_transcript_46094;F01_transcript_31236;F01_transcript_1453;F01_transcript_34410;F01_transcript_28749;F01_transcript_2197;F01_transcript_2185;F01_t…
Biological Process: carbon utilization (GO:0015976);	11	F01_transcript_35814;F01_transcript_45015;F01_transcript_35764;F01_transcript_11274;F01_transcript_46700;F01_transcript_29096;F01_transcript_41218;F01_transcript_11425;F01_transcript_16263;F01_transcript_30334;F01_transcript_11492
Biological Process: carboxylic acid biosynthetic process (GO:0046394);	1	F01_transcript_46151
Biological Process: carboxylic acid metabolic process (GO:0019752);	6	F01_transcript_7032;F01_transcript_15607;F01_transcript_36572;F01_transcript_8416;F01_transcript_20491;F01_transcript_7733
Biological Process: carotene biosynthetic process (GO:0016120);	2	F01_transcript_23222;F01_transcript_44946
Biological Process: carotenoid biosynthetic process (GO:0016117);	5	F01_transcript_6748;F01_transcript_52771;F01_transcript_6386;F01_transcript_28798;F01_transcript_23214
Biological Process: carpel development (GO:0048440);	5	F01_transcript_14039;F01_transcript_34014;F01_transcript_32466;F01_transcript_50289;F01_transcript_1003
Biological Process: cation transmembrane transport (GO:0098655);	41	F01_transcript_2751;F01_transcript_6031;F01_transcript_21263;F01_transcript_27122;F01_transcript_15026;F01_transcript_36090;F01_transcript_34195;F01_transcript_4376;F01_transcript_44604;F01_transcript_27104;F01_transcript_29496;F01_transcript_51827;F01_transcript_49806;F01_transcript_46534;F01_transcript_46608;F01_transcript_40441;F01_transcript_2504;F01_transcript_51096;F01_transcript_51848;F01_…
Biological Process: cation transport (GO:0006812);	7	F01_transcript_21045;F01_transcript_38229;F01_transcript_28759;F01_transcript_39543;F01_transcript_24681;F01_transcript_16309;F01_transcript_37752
Biological Process: cell adhesion (GO:0007155);	4	F01_transcript_23488;F01_transcript_29529;F01_transcript_3058;F01_transcript_445
Biological Process: cell communication (GO:0007154);	5	F01_transcript_11929;F01_transcript_12178;F01_transcript_33843;F01_transcript_26376;F01_transcript_15185
Biological Process: cell cycle (GO:0007049);	12	F01_transcript_19753;F01_transcript_16348;F01_transcript_5497;F01_transcript_20280;F01_transcript_40599;F01_transcript_5596;F01_transcript_41709;F01_transcript_4664;F01_transcript_18867;F01_transcript_6590;F01_transcript_5286;F01_transcript_15162
Biological Process: cell cycle arrest (GO:0007050);	1	F01_transcript_15301
Biological Process: cell cycle process (GO:0022402);	2	F01_transcript_35783;F01_transcript_33861
Biological Process: cell death (GO:0008219);	3	F01_transcript_9218;F01_transcript_39767;F01_transcript_38213
Biological Process: cell differentiation (GO:0030154);	22	F01_transcript_18104;F01_transcript_35452;F01_transcript_26165;F01_transcript_16698;F01_transcript_29627;F01_transcript_40284;F01_transcript_15960;F01_transcript_2099;F01_transcript_43796;F01_transcript_40361;F01_transcript_6275;F01_transcript_3457;F01_transcript_31015;F01_transcript_37784;F01_transcript_52036;F01_transcript_20884;F01_transcript_25485;F01_transcript_34251;F01_transcript_2600;F01_…
Biological Process: cell division (GO:0051301);	43	F01_transcript_10008;F01_transcript_1;F01_transcript_19713;F01_transcript_13382;F01_transcript_4603;F01_transcript_44209;F01_transcript_38678;F01_transcript_5989;F01_transcript_23317;F01_transcript_37062;F01_transcript_33192;F01_transcript_35197;F01_transcript_18774;F01_transcript_5596;F01_transcript_51520;F01_transcript_23167;F01_transcript_11028;F01_transcript_18580;F01_transcript_33861;F01_tra…
Biological Process: cell fate specification (GO:0001708);	8	F01_transcript_1876;F01_transcript_35197;F01_transcript_2802;F01_transcript_19356;F01_transcript_47904;F01_transcript_38678;F01_transcript_9353;F01_transcript_48211
Biological Process: cell growth (GO:0016049);	39	F01_transcript_46381;F01_transcript_45388;F01_transcript_25245;F01_transcript_1335;F01_transcript_1925;F01_transcript_8625;F01_transcript_35818;F01_transcript_21636;F01_transcript_13016;F01_transcript_30119;F01_transcript_42887;F01_transcript_21798;F01_transcript_52624;F01_transcript_10180;F01_transcript_1260;F01_transcript_28786;F01_transcript_13372;F01_transcript_23760;F01_transcript_22722;F01_…
Biological Process: cell morphogenesis (GO:0000902);	6	F01_transcript_5615;F01_transcript_33330;F01_transcript_12871;F01_transcript_29922;F01_transcript_19961;F01_transcript_7759
Biological Process: cell plate assembly (GO:0000919);	8	F01_transcript_46484;F01_transcript_820;F01_transcript_22920;F01_transcript_998;F01_transcript_25234;F01_transcript_34755;F01_transcript_18793;F01_transcript_767
Biological Process: cell plate formation involved in plant-type cell wall biogenesis (GO:0009920);	5	F01_transcript_14453;F01_transcript_35519;F01_transcript_52886;F01_transcript_40793;F01_transcript_34916
Biological Process: cell proliferation (GO:0008283);	10	F01_transcript_37863;F01_transcript_20819;F01_transcript_38064;F01_transcript_579;F01_transcript_588;F01_transcript_24295;F01_transcript_38777;F01_transcript_23148;F01_transcript_37766;F01_transcript_39182
Biological Process: cell redox homeostasis (GO:0045454);	118	F01_transcript_27337;F01_transcript_28421;F01_transcript_32800;F01_transcript_39867;F01_transcript_51840;F01_transcript_27511;F01_transcript_20927;F01_transcript_44198;F01_transcript_36597;F01_transcript_18824;F01_transcript_42091;F01_transcript_35398;F01_transcript_7250;F01_transcript_50871;F01_transcript_48583;F01_transcript_8870;F01_transcript_28709;F01_transcript_29698;F01_transcript_36739;F0…
Biological Process: cell surface receptor signaling pathway (GO:0007166);	8	F01_transcript_24734;F01_transcript_5520;F01_transcript_4330;F01_transcript_44064;F01_transcript_17743;F01_transcript_41377;F01_transcript_33345;F01_transcript_25966
Biological Process: cell tip growth (GO:0009932);	1	F01_transcript_49454
Biological Process: cell volume homeostasis (GO:0006884);	1	F01_transcript_52974
Biological Process: cell wall biogenesis (GO:0042546);	39	F01_transcript_11564;F01_transcript_52466;F01_transcript_41419;F01_transcript_42463;F01_transcript_26620;F01_transcript_43652;F01_transcript_27177;F01_transcript_43927;F01_transcript_35911;F01_transcript_32786;F01_transcript_51977;F01_transcript_13241;F01_transcript_11530;F01_transcript_11632;F01_transcript_11688;F01_transcript_22818;F01_transcript_52416;F01_transcript_45911;F01_transcript_11103;…
Biological Process: cell wall macromolecule catabolic process (GO:0016998);	21	F01_transcript_11309;F01_transcript_29773;F01_transcript_40882;F01_transcript_11387;F01_transcript_8403;F01_transcript_12962;F01_transcript_48192;F01_transcript_48321;F01_transcript_45064;F01_transcript_10821;F01_transcript_11820;F01_transcript_8796;F01_transcript_10688;F01_transcript_26247;F01_transcript_11447;F01_transcript_33320;F01_transcript_35988;F01_transcript_11624;F01_transcript_22708;F0…
Biological Process: cell wall mannoprotein biosynthetic process (GO:0000032);	1	F01_transcript_42175
Biological Process: cell wall modification (GO:0042545);	44	F01_transcript_42259;F01_transcript_23184;F01_transcript_35972;F01_transcript_30593;F01_transcript_24987;F01_transcript_30319;F01_transcript_38382;F01_transcript_2698;F01_transcript_24698;F01_transcript_33983;F01_transcript_6950;F01_transcript_19052;F01_transcript_40695;F01_transcript_7208;F01_transcript_21349;F01_transcript_8217;F01_transcript_7504;F01_transcript_15865;F01_transcript_1495;F01_tr…
Biological Process: cell wall organization (GO:0071555);	178	F01_transcript_50170;F01_transcript_47198;F01_transcript_11169;F01_transcript_25311;F01_transcript_48671;F01_transcript_11168;F01_transcript_40866;F01_transcript_31809;F01_transcript_1341;F01_transcript_42917;F01_transcript_38583;F01_transcript_44458;F01_transcript_34064;F01_transcript_52939;F01_transcript_14795;F01_transcript_4874;F01_transcript_13897;F01_transcript_1177;F01_transcript_42355;F01…
Biological Process: cell wall organization or biogenesis (GO:0071554);	19	F01_transcript_9880;F01_transcript_41410;F01_transcript_24459;F01_transcript_20593;F01_transcript_26353;F01_transcript_31663;F01_transcript_19900;F01_transcript_19114;F01_transcript_43606;F01_transcript_10859;F01_transcript_19178;F01_transcript_47998;F01_transcript_49890;F01_transcript_33503;F01_transcript_30627;F01_transcript_23124;F01_transcript_49853;F01_transcript_22515;F01_transcript_18943
Biological Process: cell wall pectin metabolic process (GO:0052546);	4	F01_transcript_40356;F01_transcript_5638;F01_transcript_6113;F01_transcript_15156
Biological Process: cellular aldehyde metabolic process (GO:0006081);	8	F01_transcript_32307;F01_transcript_20844;F01_transcript_38102;F01_transcript_47069;F01_transcript_31558;F01_transcript_16760;F01_transcript_36751;F01_transcript_9293
Biological Process: cellular amino acid biosynthetic process (GO:0008652);	22	F01_transcript_8055;F01_transcript_12762;F01_transcript_15164;F01_transcript_52490;F01_transcript_18670;F01_transcript_8192;F01_transcript_50014;F01_transcript_15399;F01_transcript_8626;F01_transcript_6766;F01_transcript_2589;F01_transcript_18331;F01_transcript_25725;F01_transcript_26110;F01_transcript_17785;F01_transcript_37531;F01_transcript_14314;F01_transcript_38475;F01_transcript_6599;F01_tr…
Biological Process: cellular amino acid metabolic process (GO:0006520);	30	F01_transcript_15297;F01_transcript_10071;F01_transcript_47059;F01_transcript_9011;F01_transcript_52738;F01_transcript_38849;F01_transcript_10253;F01_transcript_40659;F01_transcript_22732;F01_transcript_9228;F01_transcript_23561;F01_transcript_5377;F01_transcript_9192;F01_transcript_31422;F01_transcript_22402;F01_transcript_39778;F01_transcript_42455;F01_transcript_15731;F01_transcript_38793;F01_…
Biological Process: cellular aromatic compound metabolic process (GO:0006725);	2	F01_transcript_2570;F01_transcript_11686
Biological Process: cellular biosynthetic process (GO:0044249);	3	F01_transcript_24369;F01_transcript_43161;F01_transcript_45572
Biological Process: cellular calcium ion homeostasis (GO:0006874);	6	F01_transcript_38559;F01_transcript_13195;F01_transcript_21263;F01_transcript_917;F01_transcript_25633;F01_transcript_42181
Biological Process: cellular carbohydrate metabolic process (GO:0044262);	4	F01_transcript_49727;F01_transcript_28935;F01_transcript_39929;F01_transcript_19745
Biological Process: cellular catabolic process (GO:0044248);	1	F01_transcript_38261
Biological Process: cellular component assembly (GO:0022607);	4	F01_transcript_35783;F01_transcript_41472;F01_transcript_24210;F01_transcript_34385
Biological Process: cellular component organization (GO:0016043);	11	F01_transcript_42472;F01_transcript_37280;F01_transcript_7453;F01_transcript_39368;F01_transcript_1485;F01_transcript_43723;F01_transcript_17524;F01_transcript_29709;F01_transcript_40886;F01_transcript_27381;F01_transcript_20433
Biological Process: cellular component organization or biogenesis (GO:0071840);	6	F01_transcript_3998;F01_transcript_19900;F01_transcript_18943;F01_transcript_7158;F01_transcript_26867;F01_transcript_47196
Biological Process: cellular copper ion homeostasis (GO:0006878);	2	F01_transcript_45523;F01_transcript_46508
Biological Process: cellular developmental process (GO:0048869);	2	F01_transcript_17524;F01_transcript_1485
Biological Process: cellular glucan metabolic process (GO:0006073);	2	F01_transcript_18943;F01_transcript_19900
Biological Process: cellular glucose homeostasis (GO:0001678);	12	F01_transcript_5268;F01_transcript_30899;F01_transcript_22559;F01_transcript_20589;F01_transcript_45386;F01_transcript_27764;F01_transcript_41216;F01_transcript_30517;F01_transcript_30150;F01_transcript_35110;F01_transcript_40211;F01_transcript_23593
Biological Process: cellular heat acclimation (GO:0070370);	2	F01_transcript_1725;F01_transcript_10523
Biological Process: cellular homeostasis (GO:0019725);	1	F01_transcript_49662
Biological Process: cellular hyperosmotic response (GO:0071474);	1	F01_transcript_17969
Biological Process: cellular ion homeostasis (GO:0006873);	4	F01_transcript_51259;F01_transcript_16393;F01_transcript_24785;F01_transcript_6532
Biological Process: cellular iron ion homeostasis (GO:0006879);	7	F01_transcript_19458;F01_transcript_11902;F01_transcript_41756;F01_transcript_44620;F01_transcript_21020;F01_transcript_31320;F01_transcript_31930
Biological Process: cellular lipid metabolic process (GO:0044255);	7	F01_transcript_18627;F01_transcript_13502;F01_transcript_21910;F01_transcript_9949;F01_transcript_10419;F01_transcript_14451;F01_transcript_35379
Biological Process: cellular macromolecule biosynthetic process (GO:0034645);	7	F01_transcript_41773;F01_transcript_46399;F01_transcript_34327;F01_transcript_10066;F01_transcript_24114;F01_transcript_14001;F01_transcript_7218
Biological Process: cellular macromolecule metabolic process (GO:0044260);	22	F01_transcript_17300;F01_transcript_47411;F01_transcript_42001;F01_transcript_33766;F01_transcript_13950;F01_transcript_25629;F01_transcript_25482;F01_transcript_45629;F01_transcript_4834;F01_transcript_4797;F01_transcript_33460;F01_transcript_44649;F01_transcript_35284;F01_transcript_43679;F01_transcript_29247;F01_transcript_47744;F01_transcript_40088;F01_transcript_31000;F01_transcript_49725;F0…
Biological Process: cellular manganese ion homeostasis (GO:0030026);	2	F01_transcript_8507;F01_transcript_46545
Biological Process: cellular metabolic process (GO:0044237);	24	F01_transcript_37116;F01_transcript_22437;F01_transcript_6948;F01_transcript_52545;F01_transcript_21611;F01_transcript_13381;F01_transcript_17330;F01_transcript_35927;F01_transcript_28148;F01_transcript_49378;F01_transcript_27175;F01_transcript_37490;F01_transcript_27495;F01_transcript_46652;F01_transcript_5085;F01_transcript_11743;F01_transcript_17008;F01_transcript_20791;F01_transcript_29598;F0…
Biological Process: cellular metal ion homeostasis (GO:0006875);	1	F01_transcript_11577
Biological Process: cellular nitrogen compound biosynthetic process (GO:0044271);	4	F01_transcript_34327;F01_transcript_41773;F01_transcript_7218;F01_transcript_10066
Biological Process: cellular nitrogen compound metabolic process (GO:0034641);	1	F01_transcript_29247
Biological Process: cellular oxidant detoxification (GO:0098869);	124	F01_transcript_8024;F01_transcript_28500;F01_transcript_27385;F01_transcript_14354;F01_transcript_24163;F01_transcript_2357;F01_transcript_49056;F01_transcript_47404;F01_transcript_31013;F01_transcript_39014;F01_transcript_32668;F01_transcript_14347;F01_transcript_48380;F01_transcript_52470;F01_transcript_35952;F01_transcript_2015;F01_transcript_28950;F01_transcript_52563;F01_transcript_44998;F01…
Biological Process: cellular phosphate ion homeostasis (GO:0030643);	6	F01_transcript_43494;F01_transcript_52077;F01_transcript_28319;F01_transcript_22858;F01_transcript_26767;F01_transcript_45932
Biological Process: cellular potassium ion homeostasis (GO:0030007);	25	F01_transcript_37464;F01_transcript_45825;F01_transcript_45773;F01_transcript_43238;F01_transcript_237;F01_transcript_235;F01_transcript_17395;F01_transcript_17261;F01_transcript_9164;F01_transcript_43425;F01_transcript_45534;F01_transcript_14639;F01_transcript_44214;F01_transcript_52805;F01_transcript_13140;F01_transcript_49850;F01_transcript_20005;F01_transcript_10393;F01_transcript_10252;F01_t…
Biological Process: cellular process (GO:0009987);	147	F01_transcript_43760;F01_transcript_2955;F01_transcript_24927;F01_transcript_3143;F01_transcript_17154;F01_transcript_32112;F01_transcript_23281;F01_transcript_35834;F01_transcript_21200;F01_transcript_39736;F01_transcript_43355;F01_transcript_613;F01_transcript_43270;F01_transcript_31905;F01_transcript_4236;F01_transcript_24480;F01_transcript_3327;F01_transcript_45272;F01_transcript_35456;F01_tr…
Biological Process: cellular protein localization (GO:0034613);	3	F01_transcript_21927;F01_transcript_43296;F01_transcript_31861
Biological Process: cellular protein metabolic process (GO:0044267);	23	F01_transcript_47642;F01_transcript_40671;F01_transcript_14658;F01_transcript_40697;F01_transcript_45209;F01_transcript_50854;F01_transcript_32846;F01_transcript_46064;F01_transcript_51585;F01_transcript_49271;F01_transcript_33065;F01_transcript_21362;F01_transcript_28080;F01_transcript_5150;F01_transcript_12728;F01_transcript_2950;F01_transcript_48248;F01_transcript_33199;F01_transcript_1761;F01…
Biological Process: cellular protein modification process (GO:0006464);	32	F01_transcript_26350;F01_transcript_6715;F01_transcript_25039;F01_transcript_46183;F01_transcript_36314;F01_transcript_30866;F01_transcript_14546;F01_transcript_52178;F01_transcript_12470;F01_transcript_38807;F01_transcript_17098;F01_transcript_42879;F01_transcript_27154;F01_transcript_1209;F01_transcript_37413;F01_transcript_1472;F01_transcript_23000;F01_transcript_25632;F01_transcript_38985;F01…
Biological Process: cellular response to DNA damage stimulus (GO:0006974);	2	F01_transcript_14813;F01_transcript_16088
Biological Process: cellular response to X-ray (GO:0071481);	1	F01_transcript_21145
Biological Process: cellular response to abscisic acid stimulus (GO:0071215);	9	F01_transcript_37690;F01_transcript_42801;F01_transcript_51274;F01_transcript_24275;F01_transcript_49800;F01_transcript_37766;F01_transcript_39182;F01_transcript_782;F01_transcript_13187
Biological Process: cellular response to acid chemical (GO:0071229);	4	F01_transcript_32688;F01_transcript_26370;F01_transcript_2258;F01_transcript_39080
Biological Process: cellular response to auxin stimulus (GO:0071365);	1	F01_transcript_11984
Biological Process: cellular response to cold (GO:0070417);	7	F01_transcript_49800;F01_transcript_13187;F01_transcript_782;F01_transcript_42801;F01_transcript_51274;F01_transcript_24275;F01_transcript_37690
Biological Process: cellular response to drug (GO:0035690);	1	F01_transcript_25633
Biological Process: cellular response to extracellular stimulus (GO:0031668);	8	F01_transcript_41852;F01_transcript_45901;F01_transcript_2708;F01_transcript_13016;F01_transcript_30119;F01_transcript_25827;F01_transcript_1850;F01_transcript_13372
Biological Process: cellular response to gamma radiation (GO:0071480);	1	F01_transcript_21145
Biological Process: cellular response to glucose starvation (GO:0042149);	2	F01_transcript_40911;F01_transcript_30341
Biological Process: cellular response to gravity (GO:0071258);	3	F01_transcript_9121;F01_transcript_9365;F01_transcript_21011
Biological Process: cellular response to heat (GO:0034605);	7	F01_transcript_34013;F01_transcript_8829;F01_transcript_30902;F01_transcript_25370;F01_transcript_9165;F01_transcript_9487;F01_transcript_25424
Biological Process: cellular response to high light intensity (GO:0071486);	2	F01_transcript_16364;F01_transcript_50587
Biological Process: cellular response to hormone stimulus (GO:0032870);	1	F01_transcript_48193
Biological Process: cellular response to indolebutyric acid stimulus (GO:0071366);	3	F01_transcript_46966;F01_transcript_44298;F01_transcript_21070
Biological Process: cellular response to iron ion (GO:0071281);	2	F01_transcript_8333;F01_transcript_46545
Biological Process: cellular response to light stimulus (GO:0071482);	1	F01_transcript_14047
Biological Process: cellular response to nitrogen levels (GO:0043562);	1	F01_transcript_20157
Biological Process: cellular response to nitrogen starvation (GO:0006995);	1	F01_transcript_44414
Biological Process: cellular response to organic substance (GO:0071310);	4	F01_transcript_32688;F01_transcript_26370;F01_transcript_2258;F01_transcript_39080
Biological Process: cellular response to oxidative stress (GO:0034599);	20	F01_transcript_39473;F01_transcript_35243;F01_transcript_27337;F01_transcript_18036;F01_transcript_9377;F01_transcript_4928;F01_transcript_34809;F01_transcript_50871;F01_transcript_44168;F01_transcript_37329;F01_transcript_12333;F01_transcript_46410;F01_transcript_9966;F01_transcript_35887;F01_transcript_50963;F01_transcript_36428;F01_transcript_48644;F01_transcript_12356;F01_transcript_13391;F01…
Biological Process: cellular response to oxygen-containing compound (GO:1901701);	4	F01_transcript_39080;F01_transcript_2258;F01_transcript_26370;F01_transcript_32688
Biological Process: cellular response to phosphate starvation (GO:0016036);	13	F01_transcript_37467;F01_transcript_13195;F01_transcript_49800;F01_transcript_18584;F01_transcript_917;F01_transcript_44946;F01_transcript_24275;F01_transcript_42801;F01_transcript_23222;F01_transcript_1169;F01_transcript_37690;F01_transcript_21263;F01_transcript_41985
Biological Process: cellular response to salt stress (GO:0071472);	4	F01_transcript_40446;F01_transcript_46138;F01_transcript_40750;F01_transcript_30888
Biological Process: cellular response to singlet oxygen (GO:0071452);	1	F01_transcript_37824
Biological Process: cellular response to stimulus (GO:0051716);	7	F01_transcript_27633;F01_transcript_13381;F01_transcript_12162;F01_transcript_12126;F01_transcript_47839;F01_transcript_40532;F01_transcript_11848
Biological Process: cellular response to stress (GO:0033554);	6	F01_transcript_22601;F01_transcript_35963;F01_transcript_44627;F01_transcript_34602;F01_transcript_35927;F01_transcript_43039
Biological Process: cellular response to sucrose stimulus (GO:0071329);	7	F01_transcript_1169;F01_transcript_41985;F01_transcript_37690;F01_transcript_37467;F01_transcript_49800;F01_transcript_42801;F01_transcript_24275
Biological Process: cellular response to sulfate starvation (GO:0009970);	1	F01_transcript_37246
Biological Process: cellular response to unfolded protein (GO:0034620);	1	F01_transcript_23884
Biological Process: cellular transition metal ion homeostasis (GO:0046916);	22	F01_transcript_38014;F01_transcript_11879;F01_transcript_42902;F01_transcript_24944;F01_transcript_41334;F01_transcript_41888;F01_transcript_11689;F01_transcript_18778;F01_transcript_41297;F01_transcript_26124;F01_transcript_51696;F01_transcript_51040;F01_transcript_49497;F01_transcript_13622;F01_transcript_38496;F01_transcript_12331;F01_transcript_11803;F01_transcript_14776;F01_transcript_16973;…
Biological Process: cellular water homeostasis (GO:0009992);	10	F01_transcript_36318;F01_transcript_11307;F01_transcript_11200;F01_transcript_24120;F01_transcript_7511;F01_transcript_34120;F01_transcript_33310;F01_transcript_25997;F01_transcript_47761;F01_transcript_11702
Biological Process: cellular zinc ion homeostasis (GO:0006882);	4	F01_transcript_13769;F01_transcript_16291;F01_transcript_49175;F01_transcript_46052
Biological Process: cellulose biosynthetic process (GO:0030244);	110	F01_transcript_1407;F01_transcript_34073;F01_transcript_1422;F01_transcript_1743;F01_transcript_49682;F01_transcript_24123;F01_transcript_5149;F01_transcript_31819;F01_transcript_34187;F01_transcript_29697;F01_transcript_10498;F01_transcript_37765;F01_transcript_37032;F01_transcript_9475;F01_transcript_1698;F01_transcript_4200;F01_transcript_1482;F01_transcript_16251;F01_transcript_43133;F01_tran…
Biological Process: cellulose catabolic process (GO:0030245);	26	F01_transcript_33626;F01_transcript_8883;F01_transcript_45277;F01_transcript_47558;F01_transcript_5821;F01_transcript_26668;F01_transcript_27732;F01_transcript_41273;F01_transcript_51182;F01_transcript_43827;F01_transcript_13959;F01_transcript_30645;F01_transcript_25041;F01_transcript_37130;F01_transcript_46405;F01_transcript_8386;F01_transcript_26452;F01_transcript_4872;F01_transcript_7343;F01_t…
Biological Process: cellulose microfibril organization (GO:0010215);	15	F01_transcript_28786;F01_transcript_18474;F01_transcript_52655;F01_transcript_8625;F01_transcript_26099;F01_transcript_10180;F01_transcript_5833;F01_transcript_8553;F01_transcript_23760;F01_transcript_49217;F01_transcript_45388;F01_transcript_22722;F01_transcript_46381;F01_transcript_28658;F01_transcript_35829
Biological Process: centromere complex assembly (GO:0034508);	1	F01_transcript_39408
Biological Process: centrosome duplication (GO:0051298);	5	F01_transcript_3053;F01_transcript_22605;F01_transcript_4439;F01_transcript_2940;F01_transcript_19153
Biological Process: ceramide biosynthetic process (GO:0046513);	5	F01_transcript_18574;F01_transcript_21390;F01_transcript_17440;F01_transcript_47436;F01_transcript_33000
Biological Process: ceramide metabolic process (GO:0006672);	7	F01_transcript_29923;F01_transcript_28315;F01_transcript_39803;F01_transcript_37383;F01_transcript_40585;F01_transcript_10897;F01_transcript_27291
Biological Process: chain elongation of O-linked mannose residue (GO:0044845);	1	F01_transcript_42175
Biological Process: chaperone mediated protein folding requiring cofactor (GO:0051085);	4	F01_transcript_11878;F01_transcript_44803;F01_transcript_49849;F01_transcript_29575
Biological Process: chaperone-mediated protein complex assembly (GO:0051131);	5	F01_transcript_20897;F01_transcript_48644;F01_transcript_18003;F01_transcript_25158;F01_transcript_26153
Biological Process: chaperone-mediated protein folding (GO:0061077);	19	F01_transcript_38711;F01_transcript_20897;F01_transcript_10749;F01_transcript_6436;F01_transcript_18003;F01_transcript_6848;F01_transcript_39767;F01_transcript_12360;F01_transcript_29152;F01_transcript_16041;F01_transcript_36592;F01_transcript_25158;F01_transcript_20884;F01_transcript_48220;F01_transcript_40594;F01_transcript_12404;F01_transcript_14688;F01_transcript_43796;F01_transcript_6275
Biological Process: charged-tRNA amino acid modification (GO:0019988);	2	F01_transcript_16335;F01_transcript_46889
Biological Process: chemotropism (GO:0043577);	1	F01_transcript_25779
Biological Process: chiasma assembly (GO:0051026);	6	F01_transcript_36941;F01_transcript_39561;F01_transcript_32605;F01_transcript_23527;F01_transcript_46585;F01_transcript_22388
Biological Process: chitin catabolic process (GO:0006032);	30	F01_transcript_39229;F01_transcript_33320;F01_transcript_35988;F01_transcript_11624;F01_transcript_22708;F01_transcript_30643;F01_transcript_1065;F01_transcript_45064;F01_transcript_10821;F01_transcript_11820;F01_transcript_10688;F01_transcript_8796;F01_transcript_42922;F01_transcript_8940;F01_transcript_20170;F01_transcript_26247;F01_transcript_51612;F01_transcript_11447;F01_transcript_48192;F01…
Biological Process: chloride transmembrane transport (GO:1902476);	3	F01_transcript_2294;F01_transcript_40510;F01_transcript_38621
Biological Process: chloride transport (GO:0006821);	18	F01_transcript_25387;F01_transcript_3845;F01_transcript_46825;F01_transcript_3203;F01_transcript_22188;F01_transcript_17630;F01_transcript_52283;F01_transcript_28272;F01_transcript_3819;F01_transcript_21218;F01_transcript_34429;F01_transcript_16115;F01_transcript_52974;F01_transcript_3614;F01_transcript_35870;F01_transcript_32352;F01_transcript_34390;F01_transcript_4202
Biological Process: chlorophyll biosynthetic process (GO:0015995);	21	F01_transcript_10493;F01_transcript_10662;F01_transcript_50197;F01_transcript_24056;F01_transcript_41646;F01_transcript_38253;F01_transcript_634;F01_transcript_570;F01_transcript_7397;F01_transcript_44946;F01_transcript_9621;F01_transcript_10194;F01_transcript_46876;F01_transcript_28291;F01_transcript_9794;F01_transcript_50291;F01_transcript_51454;F01_transcript_43260;F01_transcript_48954;F01_tra…
Biological Process: chlorophyll catabolic process (GO:0015996);	11	F01_transcript_52777;F01_transcript_23810;F01_transcript_49027;F01_transcript_22345;F01_transcript_23126;F01_transcript_19711;F01_transcript_44109;F01_transcript_34367;F01_transcript_33011;F01_transcript_2842;F01_transcript_15560
Biological Process: chlorophyll cycle (GO:0033354);	1	F01_transcript_17380
Biological Process: chlorophyll metabolic process (GO:0015994);	1	F01_transcript_24070
Biological Process: chloroplast RNA modification (GO:1900865);	1	F01_transcript_25965
Biological Process: chloroplast RNA processing (GO:0031425);	3	F01_transcript_23222;F01_transcript_21256;F01_transcript_44946
Biological Process: chloroplast accumulation movement (GO:0009904);	15	F01_transcript_15996;F01_transcript_51850;F01_transcript_49924;F01_transcript_15918;F01_transcript_23870;F01_transcript_5531;F01_transcript_41900;F01_transcript_769;F01_transcript_41024;F01_transcript_39466;F01_transcript_29874;F01_transcript_33293;F01_transcript_47132;F01_transcript_6028;F01_transcript_5543
Biological Process: chloroplast avoidance movement (GO:0009903);	5	F01_transcript_6028;F01_transcript_5531;F01_transcript_29874;F01_transcript_5543;F01_transcript_15996
Biological Process: chloroplast fission (GO:0010020);	2	F01_transcript_2990;F01_transcript_2733
Biological Process: chloroplast mRNA modification (GO:1900871);	1	F01_transcript_40656
Biological Process: chloroplast mRNA processing (GO:0010239);	2	F01_transcript_37769;F01_transcript_14047
Biological Process: chloroplast organization (GO:0009658);	35	F01_transcript_39767;F01_transcript_33984;F01_transcript_14047;F01_transcript_2187;F01_transcript_47715;F01_transcript_48378;F01_transcript_24892;F01_transcript_33654;F01_transcript_49146;F01_transcript_33972;F01_transcript_31530;F01_transcript_6730;F01_transcript_50249;F01_transcript_19971;F01_transcript_13852;F01_transcript_17824;F01_transcript_31132;F01_transcript_34994;F01_transcript_6320;F01…
Biological Process: chloroplast proton-transporting ATP synthase complex assembly (GO:0033614);	1	F01_transcript_34441
Biological Process: chloroplast relocation (GO:0009902);	2	F01_transcript_7956;F01_transcript_3424
Biological Process: chloroplast-nucleus signaling pathway (GO:0010019);	3	F01_transcript_34532;F01_transcript_13305;F01_transcript_3511
Biological Process: chlororespiration (GO:0010478);	1	F01_transcript_15041
Biological Process: cholesterol biosynthetic process (GO:0006695);	10	F01_transcript_33992;F01_transcript_48785;F01_transcript_15965;F01_transcript_13767;F01_transcript_10854;F01_transcript_51716;F01_transcript_52079;F01_transcript_10409;F01_transcript_16358;F01_transcript_47684
Biological Process: choline transport (GO:0015871);	3	F01_transcript_5320;F01_transcript_39362;F01_transcript_36464
Biological Process: chorismate biosynthetic process (GO:0009423);	14	F01_transcript_9678;F01_transcript_6533;F01_transcript_15701;F01_transcript_8643;F01_transcript_50653;F01_transcript_7335;F01_transcript_26415;F01_transcript_38671;F01_transcript_14020;F01_transcript_9590;F01_transcript_24833;F01_transcript_51245;F01_transcript_18695;F01_transcript_8116
Biological Process: chorismate metabolic process (GO:0046417);	2	F01_transcript_49683;F01_transcript_26577
Biological Process: chromatin organization (GO:0006325);	6	F01_transcript_17300;F01_transcript_26062;F01_transcript_31000;F01_transcript_35284;F01_transcript_44478;F01_transcript_780
Biological Process: chromatin remodeling (GO:0006338);	4	F01_transcript_52185;F01_transcript_31610;F01_transcript_39939;F01_transcript_6358
Biological Process: chromatin silencing (GO:0006342);	11	F01_transcript_36729;F01_transcript_30400;F01_transcript_31861;F01_transcript_40477;F01_transcript_15323;F01_transcript_12204;F01_transcript_37191;F01_transcript_21817;F01_transcript_12323;F01_transcript_19720;F01_transcript_31811
Biological Process: chromatin silencing at silent mating-type cassette (GO:0030466);	1	F01_transcript_25779
Biological Process: chromatin silencing at telomere (GO:0006348);	4	F01_transcript_40074;F01_transcript_319;F01_transcript_9303;F01_transcript_25779
Biological Process: chromosome organization (GO:0051276);	9	F01_transcript_35798;F01_transcript_52425;F01_transcript_48847;F01_transcript_15120;F01_transcript_38637;F01_transcript_41678;F01_transcript_24885;F01_transcript_45708;F01_transcript_959
Biological Process: chromosome organization involved in meiotic cell cycle (GO:0070192);	2	F01_transcript_40504;F01_transcript_41204
Biological Process: chromosome segregation (GO:0007059);	2	F01_transcript_37879;F01_transcript_19586
Biological Process: chromosome separation (GO:0051304);	1	F01_transcript_49331
Biological Process: chronological cell aging (GO:0001300);	2	F01_transcript_14507;F01_transcript_46410
Biological Process: cinnamic acid biosynthetic process (GO:0009800);	25	F01_transcript_43236;F01_transcript_33409;F01_transcript_48765;F01_transcript_3919;F01_transcript_37931;F01_transcript_22610;F01_transcript_4807;F01_transcript_41459;F01_transcript_47607;F01_transcript_24671;F01_transcript_4927;F01_transcript_18601;F01_transcript_4462;F01_transcript_5455;F01_transcript_14931;F01_transcript_4070;F01_transcript_19006;F01_transcript_9065;F01_transcript_38714;F01_tra…
Biological Process: circadian regulation of gene expression (GO:0032922);	3	F01_transcript_838;F01_transcript_33552;F01_transcript_27262
Biological Process: circadian rhythm (GO:0007623);	1	F01_transcript_23602
Biological Process: citrate metabolic process (GO:0006101);	2	F01_transcript_40729;F01_transcript_38776
Biological Process: citrate transport (GO:0015746);	2	F01_transcript_35789;F01_transcript_17772
Biological Process: clathrin coat assembly (GO:0048268);	28	F01_transcript_45198;F01_transcript_6077;F01_transcript_49287;F01_transcript_38823;F01_transcript_18450;F01_transcript_24614;F01_transcript_34960;F01_transcript_30832;F01_transcript_46266;F01_transcript_31677;F01_transcript_38980;F01_transcript_35341;F01_transcript_27163;F01_transcript_6575;F01_transcript_4984;F01_transcript_50875;F01_transcript_20964;F01_transcript_6132;F01_transcript_17040;F01_…
Biological Process: clathrin-dependent endocytosis (GO:0072583);	6	F01_transcript_49846;F01_transcript_11159;F01_transcript_36316;F01_transcript_50580;F01_transcript_11825;F01_transcript_11277
Biological Process: cleavage involved in rRNA processing (GO:0000469);	2	F01_transcript_46490;F01_transcript_18500
Biological Process: cobalamin biosynthetic process (GO:0009236);	1	F01_transcript_51523
Biological Process: coenzyme A biosynthetic process (GO:0015937);	9	F01_transcript_2900;F01_transcript_2820;F01_transcript_35725;F01_transcript_35994;F01_transcript_30219;F01_transcript_47990;F01_transcript_42568;F01_transcript_40007;F01_transcript_51010
Biological Process: coenzyme A metabolic process (GO:0015936);	6	F01_transcript_6130;F01_transcript_4816;F01_transcript_38166;F01_transcript_46016;F01_transcript_13259;F01_transcript_33110
Biological Process: coenzyme A transmembrane transport (GO:0035349);	2	F01_transcript_5683;F01_transcript_21214
Biological Process: cold acclimation (GO:0009631);	10	F01_transcript_6179;F01_transcript_8060;F01_transcript_143;F01_transcript_6408;F01_transcript_6060;F01_transcript_40089;F01_transcript_13333;F01_transcript_25229;F01_transcript_51456;F01_transcript_14929
Biological Process: copper ion export (GO:0060003);	12	F01_transcript_14603;F01_transcript_44416;F01_transcript_33863;F01_transcript_13677;F01_transcript_25714;F01_transcript_52174;F01_transcript_20197;F01_transcript_21183;F01_transcript_29212;F01_transcript_40384;F01_transcript_43836;F01_transcript_2771
Biological Process: copper ion transmembrane transport (GO:0035434);	10	F01_transcript_23123;F01_transcript_27456;F01_transcript_21488;F01_transcript_28128;F01_transcript_26578;F01_transcript_45427;F01_transcript_11577;F01_transcript_37563;F01_transcript_1863;F01_transcript_30992
Biological Process: copper ion transport (GO:0006825);	2	F01_transcript_39330;F01_transcript_51096
Biological Process: cortical cytoskeleton organization (GO:0030865);	4	F01_transcript_27625;F01_transcript_8064;F01_transcript_38560;F01_transcript_41269
Biological Process: cortical microtubule organization (GO:0043622);	6	F01_transcript_30645;F01_transcript_21798;F01_transcript_48054;F01_transcript_441;F01_transcript_26153;F01_transcript_35818
Biological Process: cotyledon development (GO:0048825);	2	F01_transcript_52029;F01_transcript_21291
Biological Process: cotyledon morphogenesis (GO:0048826);	2	F01_transcript_26662;F01_transcript_16740
Biological Process: cotyledon vascular tissue pattern formation (GO:0010588);	5	F01_transcript_51020;F01_transcript_27112;F01_transcript_6235;F01_transcript_28484;F01_transcript_5855
Biological Process: covalent chromatin modification (GO:0016569);	1	F01_transcript_12708
Biological Process: cristae formation (GO:0042407);	3	F01_transcript_3062;F01_transcript_36333;F01_transcript_42698
Biological Process: cuticle development (GO:0042335);	2	F01_transcript_564;F01_transcript_49357
Biological Process: cuticle hydrocarbon biosynthetic process (GO:0006723);	2	F01_transcript_5180;F01_transcript_5657
Biological Process: cutin biosynthetic process (GO:0010143);	30	F01_transcript_34517;F01_transcript_9378;F01_transcript_8105;F01_transcript_9200;F01_transcript_28088;F01_transcript_7556;F01_transcript_49218;F01_transcript_19069;F01_transcript_21418;F01_transcript_36347;F01_transcript_37913;F01_transcript_7996;F01_transcript_9093;F01_transcript_15616;F01_transcript_15108;F01_transcript_52938;F01_transcript_47919;F01_transcript_8220;F01_transcript_5841;F01_tran…
Biological Process: cutin transport (GO:0080051);	3	F01_transcript_4899;F01_transcript_52944;F01_transcript_21345
Biological Process: cyanide metabolic process (GO:0019499);	4	F01_transcript_9342;F01_transcript_40602;F01_transcript_10977;F01_transcript_21749
Biological Process: cyclic threonylcarbamoyladenosine biosynthetic process (GO:0061504);	1	F01_transcript_11245
Biological Process: cysteine biosynthetic process (GO:0019344);	2	F01_transcript_8106;F01_transcript_8338
Biological Process: cysteine biosynthetic process from serine (GO:0006535);	21	F01_transcript_9342;F01_transcript_40602;F01_transcript_9515;F01_transcript_15763;F01_transcript_21749;F01_transcript_22120;F01_transcript_28854;F01_transcript_16886;F01_transcript_26321;F01_transcript_10952;F01_transcript_49254;F01_transcript_31024;F01_transcript_23301;F01_transcript_43323;F01_transcript_10539;F01_transcript_9618;F01_transcript_18887;F01_transcript_39692;F01_transcript_10977;F01…
Biological Process: cysteine biosynthetic process via cystathionine (GO:0019343);	1	F01_transcript_21225
Biological Process: cysteine metabolic process (GO:0006534);	3	F01_transcript_37557;F01_transcript_35815;F01_transcript_41506
Biological Process: cysteinyl-tRNA aminoacylation (GO:0006423);	2	F01_transcript_5680;F01_transcript_13629
Biological Process: cytochrome b6f complex assembly (GO:0010190);	1	F01_transcript_25890
Biological Process: cytochrome complex assembly (GO:0017004);	7	F01_transcript_44109;F01_transcript_13194;F01_transcript_20888;F01_transcript_41127;F01_transcript_25901;F01_transcript_43408;F01_transcript_13450
Biological Process: cytokinesis (GO:0000910);	16	F01_transcript_40751;F01_transcript_51338;F01_transcript_6480;F01_transcript_4212;F01_transcript_36646;F01_transcript_47130;F01_transcript_48238;F01_transcript_7067;F01_transcript_44863;F01_transcript_24322;F01_transcript_14571;F01_transcript_6889;F01_transcript_23457;F01_transcript_51255;F01_transcript_6514;F01_transcript_45465
Biological Process: cytokinesis by cell plate formation (GO:0000911);	7	F01_transcript_7386;F01_transcript_445;F01_transcript_28336;F01_transcript_29529;F01_transcript_18203;F01_transcript_19663;F01_transcript_33744
Biological Process: cytokinin biosynthetic process (GO:0009691);	7	F01_transcript_27828;F01_transcript_18455;F01_transcript_40684;F01_transcript_19776;F01_transcript_44953;F01_transcript_39691;F01_transcript_20954
Biological Process: cytokinin metabolic process (GO:0009690);	7	F01_transcript_7346;F01_transcript_7524;F01_transcript_30026;F01_transcript_48774;F01_transcript_7658;F01_transcript_6712;F01_transcript_51753
Biological Process: cytokinin-activated signaling pathway (GO:0009736);	16	F01_transcript_40446;F01_transcript_40750;F01_transcript_2127;F01_transcript_47089;F01_transcript_49591;F01_transcript_38777;F01_transcript_2165;F01_transcript_24295;F01_transcript_579;F01_transcript_41985;F01_transcript_37467;F01_transcript_38064;F01_transcript_1169;F01_transcript_46237;F01_transcript_588;F01_transcript_12706
Biological Process: cytoplasmic mRNA processing body assembly (GO:0033962);	6	F01_transcript_23392;F01_transcript_43027;F01_transcript_37904;F01_transcript_18831;F01_transcript_14320;F01_transcript_28821
Biological Process: cytoplasmic microtubule organization (GO:0031122);	27	F01_transcript_28106;F01_transcript_3053;F01_transcript_52190;F01_transcript_22605;F01_transcript_52734;F01_transcript_38639;F01_transcript_52205;F01_transcript_19153;F01_transcript_24523;F01_transcript_25400;F01_transcript_52242;F01_transcript_872;F01_transcript_4439;F01_transcript_925;F01_transcript_21055;F01_transcript_39699;F01_transcript_52660;F01_transcript_22869;F01_transcript_29154;F01_tr…
Biological Process: cytoplasmic translation (GO:0002181);	24	F01_transcript_36995;F01_transcript_11981;F01_transcript_24611;F01_transcript_13233;F01_transcript_12352;F01_transcript_33866;F01_transcript_12148;F01_transcript_38626;F01_transcript_11980;F01_transcript_43649;F01_transcript_33048;F01_transcript_15339;F01_transcript_44603;F01_transcript_11859;F01_transcript_41958;F01_transcript_51086;F01_transcript_25302;F01_transcript_44547;F01_transcript_35763;…
Biological Process: cytoplasmic translational initiation (GO:0002183);	2	F01_transcript_9707;F01_transcript_39525
Biological Process: cytoskeleton organization (GO:0007010);	15	F01_transcript_8877;F01_transcript_49461;F01_transcript_5615;F01_transcript_36274;F01_transcript_4629;F01_transcript_48888;F01_transcript_30847;F01_transcript_7759;F01_transcript_16900;F01_transcript_28200;F01_transcript_29701;F01_transcript_5517;F01_transcript_5067;F01_transcript_29922;F01_transcript_5287
Biological Process: cytoskeleton-dependent cytokinesis (GO:0061640);	1	F01_transcript_18717
Biological Process: cytoskeleton-dependent intracellular transport (GO:0030705);	7	F01_transcript_16554;F01_transcript_24688;F01_transcript_23710;F01_transcript_18997;F01_transcript_2929;F01_transcript_14055;F01_transcript_18233
Biological Process: dGTP catabolic process (GO:0006203);	4	F01_transcript_38556;F01_transcript_34736;F01_transcript_8117;F01_transcript_28868
Biological Process: dTDP-rhamnose biosynthetic process (GO:0019305);	3	F01_transcript_18431;F01_transcript_15465;F01_transcript_11344
Biological Process: dTMP biosynthetic process (GO:0006231);	8	F01_transcript_12524;F01_transcript_6527;F01_transcript_30572;F01_transcript_31604;F01_transcript_5414;F01_transcript_42787;F01_transcript_45197;F01_transcript_31590
Biological Process: de-etiolation (GO:0009704);	1	F01_transcript_39767
Biological Process: deadenylation-dependent decapping of nuclear-transcribed mRNA (GO:0000290);	2	F01_transcript_52743;F01_transcript_9701
Biological Process: deadenylation-independent decapping of nuclear-transcribed mRNA (GO:0031087);	4	F01_transcript_19882;F01_transcript_1725;F01_transcript_9701;F01_transcript_5476
Biological Process: defense response (GO:0006952);	170	F01_transcript_8817;F01_transcript_37366;F01_transcript_29091;F01_transcript_48654;F01_transcript_12241;F01_transcript_5941;F01_transcript_23874;F01_transcript_10435;F01_transcript_13376;F01_transcript_20642;F01_transcript_10816;F01_transcript_3793;F01_transcript_38213;F01_transcript_44145;F01_transcript_542;F01_transcript_3341;F01_transcript_40704;F01_transcript_1755;F01_transcript_33581;F01_tra…
Biological Process: defense response by callose deposition in cell wall (GO:0052544);	12	F01_transcript_21070;F01_transcript_44227;F01_transcript_37122;F01_transcript_13425;F01_transcript_5486;F01_transcript_49306;F01_transcript_46966;F01_transcript_14011;F01_transcript_18715;F01_transcript_12585;F01_transcript_9045;F01_transcript_44298
Biological Process: defense response signaling pathway, resistance gene-dependent (GO:0009870);	6	F01_transcript_33192;F01_transcript_25158;F01_transcript_18774;F01_transcript_24782;F01_transcript_44209;F01_transcript_23425
Biological Process: defense response signaling pathway, resistance gene-independent (GO:0010204);	5	F01_transcript_23425;F01_transcript_44209;F01_transcript_33192;F01_transcript_39806;F01_transcript_18774
Biological Process: defense response to bacterium (GO:0042742);	59	F01_transcript_9045;F01_transcript_12620;F01_transcript_41985;F01_transcript_38086;F01_transcript_51856;F01_transcript_13869;F01_transcript_22949;F01_transcript_21125;F01_transcript_17624;F01_transcript_14011;F01_transcript_2477;F01_transcript_6875;F01_transcript_5486;F01_transcript_11586;F01_transcript_21070;F01_transcript_49800;F01_transcript_24275;F01_transcript_42175;F01_transcript_44298;F01_…
Biological Process: defense response to bacterium, incompatible interaction (GO:0009816);	11	F01_transcript_7639;F01_transcript_7099;F01_transcript_18003;F01_transcript_8144;F01_transcript_40731;F01_transcript_1632;F01_transcript_20897;F01_transcript_25158;F01_transcript_14117;F01_transcript_33345;F01_transcript_6179
Biological Process: defense response to fungus (GO:0050832);	60	F01_transcript_40516;F01_transcript_49313;F01_transcript_2081;F01_transcript_23455;F01_transcript_35523;F01_transcript_44209;F01_transcript_41637;F01_transcript_18774;F01_transcript_33192;F01_transcript_38689;F01_transcript_38567;F01_transcript_13561;F01_transcript_21297;F01_transcript_22006;F01_transcript_44490;F01_transcript_12785;F01_transcript_24953;F01_transcript_30612;F01_transcript_2760;F0…
Biological Process: defense response to fungus, incompatible interaction (GO:0009817);	14	F01_transcript_44611;F01_transcript_44298;F01_transcript_35730;F01_transcript_50920;F01_transcript_42887;F01_transcript_9802;F01_transcript_28117;F01_transcript_46966;F01_transcript_49732;F01_transcript_21070;F01_transcript_33976;F01_transcript_48297;F01_transcript_2450;F01_transcript_35064
Biological Process: defense response to insect (GO:0002213);	2	F01_transcript_51497;F01_transcript_32880
Biological Process: defense response to oomycetes (GO:0002229);	2	F01_transcript_46330;F01_transcript_21411
Biological Process: defense response to other organism (GO:0098542);	17	F01_transcript_24931;F01_transcript_2258;F01_transcript_29448;F01_transcript_24259;F01_transcript_30984;F01_transcript_18555;F01_transcript_37651;F01_transcript_32688;F01_transcript_26144;F01_transcript_9578;F01_transcript_8720;F01_transcript_38230;F01_transcript_8157;F01_transcript_35836;F01_transcript_28538;F01_transcript_7686;F01_transcript_18153
Biological Process: defense response to virus (GO:0051607);	1	F01_transcript_20359
Biological Process: defense response, incompatible interaction (GO:0009814);	3	F01_transcript_5089;F01_transcript_40303;F01_transcript_4606
Biological Process: demethylation (GO:0070988);	2	F01_transcript_33050;F01_transcript_9081
Biological Process: deoxyribonucleoside monophosphate biosynthetic process (GO:0009157);	2	F01_transcript_22310;F01_transcript_43716
Biological Process: deoxyribonucleoside triphosphate catabolic process (GO:0009204);	1	F01_transcript_38742
Biological Process: deoxyribonucleotide biosynthetic process (GO:0009263);	2	F01_transcript_3869;F01_transcript_3608
Biological Process: dephosphorylation (GO:0016311);	124	F01_transcript_37913;F01_transcript_16293;F01_transcript_9378;F01_transcript_9200;F01_transcript_3593;F01_transcript_34008;F01_transcript_29267;F01_transcript_49954;F01_transcript_20537;F01_transcript_15832;F01_transcript_38377;F01_transcript_28014;F01_transcript_9718;F01_transcript_9976;F01_transcript_32198;F01_transcript_29530;F01_transcript_10271;F01_transcript_10127;F01_transcript_47513;F01_t…
Biological Process: dephosphorylation of RNA polymerase II C-terminal domain (GO:0070940);	5	F01_transcript_23778;F01_transcript_41804;F01_transcript_1856;F01_transcript_2556;F01_transcript_16346
Biological Process: detection of brassinosteroid stimulus (GO:0009729);	4	F01_transcript_9171;F01_transcript_16987;F01_transcript_14216;F01_transcript_9679
Biological Process: detection of calcium ion (GO:0005513);	4	F01_transcript_13543;F01_transcript_12221;F01_transcript_17748;F01_transcript_45876
Biological Process: detection of gravity (GO:0009590);	2	F01_transcript_24309;F01_transcript_17721
Biological Process: detection of hypoxia (GO:0070483);	1	F01_transcript_46380
Biological Process: detection of mechanical stimulus (GO:0050982);	7	F01_transcript_28464;F01_transcript_40777;F01_transcript_26445;F01_transcript_15649;F01_transcript_21414;F01_transcript_3778;F01_transcript_3686
Biological Process: detection of nutrient (GO:0009594);	4	F01_transcript_35169;F01_transcript_47429;F01_transcript_17988;F01_transcript_16657
Biological Process: detection of redox state (GO:0051776);	1	F01_transcript_24639
Biological Process: detection of visible light (GO:0009584);	10	F01_transcript_13404;F01_transcript_1020;F01_transcript_44687;F01_transcript_22049;F01_transcript_1397;F01_transcript_24305;F01_transcript_36390;F01_transcript_1078;F01_transcript_31784;F01_transcript_1329
Biological Process: determination of bilateral symmetry (GO:0009855);	6	F01_transcript_2600;F01_transcript_26165;F01_transcript_2764;F01_transcript_2099;F01_transcript_29627;F01_transcript_40284
Biological Process: determination of dorsal identity (GO:0048263);	6	F01_transcript_2564;F01_transcript_2795;F01_transcript_29301;F01_transcript_27719;F01_transcript_27382;F01_transcript_21298
Biological Process: developmental growth (GO:0048589);	8	F01_transcript_274;F01_transcript_49939;F01_transcript_27161;F01_transcript_14764;F01_transcript_37138;F01_transcript_13327;F01_transcript_29;F01_transcript_18029
Biological Process: developmental process (GO:0032502);	1	F01_transcript_48056
Biological Process: developmental process involved in reproduction (GO:0003006);	5	F01_transcript_17988;F01_transcript_16657;F01_transcript_47429;F01_transcript_27633;F01_transcript_35169
Biological Process: diaminopimelate metabolic process (GO:0046451);	1	F01_transcript_18331
Biological Process: dihydrofolate biosynthetic process (GO:0006761);	1	F01_transcript_38809
Biological Process: dimethylallyl diphosphate biosynthetic process (GO:0050992);	5	F01_transcript_9341;F01_transcript_37725;F01_transcript_41303;F01_transcript_9015;F01_transcript_9804
Biological Process: divalent metal ion transport (GO:0070838);	1	F01_transcript_52633
Biological Process: dolichol metabolic process (GO:0019348);	2	F01_transcript_10700;F01_transcript_20004
Biological Process: dolichol-linked oligosaccharide biosynthetic process (GO:0006488);	1	F01_transcript_52428
Biological Process: double fertilization forming a zygote and endosperm (GO:0009567);	4	F01_transcript_9764;F01_transcript_14839;F01_transcript_10219;F01_transcript_9510
Biological Process: double-strand break repair (GO:0006302);	3	F01_transcript_47116;F01_transcript_41630;F01_transcript_30499
Biological Process: double-strand break repair via homologous recombination (GO:0000724);	10	F01_transcript_33842;F01_transcript_40504;F01_transcript_50264;F01_transcript_45780;F01_transcript_48762;F01_transcript_34668;F01_transcript_16559;F01_transcript_28354;F01_transcript_24501;F01_transcript_41204
Biological Process: double-strand break repair via nonhomologous end joining (GO:0006303);	5	F01_transcript_22782;F01_transcript_43826;F01_transcript_13877;F01_transcript_13149;F01_transcript_21145
Biological Process: drug transmembrane transport (GO:0006855);	50	F01_transcript_6462;F01_transcript_6584;F01_transcript_1058;F01_transcript_33798;F01_transcript_11975;F01_transcript_19761;F01_transcript_41011;F01_transcript_21895;F01_transcript_21523;F01_transcript_6805;F01_transcript_7712;F01_transcript_52439;F01_transcript_41779;F01_transcript_34687;F01_transcript_8704;F01_transcript_862;F01_transcript_7013;F01_transcript_890;F01_transcript_36450;F01_transcr…
Biological Process: early endosome to Golgi transport (GO:0034498);	3	F01_transcript_820;F01_transcript_767;F01_transcript_52369
Biological Process: early endosome to late endosome transport (GO:0045022);	1	F01_transcript_30802
Biological Process: electron transport chain (GO:0022900);	17	F01_transcript_17251;F01_transcript_40145;F01_transcript_12357;F01_transcript_43397;F01_transcript_10534;F01_transcript_31828;F01_transcript_40665;F01_transcript_43953;F01_transcript_26652;F01_transcript_10484;F01_transcript_12333;F01_transcript_5446;F01_transcript_29038;F01_transcript_47931;F01_transcript_12475;F01_transcript_21466;F01_transcript_35765
Biological Process: embryo development (GO:0009790);	8	F01_transcript_16352;F01_transcript_41292;F01_transcript_33384;F01_transcript_23938;F01_transcript_6275;F01_transcript_32158;F01_transcript_32975;F01_transcript_16347
Biological Process: embryo development ending in seed dormancy (GO:0009793);	119	F01_transcript_10122;F01_transcript_3122;F01_transcript_13382;F01_transcript_10845;F01_transcript_16029;F01_transcript_34383;F01_transcript_33654;F01_transcript_25254;F01_transcript_6408;F01_transcript_25565;F01_transcript_30289;F01_transcript_31802;F01_transcript_6730;F01_transcript_38136;F01_transcript_52579;F01_transcript_27171;F01_transcript_14929;F01_transcript_26702;F01_transcript_33695;F01…
Biological Process: embryo sac development (GO:0009553);	23	F01_transcript_31913;F01_transcript_47451;F01_transcript_45336;F01_transcript_48632;F01_transcript_50629;F01_transcript_104;F01_transcript_44146;F01_transcript_9510;F01_transcript_1876;F01_transcript_46422;F01_transcript_49738;F01_transcript_38737;F01_transcript_17891;F01_transcript_9764;F01_transcript_10219;F01_transcript_17031;F01_transcript_16666;F01_transcript_46079;F01_transcript_30151;F01_t…
Biological Process: embryonic axis specification (GO:0000578);	2	F01_transcript_2;F01_transcript_1
Biological Process: embryonic pattern specification (GO:0009880);	5	F01_transcript_13382;F01_transcript_51520;F01_transcript_33744;F01_transcript_20884;F01_transcript_43796
Biological Process: embryonic root morphogenesis (GO:0010086);	3	F01_transcript_37467;F01_transcript_1169;F01_transcript_41985
Biological Process: endocytosis (GO:0006897);	63	F01_transcript_41203;F01_transcript_30298;F01_transcript_42805;F01_transcript_42196;F01_transcript_31032;F01_transcript_46348;F01_transcript_7134;F01_transcript_44745;F01_transcript_46037;F01_transcript_39392;F01_transcript_25495;F01_transcript_3229;F01_transcript_17030;F01_transcript_44390;F01_transcript_37882;F01_transcript_4789;F01_transcript_52125;F01_transcript_43258;F01_transcript_3676;F01_…
Biological Process: endomembrane system organization (GO:0010256);	1	F01_transcript_51956
Biological Process: endonucleolytic cleavage in 5'-ETS of tricistronic rRNA transcript (SSU-rRNA, 5.8S rRNA, LSU-rRNA) (GO:0000480);	4	F01_transcript_49343;F01_transcript_30483;F01_transcript_31535;F01_transcript_31280
Biological Process: endonucleolytic cleavage in ITS1 to separate SSU-rRNA from 5.8S rRNA and LSU-rRNA from tricistronic rRNA transcript (SSU-rRNA, 5.8S rRNA, LSU-rRNA) (GO:0000447);	4	F01_transcript_27042;F01_transcript_31280;F01_transcript_48491;F01_transcript_11193
Biological Process: endonucleolytic cleavage of tricistronic rRNA transcript (SSU-rRNA, 5.8S rRNA, LSU-rRNA) (GO:0000479);	2	F01_transcript_43082;F01_transcript_3657
Biological Process: endonucleolytic cleavage to generate mature 3'-end of SSU-rRNA from (SSU-rRNA, 5.8S rRNA, LSU-rRNA) (GO:0000461);	1	F01_transcript_48491
Biological Process: endonucleolytic cleavage to generate mature 5'-end of SSU-rRNA from (SSU-rRNA, 5.8S rRNA, LSU-rRNA) (GO:0000472);	1	F01_transcript_31280
Biological Process: endoplasmic reticulum calcium ion homeostasis (GO:0032469);	1	F01_transcript_30926
Biological Process: endoplasmic reticulum membrane fusion (GO:0016320);	2	F01_transcript_38488;F01_transcript_25496
Biological Process: endoplasmic reticulum organization (GO:0007029);	11	F01_transcript_21636;F01_transcript_1260;F01_transcript_38288;F01_transcript_30686;F01_transcript_25245;F01_transcript_30996;F01_transcript_1925;F01_transcript_1335;F01_transcript_26969;F01_transcript_34392;F01_transcript_28574
Biological Process: endoplasmic reticulum unfolded protein response (GO:0030968);	4	F01_transcript_9802;F01_transcript_48297;F01_transcript_29790;F01_transcript_51018
Biological Process: endosomal transport (GO:0016197);	5	F01_transcript_19228;F01_transcript_25894;F01_transcript_44143;F01_transcript_45327;F01_transcript_35761
Biological Process: endosome organization (GO:0007032);	7	F01_transcript_2076;F01_transcript_23674;F01_transcript_2169;F01_transcript_2346;F01_transcript_41806;F01_transcript_1;F01_transcript_2
Biological Process: endosome transport via multivesicular body sorting pathway (GO:0032509);	2	F01_transcript_445;F01_transcript_29529
Biological Process: endosperm cellularization (GO:0010342);	1	F01_transcript_36839
Biological Process: entrainment of circadian clock (GO:0009649);	4	F01_transcript_4543;F01_transcript_42814;F01_transcript_16699;F01_transcript_12368
Biological Process: enzyme-directed rRNA 2'-O-methylation (GO:0000453);	1	F01_transcript_48182
Biological Process: error-prone translesion synthesis (GO:0042276);	2	F01_transcript_37529;F01_transcript_35419
Biological Process: establishment of cell polarity (GO:0030010);	3	F01_transcript_43796;F01_transcript_20884;F01_transcript_46410
Biological Process: establishment of endoplasmic reticulum localization involved in endoplasmic reticulum polarization at cell division site (GO:0061166);	2	F01_transcript_38488;F01_transcript_25496
Biological Process: establishment of localization in cell (GO:0051649);	1	F01_transcript_33861
Biological Process: establishment of mitochondrion localization, microtubule-mediated (GO:0034643);	1	F01_transcript_14507
Biological Process: establishment of mitotic spindle orientation (GO:0000132);	4	F01_transcript_32066;F01_transcript_13190;F01_transcript_31840;F01_transcript_41455
Biological Process: establishment of organelle localization (GO:0051656);	1	F01_transcript_33861
Biological Process: establishment of planar polarity (GO:0001736);	2	F01_transcript_445;F01_transcript_29529
Biological Process: establishment of spindle pole body localization to nuclear envelope (GO:0071790);	1	F01_transcript_42725
Biological Process: establishment or maintenance of cell polarity regulating cell shape (GO:0071963);	1	F01_transcript_46410
Biological Process: ethanol oxidation (GO:0006069);	2	F01_transcript_10625;F01_transcript_32257
Biological Process: ethylene biosynthetic process (GO:0009693);	13	F01_transcript_29270;F01_transcript_5491;F01_transcript_38307;F01_transcript_27171;F01_transcript_11212;F01_transcript_10506;F01_transcript_36794;F01_transcript_38213;F01_transcript_17400;F01_transcript_17833;F01_transcript_20598;F01_transcript_5858;F01_transcript_50881
Biological Process: ethylene-activated signaling pathway (GO:0009873);	19	F01_transcript_13232;F01_transcript_13995;F01_transcript_36761;F01_transcript_25830;F01_transcript_40446;F01_transcript_40750;F01_transcript_10069;F01_transcript_45863;F01_transcript_35198;F01_transcript_12905;F01_transcript_15704;F01_transcript_42893;F01_transcript_46229;F01_transcript_48287;F01_transcript_13376;F01_transcript_52591;F01_transcript_34033;F01_transcript_20114;F01_transcript_51820
Biological Process: exit from mitosis (GO:0010458);	1	F01_transcript_19112
Biological Process: exocyst assembly (GO:0001927);	3	F01_transcript_16854;F01_transcript_46839;F01_transcript_3627
Biological Process: exocyst localization (GO:0051601);	9	F01_transcript_50029;F01_transcript_3627;F01_transcript_36344;F01_transcript_3978;F01_transcript_21546;F01_transcript_2958;F01_transcript_16854;F01_transcript_4190;F01_transcript_27566
Biological Process: exocytosis (GO:0006887);	67	F01_transcript_45610;F01_transcript_11117;F01_transcript_10806;F01_transcript_47713;F01_transcript_40185;F01_transcript_30793;F01_transcript_2953;F01_transcript_50029;F01_transcript_11351;F01_transcript_7960;F01_transcript_30686;F01_transcript_19295;F01_transcript_34392;F01_transcript_22820;F01_transcript_16463;F01_transcript_8968;F01_transcript_5775;F01_transcript_4991;F01_transcript_3989;F01_tr…
Biological Process: exonucleolytic nuclear-transcribed mRNA catabolic process involved in deadenylation-dependent decay (GO:0043928);	1	F01_transcript_37728
Biological Process: exonucleolytic trimming to generate mature 3'-end of 5.8S rRNA from tricistronic rRNA transcript (SSU-rRNA, 5.8S rRNA, LSU-rRNA) (GO:0000467);	1	F01_transcript_37728
Biological Process: far-red light signaling pathway (GO:0010018);	3	F01_transcript_1397;F01_transcript_1329;F01_transcript_1078
Biological Process: farnesol metabolic process (GO:0016487);	2	F01_transcript_26070;F01_transcript_21859
Biological Process: farnesyl diphosphate biosynthetic process (GO:0045337);	9	F01_transcript_48785;F01_transcript_13767;F01_transcript_15965;F01_transcript_10854;F01_transcript_51716;F01_transcript_33992;F01_transcript_16358;F01_transcript_52079;F01_transcript_10409
Biological Process: farnesyl diphosphate metabolic process (GO:0045338);	8	F01_transcript_5849;F01_transcript_23056;F01_transcript_7072;F01_transcript_26580;F01_transcript_14115;F01_transcript_6345;F01_transcript_7319;F01_transcript_43822
Biological Process: fatty acid beta-oxidation (GO:0006635);	38	F01_transcript_27591;F01_transcript_50242;F01_transcript_48062;F01_transcript_49029;F01_transcript_29831;F01_transcript_30472;F01_transcript_13994;F01_transcript_4353;F01_transcript_15879;F01_transcript_41504;F01_transcript_48046;F01_transcript_4582;F01_transcript_29844;F01_transcript_33695;F01_transcript_19016;F01_transcript_24762;F01_transcript_13727;F01_transcript_40669;F01_transcript_35658;F0…
Biological Process: fatty acid beta-oxidation using acyl-CoA dehydrogenase (GO:0033539);	12	F01_transcript_44193;F01_transcript_49110;F01_transcript_3703;F01_transcript_29175;F01_transcript_21972;F01_transcript_5646;F01_transcript_40818;F01_transcript_32678;F01_transcript_49857;F01_transcript_5633;F01_transcript_45736;F01_transcript_3689
Biological Process: fatty acid beta-oxidation, unsaturated, even number (GO:0033542);	1	F01_transcript_30779
Biological Process: fatty acid biosynthetic process (GO:0006633);	110	F01_transcript_23757;F01_transcript_12320;F01_transcript_10989;F01_transcript_8131;F01_transcript_48477;F01_transcript_34265;F01_transcript_50063;F01_transcript_19712;F01_transcript_13862;F01_transcript_10273;F01_transcript_40071;F01_transcript_22443;F01_transcript_52610;F01_transcript_5180;F01_transcript_48462;F01_transcript_34173;F01_transcript_45410;F01_transcript_265;F01_transcript_15517;F01_…
Biological Process: fatty acid elongation (GO:0030497);	1	F01_transcript_49357
Biological Process: fatty acid homeostasis (GO:0055089);	5	F01_transcript_46686;F01_transcript_9078;F01_transcript_36082;F01_transcript_27415;F01_transcript_10260
Biological Process: fatty acid metabolic process (GO:0006631);	5	F01_transcript_24070;F01_transcript_32826;F01_transcript_14772;F01_transcript_18693;F01_transcript_4770
Biological Process: fatty acid omega-oxidation (GO:0010430);	2	F01_transcript_6237;F01_transcript_39649
Biological Process: fatty acid transport (GO:0015908);	2	F01_transcript_47006;F01_transcript_36605
Biological Process: female meiotic nuclear division (GO:0007143);	1	F01_transcript_28175
Biological Process: flavone biosynthetic process (GO:0051553);	2	F01_transcript_20198;F01_transcript_15725
Biological Process: flavonoid biosynthetic process (GO:0009813);	62	F01_transcript_32715;F01_transcript_23073;F01_transcript_41770;F01_transcript_18492;F01_transcript_12574;F01_transcript_47179;F01_transcript_9129;F01_transcript_17079;F01_transcript_45411;F01_transcript_25879;F01_transcript_37638;F01_transcript_17025;F01_transcript_31519;F01_transcript_45440;F01_transcript_22487;F01_transcript_7727;F01_transcript_13433;F01_transcript_33682;F01_transcript_9708;F01…
Biological Process: flavonoid glucuronidation (GO:0052696);	52	F01_transcript_32715;F01_transcript_41770;F01_transcript_23073;F01_transcript_9129;F01_transcript_47179;F01_transcript_17079;F01_transcript_45411;F01_transcript_37638;F01_transcript_17025;F01_transcript_25879;F01_transcript_22487;F01_transcript_45440;F01_transcript_31519;F01_transcript_33682;F01_transcript_7727;F01_transcript_13433;F01_transcript_9708;F01_transcript_42703;F01_transcript_29044;F01…
Biological Process: flavonoid metabolic process (GO:0009812);	6	F01_transcript_46756;F01_transcript_46132;F01_transcript_22077;F01_transcript_16139;F01_transcript_43019;F01_transcript_26097
Biological Process: flavonoid transport from endoplasmic reticulum to plant-type vacuole (GO:1903415);	1	F01_transcript_2802
Biological Process: flavonol biosynthetic process (GO:0051555);	5	F01_transcript_31279;F01_transcript_11020;F01_transcript_10981;F01_transcript_34251;F01_transcript_52036
Biological Process: floral organ abscission (GO:0010227);	5	F01_transcript_15786;F01_transcript_21259;F01_transcript_8955;F01_transcript_44478;F01_transcript_44658
Biological Process: floral organ development (GO:0048437);	10	F01_transcript_17669;F01_transcript_51250;F01_transcript_51706;F01_transcript_14051;F01_transcript_45097;F01_transcript_14667;F01_transcript_2328;F01_transcript_29239;F01_transcript_2954;F01_transcript_45918
Biological Process: floral organ morphogenesis (GO:0048444);	1	F01_transcript_16603
Biological Process: flower development (GO:0009908);	39	F01_transcript_25158;F01_transcript_14860;F01_transcript_17787;F01_transcript_9378;F01_transcript_9200;F01_transcript_28484;F01_transcript_18003;F01_transcript_16740;F01_transcript_52787;F01_transcript_43928;F01_transcript_46528;F01_transcript_36253;F01_transcript_52029;F01_transcript_23148;F01_transcript_13727;F01_transcript_1485;F01_transcript_4503;F01_transcript_27112;F01_transcript_17524;F01_…
Biological Process: folic acid-containing compound biosynthetic process (GO:0009396);	18	F01_transcript_22117;F01_transcript_48611;F01_transcript_27908;F01_transcript_11411;F01_transcript_11359;F01_transcript_25046;F01_transcript_5769;F01_transcript_46595;F01_transcript_45707;F01_transcript_49869;F01_transcript_49279;F01_transcript_40940;F01_transcript_26577;F01_transcript_36756;F01_transcript_6147;F01_transcript_38648;F01_transcript_41651;F01_transcript_33449
Biological Process: folic acid-containing compound metabolic process (GO:0006760);	1	F01_transcript_30103
Biological Process: formaldehyde catabolic process (GO:0046294);	3	F01_transcript_40397;F01_transcript_11585;F01_transcript_11006
Biological Process: formate catabolic process (GO:0042183);	1	F01_transcript_52131
Biological Process: formation of animal organ boundary (GO:0010160);	6	F01_transcript_41011;F01_transcript_890;F01_transcript_987;F01_transcript_41779;F01_transcript_45136;F01_transcript_862
Biological Process: formation of translation preinitiation complex (GO:0001731);	39	F01_transcript_48068;F01_transcript_19894;F01_transcript_35372;F01_transcript_39525;F01_transcript_34486;F01_transcript_46453;F01_transcript_25936;F01_transcript_21890;F01_transcript_2410;F01_transcript_21746;F01_transcript_7035;F01_transcript_17423;F01_transcript_14915;F01_transcript_39423;F01_transcript_36817;F01_transcript_49196;F01_transcript_38537;F01_transcript_19080;F01_transcript_15933;F0…
Biological Process: fructose 1,6-bisphosphate metabolic process (GO:0030388);	1	F01_transcript_22260
Biological Process: fructose 2,6-bisphosphate metabolic process (GO:0006003);	2	F01_transcript_17059;F01_transcript_4802
Biological Process: fructose 6-phosphate metabolic process (GO:0006002);	21	F01_transcript_4802;F01_transcript_31090;F01_transcript_23770;F01_transcript_7691;F01_transcript_7106;F01_transcript_17572;F01_transcript_18389;F01_transcript_16302;F01_transcript_17143;F01_transcript_7413;F01_transcript_7260;F01_transcript_5312;F01_transcript_7719;F01_transcript_41717;F01_transcript_15237;F01_transcript_43864;F01_transcript_6953;F01_transcript_21324;F01_transcript_33055;F01_tran…
Biological Process: fructose metabolic process (GO:0006000);	2	F01_transcript_17059;F01_transcript_4802
Biological Process: fruit dehiscence (GO:0010047);	1	F01_transcript_21259
Biological Process: fruit development (GO:0010154);	6	F01_transcript_9802;F01_transcript_49403;F01_transcript_42901;F01_transcript_16731;F01_transcript_48297;F01_transcript_134
Biological Process: fruit morphogenesis (GO:0048530);	1	F01_transcript_50278
Biological Process: fruit ripening (GO:0009835);	5	F01_transcript_36794;F01_transcript_18000;F01_transcript_5858;F01_transcript_14212;F01_transcript_5491
Biological Process: fruit ripening, climacteric (GO:0009836);	2	F01_transcript_10977;F01_transcript_40602
Biological Process: fucose biosynthetic process (GO:0042353);	1	F01_transcript_51956
Biological Process: fucosylation (GO:0036065);	9	F01_transcript_27043;F01_transcript_13519;F01_transcript_42959;F01_transcript_37442;F01_transcript_29292;F01_transcript_37722;F01_transcript_43927;F01_transcript_32981;F01_transcript_7385
Biological Process: fumarate metabolic process (GO:0006106);	3	F01_transcript_41670;F01_transcript_8332;F01_transcript_19376
Biological Process: fungal-type cell wall organization (GO:0031505);	2	F01_transcript_9004;F01_transcript_25633
Biological Process: galactose catabolic process (GO:0019388);	2	F01_transcript_24309;F01_transcript_17721
Biological Process: galactose metabolic process (GO:0006012);	15	F01_transcript_45193;F01_transcript_21849;F01_transcript_43316;F01_transcript_9965;F01_transcript_13185;F01_transcript_14684;F01_transcript_11129;F01_transcript_32507;F01_transcript_7900;F01_transcript_46369;F01_transcript_44181;F01_transcript_9187;F01_transcript_33340;F01_transcript_10431;F01_transcript_14382
Biological Process: gametophyte development (GO:0048229);	9	F01_transcript_29239;F01_transcript_45918;F01_transcript_42835;F01_transcript_14667;F01_transcript_2328;F01_transcript_9946;F01_transcript_18717;F01_transcript_51706;F01_transcript_51250
Biological Process: gamma-aminobutyric acid catabolic process (GO:0009450);	5	F01_transcript_41987;F01_transcript_32307;F01_transcript_47069;F01_transcript_40208;F01_transcript_20293
Biological Process: gamma-aminobutyric acid transport (GO:0015812);	2	F01_transcript_28049;F01_transcript_51993
Biological Process: gene expression (GO:0010467);	15	F01_transcript_30975;F01_transcript_29247;F01_transcript_7218;F01_transcript_47317;F01_transcript_34327;F01_transcript_42492;F01_transcript_11518;F01_transcript_41773;F01_transcript_24167;F01_transcript_43866;F01_transcript_658;F01_transcript_37220;F01_transcript_605;F01_transcript_613;F01_transcript_10066
Biological Process: gene silencing by RNA (GO:0031047);	23	F01_transcript_15484;F01_transcript_44382;F01_transcript_34857;F01_transcript_43723;F01_transcript_27605;F01_transcript_26548;F01_transcript_27000;F01_transcript_40855;F01_transcript_12625;F01_transcript_7912;F01_transcript_33562;F01_transcript_12708;F01_transcript_4952;F01_transcript_22705;F01_transcript_37337;F01_transcript_26781;F01_transcript_4651;F01_transcript_25279;F01_transcript_42648;F01…
Biological Process: generation of catalytic spliceosome for first transesterification step (GO:0000349);	2	F01_transcript_46934;F01_transcript_2565
Biological Process: generation of catalytic spliceosome for second transesterification step (GO:0000350);	1	F01_transcript_44383
Biological Process: generative cell differentiation (GO:0022619);	2	F01_transcript_48211;F01_transcript_1876
Biological Process: geranyl diphosphate biosynthetic process (GO:0033384);	9	F01_transcript_52079;F01_transcript_10409;F01_transcript_16358;F01_transcript_33992;F01_transcript_51716;F01_transcript_48785;F01_transcript_13767;F01_transcript_15965;F01_transcript_10854
Biological Process: geranyl diphosphate metabolic process (GO:0033383);	3	F01_transcript_16050;F01_transcript_49112;F01_transcript_43526
Biological Process: gibberellic acid mediated signaling pathway (GO:0009740);	2	F01_transcript_9218;F01_transcript_18995
Biological Process: glucan catabolic process (GO:0009251);	7	F01_transcript_19501;F01_transcript_29588;F01_transcript_6741;F01_transcript_40812;F01_transcript_31940;F01_transcript_28827;F01_transcript_32402
Biological Process: gluconeogenesis (GO:0006094);	24	F01_transcript_12984;F01_transcript_37503;F01_transcript_6037;F01_transcript_9501;F01_transcript_5870;F01_transcript_6231;F01_transcript_5694;F01_transcript_6490;F01_transcript_18729;F01_transcript_11527;F01_transcript_5660;F01_transcript_40919;F01_transcript_29899;F01_transcript_9366;F01_transcript_35611;F01_transcript_46672;F01_transcript_38189;F01_transcript_10710;F01_transcript_28387;F01_tran…
Biological Process: glucose 6-phosphate metabolic process (GO:0051156);	7	F01_transcript_23593;F01_transcript_27764;F01_transcript_5268;F01_transcript_30150;F01_transcript_20589;F01_transcript_30899;F01_transcript_40211
Biological Process: glucose catabolic process (GO:0006007);	7	F01_transcript_6732;F01_transcript_12989;F01_transcript_20229;F01_transcript_52076;F01_transcript_52302;F01_transcript_7773;F01_transcript_30704
Biological Process: glucose import (GO:0046323);	25	F01_transcript_14400;F01_transcript_44790;F01_transcript_24964;F01_transcript_48746;F01_transcript_18785;F01_transcript_6551;F01_transcript_43381;F01_transcript_41759;F01_transcript_6420;F01_transcript_10193;F01_transcript_8140;F01_transcript_7922;F01_transcript_47697;F01_transcript_8449;F01_transcript_17491;F01_transcript_28168;F01_transcript_43970;F01_transcript_6367;F01_transcript_20206;F01_tr…
Biological Process: glucose mediated signaling pathway (GO:0010255);	1	F01_transcript_43296
Biological Process: glucose metabolic process (GO:0006006);	48	F01_transcript_17095;F01_transcript_5667;F01_transcript_20938;F01_transcript_48600;F01_transcript_25276;F01_transcript_52230;F01_transcript_20761;F01_transcript_25672;F01_transcript_49476;F01_transcript_37175;F01_transcript_32065;F01_transcript_16647;F01_transcript_40292;F01_transcript_11264;F01_transcript_9227;F01_transcript_10163;F01_transcript_10982;F01_transcript_23396;F01_transcript_6943;F01…
Biological Process: glucose transmembrane transport (GO:1904659);	24	F01_transcript_51951;F01_transcript_43381;F01_transcript_41759;F01_transcript_18785;F01_transcript_6551;F01_transcript_6420;F01_transcript_48746;F01_transcript_14400;F01_transcript_8729;F01_transcript_8755;F01_transcript_21970;F01_transcript_42629;F01_transcript_26179;F01_transcript_20206;F01_transcript_6367;F01_transcript_8449;F01_transcript_17491;F01_transcript_43970;F01_transcript_28168;F01_tr…
Biological Process: glucose-6-phosphate transport (GO:0015760);	1	F01_transcript_9840
Biological Process: glucosinolate biosynthetic process (GO:0019761);	9	F01_transcript_37122;F01_transcript_44227;F01_transcript_49306;F01_transcript_5486;F01_transcript_13425;F01_transcript_14011;F01_transcript_18715;F01_transcript_12585;F01_transcript_9045
Biological Process: glucosinolate catabolic process (GO:0019762);	1	F01_transcript_8169
Biological Process: glucosinolate metabolic process (GO:0019760);	7	F01_transcript_43868;F01_transcript_1873;F01_transcript_11978;F01_transcript_32221;F01_transcript_22530;F01_transcript_23164;F01_transcript_32775
Biological Process: glucosylceramide catabolic process (GO:0006680);	17	F01_transcript_1415;F01_transcript_1840;F01_transcript_15195;F01_transcript_46587;F01_transcript_16663;F01_transcript_2176;F01_transcript_30081;F01_transcript_1711;F01_transcript_20430;F01_transcript_1872;F01_transcript_41569;F01_transcript_49715;F01_transcript_2696;F01_transcript_51792;F01_transcript_1441;F01_transcript_1351;F01_transcript_2624
Biological Process: glucuronoxylan biosynthetic process (GO:0010417);	10	F01_transcript_18541;F01_transcript_7516;F01_transcript_19736;F01_transcript_24331;F01_transcript_51205;F01_transcript_8892;F01_transcript_30473;F01_transcript_8084;F01_transcript_37005;F01_transcript_34131
Biological Process: glutamate biosynthetic process (GO:0006537);	21	F01_transcript_33704;F01_transcript_24939;F01_transcript_41174;F01_transcript_49711;F01_transcript_35543;F01_transcript_16124;F01_transcript_16498;F01_transcript_27161;F01_transcript_19958;F01_transcript_49939;F01_transcript_224;F01_transcript_29;F01_transcript_20424;F01_transcript_22;F01_transcript_27829;F01_transcript_18029;F01_transcript_41217;F01_transcript_51823;F01_transcript_15568;F01_tran…
Biological Process: glutamate catabolic process to 2-oxoglutarate (GO:0019551);	1	F01_transcript_28530
Biological Process: glutamate decarboxylation to succinate (GO:0006540);	4	F01_transcript_41987;F01_transcript_32307;F01_transcript_47069;F01_transcript_20293
Biological Process: glutamate metabolic process (GO:0006536);	8	F01_transcript_8123;F01_transcript_26480;F01_transcript_2741;F01_transcript_53026;F01_transcript_41698;F01_transcript_23411;F01_transcript_17359;F01_transcript_30418
Biological Process: glutamine biosynthetic process (GO:0006542);	14	F01_transcript_19366;F01_transcript_16956;F01_transcript_10339;F01_transcript_21987;F01_transcript_15064;F01_transcript_26273;F01_transcript_9607;F01_transcript_3184;F01_transcript_25122;F01_transcript_20439;F01_transcript_41257;F01_transcript_3472;F01_transcript_16575;F01_transcript_9038
Biological Process: glutamine metabolic process (GO:0006541);	40	F01_transcript_11609;F01_transcript_21797;F01_transcript_29089;F01_transcript_37510;F01_transcript_22112;F01_transcript_48396;F01_transcript_1873;F01_transcript_20492;F01_transcript_10238;F01_transcript_19803;F01_transcript_22530;F01_transcript_28766;F01_transcript_43868;F01_transcript_6349;F01_transcript_34647;F01_transcript_32221;F01_transcript_27278;F01_transcript_11978;F01_transcript_37269;F0…
Biological Process: glutaminyl-tRNA aminoacylation (GO:0006425);	6	F01_transcript_4017;F01_transcript_38085;F01_transcript_36623;F01_transcript_33403;F01_transcript_16796;F01_transcript_3840
Biological Process: glutaminyl-tRNAGln biosynthesis via transamidation (GO:0070681);	3	F01_transcript_51222;F01_transcript_40603;F01_transcript_34094
Biological Process: glutamyl-tRNA aminoacylation (GO:0006424);	4	F01_transcript_50577;F01_transcript_36623;F01_transcript_41445;F01_transcript_16796
Biological Process: glutathione biosynthetic process (GO:0006750);	4	F01_transcript_22750;F01_transcript_30798;F01_transcript_7003;F01_transcript_42580
Biological Process: glutathione catabolic process (GO:0006751);	6	F01_transcript_23822;F01_transcript_15667;F01_transcript_852;F01_transcript_24130;F01_transcript_856;F01_transcript_36103
Biological Process: glutathione metabolic process (GO:0006749);	26	F01_transcript_26133;F01_transcript_48914;F01_transcript_28383;F01_transcript_21399;F01_transcript_7250;F01_transcript_7565;F01_transcript_11961;F01_transcript_37400;F01_transcript_32997;F01_transcript_49962;F01_transcript_12032;F01_transcript_28500;F01_transcript_30115;F01_transcript_7690;F01_transcript_7925;F01_transcript_25415;F01_transcript_16859;F01_transcript_16640;F01_transcript_34997;F01_…
Biological Process: glutathione transport (GO:0034635);	2	F01_transcript_21411;F01_transcript_46330
Biological Process: glyceraldehyde-3-phosphate biosynthetic process (GO:0046166);	3	F01_transcript_10710;F01_transcript_47334;F01_transcript_35253
Biological Process: glycerate transmembrane transport (GO:1901975);	2	F01_transcript_19971;F01_transcript_50249
Biological Process: glycerol catabolic process (GO:0019563);	5	F01_transcript_35253;F01_transcript_47334;F01_transcript_10710;F01_transcript_18146;F01_transcript_21125
Biological Process: glycerol ether metabolic process (GO:0006662);	24	F01_transcript_37329;F01_transcript_12333;F01_transcript_20348;F01_transcript_35887;F01_transcript_50963;F01_transcript_10939;F01_transcript_12178;F01_transcript_33843;F01_transcript_11368;F01_transcript_11929;F01_transcript_12356;F01_transcript_13391;F01_transcript_20569;F01_transcript_21533;F01_transcript_29658;F01_transcript_39473;F01_transcript_17757;F01_transcript_47221;F01_transcript_27337;…
Biological Process: glycerol metabolic process (GO:0006071);	4	F01_transcript_41028;F01_transcript_33045;F01_transcript_20416;F01_transcript_49534
Biological Process: glycerol transport (GO:0015793);	8	F01_transcript_25997;F01_transcript_33310;F01_transcript_34120;F01_transcript_7511;F01_transcript_24120;F01_transcript_11307;F01_transcript_11200;F01_transcript_36318
Biological Process: glycerol-3-phosphate biosynthetic process (GO:0046167);	3	F01_transcript_18146;F01_transcript_21125;F01_transcript_41028
Biological Process: glycerol-3-phosphate catabolic process (GO:0046168);	2	F01_transcript_8513;F01_transcript_37631
Biological Process: glycerol-3-phosphate metabolic process (GO:0006072);	2	F01_transcript_49069;F01_transcript_28493
Biological Process: glycerolipid biosynthetic process (GO:0045017);	2	F01_transcript_29677;F01_transcript_28044
Biological Process: glycerophospholipid biosynthetic process (GO:0046474);	2	F01_transcript_39200;F01_transcript_13597
Biological Process: glycerophospholipid catabolic process (GO:0046475);	4	F01_transcript_45932;F01_transcript_22858;F01_transcript_26767;F01_transcript_43494
Biological Process: glycine biosynthetic process (GO:0006545);	8	F01_transcript_31590;F01_transcript_42787;F01_transcript_5414;F01_transcript_31604;F01_transcript_45197;F01_transcript_6527;F01_transcript_30572;F01_transcript_12524
Biological Process: glycine catabolic process (GO:0006546);	7	F01_transcript_3239;F01_transcript_9902;F01_transcript_46030;F01_transcript_44004;F01_transcript_30201;F01_transcript_38597;F01_transcript_1618
Biological Process: glycine decarboxylation via glycine cleavage system (GO:0019464);	7	F01_transcript_17584;F01_transcript_1697;F01_transcript_29376;F01_transcript_23602;F01_transcript_12296;F01_transcript_20547;F01_transcript_1564
Biological Process: glycine metabolic process (GO:0006544);	19	F01_transcript_48854;F01_transcript_7971;F01_transcript_42705;F01_transcript_36999;F01_transcript_36334;F01_transcript_7387;F01_transcript_40064;F01_transcript_5230;F01_transcript_48964;F01_transcript_25878;F01_transcript_31257;F01_transcript_7730;F01_transcript_7932;F01_transcript_52248;F01_transcript_8325;F01_transcript_40723;F01_transcript_8544;F01_transcript_45570;F01_transcript_8029
Biological Process: glycogen biosynthetic process (GO:0005978);	18	F01_transcript_40111;F01_transcript_7594;F01_transcript_17721;F01_transcript_19033;F01_transcript_15255;F01_transcript_41147;F01_transcript_5974;F01_transcript_24309;F01_transcript_47984;F01_transcript_46730;F01_transcript_2744;F01_transcript_3015;F01_transcript_23761;F01_transcript_43849;F01_transcript_19939;F01_transcript_8454;F01_transcript_44807;F01_transcript_16368
Biological Process: glycogen catabolic process (GO:0005980);	7	F01_transcript_3366;F01_transcript_48022;F01_transcript_3077;F01_transcript_20010;F01_transcript_14089;F01_transcript_2688;F01_transcript_27064
Biological Process: glycogen metabolic process (GO:0005977);	1	F01_transcript_1981
Biological Process: glycolate transmembrane transport (GO:0097339);	2	F01_transcript_19971;F01_transcript_50249
Biological Process: glycolipid biosynthetic process (GO:0009247);	10	F01_transcript_8929;F01_transcript_49255;F01_transcript_21516;F01_transcript_28691;F01_transcript_31179;F01_transcript_50568;F01_transcript_15937;F01_transcript_46095;F01_transcript_22537;F01_transcript_22025
Biological Process: glycolipid transport (GO:0046836);	3	F01_transcript_16889;F01_transcript_29014;F01_transcript_20497
Biological Process: glycolytic process (GO:0006096);	136	F01_transcript_19855;F01_transcript_7773;F01_transcript_9792;F01_transcript_39133;F01_transcript_10255;F01_transcript_30150;F01_transcript_17360;F01_transcript_52076;F01_transcript_6648;F01_transcript_6732;F01_transcript_10969;F01_transcript_8219;F01_transcript_2459;F01_transcript_9246;F01_transcript_2727;F01_transcript_9651;F01_transcript_9466;F01_transcript_52302;F01_transcript_10163;F01_transc…
Biological Process: glycolytic process through fructose-6-phosphate (GO:0061615);	21	F01_transcript_35295;F01_transcript_7106;F01_transcript_7691;F01_transcript_23770;F01_transcript_31090;F01_transcript_7719;F01_transcript_36558;F01_transcript_7413;F01_transcript_7260;F01_transcript_51574;F01_transcript_16302;F01_transcript_18389;F01_transcript_17572;F01_transcript_17488;F01_transcript_6194;F01_transcript_33055;F01_transcript_6953;F01_transcript_5711;F01_transcript_17500;F01_tran…
Biological Process: glycosaminoglycan biosynthetic process (GO:0006024);	6	F01_transcript_34627;F01_transcript_3360;F01_transcript_8874;F01_transcript_24844;F01_transcript_9150;F01_transcript_3799
Biological Process: glycosyl compound metabolic process (GO:1901657);	9	F01_transcript_48686;F01_transcript_13959;F01_transcript_8229;F01_transcript_29116;F01_transcript_33626;F01_transcript_46019;F01_transcript_5973;F01_transcript_5826;F01_transcript_14390
Biological Process: glycyl-tRNA aminoacylation (GO:0006426);	4	F01_transcript_4851;F01_transcript_15699;F01_transcript_1624;F01_transcript_52976
Biological Process: glyoxylate cycle (GO:0006097);	9	F01_transcript_42444;F01_transcript_10076;F01_transcript_34491;F01_transcript_28334;F01_transcript_15065;F01_transcript_7286;F01_transcript_51038;F01_transcript_19788;F01_transcript_30599
Biological Process: gravitropism (GO:0009630);	7	F01_transcript_1078;F01_transcript_2422;F01_transcript_24013;F01_transcript_19618;F01_transcript_2311;F01_transcript_1329;F01_transcript_1397
Biological Process: growth (GO:0040007);	14	F01_transcript_15256;F01_transcript_25806;F01_transcript_51571;F01_transcript_33861;F01_transcript_35907;F01_transcript_22264;F01_transcript_1659;F01_transcript_48720;F01_transcript_17307;F01_transcript_33471;F01_transcript_50254;F01_transcript_3090;F01_transcript_52788;F01_transcript_28954
Biological Process: guanine import across plasma membrane (GO:0098710);	6	F01_transcript_36090;F01_transcript_41902;F01_transcript_4376;F01_transcript_51827;F01_transcript_24573;F01_transcript_47550
Biological Process: guanosine tetraphosphate metabolic process (GO:0015969);	14	F01_transcript_2928;F01_transcript_31720;F01_transcript_2973;F01_transcript_40743;F01_transcript_39094;F01_transcript_49903;F01_transcript_15677;F01_transcript_18139;F01_transcript_3210;F01_transcript_2610;F01_transcript_30070;F01_transcript_52380;F01_transcript_43761;F01_transcript_23043
Biological Process: guard cell fate commitment (GO:0010377);	2	F01_transcript_1876;F01_transcript_48211
Biological Process: guard mother cell cytokinesis (GO:0010235);	2	F01_transcript_26878;F01_transcript_35470
Biological Process: gynoecium development (GO:0048467);	1	F01_transcript_13972
Biological Process: heat acclimation (GO:0010286);	6	F01_transcript_20897;F01_transcript_23884;F01_transcript_34039;F01_transcript_18003;F01_transcript_34809;F01_transcript_25158
Biological Process: heme O biosynthetic process (GO:0048034);	2	F01_transcript_23518;F01_transcript_29830
Biological Process: heme a biosynthetic process (GO:0006784);	1	F01_transcript_41361
Biological Process: heme biosynthetic process (GO:0006783);	10	F01_transcript_38873;F01_transcript_37853;F01_transcript_41777;F01_transcript_9113;F01_transcript_21469;F01_transcript_46211;F01_transcript_35258;F01_transcript_52896;F01_transcript_47104;F01_transcript_19662
Biological Process: heme oxidation (GO:0006788);	2	F01_transcript_41762;F01_transcript_39773
Biological Process: heme transport (GO:0015886);	4	F01_transcript_13194;F01_transcript_20888;F01_transcript_41127;F01_transcript_43408
Biological Process: heparan sulfate proteoglycan biosynthetic process (GO:0015012);	4	F01_transcript_24844;F01_transcript_3360;F01_transcript_34627;F01_transcript_3799
Biological Process: heparan sulfate proteoglycan biosynthetic process, enzymatic modification (GO:0015015);	6	F01_transcript_41554;F01_transcript_40312;F01_transcript_52902;F01_transcript_45766;F01_transcript_37313;F01_transcript_49035
Biological Process: heterochromatin assembly (GO:0031507);	2	F01_transcript_15323;F01_transcript_21817
Biological Process: heterochromatin maintenance involved in chromatin silencing at centromere outer repeat region (GO:1902368);	1	F01_transcript_26015
Biological Process: hexose metabolic process (GO:0019318);	3	F01_transcript_29020;F01_transcript_27880;F01_transcript_46029
Biological Process: hexose transmembrane transport (GO:0035428);	2	F01_transcript_24964;F01_transcript_44790
Biological Process: high-affinity potassium ion import (GO:0010163);	3	F01_transcript_27697;F01_transcript_47723;F01_transcript_5435
Biological Process: histidine biosynthetic process (GO:0000105);	10	F01_transcript_24904;F01_transcript_9283;F01_transcript_6473;F01_transcript_29829;F01_transcript_8630;F01_transcript_31984;F01_transcript_27502;F01_transcript_45877;F01_transcript_8866;F01_transcript_22776
Biological Process: histidyl-tRNA aminoacylation (GO:0006427);	2	F01_transcript_32899;F01_transcript_18381
Biological Process: histone H2B ubiquitination (GO:0033523);	3	F01_transcript_2450;F01_transcript_42887;F01_transcript_33976
Biological Process: histone H3 deacetylation (GO:0070932);	4	F01_transcript_50188;F01_transcript_8345;F01_transcript_16781;F01_transcript_34383
Biological Process: histone H3-K14 acetylation (GO:0044154);	1	F01_transcript_949
Biological Process: histone H3-K18 acetylation (GO:0043971);	1	F01_transcript_949
Biological Process: histone H3-K23 acetylation (GO:0043972);	1	F01_transcript_949
Biological Process: histone H3-K36 methylation (GO:0010452);	1	F01_transcript_48613
Biological Process: histone H3-K4 methylation (GO:0051568);	6	F01_transcript_31467;F01_transcript_25875;F01_transcript_50289;F01_transcript_48613;F01_transcript_14133;F01_transcript_32466
Biological Process: histone H4-K20 methylation (GO:0034770);	1	F01_transcript_31861
Biological Process: histone acetylation (GO:0016573);	38	F01_transcript_11464;F01_transcript_40444;F01_transcript_52323;F01_transcript_36889;F01_transcript_46662;F01_transcript_14830;F01_transcript_10152;F01_transcript_8931;F01_transcript_40074;F01_transcript_33245;F01_transcript_26015;F01_transcript_9303;F01_transcript_8345;F01_transcript_25776;F01_transcript_38202;F01_transcript_33763;F01_transcript_9802;F01_transcript_42571;F01_transcript_5940;F01_t…
Biological Process: histone arginine methylation (GO:0034969);	2	F01_transcript_52255;F01_transcript_48758
Biological Process: histone deacetylation (GO:0016575);	2	F01_transcript_5550;F01_transcript_14133
Biological Process: histone deubiquitination (GO:0016578);	1	F01_transcript_7117
Biological Process: histone exchange (GO:0043486);	1	F01_transcript_46410
Biological Process: histone glutamine methylation (GO:1990258);	1	F01_transcript_18458
Biological Process: histone lysine methylation (GO:0034968);	16	F01_transcript_44836;F01_transcript_28920;F01_transcript_39811;F01_transcript_31926;F01_transcript_25144;F01_transcript_51962;F01_transcript_32116;F01_transcript_4437;F01_transcript_15277;F01_transcript_31017;F01_transcript_48173;F01_transcript_33764;F01_transcript_51114;F01_transcript_29921;F01_transcript_4591;F01_transcript_1355
Biological Process: histone methylation (GO:0016571);	11	F01_transcript_12772;F01_transcript_18706;F01_transcript_2619;F01_transcript_40480;F01_transcript_48169;F01_transcript_34594;F01_transcript_46100;F01_transcript_1262;F01_transcript_39670;F01_transcript_19500;F01_transcript_50646
Biological Process: histone modification (GO:0016570);	5	F01_transcript_39637;F01_transcript_21729;F01_transcript_26738;F01_transcript_13782;F01_transcript_24300
Biological Process: histone monoubiquitination (GO:0010390);	3	F01_transcript_42887;F01_transcript_2450;F01_transcript_33976
Biological Process: histone ubiquitination (GO:0016574);	7	F01_transcript_19329;F01_transcript_51655;F01_transcript_22695;F01_transcript_45945;F01_transcript_12154;F01_transcript_24889;F01_transcript_12005
Biological Process: histone-serine phosphorylation (GO:0035404);	1	F01_transcript_30344
Biological Process: homocysteine metabolic process (GO:0050667);	1	F01_transcript_45221
Biological Process: homogalacturonan biosynthetic process (GO:0010289);	13	F01_transcript_6801;F01_transcript_39183;F01_transcript_23097;F01_transcript_3814;F01_transcript_39612;F01_transcript_32008;F01_transcript_20316;F01_transcript_37834;F01_transcript_51884;F01_transcript_3745;F01_transcript_3455;F01_transcript_47544;F01_transcript_47011
Biological Process: homogentisate catabolic process (GO:1902000);	1	F01_transcript_23942
Biological Process: hormone-mediated signaling pathway (GO:0009755);	4	F01_transcript_37766;F01_transcript_52029;F01_transcript_39182;F01_transcript_472
Biological Process: hydrogen ion transmembrane transport (GO:1902600);	107	F01_transcript_6004;F01_transcript_28688;F01_transcript_2547;F01_transcript_35464;F01_transcript_19109;F01_transcript_42071;F01_transcript_20267;F01_transcript_19333;F01_transcript_15776;F01_transcript_39512;F01_transcript_2146;F01_transcript_6431;F01_transcript_28282;F01_transcript_51381;F01_transcript_2339;F01_transcript_27029;F01_transcript_38946;F01_transcript_5700;F01_transcript_52962;F01_tr…
Biological Process: hydrogen peroxide catabolic process (GO:0042744);	56	F01_transcript_11289;F01_transcript_10979;F01_transcript_10987;F01_transcript_52563;F01_transcript_26822;F01_transcript_23907;F01_transcript_11513;F01_transcript_24004;F01_transcript_11372;F01_transcript_16791;F01_transcript_35274;F01_transcript_14106;F01_transcript_39014;F01_transcript_27980;F01_transcript_48380;F01_transcript_46680;F01_transcript_24163;F01_transcript_42317;F01_transcript_27385;…
Biological Process: hydrogen sulfide biosynthetic process (GO:0070814);	2	F01_transcript_34616;F01_transcript_27994
Biological Process: hydrotropism (GO:0010274);	2	F01_transcript_445;F01_transcript_29529
Biological Process: hyperosmotic response (GO:0006972);	1	F01_transcript_48707
Biological Process: hyperosmotic salinity response (GO:0042538);	4	F01_transcript_12209;F01_transcript_30645;F01_transcript_40563;F01_transcript_10312
Biological Process: hypoxanthine transport (GO:0035344);	6	F01_transcript_41902;F01_transcript_4376;F01_transcript_36090;F01_transcript_51827;F01_transcript_24573;F01_transcript_47550
Biological Process: inactivation of MAPK activity (GO:0000188);	3	F01_transcript_37585;F01_transcript_3196;F01_transcript_37852
Biological Process: indole glucosinolate catabolic process (GO:0042344);	3	F01_transcript_44298;F01_transcript_46966;F01_transcript_21070
Biological Process: indole glucosinolate metabolic process (GO:0042343);	9	F01_transcript_9578;F01_transcript_24931;F01_transcript_18555;F01_transcript_37651;F01_transcript_7686;F01_transcript_8720;F01_transcript_8157;F01_transcript_30984;F01_transcript_29448
Biological Process: indoleacetic acid biosynthetic process (GO:0009684);	1	F01_transcript_47971
Biological Process: indoleacetic acid conjugate metabolic process (GO:0033473);	1	F01_transcript_17153
Biological Process: induced systemic resistance, jasmonic acid mediated signaling pathway (GO:0009864);	8	F01_transcript_52101;F01_transcript_7030;F01_transcript_43860;F01_transcript_30055;F01_transcript_20392;F01_transcript_43157;F01_transcript_38489;F01_transcript_2559
Biological Process: inflorescence development (GO:0010229);	4	F01_transcript_46022;F01_transcript_34626;F01_transcript_41565;F01_transcript_9386
Biological Process: inflorescence meristem growth (GO:0010450);	1	F01_transcript_42901
Biological Process: inflorescence morphogenesis (GO:0048281);	6	F01_transcript_35523;F01_transcript_11208;F01_transcript_1639;F01_transcript_33622;F01_transcript_38520;F01_transcript_13002
Biological Process: innate immune response (GO:0045087);	3	F01_transcript_18141;F01_transcript_47591;F01_transcript_27570
Biological Process: inorganic anion transport (GO:0015698);	11	F01_transcript_41818;F01_transcript_2262;F01_transcript_46945;F01_transcript_15628;F01_transcript_3529;F01_transcript_13796;F01_transcript_42460;F01_transcript_4444;F01_transcript_19288;F01_transcript_41078;F01_transcript_33382
Biological Process: inorganic cation transmembrane transport (GO:0098662);	1	F01_transcript_52633
Biological Process: inositol biosynthetic process (GO:0006021);	1	F01_transcript_7902
Biological Process: inositol catabolic process (GO:0019310);	9	F01_transcript_23929;F01_transcript_42228;F01_transcript_34144;F01_transcript_33936;F01_transcript_11442;F01_transcript_10895;F01_transcript_39752;F01_transcript_11313;F01_transcript_15638
Biological Process: inositol metabolic process (GO:0006020);	2	F01_transcript_10766;F01_transcript_28889
Biological Process: inositol phosphate dephosphorylation (GO:0046855);	3	F01_transcript_28889;F01_transcript_30172;F01_transcript_10766
Biological Process: inositol phosphate metabolic process (GO:0043647);	4	F01_transcript_13084;F01_transcript_16256;F01_transcript_5976;F01_transcript_28621
Biological Process: inositol trisphosphate metabolic process (GO:0032957);	7	F01_transcript_41383;F01_transcript_22226;F01_transcript_35041;F01_transcript_39416;F01_transcript_7051;F01_transcript_20188;F01_transcript_30172
Biological Process: integrin-mediated signaling pathway (GO:0007229);	2	F01_transcript_30212;F01_transcript_7104
Biological Process: integument development (GO:0080060);	6	F01_transcript_29301;F01_transcript_27382;F01_transcript_27719;F01_transcript_21298;F01_transcript_2795;F01_transcript_2564
Biological Process: intein-mediated protein splicing (GO:0016539);	1	F01_transcript_50914
Biological Process: internal protein amino acid acetylation (GO:0006475);	1	F01_transcript_29229
Biological Process: interphase microtubule nucleation by interphase microtubule organizing center (GO:0051415);	5	F01_transcript_22605;F01_transcript_3053;F01_transcript_19153;F01_transcript_2940;F01_transcript_4439
Biological Process: interstrand cross-link repair (GO:0036297);	1	F01_transcript_13149
Biological Process: intra-Golgi vesicle-mediated transport (GO:0006891);	28	F01_transcript_44660;F01_transcript_4053;F01_transcript_51041;F01_transcript_36374;F01_transcript_49129;F01_transcript_4198;F01_transcript_24680;F01_transcript_40845;F01_transcript_756;F01_transcript_10815;F01_transcript_38455;F01_transcript_13207;F01_transcript_26314;F01_transcript_5578;F01_transcript_52369;F01_transcript_35060;F01_transcript_767;F01_transcript_43438;F01_transcript_896;F01_trans…
Biological Process: intracellular auxin transport (GO:0080162);	1	F01_transcript_22268
Biological Process: intracellular distribution of mitochondria (GO:0048312);	7	F01_transcript_51833;F01_transcript_477;F01_transcript_496;F01_transcript_36263;F01_transcript_640;F01_transcript_49121;F01_transcript_425
Biological Process: intracellular mRNA localization (GO:0008298);	1	F01_transcript_25779
Biological Process: intracellular protein transmembrane transport (GO:0065002);	1	F01_transcript_22637
Biological Process: intracellular protein transport (GO:0006886);	280	F01_transcript_51496;F01_transcript_18538;F01_transcript_17574;F01_transcript_32254;F01_transcript_23895;F01_transcript_3731;F01_transcript_34940;F01_transcript_2408;F01_transcript_52927;F01_transcript_24680;F01_transcript_3474;F01_transcript_52413;F01_transcript_38522;F01_transcript_42532;F01_transcript_35084;F01_transcript_45387;F01_transcript_3890;F01_transcript_28552;F01_transcript_2796;F01_t…
Biological Process: intracellular sequestering of iron ion (GO:0006880);	1	F01_transcript_46545
Biological Process: intracellular signal transduction (GO:0035556);	143	F01_transcript_49458;F01_transcript_19211;F01_transcript_5194;F01_transcript_7014;F01_transcript_25182;F01_transcript_9700;F01_transcript_15702;F01_transcript_8821;F01_transcript_40048;F01_transcript_28599;F01_transcript_52372;F01_transcript_25304;F01_transcript_29504;F01_transcript_24591;F01_transcript_28678;F01_transcript_5828;F01_transcript_44119;F01_transcript_39878;F01_transcript_51408;F01_t…
Biological Process: intracellular transport (GO:0046907);	6	F01_transcript_40630;F01_transcript_41233;F01_transcript_3408;F01_transcript_46215;F01_transcript_8400;F01_transcript_26255
Biological Process: intralumenal vesicle formation (GO:0070676);	7	F01_transcript_35828;F01_transcript_13292;F01_transcript_42596;F01_transcript_15499;F01_transcript_12020;F01_transcript_45587;F01_transcript_11236
Biological Process: invasive growth in response to glucose limitation (GO:0001403);	1	F01_transcript_43296
Biological Process: ion transmembrane transport (GO:0034220);	39	F01_transcript_6198;F01_transcript_25637;F01_transcript_4858;F01_transcript_42415;F01_transcript_4958;F01_transcript_25075;F01_transcript_24120;F01_transcript_31353;F01_transcript_4404;F01_transcript_33439;F01_transcript_14944;F01_transcript_48848;F01_transcript_31141;F01_transcript_23035;F01_transcript_18461;F01_transcript_36318;F01_transcript_24417;F01_transcript_29625;F01_transcript_47761;F01_…
Biological Process: ion transport (GO:0006811);	36	F01_transcript_19101;F01_transcript_2587;F01_transcript_44804;F01_transcript_22368;F01_transcript_28634;F01_transcript_2618;F01_transcript_40031;F01_transcript_20194;F01_transcript_18790;F01_transcript_29828;F01_transcript_18652;F01_transcript_12591;F01_transcript_18066;F01_transcript_25019;F01_transcript_3070;F01_transcript_44752;F01_transcript_29385;F01_transcript_30123;F01_transcript_25972;F01…
Biological Process: ionotropic glutamate receptor signaling pathway (GO:0035235);	29	F01_transcript_1689;F01_transcript_2636;F01_transcript_18652;F01_transcript_40031;F01_transcript_36732;F01_transcript_2559;F01_transcript_20194;F01_transcript_38489;F01_transcript_18790;F01_transcript_29828;F01_transcript_43157;F01_transcript_13672;F01_transcript_44752;F01_transcript_24137;F01_transcript_41716;F01_transcript_25019;F01_transcript_2706;F01_transcript_22627;F01_transcript_18066;F01_…
Biological Process: iron incorporation into metallo-sulfur cluster (GO:0018283);	3	F01_transcript_37557;F01_transcript_41506;F01_transcript_35815
Biological Process: iron ion transmembrane transport (GO:0034755);	2	F01_transcript_46545;F01_transcript_31930
Biological Process: iron ion transport (GO:0006826);	5	F01_transcript_19458;F01_transcript_11902;F01_transcript_41756;F01_transcript_44620;F01_transcript_21020
Biological Process: iron-sulfur cluster assembly (GO:0016226);	26	F01_transcript_15398;F01_transcript_50941;F01_transcript_45146;F01_transcript_7293;F01_transcript_37425;F01_transcript_16659;F01_transcript_41990;F01_transcript_7304;F01_transcript_11172;F01_transcript_29918;F01_transcript_20245;F01_transcript_40513;F01_transcript_12597;F01_transcript_21283;F01_transcript_5545;F01_transcript_48235;F01_transcript_6891;F01_transcript_7563;F01_transcript_17078;F01_t…
Biological Process: isocitrate metabolic process (GO:0006102);	5	F01_transcript_46546;F01_transcript_9843;F01_transcript_30599;F01_transcript_10160;F01_transcript_40729
Biological Process: isoleucine biosynthetic process (GO:0009097);	14	F01_transcript_37887;F01_transcript_6777;F01_transcript_37847;F01_transcript_42973;F01_transcript_29056;F01_transcript_41209;F01_transcript_5783;F01_transcript_6047;F01_transcript_32569;F01_transcript_5559;F01_transcript_21267;F01_transcript_19953;F01_transcript_30074;F01_transcript_7631
Biological Process: isoleucyl-tRNA aminoacylation (GO:0006428);	35	F01_transcript_15482;F01_transcript_42876;F01_transcript_52054;F01_transcript_39494;F01_transcript_34229;F01_transcript_45498;F01_transcript_1590;F01_transcript_31187;F01_transcript_13906;F01_transcript_33216;F01_transcript_19332;F01_transcript_38614;F01_transcript_53030;F01_transcript_45993;F01_transcript_52050;F01_transcript_30719;F01_transcript_42599;F01_transcript_13574;F01_transcript_18977;F…
Biological Process: isopentenyl diphosphate biosynthetic process, methylerythritol 4-phosphate pathway (GO:0019288);	13	F01_transcript_17042;F01_transcript_30656;F01_transcript_43611;F01_transcript_4134;F01_transcript_10462;F01_transcript_9804;F01_transcript_4213;F01_transcript_4164;F01_transcript_9015;F01_transcript_41303;F01_transcript_37725;F01_transcript_9341;F01_transcript_50072
Biological Process: isopentenyl diphosphate biosynthetic process, methylerythritol 4-phosphate pathway involved in terpenoid biosynthetic process (GO:0051484);	1	F01_transcript_9727
Biological Process: isopentenyl diphosphate biosynthetic process, mevalonate pathway (GO:0019287);	1	F01_transcript_9845
Biological Process: isoprenoid biosynthetic process (GO:0008299);	24	F01_transcript_46016;F01_transcript_11584;F01_transcript_13455;F01_transcript_15402;F01_transcript_9751;F01_transcript_31136;F01_transcript_4816;F01_transcript_35176;F01_transcript_13259;F01_transcript_31958;F01_transcript_48055;F01_transcript_22005;F01_transcript_8627;F01_transcript_37857;F01_transcript_13057;F01_transcript_6130;F01_transcript_16752;F01_transcript_33110;F01_transcript_43634;F01_…
Biological Process: jasmonic acid and ethylene-dependent systemic resistance (GO:0009861);	2	F01_transcript_8345;F01_transcript_16781
Biological Process: jasmonic acid biosynthetic process (GO:0009695);	18	F01_transcript_11298;F01_transcript_40783;F01_transcript_29831;F01_transcript_30472;F01_transcript_9936;F01_transcript_4353;F01_transcript_13727;F01_transcript_50296;F01_transcript_40669;F01_transcript_4503;F01_transcript_21756;F01_transcript_47255;F01_transcript_46528;F01_transcript_43928;F01_transcript_19016;F01_transcript_41504;F01_transcript_35496;F01_transcript_17787
Biological Process: jasmonic acid mediated signaling pathway (GO:0009867);	6	F01_transcript_13869;F01_transcript_676;F01_transcript_48297;F01_transcript_40563;F01_transcript_9802;F01_transcript_48948
Biological Process: jasmonic acid metabolic process (GO:0009694);	6	F01_transcript_51615;F01_transcript_9032;F01_transcript_7030;F01_transcript_43860;F01_transcript_30055;F01_transcript_20392
Biological Process: karyogamy involved in conjugation with cellular fusion (GO:0000742);	2	F01_transcript_45944;F01_transcript_22758
Biological Process: killing of cells of other organism (GO:0031640);	1	F01_transcript_47667
Biological Process: lactate biosynthetic process (GO:0019249);	4	F01_transcript_30909;F01_transcript_33783;F01_transcript_10460;F01_transcript_40528
Biological Process: lagging strand elongation (GO:0006273);	4	F01_transcript_36626;F01_transcript_36458;F01_transcript_13877;F01_transcript_2307
Biological Process: late endosome to vacuole transport (GO:0045324);	6	F01_transcript_14764;F01_transcript_44414;F01_transcript_12938;F01_transcript_1;F01_transcript_2;F01_transcript_274
Biological Process: late nucleophagy (GO:0044805);	1	F01_transcript_20663
Biological Process: lateral root development (GO:0048527);	23	F01_transcript_41779;F01_transcript_17307;F01_transcript_9802;F01_transcript_50254;F01_transcript_3090;F01_transcript_52788;F01_transcript_48297;F01_transcript_20884;F01_transcript_51571;F01_transcript_890;F01_transcript_35907;F01_transcript_43796;F01_transcript_862;F01_transcript_987;F01_transcript_48720;F01_transcript_33471;F01_transcript_45136;F01_transcript_28954;F01_transcript_22264;F01_tran…
Biological Process: lateral root formation (GO:0010311);	24	F01_transcript_13806;F01_transcript_5841;F01_transcript_32921;F01_transcript_48432;F01_transcript_40516;F01_transcript_23729;F01_transcript_23455;F01_transcript_52245;F01_transcript_5159;F01_transcript_29529;F01_transcript_445;F01_transcript_24618;F01_transcript_42008;F01_transcript_3472;F01_transcript_42951;F01_transcript_5624;F01_transcript_51533;F01_transcript_13002;F01_transcript_25179;F01_tr…
Biological Process: leading strand elongation (GO:0006272);	1	F01_transcript_13877
Biological Process: leaf development (GO:0048366);	20	F01_transcript_23148;F01_transcript_39182;F01_transcript_1003;F01_transcript_11911;F01_transcript_37863;F01_transcript_20819;F01_transcript_48211;F01_transcript_48220;F01_transcript_41929;F01_transcript_30723;F01_transcript_23648;F01_transcript_37766;F01_transcript_25158;F01_transcript_24392;F01_transcript_41292;F01_transcript_1876;F01_transcript_18003;F01_transcript_37517;F01_transcript_20897;F0…
Biological Process: leaf morphogenesis (GO:0009965);	22	F01_transcript_2450;F01_transcript_2564;F01_transcript_35523;F01_transcript_9679;F01_transcript_16987;F01_transcript_1120;F01_transcript_14216;F01_transcript_33976;F01_transcript_2795;F01_transcript_14047;F01_transcript_1639;F01_transcript_11208;F01_transcript_2110;F01_transcript_21298;F01_transcript_33622;F01_transcript_42887;F01_transcript_50278;F01_transcript_9171;F01_transcript_27382;F01_tran…
Biological Process: leaf senescence (GO:0010150);	12	F01_transcript_37690;F01_transcript_10339;F01_transcript_28090;F01_transcript_24275;F01_transcript_42801;F01_transcript_9377;F01_transcript_49800;F01_transcript_42968;F01_transcript_38213;F01_transcript_52505;F01_transcript_9966;F01_transcript_21259
Biological Process: leaf vascular tissue pattern formation (GO:0010305);	10	F01_transcript_27112;F01_transcript_31510;F01_transcript_51874;F01_transcript_8991;F01_transcript_36786;F01_transcript_29224;F01_transcript_12675;F01_transcript_23379;F01_transcript_28484;F01_transcript_38272
Biological Process: leucine biosynthetic process (GO:0009098);	5	F01_transcript_25998;F01_transcript_22471;F01_transcript_6446;F01_transcript_29898;F01_transcript_13325
Biological Process: leucine catabolic process (GO:0006552);	6	F01_transcript_23810;F01_transcript_40818;F01_transcript_43899;F01_transcript_35705;F01_transcript_24094;F01_transcript_44193
Biological Process: leucyl-tRNA aminoacylation (GO:0006429);	7	F01_transcript_52731;F01_transcript_1181;F01_transcript_1257;F01_transcript_27617;F01_transcript_33113;F01_transcript_36529;F01_transcript_1215
Biological Process: lignin biosynthetic process (GO:0009809);	23	F01_transcript_50295;F01_transcript_28703;F01_transcript_22461;F01_transcript_39701;F01_transcript_44212;F01_transcript_10899;F01_transcript_18728;F01_transcript_10981;F01_transcript_44689;F01_transcript_50556;F01_transcript_18855;F01_transcript_21980;F01_transcript_23595;F01_transcript_8936;F01_transcript_10889;F01_transcript_8162;F01_transcript_11756;F01_transcript_5692;F01_transcript_11613;F01…
Biological Process: lignin catabolic process (GO:0046274);	33	F01_transcript_15451;F01_transcript_17024;F01_transcript_48677;F01_transcript_35483;F01_transcript_5692;F01_transcript_30041;F01_transcript_13080;F01_transcript_45164;F01_transcript_7154;F01_transcript_26552;F01_transcript_51511;F01_transcript_36733;F01_transcript_50556;F01_transcript_13131;F01_transcript_9327;F01_transcript_15559;F01_transcript_48554;F01_transcript_25724;F01_transcript_19994;F01…
Biological Process: lignin metabolic process (GO:0009808);	1	F01_transcript_9808
Biological Process: lipid A biosynthetic process (GO:0009245);	1	F01_transcript_50033
Biological Process: lipid biosynthetic process (GO:0008610);	3	F01_transcript_10043;F01_transcript_45555;F01_transcript_8561
Biological Process: lipid catabolic process (GO:0016042);	95	F01_transcript_19992;F01_transcript_32880;F01_transcript_39440;F01_transcript_2577;F01_transcript_51497;F01_transcript_40048;F01_transcript_39328;F01_transcript_3907;F01_transcript_49076;F01_transcript_3277;F01_transcript_21375;F01_transcript_3523;F01_transcript_15148;F01_transcript_2573;F01_transcript_44816;F01_transcript_23775;F01_transcript_3908;F01_transcript_29998;F01_transcript_34030;F01_tr…
Biological Process: lipid glycosylation (GO:0030259);	16	F01_transcript_45440;F01_transcript_5959;F01_transcript_4290;F01_transcript_4188;F01_transcript_32715;F01_transcript_28654;F01_transcript_39339;F01_transcript_46675;F01_transcript_25471;F01_transcript_50552;F01_transcript_4456;F01_transcript_28750;F01_transcript_50150;F01_transcript_13694;F01_transcript_34496;F01_transcript_31167
Biological Process: lipid homeostasis (GO:0055088);	12	F01_transcript_3689;F01_transcript_45736;F01_transcript_5633;F01_transcript_49857;F01_transcript_32678;F01_transcript_40818;F01_transcript_5646;F01_transcript_21972;F01_transcript_3703;F01_transcript_29175;F01_transcript_49110;F01_transcript_44193
Biological Process: lipid metabolic process (GO:0006629);	190	F01_transcript_39517;F01_transcript_45429;F01_transcript_17077;F01_transcript_10412;F01_transcript_39356;F01_transcript_9884;F01_transcript_19213;F01_transcript_19439;F01_transcript_31232;F01_transcript_12517;F01_transcript_8471;F01_transcript_16693;F01_transcript_10455;F01_transcript_10881;F01_transcript_48111;F01_transcript_39083;F01_transcript_4339;F01_transcript_52348;F01_transcript_34135;F01…
Biological Process: lipid oxidation (GO:0034440);	1	F01_transcript_52245
Biological Process: lipid particle organization (GO:0034389);	1	F01_transcript_5947
Biological Process: lipid phosphorylation (GO:0046834);	1	F01_transcript_39803
Biological Process: lipid storage (GO:0019915);	5	F01_transcript_46838;F01_transcript_29742;F01_transcript_18295;F01_transcript_48882;F01_transcript_33489
Biological Process: lipid transport (GO:0006869);	26	F01_transcript_12305;F01_transcript_39704;F01_transcript_20401;F01_transcript_16447;F01_transcript_31846;F01_transcript_33427;F01_transcript_18057;F01_transcript_15752;F01_transcript_14809;F01_transcript_19072;F01_transcript_34855;F01_transcript_17315;F01_transcript_34143;F01_transcript_16239;F01_transcript_22992;F01_transcript_40010;F01_transcript_48252;F01_transcript_12224;F01_transcript_31805;…
Biological Process: lipoate biosynthetic process (GO:0009107);	7	F01_transcript_23590;F01_transcript_47580;F01_transcript_39567;F01_transcript_32218;F01_transcript_6715;F01_transcript_30183;F01_transcript_14470
Biological Process: lipopolysaccharide biosynthetic process (GO:0009103);	1	F01_transcript_34944
Biological Process: localization (GO:0051179);	9	F01_transcript_35386;F01_transcript_41472;F01_transcript_34385;F01_transcript_9093;F01_transcript_24210;F01_transcript_33838;F01_transcript_32095;F01_transcript_47732;F01_transcript_8635
Biological Process: long-chain fatty acid biosynthetic process (GO:0042759);	1	F01_transcript_13519
Biological Process: long-chain fatty acid metabolic process (GO:0001676);	27	F01_transcript_15108;F01_transcript_4693;F01_transcript_29223;F01_transcript_5841;F01_transcript_24510;F01_transcript_40718;F01_transcript_5283;F01_transcript_4690;F01_transcript_5148;F01_transcript_23455;F01_transcript_40682;F01_transcript_13035;F01_transcript_38366;F01_transcript_5633;F01_transcript_40516;F01_transcript_5333;F01_transcript_51904;F01_transcript_4411;F01_transcript_36347;F01_tran…
Biological Process: long-chain fatty-acyl-CoA metabolic process (GO:0035336);	2	F01_transcript_17303;F01_transcript_41289
Biological Process: long-day photoperiodism (GO:0048571);	2	F01_transcript_676;F01_transcript_13869
Biological Process: long-day photoperiodism, flowering (GO:0048574);	4	F01_transcript_49418;F01_transcript_3438;F01_transcript_45738;F01_transcript_35558
Biological Process: longitudinal axis specification (GO:0009942);	3	F01_transcript_445;F01_transcript_29529;F01_transcript_12675
Biological Process: lysine biosynthetic process via aminoadipic acid (GO:0019878);	1	F01_transcript_44491
Biological Process: lysine biosynthetic process via diaminopimelate (GO:0009089);	14	F01_transcript_41505;F01_transcript_43321;F01_transcript_10852;F01_transcript_21471;F01_transcript_8876;F01_transcript_29684;F01_transcript_48891;F01_transcript_32569;F01_transcript_47853;F01_transcript_42157;F01_transcript_19353;F01_transcript_8846;F01_transcript_41209;F01_transcript_33876
Biological Process: lysosome organization (GO:0007040);	5	F01_transcript_2076;F01_transcript_23674;F01_transcript_2169;F01_transcript_41806;F01_transcript_2346
Biological Process: lysyl-tRNA aminoacylation (GO:0006430);	11	F01_transcript_28441;F01_transcript_29320;F01_transcript_13795;F01_transcript_7000;F01_transcript_16630;F01_transcript_13384;F01_transcript_6156;F01_transcript_37981;F01_transcript_38409;F01_transcript_12545;F01_transcript_14966
Biological Process: mRNA 3'-end processing (GO:0031124);	3	F01_transcript_32965;F01_transcript_23902;F01_transcript_16748
Biological Process: mRNA 5'-splice site recognition (GO:0000395);	3	F01_transcript_45885;F01_transcript_2243;F01_transcript_22963
Biological Process: mRNA catabolic process (GO:0006402);	9	F01_transcript_2641;F01_transcript_2352;F01_transcript_45180;F01_transcript_11452;F01_transcript_27541;F01_transcript_2730;F01_transcript_44946;F01_transcript_32083;F01_transcript_23222
Biological Process: mRNA cis splicing, via spliceosome (GO:0045292);	7	F01_transcript_27112;F01_transcript_50659;F01_transcript_23532;F01_transcript_7525;F01_transcript_28484;F01_transcript_3438;F01_transcript_35558
Biological Process: mRNA cleavage (GO:0006379);	6	F01_transcript_26548;F01_transcript_51818;F01_transcript_49917;F01_transcript_4676;F01_transcript_41553;F01_transcript_39459
Biological Process: mRNA cleavage involved in gene silencing by miRNA (GO:0035279);	1	F01_transcript_33744
Biological Process: mRNA export from nucleus (GO:0006406);	8	F01_transcript_4423;F01_transcript_46169;F01_transcript_28030;F01_transcript_20022;F01_transcript_5706;F01_transcript_4028;F01_transcript_4349;F01_transcript_42804
Biological Process: mRNA methylation (GO:0080009);	2	F01_transcript_45956;F01_transcript_51682
Biological Process: mRNA polyadenylation (GO:0006378);	6	F01_transcript_4676;F01_transcript_49917;F01_transcript_39459;F01_transcript_21351;F01_transcript_27128;F01_transcript_51818
Biological Process: mRNA processing (GO:0006397);	71	F01_transcript_43859;F01_transcript_25207;F01_transcript_20259;F01_transcript_41132;F01_transcript_33832;F01_transcript_6270;F01_transcript_29732;F01_transcript_453;F01_transcript_22629;F01_transcript_3520;F01_transcript_33858;F01_transcript_51435;F01_transcript_49738;F01_transcript_6190;F01_transcript_30788;F01_transcript_20218;F01_transcript_36324;F01_transcript_15139;F01_transcript_40167;F01_t…
Biological Process: mRNA pseudouridine synthesis (GO:1990481);	3	F01_transcript_19498;F01_transcript_18109;F01_transcript_23428
Biological Process: mRNA splice site selection (GO:0006376);	1	F01_transcript_35900
Biological Process: mRNA splicing, via spliceosome (GO:0000398);	79	F01_transcript_11305;F01_transcript_12332;F01_transcript_49563;F01_transcript_22827;F01_transcript_24181;F01_transcript_34816;F01_transcript_49295;F01_transcript_3579;F01_transcript_18663;F01_transcript_44092;F01_transcript_11231;F01_transcript_46169;F01_transcript_47292;F01_transcript_45371;F01_transcript_25371;F01_transcript_34571;F01_transcript_40003;F01_transcript_30749;F01_transcript_13956;F…
Biological Process: mRNA transport (GO:0051028);	3	F01_transcript_50659;F01_transcript_35558;F01_transcript_3438
Biological Process: mRNA-binding (hnRNP) protein import into nucleus (GO:0006609);	1	F01_transcript_19112
Biological Process: macroautophagy (GO:0016236);	1	F01_transcript_12938
Biological Process: macromolecular complex subunit organization (GO:0043933);	1	F01_transcript_14768
Biological Process: macromolecule biosynthetic process (GO:0009059);	3	F01_transcript_47411;F01_transcript_18061;F01_transcript_14366
Biological Process: macromolecule catabolic process (GO:0009057);	3	F01_transcript_17980;F01_transcript_8961;F01_transcript_24727
Biological Process: macromolecule depalmitoylation (GO:0098734);	3	F01_transcript_19134;F01_transcript_44623;F01_transcript_37599
Biological Process: macromolecule metabolic process (GO:0043170);	4	F01_transcript_19983;F01_transcript_52516;F01_transcript_2487;F01_transcript_32655
Biological Process: macromolecule methylation (GO:0043414);	3	F01_transcript_24448;F01_transcript_46936;F01_transcript_2781
Biological Process: macromolecule modification (GO:0043412);	2	F01_transcript_13950;F01_transcript_33460
Biological Process: magnesium ion transmembrane transport (GO:1903830);	23	F01_transcript_47522;F01_transcript_46382;F01_transcript_18308;F01_transcript_47368;F01_transcript_17663;F01_transcript_42393;F01_transcript_30819;F01_transcript_41731;F01_transcript_27571;F01_transcript_14971;F01_transcript_7502;F01_transcript_42013;F01_transcript_15192;F01_transcript_6666;F01_transcript_22224;F01_transcript_34447;F01_transcript_8599;F01_transcript_29073;F01_transcript_29836;F01…
Biological Process: magnesium ion transport (GO:0015693);	22	F01_transcript_50659;F01_transcript_19544;F01_transcript_22224;F01_transcript_6666;F01_transcript_34447;F01_transcript_29073;F01_transcript_8599;F01_transcript_29836;F01_transcript_15675;F01_transcript_36726;F01_transcript_42393;F01_transcript_30819;F01_transcript_27571;F01_transcript_14971;F01_transcript_7502;F01_transcript_42013;F01_transcript_15192;F01_transcript_47522;F01_transcript_46382;F01…
Biological Process: maintenance of DNA methylation (GO:0010216);	2	F01_transcript_5903;F01_transcript_13740
Biological Process: maintenance of DNA repeat elements (GO:0043570);	5	F01_transcript_839;F01_transcript_37456;F01_transcript_877;F01_transcript_15287;F01_transcript_2181
Biological Process: maintenance of root meristem identity (GO:0010078);	1	F01_transcript_52655
Biological Process: maintenance of seed dormancy (GO:0010231);	1	F01_transcript_24734
Biological Process: maintenance of seed dormancy by absisic acid (GO:0098755);	3	F01_transcript_11804;F01_transcript_14536;F01_transcript_11814
Biological Process: maintenance of shoot apical meristem identity (GO:0010492);	2	F01_transcript_37062;F01_transcript_5702
Biological Process: malate metabolic process (GO:0006108);	59	F01_transcript_20420;F01_transcript_26681;F01_transcript_21857;F01_transcript_52621;F01_transcript_44667;F01_transcript_29636;F01_transcript_30403;F01_transcript_41670;F01_transcript_19376;F01_transcript_10076;F01_transcript_5457;F01_transcript_46802;F01_transcript_50867;F01_transcript_52387;F01_transcript_28553;F01_transcript_17426;F01_transcript_51530;F01_transcript_49256;F01_transcript_10954;F…
Biological Process: malate transmembrane transport (GO:0071423);	6	F01_transcript_7929;F01_transcript_25803;F01_transcript_48145;F01_transcript_6050;F01_transcript_42972;F01_transcript_43492
Biological Process: malate transport (GO:0015743);	3	F01_transcript_41702;F01_transcript_15818;F01_transcript_19468
Biological Process: male gamete generation (GO:0048232);	11	F01_transcript_21636;F01_transcript_22388;F01_transcript_39561;F01_transcript_1260;F01_transcript_38288;F01_transcript_23527;F01_transcript_25245;F01_transcript_1335;F01_transcript_1925;F01_transcript_30996;F01_transcript_36941
Biological Process: male meiosis I (GO:0007141);	4	F01_transcript_22388;F01_transcript_23527;F01_transcript_39561;F01_transcript_36941
Biological Process: male meiosis cytokinesis (GO:0007112);	1	F01_transcript_13806
Biological Process: male meiotic nuclear division (GO:0007140);	1	F01_transcript_28175
Biological Process: malonyl-CoA biosynthetic process (GO:2001295);	1	F01_transcript_265
Biological Process: malonyl-CoA catabolic process (GO:2001294);	1	F01_transcript_51010
Biological Process: maltose metabolic process (GO:0000023);	2	F01_transcript_3510;F01_transcript_2939
Biological Process: manganese ion homeostasis (GO:0055071);	2	F01_transcript_42181;F01_transcript_22255
Biological Process: manganese ion transmembrane transport (GO:0071421);	4	F01_transcript_8507;F01_transcript_46545;F01_transcript_42181;F01_transcript_22255
Biological Process: mannan catabolic process (GO:0046355);	2	F01_transcript_9089;F01_transcript_24450
Biological Process: mannose metabolic process (GO:0006013);	12	F01_transcript_36856;F01_transcript_22853;F01_transcript_1103;F01_transcript_36199;F01_transcript_29004;F01_transcript_32611;F01_transcript_23983;F01_transcript_2103;F01_transcript_50235;F01_transcript_1139;F01_transcript_42065;F01_transcript_31678
Biological Process: mannosylation (GO:0097502);	10	F01_transcript_13777;F01_transcript_21253;F01_transcript_25196;F01_transcript_50116;F01_transcript_27017;F01_transcript_38832;F01_transcript_19876;F01_transcript_24326;F01_transcript_7913;F01_transcript_39979
Biological Process: maturation of 5.8S rRNA (GO:0000460);	2	F01_transcript_17147;F01_transcript_35067
Biological Process: maturation of 5.8S rRNA from tricistronic rRNA transcript (SSU-rRNA, 5.8S rRNA, LSU-rRNA) (GO:0000466);	6	F01_transcript_33745;F01_transcript_20980;F01_transcript_41012;F01_transcript_7130;F01_transcript_22930;F01_transcript_4122
Biological Process: maturation of 5S rRNA (GO:0000481);	2	F01_transcript_27112;F01_transcript_28484
Biological Process: maturation of LSU-rRNA (GO:0000470);	7	F01_transcript_12332;F01_transcript_17147;F01_transcript_35067;F01_transcript_18487;F01_transcript_10681;F01_transcript_14841;F01_transcript_49830
Biological Process: maturation of LSU-rRNA from tricistronic rRNA transcript (SSU-rRNA, 5.8S rRNA, LSU-rRNA) (GO:0000463);	13	F01_transcript_11980;F01_transcript_51334;F01_transcript_20980;F01_transcript_33745;F01_transcript_41399;F01_transcript_7130;F01_transcript_4122;F01_transcript_41958;F01_transcript_11859;F01_transcript_44603;F01_transcript_12410;F01_transcript_41012;F01_transcript_22930
Biological Process: maturation of SSU-rRNA (GO:0030490);	4	F01_transcript_12332;F01_transcript_35863;F01_transcript_2806;F01_transcript_2849
Biological Process: maturation of SSU-rRNA from tricistronic rRNA transcript (SSU-rRNA, 5.8S rRNA, LSU-rRNA) (GO:0000462);	35	F01_transcript_24265;F01_transcript_50629;F01_transcript_22329;F01_transcript_49926;F01_transcript_44350;F01_transcript_16898;F01_transcript_11928;F01_transcript_25411;F01_transcript_39497;F01_transcript_25754;F01_transcript_17235;F01_transcript_37773;F01_transcript_46490;F01_transcript_42850;F01_transcript_44990;F01_transcript_37047;F01_transcript_52726;F01_transcript_17829;F01_transcript_16872;…
Biological Process: mature ribosome assembly (GO:0042256);	3	F01_transcript_35067;F01_transcript_17105;F01_transcript_16482
Biological Process: megagametogenesis (GO:0009561);	5	F01_transcript_22749;F01_transcript_17886;F01_transcript_33308;F01_transcript_30809;F01_transcript_22071
Biological Process: megasporogenesis (GO:0009554);	1	F01_transcript_12556
Biological Process: meiotic cell cycle (GO:0007126);	10	F01_transcript_22605;F01_transcript_46735;F01_transcript_3053;F01_transcript_19153;F01_transcript_49545;F01_transcript_16088;F01_transcript_14813;F01_transcript_2940;F01_transcript_4439;F01_transcript_43826
Biological Process: meiotic cell cycle (GO:0051321);	5	F01_transcript_25595;F01_transcript_12540;F01_transcript_12088;F01_transcript_12170;F01_transcript_13515
Biological Process: meiotic chromosome condensation (GO:0010032);	1	F01_transcript_49331
Biological Process: meiotic chromosome segregation (GO:0045132);	2	F01_transcript_9056;F01_transcript_30938
Biological Process: meiotic gene conversion (GO:0006311);	1	F01_transcript_2181
Biological Process: meiotic mismatch repair (GO:0000710);	5	F01_transcript_877;F01_transcript_839;F01_transcript_37456;F01_transcript_2181;F01_transcript_15287
Biological Process: meiotic mismatch repair involved in reciprocal meiotic recombination (GO:0010777);	3	F01_transcript_21866;F01_transcript_2886;F01_transcript_42334
Biological Process: meiotic sister chromatid cohesion (GO:0051177);	1	F01_transcript_39408
Biological Process: meiotic sister chromatid cohesion, centromeric (GO:0051754);	1	F01_transcript_21953
Biological Process: meiotic telomere clustering (GO:0045141);	1	F01_transcript_25779
Biological Process: melatonin biosynthetic process (GO:0030187);	1	F01_transcript_22804
Biological Process: membrane depolarization during action potential (GO:0086010);	7	F01_transcript_52471;F01_transcript_32186;F01_transcript_37253;F01_transcript_34859;F01_transcript_16474;F01_transcript_34358;F01_transcript_31917
Biological Process: membrane fusion (GO:0061025);	10	F01_transcript_14756;F01_transcript_49705;F01_transcript_51624;F01_transcript_49659;F01_transcript_41816;F01_transcript_45540;F01_transcript_51968;F01_transcript_10883;F01_transcript_19842;F01_transcript_48522
Biological Process: membrane lipid catabolic process (GO:0046466);	1	F01_transcript_29103
Biological Process: membrane protein proteolysis (GO:0033619);	15	F01_transcript_35744;F01_transcript_6384;F01_transcript_21040;F01_transcript_6307;F01_transcript_30484;F01_transcript_50987;F01_transcript_13618;F01_transcript_33905;F01_transcript_28182;F01_transcript_23144;F01_transcript_37156;F01_transcript_8518;F01_transcript_16772;F01_transcript_38773;F01_transcript_22128
Biological Process: menaquinone biosynthetic process (GO:0009234);	2	F01_transcript_31511;F01_transcript_27292
Biological Process: meristem development (GO:0048507);	1	F01_transcript_12675
Biological Process: meristem initiation (GO:0010014);	14	F01_transcript_2600;F01_transcript_2764;F01_transcript_21298;F01_transcript_2099;F01_transcript_2795;F01_transcript_2564;F01_transcript_38575;F01_transcript_40284;F01_transcript_37323;F01_transcript_26165;F01_transcript_27719;F01_transcript_29301;F01_transcript_27382;F01_transcript_29627
Biological Process: meristem maintenance (GO:0010073);	3	F01_transcript_21263;F01_transcript_13195;F01_transcript_917
Biological Process: meristem structural organization (GO:0009933);	5	F01_transcript_42901;F01_transcript_28484;F01_transcript_3287;F01_transcript_3634;F01_transcript_27112
Biological Process: metabolic process (GO:0008152);	471	F01_transcript_46997;F01_transcript_39802;F01_transcript_48459;F01_transcript_39037;F01_transcript_14809;F01_transcript_11427;F01_transcript_52473;F01_transcript_13715;F01_transcript_13396;F01_transcript_11189;F01_transcript_47247;F01_transcript_43894;F01_transcript_25819;F01_transcript_8667;F01_transcript_31764;F01_transcript_51546;F01_transcript_13378;F01_transcript_32489;F01_transcript_48534;F…
Biological Process: metal ion transport (GO:0030001);	64	F01_transcript_51159;F01_transcript_16614;F01_transcript_7521;F01_transcript_43661;F01_transcript_41297;F01_transcript_15775;F01_transcript_11689;F01_transcript_51696;F01_transcript_49497;F01_transcript_38496;F01_transcript_35362;F01_transcript_41731;F01_transcript_34195;F01_transcript_41974;F01_transcript_27437;F01_transcript_33647;F01_transcript_14776;F01_transcript_11803;F01_transcript_27104;F…
Biological Process: methionine biosynthetic process (GO:0009086);	31	F01_transcript_3986;F01_transcript_17597;F01_transcript_3280;F01_transcript_13772;F01_transcript_3968;F01_transcript_27315;F01_transcript_3783;F01_transcript_3832;F01_transcript_4166;F01_transcript_41209;F01_transcript_26729;F01_transcript_40755;F01_transcript_50890;F01_transcript_38221;F01_transcript_20321;F01_transcript_41674;F01_transcript_9296;F01_transcript_49426;F01_transcript_52768;F01_tra…
Biological Process: methionine metabolic process (GO:0006555);	8	F01_transcript_42751;F01_transcript_51016;F01_transcript_5836;F01_transcript_18631;F01_transcript_20977;F01_transcript_6254;F01_transcript_25380;F01_transcript_40462
Biological Process: methionyl-tRNA aminoacylation (GO:0006431);	3	F01_transcript_36690;F01_transcript_20906;F01_transcript_3936
Biological Process: methylammonium transmembrane transport (GO:0072489);	1	F01_transcript_11791
Biological Process: methylation (GO:0032259);	304	F01_transcript_20316;F01_transcript_31590;F01_transcript_41689;F01_transcript_11838;F01_transcript_7481;F01_transcript_3280;F01_transcript_25878;F01_transcript_40356;F01_transcript_45517;F01_transcript_36972;F01_transcript_21956;F01_transcript_35284;F01_transcript_45033;F01_transcript_46557;F01_transcript_27345;F01_transcript_5969;F01_transcript_36099;F01_transcript_32938;F01_transcript_33655;F01…
Biological Process: methylation-dependent chromatin silencing (GO:0006346);	9	F01_transcript_30289;F01_transcript_7953;F01_transcript_25254;F01_transcript_22570;F01_transcript_4542;F01_transcript_25509;F01_transcript_21559;F01_transcript_40120;F01_transcript_30864
Biological Process: methylglyoxal catabolic process (GO:0051596);	3	F01_transcript_27155;F01_transcript_41856;F01_transcript_52282
Biological Process: methylglyoxal catabolic process to D-lactate via S-lactoyl-glutathione (GO:0019243);	6	F01_transcript_40528;F01_transcript_41170;F01_transcript_14950;F01_transcript_48770;F01_transcript_30909;F01_transcript_52406
Biological Process: methylglyoxal catabolic process to lactate (GO:0061727);	2	F01_transcript_10460;F01_transcript_33783
Biological Process: miRNA catabolic process (GO:0010587);	1	F01_transcript_1725
Biological Process: microgametogenesis (GO:0055046);	1	F01_transcript_23922
Biological Process: microtubule cytoskeleton organization (GO:0000226);	23	F01_transcript_24322;F01_transcript_14571;F01_transcript_27625;F01_transcript_44863;F01_transcript_48238;F01_transcript_8064;F01_transcript_7067;F01_transcript_36646;F01_transcript_15866;F01_transcript_4212;F01_transcript_40751;F01_transcript_51338;F01_transcript_35783;F01_transcript_6480;F01_transcript_38560;F01_transcript_32028;F01_transcript_45465;F01_transcript_41269;F01_transcript_6514;F01_t…
Biological Process: microtubule nucleation (GO:0007020);	5	F01_transcript_26072;F01_transcript_52660;F01_transcript_3844;F01_transcript_3500;F01_transcript_52242
Biological Process: microtubule organizing center organization (GO:0031023);	1	F01_transcript_25917
Biological Process: microtubule severing (GO:0051013);	17	F01_transcript_12559;F01_transcript_46408;F01_transcript_52934;F01_transcript_38818;F01_transcript_27745;F01_transcript_48857;F01_transcript_40268;F01_transcript_2603;F01_transcript_44141;F01_transcript_26994;F01_transcript_22788;F01_transcript_30545;F01_transcript_6645;F01_transcript_1664;F01_transcript_6821;F01_transcript_37734;F01_transcript_45754
Biological Process: microtubule-based movement (GO:0007018);	114	F01_transcript_27378;F01_transcript_36412;F01_transcript_4917;F01_transcript_35340;F01_transcript_19923;F01_transcript_47132;F01_transcript_23870;F01_transcript_44250;F01_transcript_29100;F01_transcript_37141;F01_transcript_39535;F01_transcript_1238;F01_transcript_24688;F01_transcript_15310;F01_transcript_39805;F01_transcript_49511;F01_transcript_22791;F01_transcript_2462;F01_transcript_29644;F01…
Biological Process: microtubule-based process (GO:0007017);	45	F01_transcript_9358;F01_transcript_31156;F01_transcript_27875;F01_transcript_9135;F01_transcript_38812;F01_transcript_9980;F01_transcript_21011;F01_transcript_37760;F01_transcript_44846;F01_transcript_28110;F01_transcript_8584;F01_transcript_12002;F01_transcript_9932;F01_transcript_8861;F01_transcript_20961;F01_transcript_9156;F01_transcript_51888;F01_transcript_36440;F01_transcript_19956;F01_tra…
Biological Process: misfolded or incompletely synthesized protein catabolic process (GO:0006515);	16	F01_transcript_35907;F01_transcript_51571;F01_transcript_50254;F01_transcript_3090;F01_transcript_52788;F01_transcript_17307;F01_transcript_48644;F01_transcript_25806;F01_transcript_15256;F01_transcript_43383;F01_transcript_48240;F01_transcript_28954;F01_transcript_48720;F01_transcript_33471;F01_transcript_1659;F01_transcript_22264
Biological Process: mismatch repair (GO:0006298);	7	F01_transcript_25927;F01_transcript_22787;F01_transcript_24951;F01_transcript_17292;F01_transcript_47703;F01_transcript_15990;F01_transcript_37083
Biological Process: mitochondria-associated ubiquitin-dependent protein catabolic process (GO:0072671);	2	F01_transcript_38488;F01_transcript_25496
Biological Process: mitochondria-nucleus signaling pathway (GO:0031930);	2	F01_transcript_3511;F01_transcript_34532
Biological Process: mitochondrial RNA modification (GO:1900864);	1	F01_transcript_19709
Biological Process: mitochondrial alanyl-tRNA aminoacylation (GO:0070143);	2	F01_transcript_48232;F01_transcript_1911
Biological Process: mitochondrial electron transport, NADH to ubiquinone (GO:0006120);	1	F01_transcript_15917
Biological Process: mitochondrial electron transport, succinate to ubiquinone (GO:0006121);	2	F01_transcript_47676;F01_transcript_38666
Biological Process: mitochondrial electron transport, ubiquinol to cytochrome c (GO:0006122);	6	F01_transcript_39953;F01_transcript_42681;F01_transcript_39463;F01_transcript_39824;F01_transcript_20292;F01_transcript_44176
Biological Process: mitochondrial fission (GO:0000266);	3	F01_transcript_5497;F01_transcript_28912;F01_transcript_5596
Biological Process: mitochondrial fusion (GO:0008053);	3	F01_transcript_36333;F01_transcript_42698;F01_transcript_3062
Biological Process: mitochondrial genome maintenance (GO:0000002);	4	F01_transcript_4133;F01_transcript_52500;F01_transcript_20863;F01_transcript_21267
Biological Process: mitochondrial membrane fission (GO:0090149);	1	F01_transcript_14507
Biological Process: mitochondrial protein processing (GO:0034982);	3	F01_transcript_42698;F01_transcript_36333;F01_transcript_3062
Biological Process: mitochondrial pyruvate transport (GO:0006850);	2	F01_transcript_34300;F01_transcript_34011
Biological Process: mitochondrial respiratory chain complex I assembly (GO:0032981);	2	F01_transcript_37915;F01_transcript_22052
Biological Process: mitochondrial respiratory chain complex III assembly (GO:0034551);	2	F01_transcript_42681;F01_transcript_36738
Biological Process: mitochondrial respiratory chain complex IV assembly (GO:0033617);	2	F01_transcript_37915;F01_transcript_22052
Biological Process: mitochondrial respiratory chain complex assembly (GO:0033108);	4	F01_transcript_46633;F01_transcript_10659;F01_transcript_20785;F01_transcript_42914
Biological Process: mitochondrial translation (GO:0032543);	5	F01_transcript_34094;F01_transcript_32899;F01_transcript_51222;F01_transcript_43895;F01_transcript_40603
Biological Process: mitochondrial translational elongation (GO:0070125);	5	F01_transcript_9426;F01_transcript_38997;F01_transcript_50885;F01_transcript_52404;F01_transcript_9268
Biological Process: mitochondrial translational termination (GO:0070126);	1	F01_transcript_52454
Biological Process: mitochondrial transport (GO:0006839);	4	F01_transcript_12673;F01_transcript_28116;F01_transcript_15295;F01_transcript_31465
Biological Process: mitochondrion inheritance (GO:0000001);	1	F01_transcript_14507
Biological Process: mitochondrion organization (GO:0007005);	2	F01_transcript_34434;F01_transcript_5671
Biological Process: mitotic DNA damage checkpoint (GO:0044773);	1	F01_transcript_31861
Biological Process: mitotic actomyosin contractile ring assembly (GO:1903475);	3	F01_transcript_46702;F01_transcript_16853;F01_transcript_46410
Biological Process: mitotic cell cycle (GO:0000278);	2	F01_transcript_35975;F01_transcript_24734
Biological Process: mitotic cell cycle (GO:0007067);	9	F01_transcript_35818;F01_transcript_26301;F01_transcript_40403;F01_transcript_42569;F01_transcript_441;F01_transcript_48054;F01_transcript_21798;F01_transcript_26125;F01_transcript_32713
Biological Process: mitotic cell cycle checkpoint (GO:0007093);	1	F01_transcript_46711
Biological Process: mitotic chromosome condensation (GO:0007076);	6	F01_transcript_34891;F01_transcript_20661;F01_transcript_49331;F01_transcript_27941;F01_transcript_25232;F01_transcript_45916
Biological Process: mitotic recombination (GO:0006312);	8	F01_transcript_14585;F01_transcript_30419;F01_transcript_41630;F01_transcript_45331;F01_transcript_47116;F01_transcript_47703;F01_transcript_30499;F01_transcript_20863
Biological Process: mitotic sister chromatid cohesion (GO:0007064);	6	F01_transcript_32158;F01_transcript_39408;F01_transcript_22036;F01_transcript_32852;F01_transcript_865;F01_transcript_4846
Biological Process: mitotic spindle assembly (GO:0090307);	5	F01_transcript_22605;F01_transcript_3053;F01_transcript_19153;F01_transcript_2940;F01_transcript_4439
Biological Process: mitotic spindle assembly checkpoint (GO:0007094);	9	F01_transcript_47405;F01_transcript_32266;F01_transcript_4830;F01_transcript_39510;F01_transcript_50845;F01_transcript_4184;F01_transcript_17723;F01_transcript_33223;F01_transcript_23678
Biological Process: mitotic spindle disassembly (GO:0051228);	2	F01_transcript_25496;F01_transcript_38488
Biological Process: mitotic spindle organization (GO:0007052);	5	F01_transcript_41455;F01_transcript_31840;F01_transcript_30344;F01_transcript_32066;F01_transcript_13190
Biological Process: modulation by symbiont of host calcium or calmodulin-mediated signal transduction (GO:0075133);	1	F01_transcript_33097
Biological Process: molybdate ion transport (GO:0015689);	12	F01_transcript_16627;F01_transcript_7774;F01_transcript_17499;F01_transcript_33470;F01_transcript_7678;F01_transcript_8381;F01_transcript_8835;F01_transcript_8080;F01_transcript_23251;F01_transcript_41463;F01_transcript_7373;F01_transcript_23307
Biological Process: molybdenum incorporation into molybdenum-molybdopterin complex (GO:0018315);	1	F01_transcript_5330
Biological Process: molybdopterin cofactor biosynthetic process (GO:0032324);	1	F01_transcript_5330
Biological Process: monovalent inorganic cation transport (GO:0015672);	2	F01_transcript_46608;F01_transcript_39720
Biological Process: multicellular organism development (GO:0007275);	56	F01_transcript_11199;F01_transcript_19305;F01_transcript_10707;F01_transcript_38531;F01_transcript_2904;F01_transcript_47938;F01_transcript_17596;F01_transcript_30076;F01_transcript_36532;F01_transcript_20513;F01_transcript_33917;F01_transcript_40144;F01_transcript_6457;F01_transcript_22606;F01_transcript_49567;F01_transcript_15071;F01_transcript_42551;F01_transcript_46205;F01_transcript_27633;F0…
Biological Process: multicellular organism reproduction (GO:0032504);	1	F01_transcript_43826
Biological Process: multicellular organismal process (GO:0032501);	1	F01_transcript_28733
Biological Process: multidimensional cell growth (GO:0009825);	19	F01_transcript_9171;F01_transcript_30643;F01_transcript_1065;F01_transcript_33320;F01_transcript_10688;F01_transcript_26264;F01_transcript_26878;F01_transcript_10821;F01_transcript_25522;F01_transcript_49871;F01_transcript_16987;F01_transcript_659;F01_transcript_14216;F01_transcript_21595;F01_transcript_40882;F01_transcript_16979;F01_transcript_11387;F01_transcript_35470;F01_transcript_9679
Biological Process: myo-inositol transport (GO:0015798);	21	F01_transcript_37407;F01_transcript_6367;F01_transcript_7022;F01_transcript_47479;F01_transcript_30466;F01_transcript_36113;F01_transcript_23224;F01_transcript_32856;F01_transcript_29643;F01_transcript_46097;F01_transcript_52548;F01_transcript_46620;F01_transcript_42087;F01_transcript_45890;F01_transcript_5765;F01_transcript_3190;F01_transcript_47954;F01_transcript_51836;F01_transcript_15331;F01_…
Biological Process: ncRNA 3'-end processing (GO:0043628);	1	F01_transcript_39444
Biological Process: ncRNA processing (GO:0034470);	1	F01_transcript_9172
Biological Process: nectar secretion (GO:0071836);	1	F01_transcript_50666
Biological Process: negative gravitropism (GO:0009959);	3	F01_transcript_1;F01_transcript_46634;F01_transcript_2
Biological Process: negative regulation of DNA endoreduplication (GO:0032876);	7	F01_transcript_1335;F01_transcript_30996;F01_transcript_1925;F01_transcript_25245;F01_transcript_21636;F01_transcript_38288;F01_transcript_1260
Biological Process: negative regulation of DNA recombination (GO:0045910);	6	F01_transcript_25927;F01_transcript_24951;F01_transcript_15287;F01_transcript_877;F01_transcript_37456;F01_transcript_839
Biological Process: negative regulation of DNA-dependent DNA replication initiation (GO:0032297);	1	F01_transcript_23317
Biological Process: negative regulation of ER-associated ubiquitin-dependent protein catabolic process (GO:1903070);	1	F01_transcript_16911
Biological Process: negative regulation of G2/M transition of mitotic cell cycle (GO:0010972);	1	F01_transcript_30738
Biological Process: negative regulation of GTPase activity (GO:0034260);	2	F01_transcript_9218;F01_transcript_36032
Biological Process: negative regulation of MAP kinase activity (GO:0043407);	1	F01_transcript_20741
Biological Process: negative regulation of abscisic acid-activated signaling pathway (GO:0009788);	20	F01_transcript_48297;F01_transcript_49313;F01_transcript_14764;F01_transcript_274;F01_transcript_9802;F01_transcript_9218;F01_transcript_21859;F01_transcript_579;F01_transcript_24295;F01_transcript_38777;F01_transcript_2760;F01_transcript_38064;F01_transcript_16316;F01_transcript_25453;F01_transcript_25494;F01_transcript_37272;F01_transcript_2840;F01_transcript_24734;F01_transcript_26070;F01_tran…
Biological Process: negative regulation of anthocyanin metabolic process (GO:0031538);	1	F01_transcript_50278
Biological Process: negative regulation of antisense RNA transcription (GO:0060195);	1	F01_transcript_44596
Biological Process: negative regulation of apoptotic process (GO:0043066);	1	F01_transcript_11172
Biological Process: negative regulation of autophagy (GO:0010507);	5	F01_transcript_30700;F01_transcript_35417;F01_transcript_52345;F01_transcript_14726;F01_transcript_45495
Biological Process: negative regulation of catalytic activity (GO:0043086);	56	F01_transcript_38382;F01_transcript_26173;F01_transcript_30319;F01_transcript_24987;F01_transcript_30286;F01_transcript_27114;F01_transcript_30593;F01_transcript_11740;F01_transcript_35972;F01_transcript_42259;F01_transcript_23184;F01_transcript_15865;F01_transcript_52760;F01_transcript_8217;F01_transcript_7504;F01_transcript_7208;F01_transcript_48773;F01_transcript_40695;F01_transcript_19052;F01…
Biological Process: negative regulation of cell death (GO:0060548);	5	F01_transcript_49249;F01_transcript_4778;F01_transcript_4650;F01_transcript_5654;F01_transcript_18730
Biological Process: negative regulation of cell growth (GO:0030308);	6	F01_transcript_2760;F01_transcript_49313;F01_transcript_2840;F01_transcript_16316;F01_transcript_25453;F01_transcript_25494
Biological Process: negative regulation of cell proliferation (GO:0008285);	1	F01_transcript_21259
Biological Process: negative regulation of cell size (GO:0045792);	1	F01_transcript_11208
Biological Process: negative regulation of cellular macromolecule biosynthetic process (GO:2000113);	2	F01_transcript_9260;F01_transcript_9429
Biological Process: negative regulation of cellular process (GO:0048523);	8	F01_transcript_17669;F01_transcript_15071;F01_transcript_11776;F01_transcript_14051;F01_transcript_45097;F01_transcript_2904;F01_transcript_743;F01_transcript_2954
Biological Process: negative regulation of chromatin silencing (GO:0031936);	2	F01_transcript_14229;F01_transcript_14104
Biological Process: negative regulation of chromatin silencing at telomere (GO:0031939);	1	F01_transcript_26015
Biological Process: negative regulation of cytokinin dehydrogenase activity (GO:1903857);	1	F01_transcript_16911
Biological Process: negative regulation of defense response (GO:0031348);	7	F01_transcript_44490;F01_transcript_46966;F01_transcript_25366;F01_transcript_44298;F01_transcript_21070;F01_transcript_14117;F01_transcript_1632
Biological Process: negative regulation of defense response to bacterium (GO:1900425);	1	F01_transcript_36345
Biological Process: negative regulation of defense response to insect (GO:1900366);	1	F01_transcript_52245
Biological Process: negative regulation of defense response to virus (GO:0050687);	1	F01_transcript_12122
Biological Process: negative regulation of embryonic development (GO:0045992);	3	F01_transcript_19228;F01_transcript_44143;F01_transcript_45327
Biological Process: negative regulation of endopeptidase activity (GO:0010951);	3	F01_transcript_31770;F01_transcript_28967;F01_transcript_49578
Biological Process: negative regulation of ethylene biosynthetic process (GO:0010366);	2	F01_transcript_5159;F01_transcript_5624
Biological Process: negative regulation of ethylene-activated signaling pathway (GO:0010105);	17	F01_transcript_50216;F01_transcript_39031;F01_transcript_25929;F01_transcript_41730;F01_transcript_38546;F01_transcript_29344;F01_transcript_1264;F01_transcript_14623;F01_transcript_26033;F01_transcript_2870;F01_transcript_3648;F01_transcript_32728;F01_transcript_2567;F01_transcript_3158;F01_transcript_42426;F01_transcript_40934;F01_transcript_18609
Biological Process: negative regulation of extent of heterochromatin assembly (GO:0033696);	1	F01_transcript_26015
Biological Process: negative regulation of flower development (GO:0009910);	11	F01_transcript_1719;F01_transcript_1705;F01_transcript_1668;F01_transcript_21090;F01_transcript_2619;F01_transcript_40480;F01_transcript_1120;F01_transcript_18706;F01_transcript_48169;F01_transcript_46100;F01_transcript_49295
Biological Process: negative regulation of gibberellic acid mediated signaling pathway (GO:0009938);	5	F01_transcript_47089;F01_transcript_40563;F01_transcript_2127;F01_transcript_2165;F01_transcript_49591
Biological Process: negative regulation of histone acetylation (GO:0035067);	1	F01_transcript_21817
Biological Process: negative regulation of innate immune response (GO:0045824);	3	F01_transcript_26878;F01_transcript_35470;F01_transcript_26882
Biological Process: negative regulation of iron ion transport (GO:0034757);	7	F01_transcript_13187;F01_transcript_49800;F01_transcript_51274;F01_transcript_42801;F01_transcript_24275;F01_transcript_782;F01_transcript_37690
Biological Process: negative regulation of isopentenyl diphosphate biosynthetic process, methylerythritol 4-phosphate pathway (GO:0010323);	2	F01_transcript_23222;F01_transcript_44946
Biological Process: negative regulation of long-day photoperiodism, flowering (GO:0048579);	1	F01_transcript_21817
Biological Process: negative regulation of mRNA splicing, via spliceosome (GO:0048025);	6	F01_transcript_34748;F01_transcript_29878;F01_transcript_12749;F01_transcript_19199;F01_transcript_19388;F01_transcript_22587
Biological Process: negative regulation of microtubule depolymerization (GO:0007026);	4	F01_transcript_21798;F01_transcript_48054;F01_transcript_441;F01_transcript_35818
Biological Process: negative regulation of nitrogen compound metabolic process (GO:0051172);	2	F01_transcript_9429;F01_transcript_9260
Biological Process: negative regulation of nucleic acid-templated transcription (GO:1903507);	11	F01_transcript_41208;F01_transcript_35360;F01_transcript_23866;F01_transcript_19195;F01_transcript_18640;F01_transcript_12760;F01_transcript_49751;F01_transcript_50682;F01_transcript_13541;F01_transcript_40236;F01_transcript_31812
Biological Process: negative regulation of organ growth (GO:0046621);	1	F01_transcript_37939
Biological Process: negative regulation of peptidase activity (GO:0010466);	5	F01_transcript_45405;F01_transcript_12085;F01_transcript_12030;F01_transcript_36806;F01_transcript_48124
Biological Process: negative regulation of photomorphogenesis (GO:0010100);	1	F01_transcript_52029
Biological Process: negative regulation of plant-type hypersensitive response (GO:0034051);	1	F01_transcript_12210
Biological Process: negative regulation of post-embryonic development (GO:0048581);	1	F01_transcript_37220
Biological Process: negative regulation of programmed cell death (GO:0043069);	4	F01_transcript_49191;F01_transcript_52470;F01_transcript_2015;F01_transcript_38567
Biological Process: negative regulation of protein serine/threonine kinase activity (GO:0071901);	1	F01_transcript_15301
Biological Process: negative regulation of pyrimidine nucleobase metabolic process (GO:0045984);	1	F01_transcript_29089
Biological Process: negative regulation of reciprocal meiotic recombination (GO:0045128);	2	F01_transcript_2181;F01_transcript_44596
Biological Process: negative regulation of reproductive process (GO:2000242);	1	F01_transcript_37220
Biological Process: negative regulation of response to stimulus (GO:0048585);	1	F01_transcript_37220
Biological Process: negative regulation of seed germination (GO:0010187);	4	F01_transcript_25158;F01_transcript_18003;F01_transcript_40563;F01_transcript_20897
Biological Process: negative regulation of septation initiation signaling (GO:0031030);	1	F01_transcript_16853
Biological Process: negative regulation of sequence-specific DNA binding transcription factor activity (GO:0043433);	1	F01_transcript_34039
Biological Process: negative regulation of shoot apical meristem development (GO:1902184);	1	F01_transcript_27539
Biological Process: negative regulation of transcription from RNA polymerase II promoter (GO:0000122);	6	F01_transcript_46129;F01_transcript_5550;F01_transcript_14420;F01_transcript_1299;F01_transcript_45917;F01_transcript_23259
Biological Process: negative regulation of transcription from RNA polymerase II promoter in response to oxidative stress (GO:0061417);	1	F01_transcript_44596
Biological Process: negative regulation of transcription from RNA polymerase III promoter (GO:0016480);	3	F01_transcript_22620;F01_transcript_33600;F01_transcript_43717
Biological Process: negative regulation of transcription, DNA-templated (GO:0045892);	24	F01_transcript_11180;F01_transcript_45384;F01_transcript_29566;F01_transcript_38777;F01_transcript_24295;F01_transcript_579;F01_transcript_34014;F01_transcript_25780;F01_transcript_21259;F01_transcript_16781;F01_transcript_26548;F01_transcript_16545;F01_transcript_11553;F01_transcript_26240;F01_transcript_38064;F01_transcript_11005;F01_transcript_8345;F01_transcript_11984;F01_transcript_6075;F01_…
Biological Process: negative regulation of translation (GO:0017148);	20	F01_transcript_48117;F01_transcript_3069;F01_transcript_17351;F01_transcript_36599;F01_transcript_32641;F01_transcript_19882;F01_transcript_1329;F01_transcript_5088;F01_transcript_18841;F01_transcript_1397;F01_transcript_25369;F01_transcript_3295;F01_transcript_11452;F01_transcript_3223;F01_transcript_8078;F01_transcript_31025;F01_transcript_3046;F01_transcript_43296;F01_transcript_5476;F01_trans…
Biological Process: negative regulation of translational elongation (GO:0045900);	1	F01_transcript_36742
Biological Process: negative regulation of translational initiation (GO:0045947);	1	F01_transcript_31995
Biological Process: negative regulation of transmembrane transport by negative regulation of transcription from RNA polymerase II promoter (GO:1900417);	1	F01_transcript_34203
Biological Process: neutral amino acid transport (GO:0015804);	2	F01_transcript_21525;F01_transcript_49456
Biological Process: nicotinamide nucleotide metabolic process (GO:0046496);	2	F01_transcript_51115;F01_transcript_17389
Biological Process: nicotinate nucleotide salvage (GO:0019358);	4	F01_transcript_13576;F01_transcript_49875;F01_transcript_36812;F01_transcript_34525
Biological Process: nicotinate transport (GO:2001142);	1	F01_transcript_22639
Biological Process: nitrate assimilation (GO:0042128);	10	F01_transcript_10339;F01_transcript_19280;F01_transcript_35425;F01_transcript_22317;F01_transcript_22684;F01_transcript_3047;F01_transcript_38232;F01_transcript_10095;F01_transcript_11467;F01_transcript_1845
Biological Process: nitrate import (GO:1902025);	4	F01_transcript_47946;F01_transcript_16890;F01_transcript_2039;F01_transcript_19832
Biological Process: nitrate transport (GO:0015706);	3	F01_transcript_36240;F01_transcript_25846;F01_transcript_46720
Biological Process: nitric oxide biosynthetic process (GO:0006809);	7	F01_transcript_1845;F01_transcript_22317;F01_transcript_38232;F01_transcript_22684;F01_transcript_35425;F01_transcript_3047;F01_transcript_19280
Biological Process: nitrogen compound metabolic process (GO:0006807);	9	F01_transcript_45382;F01_transcript_31947;F01_transcript_13812;F01_transcript_10785;F01_transcript_28844;F01_transcript_43161;F01_transcript_45572;F01_transcript_20577;F01_transcript_31261
Biological Process: nitrogen compound transport (GO:0071705);	4	F01_transcript_49549;F01_transcript_29342;F01_transcript_18187;F01_transcript_23140
Biological Process: nitrogen fixation (GO:0009399);	6	F01_transcript_10339;F01_transcript_16956;F01_transcript_25122;F01_transcript_26273;F01_transcript_41257;F01_transcript_21987
Biological Process: nitrogen utilization (GO:0019740);	6	F01_transcript_9054;F01_transcript_20998;F01_transcript_9193;F01_transcript_12933;F01_transcript_8827;F01_transcript_9034
Biological Process: non-photoreactive DNA repair (GO:0010213);	1	F01_transcript_45780
Biological Process: nonfunctional rRNA decay (GO:0070651);	2	F01_transcript_25496;F01_transcript_38488
Biological Process: nuclear envelope reassembly (GO:0031468);	2	F01_transcript_48522;F01_transcript_45540
Biological Process: nuclear polyadenylation-dependent rRNA catabolic process (GO:0071035);	1	F01_transcript_37728
Biological Process: nuclear polyadenylation-dependent tRNA catabolic process (GO:0071038);	1	F01_transcript_37728
Biological Process: nuclear pore complex assembly (GO:0051292);	3	F01_transcript_27954;F01_transcript_3363;F01_transcript_24061
Biological Process: nuclear pore distribution (GO:0031081);	2	F01_transcript_780;F01_transcript_26062
Biological Process: nuclear pore organization (GO:0006999);	14	F01_transcript_44892;F01_transcript_40114;F01_transcript_37377;F01_transcript_40747;F01_transcript_1442;F01_transcript_14704;F01_transcript_3128;F01_transcript_21452;F01_transcript_16170;F01_transcript_3459;F01_transcript_32544;F01_transcript_51697;F01_transcript_42725;F01_transcript_24605
Biological Process: nuclear retention of pre-mRNA with aberrant 3'-ends at the site of transcription (GO:0071049);	1	F01_transcript_37728
Biological Process: nuclear-transcribed mRNA catabolic process (GO:0000956);	1	F01_transcript_11981
Biological Process: nuclear-transcribed mRNA catabolic process, deadenylation-dependent decay (GO:0000288);	25	F01_transcript_6538;F01_transcript_48117;F01_transcript_11793;F01_transcript_11919;F01_transcript_36599;F01_transcript_17351;F01_transcript_3069;F01_transcript_32641;F01_transcript_11742;F01_transcript_11110;F01_transcript_42869;F01_transcript_9815;F01_transcript_5088;F01_transcript_41328;F01_transcript_18841;F01_transcript_25369;F01_transcript_11732;F01_transcript_9784;F01_transcript_3295;F01_tr…
Biological Process: nuclear-transcribed mRNA catabolic process, exonucleolytic (GO:0000291);	3	F01_transcript_47296;F01_transcript_1725;F01_transcript_38028
Biological Process: nuclear-transcribed mRNA catabolic process, exonucleolytic, 3'-5' (GO:0034427);	1	F01_transcript_37728
Biological Process: nuclear-transcribed mRNA catabolic process, no-go decay (GO:0070966);	1	F01_transcript_10598
Biological Process: nuclear-transcribed mRNA catabolic process, non-stop decay (GO:0070481);	1	F01_transcript_10598
Biological Process: nuclear-transcribed mRNA catabolic process, nonsense-mediated decay (GO:0000184);	7	F01_transcript_12003;F01_transcript_20904;F01_transcript_50659;F01_transcript_49295;F01_transcript_21396;F01_transcript_676;F01_transcript_13869
Biological Process: nuclear-transcribed mRNA poly(A) tail shortening (GO:0000289);	2	F01_transcript_12620;F01_transcript_11783
Biological Process: nucleic acid metabolic process (GO:0090304);	20	F01_transcript_41240;F01_transcript_37397;F01_transcript_32817;F01_transcript_47411;F01_transcript_28802;F01_transcript_21656;F01_transcript_40582;F01_transcript_35812;F01_transcript_47744;F01_transcript_35051;F01_transcript_18626;F01_transcript_2781;F01_transcript_44213;F01_transcript_14001;F01_transcript_24448;F01_transcript_461;F01_transcript_46936;F01_transcript_30731;F01_transcript_41798;F01…
Biological Process: nucleic acid phosphodiester bond hydrolysis (GO:0090305);	76	F01_transcript_39979;F01_transcript_38535;F01_transcript_7613;F01_transcript_38987;F01_transcript_30172;F01_transcript_38456;F01_transcript_15704;F01_transcript_24951;F01_transcript_13731;F01_transcript_28167;F01_transcript_23532;F01_transcript_49936;F01_transcript_17245;F01_transcript_10886;F01_transcript_37128;F01_transcript_20622;F01_transcript_13877;F01_transcript_27568;F01_transcript_17062;F…
Biological Process: nucleic acid-templated transcription (GO:0097659);	1	F01_transcript_14496
Biological Process: nucleobase-containing compound biosynthetic process (GO:0034654);	1	F01_transcript_47411
Biological Process: nucleobase-containing compound metabolic process (GO:0006139);	9	F01_transcript_29225;F01_transcript_32559;F01_transcript_43122;F01_transcript_28760;F01_transcript_23087;F01_transcript_33486;F01_transcript_48269;F01_transcript_46557;F01_transcript_16880
Biological Process: nucleocytoplasmic transport (GO:0006913);	11	F01_transcript_4472;F01_transcript_23253;F01_transcript_45633;F01_transcript_23877;F01_transcript_30744;F01_transcript_37242;F01_transcript_25321;F01_transcript_11807;F01_transcript_29473;F01_transcript_45093;F01_transcript_15056
Biological Process: nucleoside diphosphate phosphorylation (GO:0006165);	1	F01_transcript_34478
Biological Process: nucleoside metabolic process (GO:0009116);	17	F01_transcript_16194;F01_transcript_28999;F01_transcript_8461;F01_transcript_44138;F01_transcript_52486;F01_transcript_16506;F01_transcript_25974;F01_transcript_6623;F01_transcript_32658;F01_transcript_6349;F01_transcript_6832;F01_transcript_12174;F01_transcript_38968;F01_transcript_47684;F01_transcript_25753;F01_transcript_39287;F01_transcript_29389
Biological Process: nucleoside transmembrane transport (GO:1901642);	6	F01_transcript_10176;F01_transcript_19203;F01_transcript_14191;F01_transcript_14253;F01_transcript_44351;F01_transcript_10862
Biological Process: nucleoside triphosphate biosynthetic process (GO:0009142);	1	F01_transcript_10590
Biological Process: nucleosome assembly (GO:0006334);	38	F01_transcript_38900;F01_transcript_48650;F01_transcript_12324;F01_transcript_12424;F01_transcript_35578;F01_transcript_44774;F01_transcript_23369;F01_transcript_10179;F01_transcript_30309;F01_transcript_29367;F01_transcript_51711;F01_transcript_40076;F01_transcript_11512;F01_transcript_12428;F01_transcript_9625;F01_transcript_45039;F01_transcript_48538;F01_transcript_28207;F01_transcript_11764;F…
Biological Process: nucleosome disassembly (GO:0006337);	1	F01_transcript_34782
Biological Process: nucleosome positioning (GO:0016584);	1	F01_transcript_44596
Biological Process: nucleotide biosynthetic process (GO:0009165);	4	F01_transcript_25974;F01_transcript_17695;F01_transcript_10293;F01_transcript_19768
Biological Process: nucleotide metabolic process (GO:0009117);	3	F01_transcript_36132;F01_transcript_24475;F01_transcript_38742
Biological Process: nucleotide phosphorylation (GO:0046939);	20	F01_transcript_42663;F01_transcript_31052;F01_transcript_36712;F01_transcript_24669;F01_transcript_21607;F01_transcript_31033;F01_transcript_26412;F01_transcript_11603;F01_transcript_32556;F01_transcript_11316;F01_transcript_36521;F01_transcript_19861;F01_transcript_51037;F01_transcript_28767;F01_transcript_41204;F01_transcript_30089;F01_transcript_24335;F01_transcript_24023;F01_transcript_44593;…
Biological Process: nucleotide transmembrane transport (GO:1901679);	10	F01_transcript_39555;F01_transcript_39311;F01_transcript_18562;F01_transcript_10154;F01_transcript_9610;F01_transcript_10167;F01_transcript_26232;F01_transcript_37902;F01_transcript_32864;F01_transcript_50925
Biological Process: nucleotide-excision repair (GO:0006289);	27	F01_transcript_40392;F01_transcript_46964;F01_transcript_24868;F01_transcript_27399;F01_transcript_1619;F01_transcript_40368;F01_transcript_49257;F01_transcript_14290;F01_transcript_26199;F01_transcript_22330;F01_transcript_44060;F01_transcript_26477;F01_transcript_4327;F01_transcript_39303;F01_transcript_47321;F01_transcript_43913;F01_transcript_1578;F01_transcript_44348;F01_transcript_35311;F01…
Biological Process: nucleotide-excision repair involved in interstrand cross-link repair (GO:1901255);	2	F01_transcript_48762;F01_transcript_16559
Biological Process: nucleotide-excision repair, DNA incision, 5'-to lesion (GO:0006296);	2	F01_transcript_48762;F01_transcript_16559
Biological Process: nucleotide-excision repair, preincision complex assembly (GO:0006294);	1	F01_transcript_45780
Biological Process: nucleotide-sugar biosynthetic process (GO:0009226);	4	F01_transcript_10702;F01_transcript_17044;F01_transcript_40869;F01_transcript_5774
Biological Process: nucleotide-sugar metabolic process (GO:0009225);	10	F01_transcript_5168;F01_transcript_5438;F01_transcript_35984;F01_transcript_4254;F01_transcript_38755;F01_transcript_17216;F01_transcript_4577;F01_transcript_5106;F01_transcript_5091;F01_transcript_32012
Biological Process: nucleotide-sugar transport (GO:0015780);	11	F01_transcript_43621;F01_transcript_32864;F01_transcript_45267;F01_transcript_26232;F01_transcript_10437;F01_transcript_10167;F01_transcript_9610;F01_transcript_44273;F01_transcript_39311;F01_transcript_39555;F01_transcript_19478
Biological Process: obsolete deoxyhypusine biosynthetic process from spermidine (GO:0050983);	4	F01_transcript_37829;F01_transcript_40240;F01_transcript_1794;F01_transcript_24597
Biological Process: obsolete protein import into nucleus, docking (GO:0000059);	49	F01_transcript_3459;F01_transcript_35737;F01_transcript_51697;F01_transcript_1214;F01_transcript_13655;F01_transcript_3128;F01_transcript_19112;F01_transcript_43592;F01_transcript_18579;F01_transcript_30148;F01_transcript_40114;F01_transcript_28214;F01_transcript_37377;F01_transcript_37451;F01_transcript_48919;F01_transcript_32544;F01_transcript_3080;F01_transcript_30915;F01_transcript_16170;F01_…
Biological Process: oligopeptide transport (GO:0006857);	25	F01_transcript_50211;F01_transcript_6453;F01_transcript_6530;F01_transcript_26948;F01_transcript_14059;F01_transcript_27957;F01_transcript_24152;F01_transcript_6223;F01_transcript_6874;F01_transcript_6233;F01_transcript_5970;F01_transcript_6295;F01_transcript_47912;F01_transcript_43726;F01_transcript_7039;F01_transcript_47453;F01_transcript_21940;F01_transcript_15418;F01_transcript_46804;F01_tran…
Biological Process: oligosaccharide biosynthetic process (GO:0009312);	3	F01_transcript_9242;F01_transcript_8659;F01_transcript_26626
Biological Process: oligosaccharide metabolic process (GO:0009311);	3	F01_transcript_14852;F01_transcript_15062;F01_transcript_51586
Biological Process: oligosaccharide-lipid intermediate biosynthetic process (GO:0006490);	4	F01_transcript_43299;F01_transcript_50116;F01_transcript_31887;F01_transcript_24326
Biological Process: one-carbon metabolic process (GO:0006730);	60	F01_transcript_11662;F01_transcript_11795;F01_transcript_18540;F01_transcript_25254;F01_transcript_42787;F01_transcript_30289;F01_transcript_14837;F01_transcript_48426;F01_transcript_21559;F01_transcript_10787;F01_transcript_21017;F01_transcript_8017;F01_transcript_41555;F01_transcript_684;F01_transcript_10053;F01_transcript_15589;F01_transcript_37594;F01_transcript_1074;F01_transcript_32166;F01_…
Biological Process: organ boundary specification between lateral organs and the meristem (GO:0010199);	6	F01_transcript_16675;F01_transcript_34426;F01_transcript_36979;F01_transcript_21334;F01_transcript_14122;F01_transcript_41920
Biological Process: organ growth (GO:0035265);	1	F01_transcript_50278
Biological Process: organelle assembly (GO:0070925);	1	F01_transcript_45137
Biological Process: organelle inheritance (GO:0048308);	1	F01_transcript_33861
Biological Process: organelle organization (GO:0006996);	4	F01_transcript_52937;F01_transcript_18717;F01_transcript_2356;F01_transcript_28223
Biological Process: organic acid transmembrane transport (GO:1903825);	1	F01_transcript_40978
Biological Process: organic cation transport (GO:0015695);	6	F01_transcript_9054;F01_transcript_20998;F01_transcript_9193;F01_transcript_9034;F01_transcript_12933;F01_transcript_8827
Biological Process: organic cyclic compound biosynthetic process (GO:1901362);	1	F01_transcript_51359
Biological Process: organic phosphonate transport (GO:0015716);	4	F01_transcript_4915;F01_transcript_4374;F01_transcript_4581;F01_transcript_51020
Biological Process: organic substance biosynthetic process (GO:1901576);	4	F01_transcript_33404;F01_transcript_19636;F01_transcript_43161;F01_transcript_45572
Biological Process: organic substance catabolic process (GO:1901575);	1	F01_transcript_38261
Biological Process: organic substance metabolic process (GO:0071704);	19	F01_transcript_18711;F01_transcript_24211;F01_transcript_17008;F01_transcript_11059;F01_transcript_5085;F01_transcript_24905;F01_transcript_25641;F01_transcript_7087;F01_transcript_27175;F01_transcript_11062;F01_transcript_43520;F01_transcript_33189;F01_transcript_8662;F01_transcript_6948;F01_transcript_44048;F01_transcript_37116;F01_transcript_27495;F01_transcript_21960;F01_transcript_29500
Biological Process: organonitrogen compound biosynthetic process (GO:1901566);	1	F01_transcript_24369
Biological Process: organophosphate ester transport (GO:0015748);	5	F01_transcript_4374;F01_transcript_4915;F01_transcript_23635;F01_transcript_4581;F01_transcript_51020
Biological Process: organophosphate metabolic process (GO:0019637);	1	F01_transcript_52499
Biological Process: ornithine biosynthetic process (GO:0006592);	1	F01_transcript_30835
Biological Process: osmosensory signaling pathway (GO:0007231);	8	F01_transcript_44596;F01_transcript_49191;F01_transcript_37467;F01_transcript_1169;F01_transcript_2015;F01_transcript_52470;F01_transcript_41985;F01_transcript_38567
Biological Process: oxalate catabolic process (GO:0033611);	4	F01_transcript_19991;F01_transcript_7221;F01_transcript_47115;F01_transcript_16272
Biological Process: oxalate metabolic process (GO:0033609);	2	F01_transcript_12756;F01_transcript_52419
Biological Process: oxaloacetate transport (GO:0015729);	1	F01_transcript_43492
Biological Process: oxaloacetate(2-) transmembrane transport (GO:1902356);	2	F01_transcript_42972;F01_transcript_6050
Biological Process: oxidation-dependent protein catabolic process (GO:0070407);	1	F01_transcript_48644
Biological Process: oxidation-reduction process (GO:0055114);	1969	F01_transcript_43086;F01_transcript_27757;F01_transcript_5863;F01_transcript_48662;F01_transcript_6412;F01_transcript_12874;F01_transcript_10095;F01_transcript_36739;F01_transcript_24807;F01_transcript_39400;F01_transcript_11298;F01_transcript_4021;F01_transcript_43516;F01_transcript_7568;F01_transcript_16647;F01_transcript_37157;F01_transcript_4480;F01_transcript_28655;F01_transcript_15487;F01_t…
Biological Process: oxidative phosphorylation (GO:0006119);	2	F01_transcript_20584;F01_transcript_40665
Biological Process: oxygen transport (GO:0015671);	2	F01_transcript_15238;F01_transcript_38427
Biological Process: oxylipin biosynthetic process (GO:0031408);	122	F01_transcript_31563;F01_transcript_13017;F01_transcript_34955;F01_transcript_2593;F01_transcript_50585;F01_transcript_11923;F01_transcript_25710;F01_transcript_2590;F01_transcript_3410;F01_transcript_28502;F01_transcript_1457;F01_transcript_34288;F01_transcript_19764;F01_transcript_2545;F01_transcript_3084;F01_transcript_43703;F01_transcript_33988;F01_transcript_4338;F01_transcript_35577;F01_tra…
Biological Process: palisade mesophyll development (GO:1903866);	2	F01_transcript_48211;F01_transcript_1876
Biological Process: para-aminobenzoic acid biosynthetic process (GO:0008153);	3	F01_transcript_48777;F01_transcript_15803;F01_transcript_32011
Biological Process: pathogen-associated molecular pattern dependent induction by symbiont of host innate immune response (GO:0052033);	4	F01_transcript_11586;F01_transcript_42175;F01_transcript_30612;F01_transcript_11496
Biological Process: pathogenesis (GO:0009405);	2	F01_transcript_8345;F01_transcript_16781
Biological Process: pattern recognition receptor signaling pathway (GO:0002221);	5	F01_transcript_7099;F01_transcript_7639;F01_transcript_33345;F01_transcript_8144;F01_transcript_40731
Biological Process: pectin biosynthetic process (GO:0045489);	36	F01_transcript_45527;F01_transcript_45645;F01_transcript_4341;F01_transcript_31092;F01_transcript_18967;F01_transcript_5177;F01_transcript_4320;F01_transcript_22349;F01_transcript_29438;F01_transcript_52373;F01_transcript_27135;F01_transcript_44326;F01_transcript_20716;F01_transcript_50810;F01_transcript_19611;F01_transcript_37833;F01_transcript_31119;F01_transcript_38583;F01_transcript_48646;F01…
Biological Process: pectin catabolic process (GO:0045490);	56	F01_transcript_38382;F01_transcript_30319;F01_transcript_24987;F01_transcript_30593;F01_transcript_37618;F01_transcript_21322;F01_transcript_35972;F01_transcript_46580;F01_transcript_23184;F01_transcript_42259;F01_transcript_7728;F01_transcript_15865;F01_transcript_9352;F01_transcript_7208;F01_transcript_7504;F01_transcript_8217;F01_transcript_21349;F01_transcript_6950;F01_transcript_33983;F01_tr…
Biological Process: pentacyclic triterpenoid biosynthetic process (GO:0019745);	3	F01_transcript_38717;F01_transcript_4111;F01_transcript_34986
Biological Process: pentose catabolic process (GO:0019323);	4	F01_transcript_28935;F01_transcript_49727;F01_transcript_19745;F01_transcript_39929
Biological Process: pentose-phosphate shunt (GO:0006098);	30	F01_transcript_7957;F01_transcript_8980;F01_transcript_14569;F01_transcript_32065;F01_transcript_18729;F01_transcript_11527;F01_transcript_7841;F01_transcript_14887;F01_transcript_9800;F01_transcript_47270;F01_transcript_15143;F01_transcript_33885;F01_transcript_33209;F01_transcript_10888;F01_transcript_38169;F01_transcript_25913;F01_transcript_27032;F01_transcript_20938;F01_transcript_5667;F01_t…
Biological Process: pentose-phosphate shunt, non-oxidative branch (GO:0009052);	8	F01_transcript_28935;F01_transcript_26858;F01_transcript_49727;F01_transcript_19745;F01_transcript_39929;F01_transcript_27450;F01_transcript_11749;F01_transcript_11413
Biological Process: pentose-phosphate shunt, oxidative branch (GO:0009051);	13	F01_transcript_40826;F01_transcript_6943;F01_transcript_44127;F01_transcript_22980;F01_transcript_6056;F01_transcript_48736;F01_transcript_25672;F01_transcript_20761;F01_transcript_16647;F01_transcript_52230;F01_transcript_48600;F01_transcript_30049;F01_transcript_37175
Biological Process: peptide catabolic process (GO:0043171);	13	F01_transcript_16311;F01_transcript_47504;F01_transcript_39354;F01_transcript_2588;F01_transcript_34239;F01_transcript_25105;F01_transcript_44581;F01_transcript_2586;F01_transcript_2843;F01_transcript_47119;F01_transcript_2787;F01_transcript_14525;F01_transcript_3048
Biological Process: peptide metabolic process (GO:0006518);	9	F01_transcript_4371;F01_transcript_34920;F01_transcript_3659;F01_transcript_4170;F01_transcript_37125;F01_transcript_32571;F01_transcript_18250;F01_transcript_19695;F01_transcript_21699
Biological Process: peptide transport (GO:0015833);	1	F01_transcript_20605
Biological Process: peptidyl-arginine methylation (GO:0018216);	2	F01_transcript_22845;F01_transcript_24598
Biological Process: peptidyl-arginine methylation, to asymmetrical-dimethyl arginine (GO:0019919);	1	F01_transcript_52255
Biological Process: peptidyl-arginine methylation, to symmetrical-dimethyl arginine (GO:0019918);	1	F01_transcript_48758
Biological Process: peptidyl-arginine omega-N-methylation (GO:0035247);	1	F01_transcript_14768
Biological Process: peptidyl-cysteine oxidation (GO:0018171);	1	F01_transcript_46380
Biological Process: peptidyl-diphthamide biosynthetic process from peptidyl-histidine (GO:0017183);	2	F01_transcript_40166;F01_transcript_21691
Biological Process: peptidyl-histidine phosphorylation (GO:0018106);	21	F01_transcript_49800;F01_transcript_24275;F01_transcript_42426;F01_transcript_18609;F01_transcript_40373;F01_transcript_2567;F01_transcript_3648;F01_transcript_782;F01_transcript_24639;F01_transcript_41985;F01_transcript_3158;F01_transcript_37467;F01_transcript_51274;F01_transcript_42801;F01_transcript_1169;F01_transcript_37690;F01_transcript_13187;F01_transcript_25929;F01_transcript_39031;F01_tr…
Biological Process: peptidyl-lysine methylation (GO:0018022);	5	F01_transcript_51752;F01_transcript_41960;F01_transcript_40382;F01_transcript_34883;F01_transcript_43634
Biological Process: peptidyl-lysine modification to peptidyl-hypusine (GO:0008612);	4	F01_transcript_24597;F01_transcript_37829;F01_transcript_40240;F01_transcript_1794
Biological Process: peptidyl-lysine monomethylation (GO:0018026);	3	F01_transcript_31132;F01_transcript_40479;F01_transcript_40347
Biological Process: peptidyl-proline hydroxylation (GO:0019511);	1	F01_transcript_42394
Biological Process: peptidyl-pyroglutamic acid biosynthetic process, using glutaminyl-peptide cyclotransferase (GO:0017186);	2	F01_transcript_24078;F01_transcript_44073
Biological Process: peptidyl-serine phosphorylation (GO:0018105);	95	F01_transcript_18816;F01_transcript_52372;F01_transcript_16669;F01_transcript_6469;F01_transcript_7498;F01_transcript_6163;F01_transcript_15890;F01_transcript_51974;F01_transcript_29510;F01_transcript_5975;F01_transcript_22422;F01_transcript_14737;F01_transcript_51598;F01_transcript_29504;F01_transcript_44164;F01_transcript_3695;F01_transcript_6044;F01_transcript_14843;F01_transcript_47100;F01_tr…
Biological Process: peptidyl-tyrosine dephosphorylation (GO:0035335);	33	F01_transcript_20558;F01_transcript_16477;F01_transcript_47163;F01_transcript_24857;F01_transcript_10748;F01_transcript_51401;F01_transcript_37585;F01_transcript_594;F01_transcript_45844;F01_transcript_6045;F01_transcript_37424;F01_transcript_45668;F01_transcript_43402;F01_transcript_12652;F01_transcript_16045;F01_transcript_29289;F01_transcript_37852;F01_transcript_3196;F01_transcript_28726;F01_…
Biological Process: peptidyl-tyrosine phosphorylation (GO:0018108);	56	F01_transcript_9922;F01_transcript_22620;F01_transcript_9182;F01_transcript_38697;F01_transcript_32471;F01_transcript_34561;F01_transcript_4510;F01_transcript_17074;F01_transcript_48006;F01_transcript_37042;F01_transcript_32518;F01_transcript_42760;F01_transcript_46523;F01_transcript_48502;F01_transcript_41311;F01_transcript_25379;F01_transcript_39748;F01_transcript_49785;F01_transcript_1220;F01_…
Biological Process: peroxisome fission (GO:0016559);	3	F01_transcript_14507;F01_transcript_36716;F01_transcript_27810
Biological Process: peroxisome organization (GO:0007031);	7	F01_transcript_10434;F01_transcript_7699;F01_transcript_10309;F01_transcript_47603;F01_transcript_20697;F01_transcript_7627;F01_transcript_50192
Biological Process: petal development (GO:0048441);	2	F01_transcript_34014;F01_transcript_14039
Biological Process: petal epidermis patterning (GO:0080172);	3	F01_transcript_52944;F01_transcript_21345;F01_transcript_4899
Biological Process: phenylalanyl-tRNA aminoacylation (GO:0006432);	12	F01_transcript_40357;F01_transcript_13610;F01_transcript_35601;F01_transcript_1718;F01_transcript_10052;F01_transcript_33665;F01_transcript_7646;F01_transcript_38662;F01_transcript_41511;F01_transcript_46192;F01_transcript_20915;F01_transcript_35687
Biological Process: phenylpropanoid biosynthetic process (GO:0009699);	7	F01_transcript_23683;F01_transcript_35173;F01_transcript_28905;F01_transcript_10846;F01_transcript_28234;F01_transcript_35217;F01_transcript_25572
Biological Process: phenylpropanoid metabolic process (GO:0009698);	7	F01_transcript_42708;F01_transcript_42151;F01_transcript_47255;F01_transcript_16539;F01_transcript_19959;F01_transcript_20491;F01_transcript_16169
Biological Process: pheromone-dependent signal transduction involved in conjugation with cellular fusion (GO:0000750);	1	F01_transcript_25779
Biological Process: phloem development (GO:0010088);	3	F01_transcript_5320;F01_transcript_39362;F01_transcript_36464
Biological Process: phloem or xylem histogenesis (GO:0010087);	20	F01_transcript_44606;F01_transcript_27112;F01_transcript_782;F01_transcript_49800;F01_transcript_29529;F01_transcript_2564;F01_transcript_24275;F01_transcript_29301;F01_transcript_27382;F01_transcript_27719;F01_transcript_445;F01_transcript_8991;F01_transcript_13187;F01_transcript_21298;F01_transcript_37690;F01_transcript_28484;F01_transcript_2110;F01_transcript_2795;F01_transcript_42801;F01_tran…
Biological Process: phloem sucrose loading (GO:0009915);	19	F01_transcript_46094;F01_transcript_22040;F01_transcript_2336;F01_transcript_31111;F01_transcript_19557;F01_transcript_28749;F01_transcript_2197;F01_transcript_42355;F01_transcript_44072;F01_transcript_2185;F01_transcript_16954;F01_transcript_9825;F01_transcript_46980;F01_transcript_24070;F01_transcript_22730;F01_transcript_33053;F01_transcript_46543;F01_transcript_1961;F01_transcript_33107
Biological Process: phosphate ion transmembrane transport (GO:0035435);	2	F01_transcript_3525;F01_transcript_31146
Biological Process: phosphate ion transport (GO:0006817);	3	F01_transcript_15891;F01_transcript_14178;F01_transcript_24165
Biological Process: phosphate-containing compound metabolic process (GO:0006796);	15	F01_transcript_52721;F01_transcript_16023;F01_transcript_18776;F01_transcript_16407;F01_transcript_11947;F01_transcript_11474;F01_transcript_18711;F01_transcript_9864;F01_transcript_40894;F01_transcript_52499;F01_transcript_16944;F01_transcript_4382;F01_transcript_31351;F01_transcript_21663;F01_transcript_11683
Biological Process: phosphatidylcholine biosynthetic process (GO:0006656);	6	F01_transcript_7481;F01_transcript_32265;F01_transcript_14126;F01_transcript_31909;F01_transcript_36569;F01_transcript_34006
Biological Process: phosphatidylcholine metabolic process (GO:0046470);	40	F01_transcript_29770;F01_transcript_25432;F01_transcript_4490;F01_transcript_3813;F01_transcript_36805;F01_transcript_3576;F01_transcript_16085;F01_transcript_22210;F01_transcript_3908;F01_transcript_37389;F01_transcript_3826;F01_transcript_23775;F01_transcript_23066;F01_transcript_3419;F01_transcript_3523;F01_transcript_35325;F01_transcript_3277;F01_transcript_39440;F01_transcript_3907;F01_trans…
Biological Process: phosphatidylethanolamine biosynthetic process (GO:0006646);	11	F01_transcript_26327;F01_transcript_18296;F01_transcript_12648;F01_transcript_44908;F01_transcript_6725;F01_transcript_39300;F01_transcript_5445;F01_transcript_29520;F01_transcript_26244;F01_transcript_37459;F01_transcript_30990
Biological Process: phosphatidylglycerol biosynthetic process (GO:0006655);	10	F01_transcript_8554;F01_transcript_19057;F01_transcript_30795;F01_transcript_13465;F01_transcript_27988;F01_transcript_41369;F01_transcript_3591;F01_transcript_9496;F01_transcript_36804;F01_transcript_7542
Biological Process: phosphatidylinositol biosynthetic process (GO:0006661);	2	F01_transcript_27839;F01_transcript_11043
Biological Process: phosphatidylinositol dephosphorylation (GO:0046856);	11	F01_transcript_13084;F01_transcript_39346;F01_transcript_27014;F01_transcript_26311;F01_transcript_5976;F01_transcript_37587;F01_transcript_5734;F01_transcript_5564;F01_transcript_30172;F01_transcript_45910;F01_transcript_28621
Biological Process: phosphatidylinositol metabolic process (GO:0046488);	10	F01_transcript_25279;F01_transcript_219;F01_transcript_42472;F01_transcript_1131;F01_transcript_15714;F01_transcript_39046;F01_transcript_393;F01_transcript_32357;F01_transcript_25712;F01_transcript_2431
Biological Process: phosphatidylinositol phosphorylation (GO:0046854);	61	F01_transcript_35382;F01_transcript_33524;F01_transcript_170;F01_transcript_32343;F01_transcript_27381;F01_transcript_13913;F01_transcript_30197;F01_transcript_23689;F01_transcript_28889;F01_transcript_41213;F01_transcript_47418;F01_transcript_24136;F01_transcript_31787;F01_transcript_3753;F01_transcript_49974;F01_transcript_17989;F01_transcript_47747;F01_transcript_23922;F01_transcript_39964;F01…
Biological Process: phosphatidylinositol-3-phosphate biosynthetic process (GO:0036092);	9	F01_transcript_3272;F01_transcript_23922;F01_transcript_3452;F01_transcript_33524;F01_transcript_35016;F01_transcript_42183;F01_transcript_33361;F01_transcript_1584;F01_transcript_47966
Biological Process: phosphatidylinositol-mediated signaling (GO:0048015);	10	F01_transcript_23922;F01_transcript_39123;F01_transcript_43762;F01_transcript_32343;F01_transcript_42183;F01_transcript_33524;F01_transcript_22064;F01_transcript_30197;F01_transcript_23689;F01_transcript_13913
Biological Process: phosphatidylserine biosynthetic process (GO:0006659);	1	F01_transcript_46878
Biological Process: phosphoenolpyruvate transmembrane transport (GO:0089722);	2	F01_transcript_10159;F01_transcript_10041
Biological Process: phosphoenolpyruvate transport (GO:0015714);	1	F01_transcript_9840
Biological Process: phosphoglycerate transport (GO:0015713);	3	F01_transcript_10041;F01_transcript_10159;F01_transcript_9840
Biological Process: phospholipid biosynthetic process (GO:0008654);	14	F01_transcript_9859;F01_transcript_32024;F01_transcript_45417;F01_transcript_9310;F01_transcript_26526;F01_transcript_9127;F01_transcript_9774;F01_transcript_7902;F01_transcript_9881;F01_transcript_14405;F01_transcript_45797;F01_transcript_49622;F01_transcript_33327;F01_transcript_22704
Biological Process: phospholipid catabolic process (GO:0009395);	4	F01_transcript_36428;F01_transcript_7398;F01_transcript_28862;F01_transcript_18985
Biological Process: phospholipid dephosphorylation (GO:0046839);	4	F01_transcript_10671;F01_transcript_25297;F01_transcript_10638;F01_transcript_33412
Biological Process: phospholipid homeostasis (GO:0055091);	5	F01_transcript_10260;F01_transcript_36082;F01_transcript_27415;F01_transcript_46686;F01_transcript_9078
Biological Process: phospholipid metabolic process (GO:0006644);	10	F01_transcript_33412;F01_transcript_10638;F01_transcript_21891;F01_transcript_20317;F01_transcript_10671;F01_transcript_40388;F01_transcript_25297;F01_transcript_47668;F01_transcript_28342;F01_transcript_16113
Biological Process: phospholipid translocation (GO:0045332);	51	F01_transcript_39252;F01_transcript_4521;F01_transcript_13811;F01_transcript_911;F01_transcript_37945;F01_transcript_5753;F01_transcript_40879;F01_transcript_821;F01_transcript_45470;F01_transcript_827;F01_transcript_906;F01_transcript_26616;F01_transcript_27363;F01_transcript_52165;F01_transcript_17338;F01_transcript_43359;F01_transcript_13839;F01_transcript_14473;F01_transcript_17732;F01_transc…
Biological Process: phospholipid transport (GO:0015914);	3	F01_transcript_20987;F01_transcript_26650;F01_transcript_42975
Biological Process: phosphorelay signal transduction system (GO:0000160);	69	F01_transcript_40811;F01_transcript_39739;F01_transcript_49547;F01_transcript_52646;F01_transcript_14973;F01_transcript_24305;F01_transcript_4729;F01_transcript_45593;F01_transcript_1020;F01_transcript_14459;F01_transcript_39188;F01_transcript_14652;F01_transcript_36164;F01_transcript_1196;F01_transcript_45624;F01_transcript_37153;F01_transcript_22049;F01_transcript_1397;F01_transcript_51274;F01_…
Biological Process: phosphorylation (GO:0016310);	549	F01_transcript_14150;F01_transcript_6042;F01_transcript_47403;F01_transcript_22675;F01_transcript_41807;F01_transcript_24475;F01_transcript_36571;F01_transcript_31528;F01_transcript_16550;F01_transcript_22841;F01_transcript_44779;F01_transcript_46682;F01_transcript_30127;F01_transcript_37135;F01_transcript_39416;F01_transcript_46152;F01_transcript_47075;F01_transcript_30219;F01_transcript_42965;F…
Biological Process: phosphorylation of RNA polymerase II C-terminal domain (GO:0070816);	2	F01_transcript_18059;F01_transcript_46646
Biological Process: photoinhibition (GO:0010205);	10	F01_transcript_5583;F01_transcript_30142;F01_transcript_1916;F01_transcript_14745;F01_transcript_15035;F01_transcript_31714;F01_transcript_49372;F01_transcript_19753;F01_transcript_1819;F01_transcript_1880
Biological Process: photomorphogenesis (GO:0009640);	28	F01_transcript_1397;F01_transcript_45136;F01_transcript_987;F01_transcript_20485;F01_transcript_4543;F01_transcript_13002;F01_transcript_42814;F01_transcript_19696;F01_transcript_38520;F01_transcript_49804;F01_transcript_28446;F01_transcript_41011;F01_transcript_823;F01_transcript_11729;F01_transcript_23857;F01_transcript_1078;F01_transcript_794;F01_transcript_19004;F01_transcript_41779;F01_trans…
Biological Process: photoperiodism (GO:0009648);	1	F01_transcript_46022
Biological Process: photoperiodism, flowering (GO:0048573);	5	F01_transcript_7525;F01_transcript_42814;F01_transcript_4543;F01_transcript_12368;F01_transcript_8489
Biological Process: photorespiration (GO:0009853);	22	F01_transcript_33837;F01_transcript_12168;F01_transcript_46595;F01_transcript_15531;F01_transcript_265;F01_transcript_7730;F01_transcript_23602;F01_transcript_24791;F01_transcript_43604;F01_transcript_12256;F01_transcript_50249;F01_transcript_21653;F01_transcript_27908;F01_transcript_12265;F01_transcript_48854;F01_transcript_19971;F01_transcript_16155;F01_transcript_17328;F01_transcript_31491;F01…
Biological Process: photosynthesis (GO:0015979);	70	F01_transcript_42785;F01_transcript_13121;F01_transcript_13515;F01_transcript_28749;F01_transcript_10194;F01_transcript_12394;F01_transcript_6953;F01_transcript_11896;F01_transcript_13161;F01_transcript_24083;F01_transcript_11931;F01_transcript_52303;F01_transcript_46543;F01_transcript_33053;F01_transcript_22445;F01_transcript_22260;F01_transcript_42737;F01_transcript_37610;F01_transcript_25595;F…
Biological Process: photosynthesis, light harvesting (GO:0009765);	22	F01_transcript_12016;F01_transcript_11982;F01_transcript_11913;F01_transcript_20835;F01_transcript_29476;F01_transcript_13155;F01_transcript_11766;F01_transcript_11937;F01_transcript_11782;F01_transcript_11653;F01_transcript_15117;F01_transcript_11828;F01_transcript_11827;F01_transcript_39424;F01_transcript_12006;F01_transcript_11779;F01_transcript_12444;F01_transcript_14923;F01_transcript_12035;…
Biological Process: photosynthesis, light harvesting in photosystem I (GO:0009768);	14	F01_transcript_17161;F01_transcript_11897;F01_transcript_11195;F01_transcript_11939;F01_transcript_11958;F01_transcript_41540;F01_transcript_52874;F01_transcript_11943;F01_transcript_11914;F01_transcript_44221;F01_transcript_34810;F01_transcript_23701;F01_transcript_37060;F01_transcript_11291
Biological Process: photosynthesis, light reaction (GO:0019684);	4	F01_transcript_14535;F01_transcript_33152;F01_transcript_30786;F01_transcript_43086
Biological Process: photosynthetic acclimation (GO:0009643);	1	F01_transcript_9840
Biological Process: photosynthetic electron transport chain (GO:0009767);	1	F01_transcript_45858
Biological Process: photosynthetic electron transport in photosystem II (GO:0009772);	11	F01_transcript_29635;F01_transcript_24521;F01_transcript_44264;F01_transcript_33148;F01_transcript_5759;F01_transcript_51557;F01_transcript_43720;F01_transcript_35529;F01_transcript_24699;F01_transcript_2834;F01_transcript_31072
Biological Process: photosystem I assembly (GO:0048564);	2	F01_transcript_35485;F01_transcript_23532
Biological Process: photosystem II assembly (GO:0010207);	9	F01_transcript_49485;F01_transcript_49033;F01_transcript_21935;F01_transcript_48378;F01_transcript_18610;F01_transcript_24892;F01_transcript_30703;F01_transcript_49146;F01_transcript_17441
Biological Process: photosystem II repair (GO:0010206);	7	F01_transcript_19753;F01_transcript_31714;F01_transcript_5583;F01_transcript_39364;F01_transcript_11433;F01_transcript_14745;F01_transcript_15035
Biological Process: photosystem II stabilization (GO:0042549);	6	F01_transcript_10916;F01_transcript_25357;F01_transcript_11456;F01_transcript_21731;F01_transcript_31446;F01_transcript_11054
Biological Process: photosystem stoichiometry adjustment (GO:0080005);	1	F01_transcript_24639
Biological Process: phototropism (GO:0009638);	6	F01_transcript_39507;F01_transcript_1397;F01_transcript_1;F01_transcript_2;F01_transcript_1329;F01_transcript_1078
Biological Process: phragmoplast assembly (GO:0000914);	1	F01_transcript_36839
Biological Process: phragmoplast microtubule organization (GO:0080175);	2	F01_transcript_23682;F01_transcript_13141
Biological Process: phyllome development (GO:0048827);	9	F01_transcript_45097;F01_transcript_14051;F01_transcript_134;F01_transcript_16731;F01_transcript_17669;F01_transcript_2954;F01_transcript_49403;F01_transcript_1485;F01_transcript_17524
Biological Process: phytochelatin biosynthetic process (GO:0046938);	4	F01_transcript_39961;F01_transcript_50842;F01_transcript_52356;F01_transcript_6850
Biological Process: phytochromobilin biosynthetic process (GO:0010024);	2	F01_transcript_13305;F01_transcript_41762
Biological Process: phytol metabolic process (GO:0033306);	3	F01_transcript_20320;F01_transcript_33662;F01_transcript_39196
Biological Process: piecemeal microautophagy of nucleus (GO:0034727);	3	F01_transcript_20663;F01_transcript_25496;F01_transcript_38488
Biological Process: pigment biosynthetic process (GO:0046148);	6	F01_transcript_36425;F01_transcript_27485;F01_transcript_36438;F01_transcript_6501;F01_transcript_6567;F01_transcript_20910
Biological Process: plant organ development (GO:0099402);	3	F01_transcript_39615;F01_transcript_13680;F01_transcript_21535
Biological Process: plant ovule development (GO:0048481);	31	F01_transcript_20906;F01_transcript_42599;F01_transcript_16666;F01_transcript_31058;F01_transcript_13574;F01_transcript_1165;F01_transcript_41565;F01_transcript_19332;F01_transcript_36459;F01_transcript_52050;F01_transcript_21259;F01_transcript_16630;F01_transcript_30719;F01_transcript_13906;F01_transcript_38612;F01_transcript_44233;F01_transcript_42440;F01_transcript_1900;F01_transcript_28581;F0…
Biological Process: plant-type cell wall biogenesis (GO:0009832);	15	F01_transcript_10855;F01_transcript_37032;F01_transcript_45496;F01_transcript_21737;F01_transcript_17765;F01_transcript_50116;F01_transcript_8962;F01_transcript_10498;F01_transcript_10459;F01_transcript_30847;F01_transcript_28668;F01_transcript_32981;F01_transcript_29701;F01_transcript_25317;F01_transcript_24326
Biological Process: plant-type cell wall modification involved in multidimensional cell growth (GO:0009831);	2	F01_transcript_11339;F01_transcript_52655
Biological Process: plant-type cell wall organization (GO:0009664);	20	F01_transcript_25337;F01_transcript_46680;F01_transcript_16399;F01_transcript_22021;F01_transcript_1639;F01_transcript_14876;F01_transcript_39511;F01_transcript_35274;F01_transcript_48380;F01_transcript_37520;F01_transcript_34066;F01_transcript_33622;F01_transcript_11513;F01_transcript_35523;F01_transcript_11400;F01_transcript_11372;F01_transcript_49809;F01_transcript_35727;F01_transcript_38299;F…
Biological Process: plant-type hypersensitive response (GO:0009626);	10	F01_transcript_12534;F01_transcript_28369;F01_transcript_6679;F01_transcript_28150;F01_transcript_40897;F01_transcript_23602;F01_transcript_7708;F01_transcript_37973;F01_transcript_29410;F01_transcript_16511
Biological Process: plant-type primary cell wall biogenesis (GO:0009833);	2	F01_transcript_1743;F01_transcript_1483
Biological Process: plant-type secondary cell wall biogenesis (GO:0009834);	39	F01_transcript_17001;F01_transcript_23722;F01_transcript_2535;F01_transcript_8892;F01_transcript_51088;F01_transcript_44028;F01_transcript_30473;F01_transcript_1980;F01_transcript_41928;F01_transcript_17125;F01_transcript_17688;F01_transcript_5898;F01_transcript_18541;F01_transcript_17908;F01_transcript_26099;F01_transcript_38840;F01_transcript_8084;F01_transcript_47256;F01_transcript_1743;F01_tr…
Biological Process: plasma membrane fusion involved in cytogamy (GO:0032220);	2	F01_transcript_28350;F01_transcript_33910
Biological Process: plasma membrane pyruvate transport (GO:0006849);	1	F01_transcript_9236
Biological Process: plasmodesma organization (GO:0009663);	2	F01_transcript_44233;F01_transcript_52655
Biological Process: plasmodesmata-mediated intercellular transport (GO:0010497);	8	F01_transcript_12356;F01_transcript_44233;F01_transcript_12756;F01_transcript_42354;F01_transcript_39473;F01_transcript_52419;F01_transcript_50963;F01_transcript_48773
Biological Process: plastid fission (GO:0043572);	1	F01_transcript_25600
Biological Process: plastid organization (GO:0009657);	4	F01_transcript_30167;F01_transcript_52771;F01_transcript_6518;F01_transcript_45480
Biological Process: polar nucleus fusion (GO:0010197);	8	F01_transcript_5776;F01_transcript_19904;F01_transcript_44129;F01_transcript_5862;F01_transcript_20280;F01_transcript_5427;F01_transcript_33401;F01_transcript_19372
Biological Process: polarity specification of adaxial/abaxial axis (GO:0009944);	10	F01_transcript_1639;F01_transcript_35523;F01_transcript_40284;F01_transcript_2600;F01_transcript_2764;F01_transcript_2099;F01_transcript_1120;F01_transcript_33622;F01_transcript_26165;F01_transcript_29627
Biological Process: pollen development (GO:0009555);	40	F01_transcript_39561;F01_transcript_28182;F01_transcript_30151;F01_transcript_28668;F01_transcript_49881;F01_transcript_41565;F01_transcript_17886;F01_transcript_11833;F01_transcript_25317;F01_transcript_22268;F01_transcript_4111;F01_transcript_30621;F01_transcript_44233;F01_transcript_38717;F01_transcript_22388;F01_transcript_23527;F01_transcript_9386;F01_transcript_47703;F01_transcript_8866;F01…
Biological Process: pollen exine formation (GO:0010584);	8	F01_transcript_40874;F01_transcript_44171;F01_transcript_14328;F01_transcript_30473;F01_transcript_37799;F01_transcript_51205;F01_transcript_24331;F01_transcript_16911
Biological Process: pollen germination (GO:0009846);	13	F01_transcript_17566;F01_transcript_917;F01_transcript_44414;F01_transcript_13618;F01_transcript_13195;F01_transcript_28182;F01_transcript_35744;F01_transcript_10858;F01_transcript_12915;F01_transcript_20654;F01_transcript_21263;F01_transcript_39281;F01_transcript_12938
Biological Process: pollen maturation (GO:0010152);	12	F01_transcript_5596;F01_transcript_21263;F01_transcript_32921;F01_transcript_25179;F01_transcript_5497;F01_transcript_51533;F01_transcript_22397;F01_transcript_37620;F01_transcript_13195;F01_transcript_23729;F01_transcript_917;F01_transcript_22539
Biological Process: pollen sperm cell differentiation (GO:0048235);	3	F01_transcript_5180;F01_transcript_5657;F01_transcript_20623
Biological Process: pollen tube development (GO:0048868);	9	F01_transcript_17891;F01_transcript_9764;F01_transcript_10219;F01_transcript_9510;F01_transcript_33312;F01_transcript_25907;F01_transcript_50258;F01_transcript_27656;F01_transcript_30151
Biological Process: pollen tube growth (GO:0009860);	5	F01_transcript_17566;F01_transcript_34944;F01_transcript_12915;F01_transcript_10858;F01_transcript_43914
Biological Process: pollen tube guidance (GO:0010183);	8	F01_transcript_41565;F01_transcript_34626;F01_transcript_9386;F01_transcript_35079;F01_transcript_15858;F01_transcript_3463;F01_transcript_44146;F01_transcript_31913
Biological Process: pollen tube reception (GO:0010483);	6	F01_transcript_25494;F01_transcript_25453;F01_transcript_2840;F01_transcript_49313;F01_transcript_2760;F01_transcript_16316
Biological Process: pollen-pistil interaction (GO:0009875);	3	F01_transcript_3463;F01_transcript_44146;F01_transcript_31913
Biological Process: poly(A)+ mRNA export from nucleus (GO:0016973);	9	F01_transcript_24061;F01_transcript_3363;F01_transcript_10069;F01_transcript_35198;F01_transcript_30738;F01_transcript_27954;F01_transcript_15806;F01_transcript_48287;F01_transcript_7140
Biological Process: polyadenylation-dependent snoRNA 3'-end processing (GO:0071051);	1	F01_transcript_37728
Biological Process: polyamine biosynthetic process (GO:0006596);	3	F01_transcript_19000;F01_transcript_28941;F01_transcript_10741
Biological Process: polyamine catabolic process (GO:0006598);	8	F01_transcript_52836;F01_transcript_45176;F01_transcript_25107;F01_transcript_16549;F01_transcript_7707;F01_transcript_50596;F01_transcript_18521;F01_transcript_24759
Biological Process: polyamine metabolic process (GO:0006595);	4	F01_transcript_10387;F01_transcript_49283;F01_transcript_11063;F01_transcript_21226
Biological Process: polyamine transmembrane transport (GO:1902047);	1	F01_transcript_45477
Biological Process: polyamine transport (GO:0015846);	1	F01_transcript_34604
Biological Process: polycistronic mRNA processing (GO:0031426);	1	F01_transcript_37769
Biological Process: polynucleotide 5' dephosphorylation (GO:0098507);	2	F01_transcript_4199;F01_transcript_47163
Biological Process: polysaccharide biosynthetic process (GO:0000271);	8	F01_transcript_10137;F01_transcript_31852;F01_transcript_6574;F01_transcript_46168;F01_transcript_5674;F01_transcript_6370;F01_transcript_7224;F01_transcript_26045
Biological Process: polysaccharide catabolic process (GO:0000272);	13	F01_transcript_19482;F01_transcript_38689;F01_transcript_8006;F01_transcript_42018;F01_transcript_34023;F01_transcript_14072;F01_transcript_33410;F01_transcript_5328;F01_transcript_30858;F01_transcript_7991;F01_transcript_19801;F01_transcript_44629;F01_transcript_4081
Biological Process: porphyrin-containing compound biosynthetic process (GO:0006779);	6	F01_transcript_44451;F01_transcript_9546;F01_transcript_7619;F01_transcript_36216;F01_transcript_23400;F01_transcript_10280
Biological Process: positive gravitropism (GO:0009958);	18	F01_transcript_890;F01_transcript_26894;F01_transcript_862;F01_transcript_829;F01_transcript_41779;F01_transcript_794;F01_transcript_21521;F01_transcript_35420;F01_transcript_875;F01_transcript_41011;F01_transcript_22309;F01_transcript_42529;F01_transcript_27761;F01_transcript_32334;F01_transcript_823;F01_transcript_987;F01_transcript_45136;F01_transcript_49804
Biological Process: positive regulation of ATPase activity (GO:0032781);	6	F01_transcript_49938;F01_transcript_10680;F01_transcript_47414;F01_transcript_43041;F01_transcript_11146;F01_transcript_48951
Biological Process: positive regulation of DNA repair (GO:0045739);	1	F01_transcript_24015
Biological Process: positive regulation of G2/M transition of mitotic cell cycle (GO:0010971);	3	F01_transcript_31263;F01_transcript_9596;F01_transcript_17590
Biological Process: positive regulation of GTPase activity (GO:0043547);	64	F01_transcript_52594;F01_transcript_432;F01_transcript_32334;F01_transcript_25310;F01_transcript_47736;F01_transcript_13816;F01_transcript_26970;F01_transcript_32941;F01_transcript_31995;F01_transcript_8254;F01_transcript_49749;F01_transcript_49171;F01_transcript_5243;F01_transcript_15866;F01_transcript_29529;F01_transcript_24138;F01_transcript_173;F01_transcript_51295;F01_transcript_4472;F01_tra…
Biological Process: positive regulation of RNA polymerase II transcriptional preinitiation complex assembly (GO:0045899);	15	F01_transcript_9626;F01_transcript_9985;F01_transcript_46902;F01_transcript_18147;F01_transcript_25466;F01_transcript_23233;F01_transcript_48901;F01_transcript_40227;F01_transcript_15774;F01_transcript_23793;F01_transcript_10369;F01_transcript_24223;F01_transcript_8941;F01_transcript_18172;F01_transcript_36993
Biological Process: positive regulation of RNA splicing (GO:0033120);	6	F01_transcript_28117;F01_transcript_44611;F01_transcript_49732;F01_transcript_35064;F01_transcript_50920;F01_transcript_35730
Biological Process: positive regulation of abscisic acid-activated signaling pathway (GO:0009789);	6	F01_transcript_26520;F01_transcript_22564;F01_transcript_44490;F01_transcript_25366;F01_transcript_17256;F01_transcript_9218
Biological Process: positive regulation of anthocyanin metabolic process (GO:0031539);	1	F01_transcript_18995
Biological Process: positive regulation of apoptotic process in other organism (GO:0044533);	1	F01_transcript_8078
Biological Process: positive regulation of autophagy (GO:0010508);	3	F01_transcript_21787;F01_transcript_23177;F01_transcript_15460
Biological Process: positive regulation of biological process (GO:0048518);	10	F01_transcript_35284;F01_transcript_41641;F01_transcript_40630;F01_transcript_17331;F01_transcript_24332;F01_transcript_8400;F01_transcript_37969;F01_transcript_49418;F01_transcript_3144;F01_transcript_45738
Biological Process: positive regulation of catalytic activity (GO:0043085);	5	F01_transcript_9701;F01_transcript_53017;F01_transcript_32276;F01_transcript_17642;F01_transcript_23203
Biological Process: positive regulation of cell cycle arrest (GO:0071158);	1	F01_transcript_44233
Biological Process: positive regulation of cell death (GO:0010942);	1	F01_transcript_6611
Biological Process: positive regulation of cell differentiation (GO:0045597);	2	F01_transcript_2661;F01_transcript_2675
Biological Process: positive regulation of cell division (GO:0051781);	2	F01_transcript_26662;F01_transcript_16740
Biological Process: positive regulation of cell growth (GO:0030307);	5	F01_transcript_30700;F01_transcript_45495;F01_transcript_14726;F01_transcript_52345;F01_transcript_35417
Biological Process: positive regulation of cell proliferation (GO:0008284);	6	F01_transcript_50278;F01_transcript_6060;F01_transcript_51456;F01_transcript_2675;F01_transcript_143;F01_transcript_2661
Biological Process: positive regulation of chromatin organization (GO:1905269);	3	F01_transcript_2781;F01_transcript_46936;F01_transcript_24448
Biological Process: positive regulation of circadian rhythm (GO:0042753);	7	F01_transcript_44923;F01_transcript_44815;F01_transcript_18995;F01_transcript_12368;F01_transcript_33070;F01_transcript_20824;F01_transcript_2467
Biological Process: positive regulation of conjugation with cellular fusion (GO:0031139);	1	F01_transcript_43296
Biological Process: positive regulation of cyclin-dependent protein serine/threonine kinase activity (GO:0045737);	4	F01_transcript_21423;F01_transcript_5715;F01_transcript_17971;F01_transcript_45698
Biological Process: positive regulation of cytoplasmic mRNA processing body assembly (GO:0010606);	2	F01_transcript_19882;F01_transcript_5476
Biological Process: positive regulation of defense response (GO:0031349);	1	F01_transcript_6611
Biological Process: positive regulation of defense response to bacterium (GO:1900426);	1	F01_transcript_40303
Biological Process: positive regulation of embryonic development (GO:0040019);	5	F01_transcript_30700;F01_transcript_35417;F01_transcript_52345;F01_transcript_14726;F01_transcript_45495
Biological Process: positive regulation of fatty acid biosynthetic process (GO:0045723);	1	F01_transcript_29115
Biological Process: positive regulation of flavonoid biosynthetic process (GO:0009963);	3	F01_transcript_10083;F01_transcript_44689;F01_transcript_22461
Biological Process: positive regulation of flower development (GO:0009911);	6	F01_transcript_21817;F01_transcript_5694;F01_transcript_6490;F01_transcript_6231;F01_transcript_14328;F01_transcript_21259
Biological Process: positive regulation of gibberellic acid mediated signaling pathway (GO:0009939);	2	F01_transcript_24734;F01_transcript_16603
Biological Process: positive regulation of histone H2B ubiquitination (GO:2001168);	2	F01_transcript_38488;F01_transcript_25496
Biological Process: positive regulation of kinase activity (GO:0033674);	5	F01_transcript_22601;F01_transcript_35963;F01_transcript_34602;F01_transcript_43039;F01_transcript_44627
Biological Process: positive regulation of long-day photoperiodism, flowering (GO:0048578);	12	F01_transcript_6179;F01_transcript_34942;F01_transcript_805;F01_transcript_700;F01_transcript_1002;F01_transcript_38736;F01_transcript_936;F01_transcript_19697;F01_transcript_34035;F01_transcript_14791;F01_transcript_33664;F01_transcript_14339
Biological Process: positive regulation of miRNA metabolic process (GO:2000630);	2	F01_transcript_36870;F01_transcript_27935
Biological Process: positive regulation of mitotic centrosome separation (GO:0046604);	3	F01_transcript_11841;F01_transcript_23260;F01_transcript_13816
Biological Process: positive regulation of mitotic metaphase/anaphase transition (GO:0045842);	2	F01_transcript_17393;F01_transcript_23317
Biological Process: positive regulation of phosphorylation of RNA polymerase II C-terminal domain (GO:1901409);	4	F01_transcript_5715;F01_transcript_45698;F01_transcript_17971;F01_transcript_21423
Biological Process: positive regulation of posttranscriptional gene silencing (GO:0060148);	1	F01_transcript_48329
Biological Process: positive regulation of primary miRNA processing (GO:2000636);	2	F01_transcript_36870;F01_transcript_27935
Biological Process: positive regulation of programmed cell death (GO:0043068);	6	F01_transcript_15025;F01_transcript_7393;F01_transcript_31041;F01_transcript_50601;F01_transcript_10359;F01_transcript_12716
Biological Process: positive regulation of proteasomal protein catabolic process (GO:1901800);	13	F01_transcript_9985;F01_transcript_9626;F01_transcript_25466;F01_transcript_18147;F01_transcript_10369;F01_transcript_23793;F01_transcript_36993;F01_transcript_24223;F01_transcript_8941;F01_transcript_18172;F01_transcript_15774;F01_transcript_48901;F01_transcript_40227
Biological Process: positive regulation of proteasomal ubiquitin-dependent protein catabolic process (GO:0032436);	10	F01_transcript_41022;F01_transcript_21644;F01_transcript_21224;F01_transcript_6265;F01_transcript_43422;F01_transcript_20002;F01_transcript_36811;F01_transcript_4543;F01_transcript_42814;F01_transcript_42192
Biological Process: positive regulation of protein autophosphorylation (GO:0031954);	1	F01_transcript_43296
Biological Process: positive regulation of protein complex assembly (GO:0031334);	6	F01_transcript_44611;F01_transcript_28117;F01_transcript_35730;F01_transcript_50920;F01_transcript_35064;F01_transcript_49732
Biological Process: positive regulation of protein export from nucleus (GO:0046827);	6	F01_transcript_14216;F01_transcript_9679;F01_transcript_9171;F01_transcript_16987;F01_transcript_51654;F01_transcript_8915
Biological Process: positive regulation of protein geranylgeranylation (GO:2000541);	1	F01_transcript_13770
Biological Process: positive regulation of protein localization to nucleus (GO:1900182);	2	F01_transcript_25496;F01_transcript_38488
Biological Process: positive regulation of protein phosphorylation (GO:0001934);	1	F01_transcript_34037
Biological Process: positive regulation of rRNA processing (GO:2000234);	5	F01_transcript_30700;F01_transcript_45495;F01_transcript_52345;F01_transcript_35417;F01_transcript_14726
Biological Process: positive regulation of seed germination (GO:0010030);	4	F01_transcript_7221;F01_transcript_47115;F01_transcript_16272;F01_transcript_19991
Biological Process: positive regulation of sulfur metabolic process (GO:0051176);	1	F01_transcript_4397
Biological Process: positive regulation of superoxide dismutase activity (GO:1901671);	3	F01_transcript_11878;F01_transcript_44803;F01_transcript_29575
Biological Process: positive regulation of systemic acquired resistance (GO:1901672);	3	F01_transcript_27262;F01_transcript_33552;F01_transcript_838
Biological Process: positive regulation of transcription elongation from RNA polymerase II promoter (GO:0032968);	1	F01_transcript_43153
Biological Process: positive regulation of transcription factor catabolic process (GO:1901485);	1	F01_transcript_36345
Biological Process: positive regulation of transcription from RNA polymerase I promoter (GO:0045943);	1	F01_transcript_46018
Biological Process: positive regulation of transcription from RNA polymerase II promoter (GO:0045944);	21	F01_transcript_22474;F01_transcript_32900;F01_transcript_5715;F01_transcript_32712;F01_transcript_32284;F01_transcript_21109;F01_transcript_45698;F01_transcript_19727;F01_transcript_26195;F01_transcript_32673;F01_transcript_14104;F01_transcript_8489;F01_transcript_24378;F01_transcript_19725;F01_transcript_52149;F01_transcript_21423;F01_transcript_38133;F01_transcript_40861;F01_transcript_33445;F0…
Biological Process: positive regulation of transcription from RNA polymerase II promoter in response to maltose (GO:1904765);	1	F01_transcript_44596
Biological Process: positive regulation of transcription initiation from RNA polymerase II promoter (GO:0060261);	1	F01_transcript_43153
Biological Process: positive regulation of transcription, DNA-templated (GO:0045893);	41	F01_transcript_13253;F01_transcript_15960;F01_transcript_45683;F01_transcript_50908;F01_transcript_23884;F01_transcript_33070;F01_transcript_21090;F01_transcript_20824;F01_transcript_48378;F01_transcript_43429;F01_transcript_35417;F01_transcript_25564;F01_transcript_24892;F01_transcript_49146;F01_transcript_16979;F01_transcript_4349;F01_transcript_2467;F01_transcript_1719;F01_transcript_45495;F01…
Biological Process: positive regulation of transferase activity (GO:0051347);	1	F01_transcript_4397
Biological Process: positive regulation of translation (GO:0045727);	5	F01_transcript_36772;F01_transcript_28837;F01_transcript_42180;F01_transcript_5423;F01_transcript_18095
Biological Process: positive regulation of translational elongation (GO:0045901);	5	F01_transcript_12479;F01_transcript_12136;F01_transcript_12183;F01_transcript_31208;F01_transcript_12222
Biological Process: positive regulation of translational fidelity (GO:0045903);	5	F01_transcript_22885;F01_transcript_23211;F01_transcript_43479;F01_transcript_11903;F01_transcript_12165
Biological Process: positive regulation of translational termination (GO:0045905);	5	F01_transcript_12222;F01_transcript_31208;F01_transcript_12183;F01_transcript_12136;F01_transcript_12479
Biological Process: positive regulation of transport (GO:0051050);	4	F01_transcript_6823;F01_transcript_6802;F01_transcript_28108;F01_transcript_28135
Biological Process: positive regulation of ubiquitin-protein transferase activity (GO:0051443);	2	F01_transcript_19405;F01_transcript_48136
Biological Process: positive regulation of vacuole organization (GO:0044090);	1	F01_transcript_2802
Biological Process: positive regulation of vernalization response (GO:0010220);	1	F01_transcript_48758
Biological Process: post-chaperonin tubulin folding pathway (GO:0007023);	2	F01_transcript_51330;F01_transcript_15866
Biological Process: post-embryonic animal morphogenesis (GO:0009886);	2	F01_transcript_20076;F01_transcript_26530
Biological Process: post-embryonic development (GO:0009791);	16	F01_transcript_6275;F01_transcript_49403;F01_transcript_22071;F01_transcript_42949;F01_transcript_13445;F01_transcript_134;F01_transcript_49313;F01_transcript_2754;F01_transcript_2840;F01_transcript_41292;F01_transcript_16509;F01_transcript_25494;F01_transcript_25453;F01_transcript_2760;F01_transcript_16731;F01_transcript_16316
Biological Process: post-embryonic root development (GO:0048528);	2	F01_transcript_27112;F01_transcript_28484
Biological Process: post-translational protein modification (GO:0043687);	8	F01_transcript_3684;F01_transcript_51005;F01_transcript_26100;F01_transcript_4369;F01_transcript_47299;F01_transcript_27327;F01_transcript_22431;F01_transcript_46044
Biological Process: postreplication repair (GO:0006301);	11	F01_transcript_24501;F01_transcript_34998;F01_transcript_39769;F01_transcript_2181;F01_transcript_17123;F01_transcript_48937;F01_transcript_17149;F01_transcript_12169;F01_transcript_50264;F01_transcript_20343;F01_transcript_12231
Biological Process: posttranscriptional gene silencing (GO:0016441);	13	F01_transcript_7953;F01_transcript_30289;F01_transcript_22570;F01_transcript_25254;F01_transcript_42354;F01_transcript_30864;F01_transcript_25509;F01_transcript_952;F01_transcript_4542;F01_transcript_40120;F01_transcript_1414;F01_transcript_34383;F01_transcript_21559
Biological Process: posttranscriptional gene silencing by RNA (GO:0035194);	10	F01_transcript_4676;F01_transcript_7271;F01_transcript_23998;F01_transcript_20178;F01_transcript_1797;F01_transcript_2013;F01_transcript_20565;F01_transcript_15320;F01_transcript_40337;F01_transcript_42290
Biological Process: posttranslational protein targeting to membrane, translocation (GO:0031204);	2	F01_transcript_22758;F01_transcript_45944
Biological Process: potassium ion export (GO:0071435);	2	F01_transcript_12764;F01_transcript_11254
Biological Process: potassium ion homeostasis (GO:0055075);	11	F01_transcript_5700;F01_transcript_6004;F01_transcript_50969;F01_transcript_50262;F01_transcript_39334;F01_transcript_14833;F01_transcript_5562;F01_transcript_6431;F01_transcript_50231;F01_transcript_7368;F01_transcript_6347
Biological Process: potassium ion import (GO:0010107);	9	F01_transcript_41627;F01_transcript_52607;F01_transcript_5856;F01_transcript_37810;F01_transcript_25304;F01_transcript_19968;F01_transcript_45450;F01_transcript_3338;F01_transcript_15812
Biological Process: potassium ion transmembrane transport (GO:0071805);	82	F01_transcript_48440;F01_transcript_2718;F01_transcript_37129;F01_transcript_26705;F01_transcript_23330;F01_transcript_9164;F01_transcript_46011;F01_transcript_36019;F01_transcript_13595;F01_transcript_22084;F01_transcript_25360;F01_transcript_49850;F01_transcript_42331;F01_transcript_12997;F01_transcript_25702;F01_transcript_28961;F01_transcript_38621;F01_transcript_31666;F01_transcript_33217;F0…
Biological Process: potassium ion transport (GO:0006813);	20	F01_transcript_47959;F01_transcript_42044;F01_transcript_51848;F01_transcript_26118;F01_transcript_15026;F01_transcript_27122;F01_transcript_3798;F01_transcript_42764;F01_transcript_46073;F01_transcript_25517;F01_transcript_45804;F01_transcript_39587;F01_transcript_19087;F01_transcript_882;F01_transcript_27125;F01_transcript_42451;F01_transcript_52401;F01_transcript_33242;F01_transcript_15532;F01…
Biological Process: pre-miRNA export from nucleus (GO:0035281);	1	F01_transcript_1120
Biological Process: pre-miRNA processing (GO:0031054);	1	F01_transcript_14694
Biological Process: prenylated protein catabolic process (GO:0030327);	1	F01_transcript_23056
Biological Process: prenylcysteine catabolic process (GO:0030328);	3	F01_transcript_48741;F01_transcript_23056;F01_transcript_14476
Biological Process: primary metabolic process (GO:0044238);	40	F01_transcript_29500;F01_transcript_45572;F01_transcript_29247;F01_transcript_37116;F01_transcript_31000;F01_transcript_44048;F01_transcript_47609;F01_transcript_8662;F01_transcript_33189;F01_transcript_48409;F01_transcript_48045;F01_transcript_34327;F01_transcript_42001;F01_transcript_52516;F01_transcript_7087;F01_transcript_33766;F01_transcript_25482;F01_transcript_45629;F01_transcript_24211;F0…
Biological Process: primary miRNA processing (GO:0031053);	10	F01_transcript_33744;F01_transcript_35064;F01_transcript_49732;F01_transcript_28117;F01_transcript_35558;F01_transcript_3438;F01_transcript_35730;F01_transcript_50920;F01_transcript_14694;F01_transcript_44611
Biological Process: primary root development (GO:0080022);	5	F01_transcript_16657;F01_transcript_17988;F01_transcript_47429;F01_transcript_25337;F01_transcript_35169
Biological Process: primary shoot apical meristem specification (GO:0010072);	4	F01_transcript_2661;F01_transcript_44968;F01_transcript_2675;F01_transcript_18655
Biological Process: priming of cellular response to stress (GO:0080136);	3	F01_transcript_9386;F01_transcript_34626;F01_transcript_41565
Biological Process: production of lsiRNA involved in RNA interference (GO:0010599);	1	F01_transcript_33744
Biological Process: production of siRNA involved in RNA interference (GO:0030422);	3	F01_transcript_48329;F01_transcript_37191;F01_transcript_14694
Biological Process: production of small RNA involved in gene silencing by RNA (GO:0070918);	4	F01_transcript_42290;F01_transcript_23998;F01_transcript_9260;F01_transcript_9429
Biological Process: production of ta-siRNAs involved in RNA interference (GO:0010267);	4	F01_transcript_42804;F01_transcript_33744;F01_transcript_1003;F01_transcript_5706
Biological Process: proline biosynthetic process (GO:0006561);	10	F01_transcript_37257;F01_transcript_4384;F01_transcript_32928;F01_transcript_16523;F01_transcript_26742;F01_transcript_35068;F01_transcript_17239;F01_transcript_5895;F01_transcript_28268;F01_transcript_4610
Biological Process: proline catabolic process (GO:0006562);	9	F01_transcript_26881;F01_transcript_6646;F01_transcript_35742;F01_transcript_6614;F01_transcript_33459;F01_transcript_19964;F01_transcript_10195;F01_transcript_5461;F01_transcript_5470
Biological Process: prolyl-tRNA aminoacylation (GO:0006433);	5	F01_transcript_8174;F01_transcript_27024;F01_transcript_7968;F01_transcript_16666;F01_transcript_41584
Biological Process: proteasomal protein catabolic process (GO:0010498);	1	F01_transcript_42835
Biological Process: proteasome assembly (GO:0043248);	15	F01_transcript_18817;F01_transcript_34831;F01_transcript_9826;F01_transcript_9615;F01_transcript_25242;F01_transcript_154;F01_transcript_23547;F01_transcript_47502;F01_transcript_38797;F01_transcript_13089;F01_transcript_46222;F01_transcript_14565;F01_transcript_152;F01_transcript_9553;F01_transcript_43034
Biological Process: proteasome regulatory particle assembly (GO:0070682);	1	F01_transcript_15869
Biological Process: proteasome-mediated ubiquitin-dependent protein catabolic process (GO:0043161);	74	F01_transcript_43333;F01_transcript_48522;F01_transcript_51862;F01_transcript_35311;F01_transcript_8928;F01_transcript_37939;F01_transcript_29867;F01_transcript_40174;F01_transcript_20513;F01_transcript_49567;F01_transcript_24889;F01_transcript_2031;F01_transcript_22695;F01_transcript_45540;F01_transcript_29890;F01_transcript_33587;F01_transcript_12005;F01_transcript_47321;F01_transcript_29388;F0…
Biological Process: protection from non-homologous end joining at telomere (GO:0031848);	1	F01_transcript_13149
Biological Process: protein ADP-ribosylation (GO:0006471);	2	F01_transcript_2307;F01_transcript_24962
Biological Process: protein K63-linked ubiquitination (GO:0070534);	8	F01_transcript_12231;F01_transcript_20343;F01_transcript_48937;F01_transcript_17123;F01_transcript_12169;F01_transcript_17149;F01_transcript_39769;F01_transcript_34998
Biological Process: protein N-linked glycosylation (GO:0006487);	22	F01_transcript_5408;F01_transcript_49225;F01_transcript_51586;F01_transcript_17828;F01_transcript_8850;F01_transcript_52272;F01_transcript_43299;F01_transcript_13247;F01_transcript_21821;F01_transcript_10700;F01_transcript_24326;F01_transcript_5134;F01_transcript_5611;F01_transcript_35554;F01_transcript_6146;F01_transcript_50116;F01_transcript_7310;F01_transcript_14852;F01_transcript_33737;F01_tr…
Biological Process: protein N-linked glycosylation via asparagine (GO:0018279);	16	F01_transcript_46044;F01_transcript_24236;F01_transcript_42989;F01_transcript_26100;F01_transcript_49601;F01_transcript_15062;F01_transcript_27327;F01_transcript_42088;F01_transcript_8563;F01_transcript_23925;F01_transcript_22431;F01_transcript_4369;F01_transcript_47299;F01_transcript_3684;F01_transcript_51005;F01_transcript_38734
Biological Process: protein O-linked glycosylation (GO:0006493);	1	F01_transcript_29402
Biological Process: protein O-linked glycosylation via hydroxyproline (GO:0018258);	1	F01_transcript_39372
Biological Process: protein O-linked mannosylation (GO:0035269);	3	F01_transcript_20004;F01_transcript_10700;F01_transcript_33419
Biological Process: protein arginylation (GO:0016598);	6	F01_transcript_38268;F01_transcript_18259;F01_transcript_40107;F01_transcript_46769;F01_transcript_29662;F01_transcript_29163
Biological Process: protein autophosphorylation (GO:0046777);	103	F01_transcript_8985;F01_transcript_6163;F01_transcript_30747;F01_transcript_2760;F01_transcript_1247;F01_transcript_52372;F01_transcript_40911;F01_transcript_35702;F01_transcript_29504;F01_transcript_14155;F01_transcript_27892;F01_transcript_6025;F01_transcript_31825;F01_transcript_51974;F01_transcript_8510;F01_transcript_8567;F01_transcript_23469;F01_transcript_14843;F01_transcript_4829;F01_tran…
Biological Process: protein autoprocessing (GO:0016540);	10	F01_transcript_44908;F01_transcript_6725;F01_transcript_12648;F01_transcript_18296;F01_transcript_26327;F01_transcript_5445;F01_transcript_39300;F01_transcript_37459;F01_transcript_30990;F01_transcript_26244
Biological Process: protein autoubiquitination (GO:0051865);	3	F01_transcript_5624;F01_transcript_12349;F01_transcript_5159
Biological Process: protein catabolic process (GO:0030163);	58	F01_transcript_38120;F01_transcript_9986;F01_transcript_46345;F01_transcript_9394;F01_transcript_15116;F01_transcript_10070;F01_transcript_25841;F01_transcript_8845;F01_transcript_27233;F01_transcript_22690;F01_transcript_44703;F01_transcript_26539;F01_transcript_24191;F01_transcript_17970;F01_transcript_7261;F01_transcript_14406;F01_transcript_13692;F01_transcript_51983;F01_transcript_23345;F01_…
Biological Process: protein complex assembly (GO:0006461);	3	F01_transcript_42698;F01_transcript_36333;F01_transcript_3062
Biological Process: protein deglycosylation (GO:0006517);	8	F01_transcript_29004;F01_transcript_32611;F01_transcript_2103;F01_transcript_36856;F01_transcript_22853;F01_transcript_1103;F01_transcript_1139;F01_transcript_50235
Biological Process: protein delipidation (GO:0051697);	12	F01_transcript_40830;F01_transcript_22284;F01_transcript_48907;F01_transcript_14247;F01_transcript_19890;F01_transcript_45620;F01_transcript_13090;F01_transcript_19208;F01_transcript_42624;F01_transcript_32033;F01_transcript_35403;F01_transcript_45865
Biological Process: protein demethylation (GO:0006482);	3	F01_transcript_24053;F01_transcript_26929;F01_transcript_35893
Biological Process: protein deneddylation (GO:0010388);	7	F01_transcript_31711;F01_transcript_17590;F01_transcript_8983;F01_transcript_30550;F01_transcript_31263;F01_transcript_9559;F01_transcript_9596
Biological Process: protein depalmitoylation (GO:0002084);	4	F01_transcript_11611;F01_transcript_23252;F01_transcript_51067;F01_transcript_52835
Biological Process: protein dephosphorylation (GO:0006470);	191	F01_transcript_49149;F01_transcript_11132;F01_transcript_28172;F01_transcript_46844;F01_transcript_20125;F01_transcript_13887;F01_transcript_10444;F01_transcript_50238;F01_transcript_30504;F01_transcript_20958;F01_transcript_8372;F01_transcript_1092;F01_transcript_28091;F01_transcript_23236;F01_transcript_17974;F01_transcript_8028;F01_transcript_33094;F01_transcript_32865;F01_transcript_6866;F01_…
Biological Process: protein desumoylation (GO:0016926);	1	F01_transcript_29737
Biological Process: protein deubiquitination (GO:0016579);	61	F01_transcript_49445;F01_transcript_47174;F01_transcript_29125;F01_transcript_1859;F01_transcript_44304;F01_transcript_6672;F01_transcript_51212;F01_transcript_15346;F01_transcript_21535;F01_transcript_16059;F01_transcript_49976;F01_transcript_1096;F01_transcript_18263;F01_transcript_35779;F01_transcript_32704;F01_transcript_22663;F01_transcript_28199;F01_transcript_40859;F01_transcript_48759;F01…
Biological Process: protein exit from endoplasmic reticulum (GO:0032527);	1	F01_transcript_2754
Biological Process: protein export from nucleus (GO:0006611);	10	F01_transcript_2132;F01_transcript_24047;F01_transcript_27067;F01_transcript_20022;F01_transcript_28030;F01_transcript_2289;F01_transcript_28140;F01_transcript_928;F01_transcript_17684;F01_transcript_20985
Biological Process: protein farnesylation (GO:0018343);	4	F01_transcript_36706;F01_transcript_33758;F01_transcript_37272;F01_transcript_38564
Biological Process: protein folding (GO:0006457);	245	F01_transcript_32108;F01_transcript_14542;F01_transcript_26971;F01_transcript_51345;F01_transcript_36505;F01_transcript_25099;F01_transcript_30723;F01_transcript_42298;F01_transcript_33136;F01_transcript_38331;F01_transcript_15511;F01_transcript_44358;F01_transcript_9908;F01_transcript_14291;F01_transcript_19099;F01_transcript_51840;F01_transcript_37050;F01_transcript_29579;F01_transcript_5141;F0…
Biological Process: protein folding in endoplasmic reticulum (GO:0034975);	6	F01_transcript_47968;F01_transcript_2178;F01_transcript_24484;F01_transcript_11615;F01_transcript_48376;F01_transcript_2186
Biological Process: protein geranylgeranylation (GO:0018344);	3	F01_transcript_25650;F01_transcript_37272;F01_transcript_30046
Biological Process: protein glutathionylation (GO:0010731);	5	F01_transcript_31161;F01_transcript_16859;F01_transcript_25415;F01_transcript_11961;F01_transcript_37400
Biological Process: protein glycosylation (GO:0006486);	39	F01_transcript_5927;F01_transcript_9771;F01_transcript_15461;F01_transcript_29292;F01_transcript_16825;F01_transcript_49646;F01_transcript_49102;F01_transcript_17608;F01_transcript_35229;F01_transcript_25344;F01_transcript_7385;F01_transcript_13494;F01_transcript_16525;F01_transcript_26876;F01_transcript_29637;F01_transcript_4001;F01_transcript_47745;F01_transcript_49548;F01_transcript_3956;F01_t…
Biological Process: protein hexamerization (GO:0034214);	2	F01_transcript_20266;F01_transcript_23372
Biological Process: protein homooligomerization (GO:0051260);	11	F01_transcript_47665;F01_transcript_9401;F01_transcript_9124;F01_transcript_14507;F01_transcript_37703;F01_transcript_40724;F01_transcript_9677;F01_transcript_13883;F01_transcript_34469;F01_transcript_43318;F01_transcript_8686
Biological Process: protein homotetramerization (GO:0051289);	2	F01_transcript_22868;F01_transcript_8618
Biological Process: protein import (GO:0017038);	5	F01_transcript_32932;F01_transcript_1921;F01_transcript_1915;F01_transcript_32935;F01_transcript_13516
Biological Process: protein import into chloroplast stroma (GO:0045037);	3	F01_transcript_11577;F01_transcript_2124;F01_transcript_33190
Biological Process: protein import into mitochondrial intermembrane space (GO:0045041);	3	F01_transcript_36333;F01_transcript_42698;F01_transcript_3062
Biological Process: protein import into mitochondrial matrix (GO:0030150);	14	F01_transcript_22052;F01_transcript_7724;F01_transcript_42659;F01_transcript_25855;F01_transcript_29928;F01_transcript_20769;F01_transcript_33822;F01_transcript_18286;F01_transcript_16382;F01_transcript_37915;F01_transcript_23943;F01_transcript_43434;F01_transcript_25603;F01_transcript_37721
Biological Process: protein import into mitochondrial outer membrane (GO:0045040);	2	F01_transcript_7883;F01_transcript_8373
Biological Process: protein import into nucleus (GO:0006606);	51	F01_transcript_32768;F01_transcript_45240;F01_transcript_13816;F01_transcript_31060;F01_transcript_780;F01_transcript_15363;F01_transcript_40288;F01_transcript_3363;F01_transcript_28140;F01_transcript_1660;F01_transcript_12303;F01_transcript_50845;F01_transcript_27954;F01_transcript_1974;F01_transcript_20985;F01_transcript_46645;F01_transcript_32677;F01_transcript_33441;F01_transcript_52305;F01_t…
Biological Process: protein import into nucleus, translocation (GO:0000060);	37	F01_transcript_20800;F01_transcript_39651;F01_transcript_18673;F01_transcript_28345;F01_transcript_38337;F01_transcript_19258;F01_transcript_3080;F01_transcript_30915;F01_transcript_48919;F01_transcript_25327;F01_transcript_1362;F01_transcript_24563;F01_transcript_13028;F01_transcript_19112;F01_transcript_13655;F01_transcript_1214;F01_transcript_35737;F01_transcript_37451;F01_transcript_28214;F01…
Biological Process: protein import into peroxisome matrix (GO:0016558);	7	F01_transcript_13994;F01_transcript_33221;F01_transcript_43383;F01_transcript_24866;F01_transcript_48240;F01_transcript_2680;F01_transcript_15879
Biological Process: protein import into peroxisome matrix, docking (GO:0016560);	17	F01_transcript_48720;F01_transcript_33471;F01_transcript_29532;F01_transcript_28954;F01_transcript_22264;F01_transcript_1659;F01_transcript_15256;F01_transcript_25806;F01_transcript_35588;F01_transcript_17307;F01_transcript_50254;F01_transcript_3090;F01_transcript_52788;F01_transcript_4540;F01_transcript_51571;F01_transcript_35907;F01_transcript_2614
Biological Process: protein initiator methionine removal (GO:0070084);	5	F01_transcript_43097;F01_transcript_47631;F01_transcript_36391;F01_transcript_12899;F01_transcript_9710
Biological Process: protein insertion into ER membrane (GO:0045048);	1	F01_transcript_45191
Biological Process: protein insertion into membrane (GO:0051205);	6	F01_transcript_6784;F01_transcript_9027;F01_transcript_33984;F01_transcript_9388;F01_transcript_41440;F01_transcript_30692
Biological Process: protein kinase C-activating G-protein coupled receptor signaling pathway (GO:0007205);	33	F01_transcript_3596;F01_transcript_30213;F01_transcript_19489;F01_transcript_6932;F01_transcript_43141;F01_transcript_21054;F01_transcript_16337;F01_transcript_46532;F01_transcript_21550;F01_transcript_8467;F01_transcript_44749;F01_transcript_23059;F01_transcript_47648;F01_transcript_15121;F01_transcript_7560;F01_transcript_51068;F01_transcript_41752;F01_transcript_7894;F01_transcript_22598;F01_t…
Biological Process: protein lipidation (GO:0006497);	1	F01_transcript_30660
Biological Process: protein lipoylation (GO:0009249);	6	F01_transcript_14470;F01_transcript_30183;F01_transcript_32218;F01_transcript_23590;F01_transcript_39567;F01_transcript_47580
Biological Process: protein localization (GO:0008104);	6	F01_transcript_18233;F01_transcript_14055;F01_transcript_2929;F01_transcript_18997;F01_transcript_16554;F01_transcript_24688
Biological Process: protein localization by the Cvt pathway (GO:0032258);	1	F01_transcript_44414
Biological Process: protein localization to Golgi apparatus (GO:0034067);	1	F01_transcript_17393
Biological Process: protein localization to cilium (GO:0061512);	13	F01_transcript_8690;F01_transcript_44086;F01_transcript_7950;F01_transcript_22472;F01_transcript_37668;F01_transcript_9781;F01_transcript_10469;F01_transcript_15855;F01_transcript_40725;F01_transcript_9491;F01_transcript_18306;F01_transcript_48034;F01_transcript_45904
Biological Process: protein localization to nuclear inner membrane (GO:0036228);	4	F01_transcript_15596;F01_transcript_52305;F01_transcript_26149;F01_transcript_44892
Biological Process: protein localization to nucleus (GO:0034504);	1	F01_transcript_44596
Biological Process: protein localization to organelle (GO:0033365);	2	F01_transcript_43549;F01_transcript_17966
Biological Process: protein localization to pre-autophagosomal structure (GO:0034497);	2	F01_transcript_30660;F01_transcript_20663
Biological Process: protein maturation by iron-sulfur cluster transfer (GO:0097428);	7	F01_transcript_37425;F01_transcript_15524;F01_transcript_34292;F01_transcript_31320;F01_transcript_12089;F01_transcript_17078;F01_transcript_40513
Biological Process: protein metabolic process (GO:0019538);	41	F01_transcript_47317;F01_transcript_10104;F01_transcript_40381;F01_transcript_23768;F01_transcript_29363;F01_transcript_2433;F01_transcript_12568;F01_transcript_24167;F01_transcript_2731;F01_transcript_45363;F01_transcript_11518;F01_transcript_3938;F01_transcript_24242;F01_transcript_1799;F01_transcript_23372;F01_transcript_15593;F01_transcript_2814;F01_transcript_30975;F01_transcript_51190;F01_t…
Biological Process: protein methylation (GO:0006479);	16	F01_transcript_48573;F01_transcript_34325;F01_transcript_44625;F01_transcript_47643;F01_transcript_49235;F01_transcript_30138;F01_transcript_28738;F01_transcript_13591;F01_transcript_6974;F01_transcript_50755;F01_transcript_21265;F01_transcript_27173;F01_transcript_44731;F01_transcript_21814;F01_transcript_42200;F01_transcript_26871
Biological Process: protein neddylation (GO:0045116);	14	F01_transcript_38307;F01_transcript_27171;F01_transcript_39993;F01_transcript_10506;F01_transcript_45732;F01_transcript_48136;F01_transcript_17833;F01_transcript_17400;F01_transcript_41290;F01_transcript_19405;F01_transcript_9225;F01_transcript_50881;F01_transcript_36561;F01_transcript_16150
Biological Process: protein oligomerization (GO:0051259);	1	F01_transcript_34809
Biological Process: protein peptidyl-prolyl isomerization (GO:0000413);	63	F01_transcript_31892;F01_transcript_43796;F01_transcript_12223;F01_transcript_14688;F01_transcript_20408;F01_transcript_22122;F01_transcript_32108;F01_transcript_49307;F01_transcript_42298;F01_transcript_33136;F01_transcript_40594;F01_transcript_20884;F01_transcript_48220;F01_transcript_28600;F01_transcript_17275;F01_transcript_49324;F01_transcript_40436;F01_transcript_50719;F01_transcript_37050;…
Biological Process: protein phosphorylation (GO:0006468);	1337	F01_transcript_14656;F01_transcript_20555;F01_transcript_27172;F01_transcript_15260;F01_transcript_9176;F01_transcript_16776;F01_transcript_19559;F01_transcript_6145;F01_transcript_5232;F01_transcript_17857;F01_transcript_5505;F01_transcript_4607;F01_transcript_5521;F01_transcript_49986;F01_transcript_46409;F01_transcript_4056;F01_transcript_28812;F01_transcript_49844;F01_transcript_33100;F01_tra…
Biological Process: protein polyubiquitination (GO:0000209);	31	F01_transcript_31892;F01_transcript_10921;F01_transcript_21644;F01_transcript_40174;F01_transcript_45945;F01_transcript_52029;F01_transcript_19329;F01_transcript_28600;F01_transcript_20002;F01_transcript_51655;F01_transcript_43060;F01_transcript_42192;F01_transcript_11596;F01_transcript_29388;F01_transcript_12005;F01_transcript_33587;F01_transcript_41022;F01_transcript_16009;F01_transcript_10826;…
Biological Process: protein prenylation (GO:0018342);	1	F01_transcript_14786
Biological Process: protein processing (GO:0016485);	80	F01_transcript_39824;F01_transcript_52788;F01_transcript_14247;F01_transcript_29499;F01_transcript_2862;F01_transcript_35907;F01_transcript_12944;F01_transcript_36444;F01_transcript_24195;F01_transcript_48240;F01_transcript_35082;F01_transcript_19890;F01_transcript_40830;F01_transcript_51795;F01_transcript_43383;F01_transcript_24847;F01_transcript_35403;F01_transcript_9710;F01_transcript_774;F01_…
Biological Process: protein processing involved in protein targeting to mitochondrion (GO:0006627);	10	F01_transcript_10659;F01_transcript_39472;F01_transcript_42914;F01_transcript_20785;F01_transcript_31266;F01_transcript_34254;F01_transcript_8574;F01_transcript_46633;F01_transcript_7921;F01_transcript_26608
Biological Process: protein refolding (GO:0042026);	28	F01_transcript_25911;F01_transcript_45636;F01_transcript_13780;F01_transcript_49932;F01_transcript_6729;F01_transcript_7075;F01_transcript_6320;F01_transcript_6126;F01_transcript_51411;F01_transcript_48367;F01_transcript_30058;F01_transcript_23685;F01_transcript_6080;F01_transcript_5994;F01_transcript_36935;F01_transcript_24568;F01_transcript_7098;F01_transcript_36775;F01_transcript_44142;F01_tra…
Biological Process: protein repair (GO:0030091);	4	F01_transcript_51587;F01_transcript_12129;F01_transcript_12163;F01_transcript_30238
Biological Process: protein retention in ER lumen (GO:0006621);	8	F01_transcript_26726;F01_transcript_29309;F01_transcript_11545;F01_transcript_11506;F01_transcript_39806;F01_transcript_19986;F01_transcript_28382;F01_transcript_13900
Biological Process: protein retention in Golgi apparatus (GO:0045053);	2	F01_transcript_3287;F01_transcript_3634
Biological Process: protein secretion (GO:0009306);	16	F01_transcript_29807;F01_transcript_35843;F01_transcript_44077;F01_transcript_45436;F01_transcript_22113;F01_transcript_6929;F01_transcript_6597;F01_transcript_12269;F01_transcript_46410;F01_transcript_18054;F01_transcript_50259;F01_transcript_37139;F01_transcript_33413;F01_transcript_7741;F01_transcript_41431;F01_transcript_29872
Biological Process: protein stabilization (GO:0050821);	9	F01_transcript_48054;F01_transcript_21798;F01_transcript_441;F01_transcript_25158;F01_transcript_20897;F01_transcript_25603;F01_transcript_18003;F01_transcript_18637;F01_transcript_35818
Biological Process: protein sumoylation (GO:0016925);	21	F01_transcript_41852;F01_transcript_2708;F01_transcript_31562;F01_transcript_49377;F01_transcript_35690;F01_transcript_13372;F01_transcript_46081;F01_transcript_18027;F01_transcript_25827;F01_transcript_52579;F01_transcript_23774;F01_transcript_45901;F01_transcript_39333;F01_transcript_25795;F01_transcript_34039;F01_transcript_19800;F01_transcript_12131;F01_transcript_30119;F01_transcript_13016;F…
Biological Process: protein targeting (GO:0006605);	6	F01_transcript_1921;F01_transcript_32932;F01_transcript_15798;F01_transcript_13516;F01_transcript_32935;F01_transcript_1915
Biological Process: protein targeting to ER (GO:0045047);	2	F01_transcript_25035;F01_transcript_41099
Biological Process: protein targeting to Golgi (GO:0000042);	2	F01_transcript_44565;F01_transcript_32884
Biological Process: protein targeting to chloroplast (GO:0045036);	3	F01_transcript_8426;F01_transcript_39690;F01_transcript_48352
Biological Process: protein targeting to membrane (GO:0006612);	13	F01_transcript_19208;F01_transcript_49705;F01_transcript_42624;F01_transcript_32033;F01_transcript_35403;F01_transcript_45865;F01_transcript_22284;F01_transcript_40830;F01_transcript_48907;F01_transcript_14247;F01_transcript_19890;F01_transcript_45620;F01_transcript_13090
Biological Process: protein targeting to mitochondrion (GO:0006626);	3	F01_transcript_42859;F01_transcript_40336;F01_transcript_30567
Biological Process: protein targeting to peroxisome (GO:0006625);	3	F01_transcript_1723;F01_transcript_42859;F01_transcript_1648
Biological Process: protein targeting to vacuole (GO:0006623);	18	F01_transcript_51041;F01_transcript_27761;F01_transcript_49129;F01_transcript_14006;F01_transcript_2422;F01_transcript_10815;F01_transcript_2311;F01_transcript_26314;F01_transcript_12938;F01_transcript_33314;F01_transcript_38633;F01_transcript_19618;F01_transcript_1;F01_transcript_2;F01_transcript_23403;F01_transcript_52807;F01_transcript_24013;F01_transcript_11977
Biological Process: protein tetramerization (GO:0051262);	6	F01_transcript_19376;F01_transcript_17969;F01_transcript_13967;F01_transcript_41670;F01_transcript_7735;F01_transcript_8332
Biological Process: protein transmembrane transport (GO:0071806);	8	F01_transcript_27470;F01_transcript_15798;F01_transcript_16581;F01_transcript_21252;F01_transcript_36195;F01_transcript_14625;F01_transcript_17966;F01_transcript_43549
Biological Process: protein transport (GO:0015031);	72	F01_transcript_41233;F01_transcript_23000;F01_transcript_31609;F01_transcript_17402;F01_transcript_29309;F01_transcript_16087;F01_transcript_48325;F01_transcript_29841;F01_transcript_8260;F01_transcript_6827;F01_transcript_7309;F01_transcript_35874;F01_transcript_25322;F01_transcript_1068;F01_transcript_38163;F01_transcript_14740;F01_transcript_28180;F01_transcript_48955;F01_transcript_27397;F01_…
Biological Process: protein transport by the Tat complex (GO:0043953);	1	F01_transcript_22637
Biological Process: protein transport to vacuole involved in ubiquitin-dependent protein catabolic process via the multivesicular body sorting pathway (GO:0043328);	2	F01_transcript_39784;F01_transcript_11590
Biological Process: protein ubiquitination (GO:0016567);	210	F01_transcript_8434;F01_transcript_25042;F01_transcript_14134;F01_transcript_6936;F01_transcript_48251;F01_transcript_48505;F01_transcript_1903;F01_transcript_1578;F01_transcript_274;F01_transcript_4099;F01_transcript_28543;F01_transcript_25274;F01_transcript_23329;F01_transcript_29192;F01_transcript_39970;F01_transcript_29275;F01_transcript_38468;F01_transcript_49257;F01_transcript_35026;F01_tra…
Biological Process: protein ubiquitination involved in ubiquitin-dependent protein catabolic process (GO:0042787);	78	F01_transcript_52029;F01_transcript_51801;F01_transcript_3660;F01_transcript_24996;F01_transcript_49062;F01_transcript_41590;F01_transcript_17256;F01_transcript_16455;F01_transcript_3566;F01_transcript_3422;F01_transcript_10826;F01_transcript_23889;F01_transcript_15849;F01_transcript_21279;F01_transcript_52391;F01_transcript_51692;F01_transcript_49951;F01_transcript_10921;F01_transcript_27923;F01…
Biological Process: protein ufmylation (GO:0071569);	1	F01_transcript_11245
Biological Process: protein unfolding (GO:0043335);	2	F01_transcript_42180;F01_transcript_36772
Biological Process: protein urmylation (GO:0032447);	2	F01_transcript_28264;F01_transcript_35648
Biological Process: protein-chromophore linkage (GO:0018298);	59	F01_transcript_5759;F01_transcript_12035;F01_transcript_1329;F01_transcript_36110;F01_transcript_11939;F01_transcript_44264;F01_transcript_2834;F01_transcript_11827;F01_transcript_11943;F01_transcript_12444;F01_transcript_11779;F01_transcript_44221;F01_transcript_35529;F01_transcript_23701;F01_transcript_11653;F01_transcript_11897;F01_transcript_51557;F01_transcript_17161;F01_transcript_15117;F01…
Biological Process: protein-tetrapyrrole linkage (GO:0017006);	10	F01_transcript_13404;F01_transcript_1020;F01_transcript_24305;F01_transcript_44687;F01_transcript_1397;F01_transcript_22049;F01_transcript_36390;F01_transcript_31784;F01_transcript_1078;F01_transcript_1329
Biological Process: proteolysis (GO:0006508);	490	F01_transcript_53015;F01_transcript_26683;F01_transcript_15293;F01_transcript_38703;F01_transcript_49117;F01_transcript_28626;F01_transcript_47307;F01_transcript_39141;F01_transcript_22702;F01_transcript_17634;F01_transcript_40772;F01_transcript_40697;F01_transcript_41413;F01_transcript_46420;F01_transcript_4371;F01_transcript_32255;F01_transcript_14311;F01_transcript_48984;F01_transcript_17850;F…
Biological Process: proteolysis involved in cellular protein catabolic process (GO:0051603);	34	F01_transcript_46601;F01_transcript_44581;F01_transcript_36235;F01_transcript_16429;F01_transcript_34774;F01_transcript_23592;F01_transcript_40530;F01_transcript_49048;F01_transcript_12969;F01_transcript_43140;F01_transcript_7574;F01_transcript_14792;F01_transcript_8445;F01_transcript_41384;F01_transcript_51051;F01_transcript_2588;F01_transcript_50768;F01_transcript_47504;F01_transcript_24836;F01…
Biological Process: proton transport (GO:0015992);	77	F01_transcript_5765;F01_transcript_12329;F01_transcript_6420;F01_transcript_18785;F01_transcript_6551;F01_transcript_18423;F01_transcript_51836;F01_transcript_41759;F01_transcript_3910;F01_transcript_14120;F01_transcript_7654;F01_transcript_47068;F01_transcript_17491;F01_transcript_8140;F01_transcript_7922;F01_transcript_53038;F01_transcript_26179;F01_transcript_43281;F01_transcript_21970;F01_tra…
Biological Process: protoporphyrinogen IX biosynthetic process (GO:0006782);	15	F01_transcript_50197;F01_transcript_23551;F01_transcript_51454;F01_transcript_24559;F01_transcript_9597;F01_transcript_13136;F01_transcript_10662;F01_transcript_37508;F01_transcript_7126;F01_transcript_35918;F01_transcript_7397;F01_transcript_7685;F01_transcript_53003;F01_transcript_35830;F01_transcript_43260
Biological Process: pseudouridine synthesis (GO:0001522);	5	F01_transcript_28349;F01_transcript_42729;F01_transcript_51483;F01_transcript_33831;F01_transcript_26791
Biological Process: purine nucleobase biosynthetic process (GO:0009113);	4	F01_transcript_6623;F01_transcript_35413;F01_transcript_6832;F01_transcript_6349
Biological Process: purine nucleobase catabolic process (GO:0006145);	5	F01_transcript_35624;F01_transcript_25221;F01_transcript_8110;F01_transcript_34399;F01_transcript_13041
Biological Process: purine nucleobase metabolic process (GO:0006144);	2	F01_transcript_22868;F01_transcript_52853
Biological Process: purine nucleobase transmembrane transport (GO:1904823);	2	F01_transcript_49144;F01_transcript_23121
Biological Process: purine nucleoside catabolic process (GO:0006152);	7	F01_transcript_52821;F01_transcript_10960;F01_transcript_48839;F01_transcript_22558;F01_transcript_27432;F01_transcript_14108;F01_transcript_17736
Biological Process: purine nucleotide biosynthetic process (GO:0006164);	4	F01_transcript_6877;F01_transcript_7182;F01_transcript_17553;F01_transcript_40006
Biological Process: purine nucleotide metabolic process (GO:0006163);	8	F01_transcript_30089;F01_transcript_28767;F01_transcript_51037;F01_transcript_36712;F01_transcript_42663;F01_transcript_46372;F01_transcript_44593;F01_transcript_26412
Biological Process: purine nucleotide-sugar transmembrane transport (GO:0090480);	3	F01_transcript_50925;F01_transcript_37902;F01_transcript_10154
Biological Process: purine ribonucleoside salvage (GO:0006166);	9	F01_transcript_10086;F01_transcript_29621;F01_transcript_49915;F01_transcript_21745;F01_transcript_39927;F01_transcript_27675;F01_transcript_42650;F01_transcript_19790;F01_transcript_20855
Biological Process: purine ribonucleotide metabolic process (GO:0009150);	1	F01_transcript_49498
Biological Process: putrescine biosynthetic process (GO:0009446);	1	F01_transcript_45771
Biological Process: putrescine biosynthetic process from arginine (GO:0033388);	4	F01_transcript_24198;F01_transcript_17282;F01_transcript_31108;F01_transcript_42875
Biological Process: pyridine nucleotide biosynthetic process (GO:0019363);	1	F01_transcript_37328
Biological Process: pyridoxal phosphate biosynthetic process (GO:0042823);	8	F01_transcript_17686;F01_transcript_33328;F01_transcript_15913;F01_transcript_30321;F01_transcript_7185;F01_transcript_20161;F01_transcript_10652;F01_transcript_39521
Biological Process: pyridoxine biosynthetic process (GO:0008615);	4	F01_transcript_7185;F01_transcript_33328;F01_transcript_30321;F01_transcript_17686
Biological Process: pyrimidine dimer repair (GO:0006290);	4	F01_transcript_877;F01_transcript_839;F01_transcript_37456;F01_transcript_15287
Biological Process: pyrimidine nucleobase biosynthetic process (GO:0019856);	2	F01_transcript_14107;F01_transcript_14234
Biological Process: pyrimidine nucleobase metabolic process (GO:0006206);	13	F01_transcript_33126;F01_transcript_10244;F01_transcript_47078;F01_transcript_10531;F01_transcript_47112;F01_transcript_17454;F01_transcript_30843;F01_transcript_34115;F01_transcript_12072;F01_transcript_38108;F01_transcript_20861;F01_transcript_31035;F01_transcript_51605
Biological Process: pyrimidine nucleoside salvage (GO:0043097);	7	F01_transcript_38108;F01_transcript_10531;F01_transcript_17454;F01_transcript_30843;F01_transcript_12072;F01_transcript_34115;F01_transcript_10244
Biological Process: pyrimidine nucleotide biosynthetic process (GO:0006221);	4	F01_transcript_31052;F01_transcript_24023;F01_transcript_36521;F01_transcript_11603
Biological Process: pyrimidine ribonucleotide biosynthetic process (GO:0009220);	1	F01_transcript_40659
Biological Process: pyruvate metabolic process (GO:0006090);	8	F01_transcript_6401;F01_transcript_23946;F01_transcript_41241;F01_transcript_24083;F01_transcript_31696;F01_transcript_18409;F01_transcript_13996;F01_transcript_43647
Biological Process: queuosine biosynthetic process (GO:0008616);	2	F01_transcript_33329;F01_transcript_28665
Biological Process: quinolinate biosynthetic process (GO:0019805);	1	F01_transcript_4397
Biological Process: rRNA base methylation (GO:0070475);	5	F01_transcript_39497;F01_transcript_13610;F01_transcript_20803;F01_transcript_13825;F01_transcript_37773
Biological Process: rRNA catabolic process (GO:0016075);	5	F01_transcript_2730;F01_transcript_2641;F01_transcript_27541;F01_transcript_45180;F01_transcript_32083
Biological Process: rRNA export from nucleus (GO:0006407);	1	F01_transcript_48491
Biological Process: rRNA methylation (GO:0031167);	4	F01_transcript_38678;F01_transcript_18458;F01_transcript_35197;F01_transcript_19356
Biological Process: rRNA modification (GO:0000154);	5	F01_transcript_48523;F01_transcript_44207;F01_transcript_52410;F01_transcript_23449;F01_transcript_23819
Biological Process: rRNA processing (GO:0006364);	38	F01_transcript_34659;F01_transcript_22687;F01_transcript_32083;F01_transcript_45974;F01_transcript_22142;F01_transcript_36255;F01_transcript_22071;F01_transcript_24187;F01_transcript_11981;F01_transcript_6432;F01_transcript_44713;F01_transcript_21465;F01_transcript_45180;F01_transcript_25686;F01_transcript_38737;F01_transcript_49738;F01_transcript_2730;F01_transcript_19135;F01_transcript_12780;F0…
Biological Process: rRNA pseudouridine synthesis (GO:0031118);	2	F01_transcript_18109;F01_transcript_19498
Biological Process: rRNA transcription (GO:0009303);	7	F01_transcript_30700;F01_transcript_45495;F01_transcript_50629;F01_transcript_45336;F01_transcript_14726;F01_transcript_52345;F01_transcript_35417
Biological Process: rRNA transcription from plastid promoter (GO:0042794);	1	F01_transcript_7808
Biological Process: radial pattern formation (GO:0009956);	8	F01_transcript_2099;F01_transcript_2600;F01_transcript_2764;F01_transcript_40284;F01_transcript_41929;F01_transcript_23648;F01_transcript_29627;F01_transcript_26165
Biological Process: reactive oxygen species metabolic process (GO:0072593);	14	F01_transcript_20293;F01_transcript_9966;F01_transcript_47069;F01_transcript_2015;F01_transcript_52470;F01_transcript_38567;F01_transcript_9377;F01_transcript_48297;F01_transcript_23922;F01_transcript_49191;F01_transcript_9802;F01_transcript_41987;F01_transcript_9218;F01_transcript_32307
Biological Process: receptor recycling (GO:0001881);	1	F01_transcript_23403
Biological Process: receptor-mediated endocytosis (GO:0006898);	2	F01_transcript_39748;F01_transcript_6388
Biological Process: reciprocal meiotic recombination (GO:0007131);	12	F01_transcript_41204;F01_transcript_37456;F01_transcript_44565;F01_transcript_2866;F01_transcript_15287;F01_transcript_877;F01_transcript_21249;F01_transcript_31241;F01_transcript_839;F01_transcript_2513;F01_transcript_40504;F01_transcript_33812
Biological Process: recognition of pollen (GO:0048544);	58	F01_transcript_29888;F01_transcript_34840;F01_transcript_48324;F01_transcript_4688;F01_transcript_31457;F01_transcript_24435;F01_transcript_17810;F01_transcript_3829;F01_transcript_12810;F01_transcript_50930;F01_transcript_4218;F01_transcript_45569;F01_transcript_29286;F01_transcript_52129;F01_transcript_22485;F01_transcript_27285;F01_transcript_25688;F01_transcript_12674;F01_transcript_40926;F01…
Biological Process: red light signaling pathway (GO:0010161);	3	F01_transcript_1329;F01_transcript_1397;F01_transcript_1078
Biological Process: red or far-red light signaling pathway (GO:0010017);	4	F01_transcript_40750;F01_transcript_12368;F01_transcript_40446;F01_transcript_18995
Biological Process: red, far-red light phototransduction (GO:0009585);	23	F01_transcript_49257;F01_transcript_13404;F01_transcript_1619;F01_transcript_36390;F01_transcript_22049;F01_transcript_44687;F01_transcript_1397;F01_transcript_1078;F01_transcript_31784;F01_transcript_29723;F01_transcript_33070;F01_transcript_20824;F01_transcript_44060;F01_transcript_44923;F01_transcript_44815;F01_transcript_30131;F01_transcript_1020;F01_transcript_2467;F01_transcript_43333;F01_t…
Biological Process: reductive pentose-phosphate cycle (GO:0019253);	27	F01_transcript_46943;F01_transcript_31491;F01_transcript_27550;F01_transcript_12039;F01_transcript_34370;F01_transcript_7551;F01_transcript_8219;F01_transcript_16155;F01_transcript_17328;F01_transcript_38377;F01_transcript_28014;F01_transcript_10888;F01_transcript_9976;F01_transcript_17021;F01_transcript_12265;F01_transcript_35980;F01_transcript_43604;F01_transcript_12256;F01_transcript_26468;F01…
Biological Process: regionalization (GO:0003002);	2	F01_transcript_14694;F01_transcript_27709
Biological Process: regulation by virus of viral protein levels in host cell (GO:0046719);	2	F01_transcript_28944;F01_transcript_33723
Biological Process: regulation of ARF protein signal transduction (GO:0032012);	21	F01_transcript_168;F01_transcript_47736;F01_transcript_176;F01_transcript_173;F01_transcript_24138;F01_transcript_432;F01_transcript_445;F01_transcript_29529;F01_transcript_47466;F01_transcript_32992;F01_transcript_23014;F01_transcript_46503;F01_transcript_29090;F01_transcript_25703;F01_transcript_39392;F01_transcript_42080;F01_transcript_14660;F01_transcript_38235;F01_transcript_43692;F01_transc…
Biological Process: regulation of DNA endoreduplication (GO:0032875);	3	F01_transcript_48211;F01_transcript_44606;F01_transcript_1876
Biological Process: regulation of DNA methylation (GO:0044030);	1	F01_transcript_949
Biological Process: regulation of DNA repair (GO:0006282);	1	F01_transcript_44233
Biological Process: regulation of DNA replication (GO:0006275);	4	F01_transcript_26240;F01_transcript_29566;F01_transcript_33627;F01_transcript_5428
Biological Process: regulation of DNA-templated transcription, elongation (GO:0032784);	16	F01_transcript_46619;F01_transcript_22953;F01_transcript_47825;F01_transcript_1912;F01_transcript_30255;F01_transcript_20538;F01_transcript_39825;F01_transcript_45370;F01_transcript_26734;F01_transcript_44930;F01_transcript_43937;F01_transcript_24009;F01_transcript_17335;F01_transcript_45779;F01_transcript_35940;F01_transcript_22883
Biological Process: regulation of G2/M transition of mitotic cell cycle (GO:0010389);	4	F01_transcript_2450;F01_transcript_42887;F01_transcript_33976;F01_transcript_34037
Biological Process: regulation of MAPK cascade (GO:0043408);	1	F01_transcript_34037
Biological Process: regulation of RNA biosynthetic process (GO:2001141);	1	F01_transcript_33559
Biological Process: regulation of RNA metabolic process (GO:0051252);	1	F01_transcript_52760
Biological Process: regulation of RNA splicing (GO:0043484);	7	F01_transcript_46645;F01_transcript_24362;F01_transcript_2090;F01_transcript_8873;F01_transcript_1974;F01_transcript_15363;F01_transcript_8942
Biological Process: regulation of SNARE complex assembly (GO:0035542);	10	F01_transcript_23674;F01_transcript_45327;F01_transcript_2422;F01_transcript_2076;F01_transcript_19228;F01_transcript_41806;F01_transcript_44143;F01_transcript_2311;F01_transcript_2346;F01_transcript_2169
Biological Process: regulation of abscisic acid-activated signaling pathway (GO:0009787);	1	F01_transcript_50278
Biological Process: regulation of actin polymerization or depolymerization (GO:0008064);	1	F01_transcript_32334
Biological Process: regulation of alternative mRNA splicing, via spliceosome (GO:0000381);	6	F01_transcript_51682;F01_transcript_45956;F01_transcript_12003;F01_transcript_36778;F01_transcript_49771;F01_transcript_23899
Biological Process: regulation of anion channel activity (GO:0010359);	2	F01_transcript_7001;F01_transcript_7348
Biological Process: regulation of anion transmembrane transport (GO:1903959);	29	F01_transcript_3614;F01_transcript_35870;F01_transcript_32352;F01_transcript_16393;F01_transcript_24909;F01_transcript_34390;F01_transcript_11635;F01_transcript_4202;F01_transcript_21218;F01_transcript_3819;F01_transcript_34429;F01_transcript_16115;F01_transcript_51259;F01_transcript_11620;F01_transcript_22188;F01_transcript_17630;F01_transcript_24785;F01_transcript_52283;F01_transcript_11448;F01…
Biological Process: regulation of apoptotic process (GO:0042981);	8	F01_transcript_34748;F01_transcript_12749;F01_transcript_29878;F01_transcript_13980;F01_transcript_19199;F01_transcript_19388;F01_transcript_33675;F01_transcript_22587
Biological Process: regulation of autophagy (GO:0010506);	3	F01_transcript_34392;F01_transcript_28574;F01_transcript_30686
Biological Process: regulation of auxin mediated signaling pathway (GO:0010928);	4	F01_transcript_50278;F01_transcript_32334;F01_transcript_29224;F01_transcript_23379
Biological Process: regulation of barrier septum assembly (GO:0032955);	1	F01_transcript_44635
Biological Process: regulation of biological process (GO:0050789);	17	F01_transcript_20359;F01_transcript_32975;F01_transcript_16347;F01_transcript_26196;F01_transcript_6079;F01_transcript_33384;F01_transcript_23938;F01_transcript_49159;F01_transcript_14786;F01_transcript_11419;F01_transcript_32858;F01_transcript_11081;F01_transcript_16352;F01_transcript_44586;F01_transcript_19482;F01_transcript_37975;F01_transcript_16490
Biological Process: regulation of biological quality (GO:0065008);	3	F01_transcript_41472;F01_transcript_34385;F01_transcript_24210
Biological Process: regulation of cAMP-mediated signaling (GO:0043949);	1	F01_transcript_44596
Biological Process: regulation of calcium ion import (GO:0090279);	1	F01_transcript_17969
Biological Process: regulation of carbohydrate metabolic process (GO:0006109);	1	F01_transcript_47526
Biological Process: regulation of carbon utilization (GO:0043609);	2	F01_transcript_17059;F01_transcript_4802
Biological Process: regulation of catalytic activity (GO:0050790);	32	F01_transcript_1932;F01_transcript_29002;F01_transcript_51862;F01_transcript_28905;F01_transcript_31242;F01_transcript_9316;F01_transcript_18224;F01_transcript_15127;F01_transcript_8343;F01_transcript_2031;F01_transcript_37917;F01_transcript_18836;F01_transcript_28863;F01_transcript_35936;F01_transcript_13770;F01_transcript_13923;F01_transcript_8581;F01_transcript_18265;F01_transcript_38488;F01_t…
Biological Process: regulation of cell adhesion (GO:0030155);	3	F01_transcript_35523;F01_transcript_1639;F01_transcript_33622
Biological Process: regulation of cell cycle (GO:0051726);	2	F01_transcript_39499;F01_transcript_32713
Biological Process: regulation of cell differentiation (GO:0045595);	4	F01_transcript_40750;F01_transcript_40446;F01_transcript_8942;F01_transcript_8873
Biological Process: regulation of cell division (GO:0051302);	3	F01_transcript_33622;F01_transcript_1639;F01_transcript_35523
Biological Process: regulation of cell growth (GO:0001558);	5	F01_transcript_1876;F01_transcript_33622;F01_transcript_35523;F01_transcript_1639;F01_transcript_48211
Biological Process: regulation of cell growth by extracellular stimulus (GO:0001560);	1	F01_transcript_22868
Biological Process: regulation of cell proliferation (GO:0042127);	6	F01_transcript_38780;F01_transcript_52036;F01_transcript_34251;F01_transcript_46365;F01_transcript_9218;F01_transcript_25186
Biological Process: regulation of cell shape (GO:0008360);	52	F01_transcript_15890;F01_transcript_37244;F01_transcript_32334;F01_transcript_22422;F01_transcript_46771;F01_transcript_29510;F01_transcript_5975;F01_transcript_14737;F01_transcript_33131;F01_transcript_44164;F01_transcript_51598;F01_transcript_18816;F01_transcript_44232;F01_transcript_16669;F01_transcript_7498;F01_transcript_20295;F01_transcript_6469;F01_transcript_51810;F01_transcript_30914;F01…
Biological Process: regulation of cell size (GO:0008361);	20	F01_transcript_38288;F01_transcript_862;F01_transcript_829;F01_transcript_1335;F01_transcript_1925;F01_transcript_30996;F01_transcript_25245;F01_transcript_890;F01_transcript_26894;F01_transcript_21636;F01_transcript_875;F01_transcript_35420;F01_transcript_794;F01_transcript_41779;F01_transcript_823;F01_transcript_41011;F01_transcript_49804;F01_transcript_45136;F01_transcript_1260;F01_transcript_…
Biological Process: regulation of cellular component organization (GO:0051128);	3	F01_transcript_41472;F01_transcript_24210;F01_transcript_34385
Biological Process: regulation of cellular metabolic process (GO:0031323);	4	F01_transcript_49725;F01_transcript_14813;F01_transcript_16088;F01_transcript_35284
Biological Process: regulation of cellular process (GO:0050794);	46	F01_transcript_2355;F01_transcript_15127;F01_transcript_27633;F01_transcript_27554;F01_transcript_45276;F01_transcript_47443;F01_transcript_28257;F01_transcript_23562;F01_transcript_13381;F01_transcript_2210;F01_transcript_35927;F01_transcript_44832;F01_transcript_2707;F01_transcript_3359;F01_transcript_36357;F01_transcript_7457;F01_transcript_41503;F01_transcript_37426;F01_transcript_37253;F01_t…
Biological Process: regulation of cellular protein metabolic process (GO:0032268);	1	F01_transcript_43289
Biological Process: regulation of cellular response to stress (GO:0080135);	1	F01_transcript_34037
Biological Process: regulation of chlorophyll biosynthetic process (GO:0010380);	1	F01_transcript_32276
Biological Process: regulation of chlorophyll catabolic process (GO:0010271);	7	F01_transcript_49800;F01_transcript_13187;F01_transcript_782;F01_transcript_24275;F01_transcript_51274;F01_transcript_42801;F01_transcript_37690
Biological Process: regulation of chromatin organization (GO:1902275);	2	F01_transcript_14813;F01_transcript_16088
Biological Process: regulation of circadian rhythm (GO:0042752);	5	F01_transcript_45863;F01_transcript_15704;F01_transcript_34033;F01_transcript_51820;F01_transcript_17244
Biological Process: regulation of cyclin-dependent protein serine/threonine kinase activity (GO:0000079);	10	F01_transcript_42788;F01_transcript_50900;F01_transcript_27230;F01_transcript_49603;F01_transcript_46274;F01_transcript_8564;F01_transcript_39309;F01_transcript_35771;F01_transcript_42034;F01_transcript_28810
Biological Process: regulation of cytokinesis (GO:0032465);	1	F01_transcript_30344
Biological Process: regulation of cytoplasmic mRNA processing body assembly (GO:0010603);	2	F01_transcript_4532;F01_transcript_44006
Biological Process: regulation of defense response (GO:0031347);	20	F01_transcript_18141;F01_transcript_4580;F01_transcript_50682;F01_transcript_13541;F01_transcript_23866;F01_transcript_42355;F01_transcript_32688;F01_transcript_18640;F01_transcript_10296;F01_transcript_46980;F01_transcript_9825;F01_transcript_24070;F01_transcript_33140;F01_transcript_40236;F01_transcript_35360;F01_transcript_19195;F01_transcript_12760;F01_transcript_45958;F01_transcript_48505;F0…
Biological Process: regulation of defense response to fungus (GO:1900150);	1	F01_transcript_48948
Biological Process: regulation of defense response to virus (GO:0050688);	2	F01_transcript_10046;F01_transcript_42649
Biological Process: regulation of dephosphorylation (GO:0035303);	1	F01_transcript_38015
Biological Process: regulation of developmental process (GO:0050793);	2	F01_transcript_13381;F01_transcript_47934
Biological Process: regulation of eIF2 alpha phosphorylation by amino acid starvation (GO:0060733);	1	F01_transcript_43296
Biological Process: regulation of embryonic development (GO:0045995);	1	F01_transcript_1624
Biological Process: regulation of endocytosis (GO:0030100);	1	F01_transcript_46410
Biological Process: regulation of endoplasmic reticulum unfolded protein response (GO:1900101);	1	F01_transcript_42175
Biological Process: regulation of endosperm development (GO:2000014);	1	F01_transcript_38900
Biological Process: regulation of ethylene biosynthetic process (GO:0010364);	5	F01_transcript_1919;F01_transcript_18584;F01_transcript_42134;F01_transcript_1899;F01_transcript_51123
Biological Process: regulation of ethylene-activated signaling pathway (GO:0010104);	13	F01_transcript_27262;F01_transcript_36640;F01_transcript_48678;F01_transcript_12096;F01_transcript_33552;F01_transcript_12116;F01_transcript_39056;F01_transcript_52350;F01_transcript_838;F01_transcript_42019;F01_transcript_18000;F01_transcript_14212;F01_transcript_12132
Biological Process: regulation of exocytosis (GO:0017157);	5	F01_transcript_1205;F01_transcript_1310;F01_transcript_27300;F01_transcript_37204;F01_transcript_26305
Biological Process: regulation of fatty acid beta-oxidation (GO:0031998);	4	F01_transcript_51038;F01_transcript_15065;F01_transcript_10076;F01_transcript_34491
Biological Process: regulation of flower development (GO:0009909);	15	F01_transcript_12368;F01_transcript_13561;F01_transcript_782;F01_transcript_3144;F01_transcript_13187;F01_transcript_42901;F01_transcript_51274;F01_transcript_24275;F01_transcript_42801;F01_transcript_48613;F01_transcript_49800;F01_transcript_41641;F01_transcript_48758;F01_transcript_37690;F01_transcript_24332
Biological Process: regulation of fungal-type cell wall biogenesis (GO:0032995);	1	F01_transcript_43296
Biological Process: regulation of gene expression (GO:0010468);	21	F01_transcript_13069;F01_transcript_45361;F01_transcript_15471;F01_transcript_24639;F01_transcript_29591;F01_transcript_39408;F01_transcript_7140;F01_transcript_27508;F01_transcript_38507;F01_transcript_9043;F01_transcript_13033;F01_transcript_44092;F01_transcript_42903;F01_transcript_22036;F01_transcript_52270;F01_transcript_24684;F01_transcript_43102;F01_transcript_5809;F01_transcript_17824;F01…
Biological Process: regulation of gene expression by genetic imprinting (GO:0006349);	2	F01_transcript_1876;F01_transcript_48211
Biological Process: regulation of gene expression, epigenetic (GO:0040029);	10	F01_transcript_9260;F01_transcript_14122;F01_transcript_1725;F01_transcript_16675;F01_transcript_39946;F01_transcript_21334;F01_transcript_9429;F01_transcript_41920;F01_transcript_34426;F01_transcript_36979
Biological Process: regulation of gene silencing (GO:0060968);	1	F01_transcript_26548
Biological Process: regulation of genetic imprinting (GO:2000653);	2	F01_transcript_1876;F01_transcript_48211
Biological Process: regulation of histone H3-K4 methylation (GO:0051569);	5	F01_transcript_28239;F01_transcript_1668;F01_transcript_21090;F01_transcript_1705;F01_transcript_1719
Biological Process: regulation of hydrogen peroxide metabolic process (GO:0010310);	1	F01_transcript_1299
Biological Process: regulation of inositol trisphosphate biosynthetic process (GO:0032960);	1	F01_transcript_24734
Biological Process: regulation of intracellular pH (GO:0051453);	12	F01_transcript_19654;F01_transcript_3529;F01_transcript_2019;F01_transcript_15628;F01_transcript_41818;F01_transcript_13387;F01_transcript_33382;F01_transcript_22282;F01_transcript_41078;F01_transcript_28771;F01_transcript_28282;F01_transcript_2391
Biological Process: regulation of ion transmembrane transport (GO:0034765);	39	F01_transcript_2234;F01_transcript_52471;F01_transcript_16474;F01_transcript_35144;F01_transcript_2786;F01_transcript_43994;F01_transcript_29068;F01_transcript_3782;F01_transcript_42059;F01_transcript_30297;F01_transcript_22262;F01_transcript_4698;F01_transcript_35428;F01_transcript_3533;F01_transcript_33379;F01_transcript_21566;F01_transcript_42338;F01_transcript_32186;F01_transcript_18758;F01_t…
Biological Process: regulation of jasmonic acid biosynthetic process (GO:0080141);	14	F01_transcript_22262;F01_transcript_34358;F01_transcript_16474;F01_transcript_2786;F01_transcript_35144;F01_transcript_52471;F01_transcript_3782;F01_transcript_32186;F01_transcript_26941;F01_transcript_4266;F01_transcript_34859;F01_transcript_31917;F01_transcript_25086;F01_transcript_3994
Biological Process: regulation of jasmonic acid mediated signaling pathway (GO:2000022);	11	F01_transcript_50682;F01_transcript_13541;F01_transcript_40236;F01_transcript_27262;F01_transcript_33552;F01_transcript_838;F01_transcript_35360;F01_transcript_19195;F01_transcript_23866;F01_transcript_12760;F01_transcript_18640
Biological Process: regulation of kinase activity (GO:0043549);	1	F01_transcript_43289
Biological Process: regulation of lateral root development (GO:2000023);	5	F01_transcript_38064;F01_transcript_24295;F01_transcript_38777;F01_transcript_579;F01_transcript_588
Biological Process: regulation of leaf development (GO:2000024);	3	F01_transcript_45017;F01_transcript_23240;F01_transcript_50278
Biological Process: regulation of lipid kinase activity (GO:0043550);	17	F01_transcript_25905;F01_transcript_51398;F01_transcript_20463;F01_transcript_3440;F01_transcript_31220;F01_transcript_49352;F01_transcript_16792;F01_transcript_17603;F01_transcript_37783;F01_transcript_3377;F01_transcript_29190;F01_transcript_18835;F01_transcript_4256;F01_transcript_17075;F01_transcript_40757;F01_transcript_14606;F01_transcript_37846
Biological Process: regulation of lipid metabolic process (GO:0019216);	2	F01_transcript_20851;F01_transcript_38716
Biological Process: regulation of long-day photoperiodism, flowering (GO:0048586);	3	F01_transcript_838;F01_transcript_33552;F01_transcript_27262
Biological Process: regulation of macromolecule metabolic process (GO:0060255);	8	F01_transcript_2781;F01_transcript_49725;F01_transcript_36766;F01_transcript_35284;F01_transcript_24448;F01_transcript_16088;F01_transcript_46936;F01_transcript_14813
Biological Process: regulation of meiotic cell cycle (GO:0051445);	1	F01_transcript_26015
Biological Process: regulation of membrane potential (GO:0042391);	19	F01_transcript_43457;F01_transcript_4404;F01_transcript_20674;F01_transcript_28555;F01_transcript_34929;F01_transcript_19087;F01_transcript_33217;F01_transcript_14944;F01_transcript_5344;F01_transcript_28961;F01_transcript_5004;F01_transcript_42735;F01_transcript_24417;F01_transcript_13595;F01_transcript_36019;F01_transcript_4493;F01_transcript_40707;F01_transcript_5229;F01_transcript_23330
Biological Process: regulation of meristem development (GO:0048509);	11	F01_transcript_37467;F01_transcript_49800;F01_transcript_51274;F01_transcript_42801;F01_transcript_24275;F01_transcript_37272;F01_transcript_1169;F01_transcript_37690;F01_transcript_13187;F01_transcript_782;F01_transcript_41985
Biological Process: regulation of meristem growth (GO:0010075);	13	F01_transcript_45918;F01_transcript_29301;F01_transcript_27382;F01_transcript_27719;F01_transcript_29239;F01_transcript_14667;F01_transcript_2328;F01_transcript_21298;F01_transcript_51250;F01_transcript_51706;F01_transcript_44077;F01_transcript_2795;F01_transcript_2564
Biological Process: regulation of meristem structural organization (GO:0009934);	2	F01_transcript_50991;F01_transcript_44077
Biological Process: regulation of methylation-dependent chromatin silencing (GO:0090308);	2	F01_transcript_13740;F01_transcript_5903
Biological Process: regulation of microtubule-based process (GO:0032886);	4	F01_transcript_14055;F01_transcript_52547;F01_transcript_24688;F01_transcript_18997
Biological Process: regulation of mitochondrial DNA replication (GO:0090296);	1	F01_transcript_48644
Biological Process: regulation of mitochondrial membrane permeability (GO:0046902);	1	F01_transcript_20769
Biological Process: regulation of mitotic cell cycle (GO:0007346);	4	F01_transcript_40361;F01_transcript_3457;F01_transcript_39333;F01_transcript_27230
Biological Process: regulation of mitotic metaphase/anaphase transition (GO:0030071);	1	F01_transcript_18580
Biological Process: regulation of mitotic sister chromatid segregation (GO:0033047);	2	F01_transcript_25496;F01_transcript_38488
Biological Process: regulation of mitotic spindle organization (GO:0060236);	3	F01_transcript_28070;F01_transcript_37031;F01_transcript_42839
Biological Process: regulation of monopolar cell growth (GO:0051513);	2	F01_transcript_44757;F01_transcript_1677
Biological Process: regulation of multicellular organismal development (GO:2000026);	3	F01_transcript_8345;F01_transcript_16781;F01_transcript_41292
Biological Process: regulation of nitrogen utilization (GO:0006808);	1	F01_transcript_34203
Biological Process: regulation of nuclear division (GO:0051783);	2	F01_transcript_1876;F01_transcript_48211
Biological Process: regulation of nucleic acid-templated transcription (GO:1903506);	7	F01_transcript_2013;F01_transcript_1797;F01_transcript_20565;F01_transcript_7271;F01_transcript_15320;F01_transcript_49410;F01_transcript_40337
Biological Process: regulation of nucleobase-containing compound metabolic process (GO:0019219);	3	F01_transcript_2781;F01_transcript_46936;F01_transcript_24448
Biological Process: regulation of organ morphogenesis (GO:2000027);	3	F01_transcript_35523;F01_transcript_1639;F01_transcript_33622
Biological Process: regulation of pH (GO:0006885);	13	F01_transcript_35541;F01_transcript_39334;F01_transcript_5562;F01_transcript_14833;F01_transcript_7368;F01_transcript_6347;F01_transcript_50231;F01_transcript_6431;F01_transcript_49746;F01_transcript_6004;F01_transcript_5700;F01_transcript_50969;F01_transcript_50262
Biological Process: regulation of phenylpropanoid metabolic process (GO:2000762);	6	F01_transcript_21261;F01_transcript_44858;F01_transcript_40837;F01_transcript_713;F01_transcript_15740;F01_transcript_51924
Biological Process: regulation of phosphoprotein phosphatase activity (GO:0034047);	29	F01_transcript_35782;F01_transcript_21299;F01_transcript_21612;F01_transcript_48131;F01_transcript_24066;F01_transcript_31027;F01_transcript_51619;F01_transcript_39903;F01_transcript_20740;F01_transcript_6081;F01_transcript_5784;F01_transcript_28976;F01_transcript_27036;F01_transcript_6072;F01_transcript_7120;F01_transcript_37267;F01_transcript_6323;F01_transcript_41227;F01_transcript_38437;F01_t…
Biological Process: regulation of phosphoprotein phosphatase activity (GO:0043666);	1	F01_transcript_15223
Biological Process: regulation of phosphorylation (GO:0042325);	1	F01_transcript_37121
Biological Process: regulation of photomorphogenesis (GO:0010099);	11	F01_transcript_17748;F01_transcript_12221;F01_transcript_34033;F01_transcript_18995;F01_transcript_51820;F01_transcript_33698;F01_transcript_45863;F01_transcript_15704;F01_transcript_13543;F01_transcript_45876;F01_transcript_16850
Biological Process: regulation of photoperiodism, flowering (GO:2000028);	1	F01_transcript_37220
Biological Process: regulation of photorespiration (GO:0080093);	4	F01_transcript_15065;F01_transcript_51038;F01_transcript_34491;F01_transcript_10076
Biological Process: regulation of photosynthesis (GO:0010109);	2	F01_transcript_9840;F01_transcript_16666
Biological Process: regulation of photosynthesis, light reaction (GO:0042548);	1	F01_transcript_13616
Biological Process: regulation of plant-type cell wall cellulose biosynthetic process (GO:2001009);	1	F01_transcript_52655
Biological Process: regulation of plant-type cell wall organization or biogenesis (GO:0080157);	2	F01_transcript_28264;F01_transcript_35648
Biological Process: regulation of plant-type hypersensitive response (GO:0010363);	1	F01_transcript_50768
Biological Process: regulation of pollen tube growth (GO:0080092);	3	F01_transcript_35079;F01_transcript_32941;F01_transcript_15858
Biological Process: regulation of post-embryonic development (GO:0048580);	4	F01_transcript_1485;F01_transcript_22972;F01_transcript_1196;F01_transcript_17524
Biological Process: regulation of post-embryonic root development (GO:2000069);	1	F01_transcript_18584
Biological Process: regulation of primary metabolic process (GO:0080090);	6	F01_transcript_9429;F01_transcript_35284;F01_transcript_9260;F01_transcript_16088;F01_transcript_14813;F01_transcript_49725
Biological Process: regulation of programmed cell death (GO:0043067);	3	F01_transcript_40383;F01_transcript_39803;F01_transcript_52624
Biological Process: regulation of protein catabolic process (GO:0042176);	13	F01_transcript_1932;F01_transcript_28863;F01_transcript_35936;F01_transcript_51862;F01_transcript_13923;F01_transcript_8439;F01_transcript_2031;F01_transcript_22701;F01_transcript_8581;F01_transcript_18265;F01_transcript_2272;F01_transcript_42430;F01_transcript_37917
Biological Process: regulation of protein glycosylation (GO:0060049);	1	F01_transcript_17393
Biological Process: regulation of protein kinase activity (GO:0045859);	15	F01_transcript_34602;F01_transcript_9584;F01_transcript_43039;F01_transcript_40911;F01_transcript_47797;F01_transcript_18108;F01_transcript_30341;F01_transcript_27214;F01_transcript_38122;F01_transcript_45490;F01_transcript_16794;F01_transcript_44627;F01_transcript_35216;F01_transcript_35963;F01_transcript_22601
Biological Process: regulation of protein serine/threonine phosphatase activity (GO:0080163);	7	F01_transcript_39052;F01_transcript_27114;F01_transcript_11378;F01_transcript_11720;F01_transcript_11740;F01_transcript_38312;F01_transcript_26173
Biological Process: regulation of protein ubiquitination (GO:0031396);	2	F01_transcript_29567;F01_transcript_9374
Biological Process: regulation of proton transport (GO:0010155);	5	F01_transcript_6083;F01_transcript_36777;F01_transcript_24717;F01_transcript_17847;F01_transcript_38428
Biological Process: regulation of rRNA processing (GO:2000232);	1	F01_transcript_7130
Biological Process: regulation of reactive oxygen species metabolic process (GO:2000377);	5	F01_transcript_2165;F01_transcript_49591;F01_transcript_40563;F01_transcript_2127;F01_transcript_47089
Biological Process: regulation of response to biotic stimulus (GO:0002831);	2	F01_transcript_32688;F01_transcript_2258
Biological Process: regulation of response to external stimulus (GO:0032101);	2	F01_transcript_2258;F01_transcript_32688
Biological Process: regulation of response to salt stress (GO:1901000);	3	F01_transcript_23148;F01_transcript_20819;F01_transcript_37863
Biological Process: regulation of response to stimulus (GO:0048583);	4	F01_transcript_51488;F01_transcript_12383;F01_transcript_38762;F01_transcript_45543
Biological Process: regulation of response to water deprivation (GO:2000070);	1	F01_transcript_38792
Biological Process: regulation of root development (GO:2000280);	5	F01_transcript_44233;F01_transcript_9802;F01_transcript_12756;F01_transcript_48297;F01_transcript_52419
Biological Process: regulation of root meristem growth (GO:0010082);	4	F01_transcript_38780;F01_transcript_25186;F01_transcript_34920;F01_transcript_32571
Biological Process: regulation of ruffle assembly (GO:1900027);	3	F01_transcript_1210;F01_transcript_21620;F01_transcript_45264
Biological Process: regulation of salicylic acid metabolic process (GO:0010337);	14	F01_transcript_10821;F01_transcript_10688;F01_transcript_16511;F01_transcript_29410;F01_transcript_40882;F01_transcript_37973;F01_transcript_11387;F01_transcript_33320;F01_transcript_12534;F01_transcript_40897;F01_transcript_6679;F01_transcript_28369;F01_transcript_30643;F01_transcript_1065
Biological Process: regulation of secondary cell wall biogenesis (GO:2000652);	3	F01_transcript_11005;F01_transcript_11180;F01_transcript_25780
Biological Process: regulation of secondary shoot formation (GO:2000032);	1	F01_transcript_16069
Biological Process: regulation of seed dormancy process (GO:2000033);	1	F01_transcript_40563
Biological Process: regulation of seed germination (GO:0010029);	16	F01_transcript_24275;F01_transcript_13963;F01_transcript_49800;F01_transcript_782;F01_transcript_41985;F01_transcript_11814;F01_transcript_9507;F01_transcript_51274;F01_transcript_42801;F01_transcript_11804;F01_transcript_37467;F01_transcript_37690;F01_transcript_29688;F01_transcript_1169;F01_transcript_14536;F01_transcript_13187
Biological Process: regulation of seed maturation (GO:2000034);	1	F01_transcript_33744
Biological Process: regulation of sequence-specific DNA binding transcription factor activity (GO:0051090);	3	F01_transcript_44535;F01_transcript_16397;F01_transcript_51118
Biological Process: regulation of sequestering of zinc ion (GO:0061088);	3	F01_transcript_8507;F01_transcript_2751;F01_transcript_14124
Biological Process: regulation of shoot apical meristem development (GO:1902183);	1	F01_transcript_16911
Biological Process: regulation of shoot system development (GO:0048831);	11	F01_transcript_1196;F01_transcript_18104;F01_transcript_29563;F01_transcript_41985;F01_transcript_22972;F01_transcript_4081;F01_transcript_9507;F01_transcript_37467;F01_transcript_1169;F01_transcript_29688;F01_transcript_33410
Biological Process: regulation of signal transduction (GO:0009966);	20	F01_transcript_39182;F01_transcript_37861;F01_transcript_15223;F01_transcript_46729;F01_transcript_7128;F01_transcript_29088;F01_transcript_7295;F01_transcript_39390;F01_transcript_44282;F01_transcript_2258;F01_transcript_48131;F01_transcript_35836;F01_transcript_38230;F01_transcript_18153;F01_transcript_37766;F01_transcript_28538;F01_transcript_42927;F01_transcript_32688;F01_transcript_45718;F01…
Biological Process: regulation of starch biosynthetic process (GO:0010581);	1	F01_transcript_32276
Biological Process: regulation of stem cell population maintenance (GO:2000036);	2	F01_transcript_48211;F01_transcript_1876
Biological Process: regulation of stomatal closure (GO:0090333);	3	F01_transcript_15812;F01_transcript_3338;F01_transcript_52607
Biological Process: regulation of stomatal movement (GO:0010119);	25	F01_transcript_34859;F01_transcript_31917;F01_transcript_3994;F01_transcript_25086;F01_transcript_30992;F01_transcript_34358;F01_transcript_22262;F01_transcript_8489;F01_transcript_44604;F01_transcript_3782;F01_transcript_42814;F01_transcript_4543;F01_transcript_7081;F01_transcript_4266;F01_transcript_7348;F01_transcript_1863;F01_transcript_16474;F01_transcript_7884;F01_transcript_35144;F01_trans…
Biological Process: regulation of stomatal opening (GO:1902456);	6	F01_transcript_41456;F01_transcript_15597;F01_transcript_19360;F01_transcript_33018;F01_transcript_10213;F01_transcript_25238
Biological Process: regulation of telomere maintenance (GO:0032204);	1	F01_transcript_43826
Biological Process: regulation of timing of transition from vegetative to reproductive phase (GO:0048510);	2	F01_transcript_14039;F01_transcript_34014
Biological Process: regulation of tocopherol cyclase activity (GO:1902171);	1	F01_transcript_18637
Biological Process: regulation of transcription from RNA polymerase II promoter (GO:0006357);	59	F01_transcript_5269;F01_transcript_47825;F01_transcript_1912;F01_transcript_31454;F01_transcript_22227;F01_transcript_30255;F01_transcript_9709;F01_transcript_35597;F01_transcript_45370;F01_transcript_46410;F01_transcript_9944;F01_transcript_23223;F01_transcript_43937;F01_transcript_12904;F01_transcript_16348;F01_transcript_45779;F01_transcript_12606;F01_transcript_12727;F01_transcript_34782;F01_…
Biological Process: regulation of transcription from RNA polymerase II promoter in response to salt stress (GO:0061416);	2	F01_transcript_8289;F01_transcript_7344
Biological Process: regulation of transcription, DNA-templated (GO:0006355);	820	F01_transcript_16206;F01_transcript_33591;F01_transcript_23924;F01_transcript_1088;F01_transcript_22572;F01_transcript_1649;F01_transcript_22845;F01_transcript_50278;F01_transcript_37644;F01_transcript_22636;F01_transcript_29902;F01_transcript_31442;F01_transcript_18841;F01_transcript_40444;F01_transcript_33686;F01_transcript_4103;F01_transcript_29466;F01_transcript_11268;F01_transcript_2532;F01_…
Biological Process: regulation of translation (GO:0006417);	12	F01_transcript_37904;F01_transcript_23392;F01_transcript_14320;F01_transcript_22601;F01_transcript_35963;F01_transcript_44627;F01_transcript_19997;F01_transcript_28821;F01_transcript_15312;F01_transcript_18831;F01_transcript_34602;F01_transcript_43039
Biological Process: regulation of translational fidelity (GO:0006450);	40	F01_transcript_29364;F01_transcript_42599;F01_transcript_11769;F01_transcript_1181;F01_transcript_13574;F01_transcript_19332;F01_transcript_52050;F01_transcript_45993;F01_transcript_30719;F01_transcript_52731;F01_transcript_1590;F01_transcript_31187;F01_transcript_33113;F01_transcript_13906;F01_transcript_33216;F01_transcript_15482;F01_transcript_42876;F01_transcript_52054;F01_transcript_34229;F0…
Biological Process: regulation of translational initiation (GO:0006446);	39	F01_transcript_15933;F01_transcript_19080;F01_transcript_49196;F01_transcript_38537;F01_transcript_14915;F01_transcript_39423;F01_transcript_39139;F01_transcript_47291;F01_transcript_17601;F01_transcript_29150;F01_transcript_9707;F01_transcript_21890;F01_transcript_2410;F01_transcript_25936;F01_transcript_34486;F01_transcript_39525;F01_transcript_46453;F01_transcript_19894;F01_transcript_48068;F0…
Biological Process: regulation of vacuole fusion, non-autophagic (GO:0032889);	4	F01_transcript_45327;F01_transcript_44143;F01_transcript_19228;F01_transcript_29149
Biological Process: regulation of vernalization response (GO:0010219);	2	F01_transcript_14039;F01_transcript_34014
Biological Process: regulation of vesicle fusion (GO:0031338);	13	F01_transcript_41864;F01_transcript_36014;F01_transcript_17311;F01_transcript_42980;F01_transcript_3474;F01_transcript_23506;F01_transcript_19363;F01_transcript_9330;F01_transcript_12619;F01_transcript_8896;F01_transcript_38355;F01_transcript_23856;F01_transcript_45528
Biological Process: regulation of vesicle targeting, to, from or within Golgi (GO:0048209);	1	F01_transcript_20090
Biological Process: regulation of vesicle-mediated transport (GO:0060627);	1	F01_transcript_49036
Biological Process: removal of RNA primer involved in mitotic DNA replication (GO:1903469);	1	F01_transcript_15949
Biological Process: removal of superoxide radicals (GO:0019430);	16	F01_transcript_27572;F01_transcript_10801;F01_transcript_47956;F01_transcript_23188;F01_transcript_17642;F01_transcript_50587;F01_transcript_25932;F01_transcript_32276;F01_transcript_42577;F01_transcript_16364;F01_transcript_20153;F01_transcript_51202;F01_transcript_31195;F01_transcript_12187;F01_transcript_43765;F01_transcript_44312
Biological Process: reproduction (GO:0000003);	3	F01_transcript_49881;F01_transcript_21282;F01_transcript_42953
Biological Process: reproductive shoot system development (GO:0090567);	1	F01_transcript_21291
Biological Process: reproductive structure development (GO:0048608);	5	F01_transcript_41292;F01_transcript_44095;F01_transcript_16509;F01_transcript_14865;F01_transcript_51811
Biological Process: resolution of meiotic recombination intermediates (GO:0000712);	3	F01_transcript_48762;F01_transcript_16559;F01_transcript_28175
Biological Process: resolution of recombination intermediates (GO:0071139);	3	F01_transcript_28354;F01_transcript_16740;F01_transcript_26662
Biological Process: respiratory chain complex IV assembly (GO:0008535);	1	F01_transcript_41361
Biological Process: respiratory electron transport chain (GO:0022904);	1	F01_transcript_22272
Biological Process: response to UV (GO:0009411);	4	F01_transcript_37456;F01_transcript_839;F01_transcript_877;F01_transcript_15287
Biological Process: response to UV-B (GO:0010224);	14	F01_transcript_40392;F01_transcript_37585;F01_transcript_18995;F01_transcript_35419;F01_transcript_37529;F01_transcript_45780;F01_transcript_41565;F01_transcript_34626;F01_transcript_19738;F01_transcript_9386;F01_transcript_37852;F01_transcript_16699;F01_transcript_3196;F01_transcript_14328
Biological Process: response to UV-C (GO:0010225);	3	F01_transcript_3196;F01_transcript_37852;F01_transcript_37585
Biological Process: response to abiotic stimulus (GO:0009628);	12	F01_transcript_1264;F01_transcript_1196;F01_transcript_36761;F01_transcript_27633;F01_transcript_13376;F01_transcript_25172;F01_transcript_25830;F01_transcript_34905;F01_transcript_14623;F01_transcript_12868;F01_transcript_40934;F01_transcript_22972
Biological Process: response to abscisic acid (GO:0009737);	55	F01_transcript_18995;F01_transcript_5671;F01_transcript_48695;F01_transcript_38840;F01_transcript_21070;F01_transcript_47256;F01_transcript_3106;F01_transcript_21495;F01_transcript_44393;F01_transcript_24326;F01_transcript_21259;F01_transcript_46365;F01_transcript_17001;F01_transcript_4463;F01_transcript_46966;F01_transcript_38564;F01_transcript_29103;F01_transcript_48193;F01_transcript_50116;F01…
Biological Process: response to acid chemical (GO:0001101);	6	F01_transcript_18153;F01_transcript_14786;F01_transcript_28538;F01_transcript_52606;F01_transcript_35836;F01_transcript_38230
Biological Process: response to aluminum ion (GO:0010044);	2	F01_transcript_44233;F01_transcript_43826
Biological Process: response to arsenic-containing substance (GO:0046685);	4	F01_transcript_1329;F01_transcript_1397;F01_transcript_7511;F01_transcript_1078
Biological Process: response to auxin (GO:0009733);	34	F01_transcript_2614;F01_transcript_850;F01_transcript_17833;F01_transcript_14216;F01_transcript_24295;F01_transcript_40361;F01_transcript_3457;F01_transcript_42019;F01_transcript_10506;F01_transcript_44308;F01_transcript_30026;F01_transcript_9679;F01_transcript_15378;F01_transcript_38064;F01_transcript_2110;F01_transcript_12058;F01_transcript_38520;F01_transcript_38307;F01_transcript_27997;F01_tr…
Biological Process: response to bacterium (GO:0009617);	13	F01_transcript_50072;F01_transcript_13777;F01_transcript_2258;F01_transcript_32753;F01_transcript_32688;F01_transcript_4213;F01_transcript_4164;F01_transcript_38832;F01_transcript_4134;F01_transcript_17042;F01_transcript_30656;F01_transcript_43611;F01_transcript_7913
Biological Process: response to biotic stimulus (GO:0009607);	41	F01_transcript_4358;F01_transcript_49312;F01_transcript_43293;F01_transcript_12292;F01_transcript_6491;F01_transcript_12254;F01_transcript_42142;F01_transcript_50093;F01_transcript_25765;F01_transcript_15203;F01_transcript_38764;F01_transcript_25802;F01_transcript_18135;F01_transcript_28043;F01_transcript_7578;F01_transcript_42398;F01_transcript_40490;F01_transcript_38067;F01_transcript_37393;F01…
Biological Process: response to blue light (GO:0009637);	28	F01_transcript_875;F01_transcript_35420;F01_transcript_34035;F01_transcript_14791;F01_transcript_794;F01_transcript_41779;F01_transcript_34942;F01_transcript_805;F01_transcript_862;F01_transcript_829;F01_transcript_700;F01_transcript_26894;F01_transcript_890;F01_transcript_38736;F01_transcript_936;F01_transcript_51820;F01_transcript_49804;F01_transcript_19697;F01_transcript_45136;F01_transcript_3…
Biological Process: response to boron-containing substance (GO:0010036);	1	F01_transcript_7511
Biological Process: response to brassinosteroid (GO:0009741);	9	F01_transcript_16316;F01_transcript_49313;F01_transcript_2760;F01_transcript_25453;F01_transcript_25494;F01_transcript_17524;F01_transcript_2840;F01_transcript_17195;F01_transcript_1485
Biological Process: response to cadmium ion (GO:0046686);	28	F01_transcript_9365;F01_transcript_37032;F01_transcript_23602;F01_transcript_11177;F01_transcript_50162;F01_transcript_42479;F01_transcript_25609;F01_transcript_48937;F01_transcript_28668;F01_transcript_17624;F01_transcript_52348;F01_transcript_25317;F01_transcript_12231;F01_transcript_11911;F01_transcript_46330;F01_transcript_44554;F01_transcript_10855;F01_transcript_19953;F01_transcript_34998;F…
Biological Process: response to carbohydrate (GO:0009743);	1	F01_transcript_52606
Biological Process: response to carbon dioxide (GO:0010037);	6	F01_transcript_31980;F01_transcript_684;F01_transcript_1074;F01_transcript_32166;F01_transcript_30577;F01_transcript_16032
Biological Process: response to chemical (GO:0042221);	2	F01_transcript_1196;F01_transcript_22972
Biological Process: response to cisplatin (GO:0072718);	1	F01_transcript_44233
Biological Process: response to cold (GO:0009409);	32	F01_transcript_805;F01_transcript_49357;F01_transcript_50963;F01_transcript_13185;F01_transcript_27935;F01_transcript_12356;F01_transcript_14791;F01_transcript_23602;F01_transcript_39473;F01_transcript_1002;F01_transcript_11129;F01_transcript_19697;F01_transcript_32384;F01_transcript_15312;F01_transcript_36870;F01_transcript_34942;F01_transcript_700;F01_transcript_48773;F01_transcript_17158;F01_t…
Biological Process: response to continuous far red light stimulus by the high-irradiance response system (GO:0010201);	3	F01_transcript_1078;F01_transcript_1329;F01_transcript_1397
Biological Process: response to copper ion (GO:0046688);	1	F01_transcript_8507
Biological Process: response to cytokinin (GO:0009735);	61	F01_transcript_37400;F01_transcript_51884;F01_transcript_48891;F01_transcript_42408;F01_transcript_47011;F01_transcript_3745;F01_transcript_30645;F01_transcript_23097;F01_transcript_15999;F01_transcript_24734;F01_transcript_10662;F01_transcript_29152;F01_transcript_1065;F01_transcript_30643;F01_transcript_49939;F01_transcript_7524;F01_transcript_29684;F01_transcript_37834;F01_transcript_28944;F01…
Biological Process: response to desiccation (GO:0009269);	14	F01_transcript_41642;F01_transcript_48183;F01_transcript_24739;F01_transcript_32395;F01_transcript_26414;F01_transcript_45924;F01_transcript_32275;F01_transcript_10591;F01_transcript_37066;F01_transcript_47304;F01_transcript_12146;F01_transcript_10946;F01_transcript_47236;F01_transcript_22476
Biological Process: response to endoplasmic reticulum stress (GO:0034976);	15	F01_transcript_7379;F01_transcript_9863;F01_transcript_50193;F01_transcript_12996;F01_transcript_18096;F01_transcript_44077;F01_transcript_25493;F01_transcript_46406;F01_transcript_51840;F01_transcript_8139;F01_transcript_10219;F01_transcript_9764;F01_transcript_21936;F01_transcript_29698;F01_transcript_9510
Biological Process: response to ethylene (GO:0009723);	14	F01_transcript_25494;F01_transcript_44604;F01_transcript_25453;F01_transcript_27997;F01_transcript_9802;F01_transcript_48297;F01_transcript_49313;F01_transcript_2760;F01_transcript_16316;F01_transcript_10567;F01_transcript_1863;F01_transcript_30992;F01_transcript_2840;F01_transcript_40563
Biological Process: response to external stimulus (GO:0009605);	5	F01_transcript_2219;F01_transcript_24332;F01_transcript_45209;F01_transcript_41641;F01_transcript_3144
Biological Process: response to extracellular stimulus (GO:0009991);	2	F01_transcript_9802;F01_transcript_48297
Biological Process: response to far red light (GO:0010218);	22	F01_transcript_34035;F01_transcript_2467;F01_transcript_41779;F01_transcript_14791;F01_transcript_805;F01_transcript_862;F01_transcript_34942;F01_transcript_890;F01_transcript_700;F01_transcript_38736;F01_transcript_936;F01_transcript_19697;F01_transcript_14339;F01_transcript_987;F01_transcript_45136;F01_transcript_33664;F01_transcript_20824;F01_transcript_33070;F01_transcript_44815;F01_transcrip…
Biological Process: response to flooding (GO:0009413);	1	F01_transcript_33744
Biological Process: response to freezing (GO:0050826);	2	F01_transcript_49890;F01_transcript_35330
Biological Process: response to fructose (GO:0009750);	2	F01_transcript_12304;F01_transcript_22260
Biological Process: response to fungus (GO:0009620);	14	F01_transcript_2258;F01_transcript_13002;F01_transcript_40783;F01_transcript_18306;F01_transcript_32688;F01_transcript_40725;F01_transcript_38520;F01_transcript_50296;F01_transcript_10469;F01_transcript_15855;F01_transcript_22472;F01_transcript_7950;F01_transcript_8690;F01_transcript_40079
Biological Process: response to gamma radiation (GO:0010332);	11	F01_transcript_43826;F01_transcript_45356;F01_transcript_38828;F01_transcript_25774;F01_transcript_26798;F01_transcript_20380;F01_transcript_23779;F01_transcript_22458;F01_transcript_28711;F01_transcript_45780;F01_transcript_35675
Biological Process: response to gibberellin (GO:0009739);	6	F01_transcript_579;F01_transcript_588;F01_transcript_24295;F01_transcript_38777;F01_transcript_38064;F01_transcript_16604
Biological Process: response to glucose (GO:0009749);	7	F01_transcript_9466;F01_transcript_52655;F01_transcript_9218;F01_transcript_33744;F01_transcript_46365;F01_transcript_9616;F01_transcript_12304
Biological Process: response to gravity (GO:0009629);	1	F01_transcript_2219
Biological Process: response to heat (GO:0009408);	65	F01_transcript_1065;F01_transcript_48667;F01_transcript_45113;F01_transcript_52843;F01_transcript_52470;F01_transcript_2015;F01_transcript_47289;F01_transcript_32307;F01_transcript_9624;F01_transcript_36772;F01_transcript_6179;F01_transcript_24476;F01_transcript_38567;F01_transcript_9298;F01_transcript_20879;F01_transcript_7140;F01_transcript_11387;F01_transcript_32315;F01_transcript_6354;F01_tra…
Biological Process: response to herbivore (GO:0080027);	1	F01_transcript_47845
Biological Process: response to high light intensity (GO:0009644);	1	F01_transcript_37784
Biological Process: response to hormone (GO:0009725);	30	F01_transcript_44371;F01_transcript_14051;F01_transcript_20165;F01_transcript_2258;F01_transcript_3359;F01_transcript_13680;F01_transcript_3643;F01_transcript_37426;F01_transcript_2954;F01_transcript_6941;F01_transcript_3294;F01_transcript_14694;F01_transcript_2904;F01_transcript_27554;F01_transcript_45097;F01_transcript_37234;F01_transcript_2355;F01_transcript_15071;F01_transcript_13067;F01_tran…
Biological Process: response to hydrogen peroxide (GO:0042542);	19	F01_transcript_52348;F01_transcript_34942;F01_transcript_805;F01_transcript_700;F01_transcript_34035;F01_transcript_14791;F01_transcript_11177;F01_transcript_25609;F01_transcript_42479;F01_transcript_48235;F01_transcript_17709;F01_transcript_1002;F01_transcript_19697;F01_transcript_38736;F01_transcript_936;F01_transcript_21426;F01_transcript_44554;F01_transcript_33664;F01_transcript_14339
Biological Process: response to hypoxia (GO:0001666);	3	F01_transcript_33744;F01_transcript_23884;F01_transcript_24987
Biological Process: response to ionizing radiation (GO:0010212);	4	F01_transcript_14585;F01_transcript_30419;F01_transcript_45331;F01_transcript_20863
Biological Process: response to iron ion (GO:0010039);	3	F01_transcript_34998;F01_transcript_12231;F01_transcript_48937
Biological Process: response to jasmonic acid (GO:0009753);	2	F01_transcript_51615;F01_transcript_9032
Biological Process: response to karrikin (GO:0080167);	1	F01_transcript_38792
Biological Process: response to light intensity (GO:0009642);	3	F01_transcript_1299;F01_transcript_45523;F01_transcript_46508
Biological Process: response to light stimulus (GO:0009416);	27	F01_transcript_17852;F01_transcript_11291;F01_transcript_32307;F01_transcript_12209;F01_transcript_41540;F01_transcript_11958;F01_transcript_11195;F01_transcript_9466;F01_transcript_9616;F01_transcript_11897;F01_transcript_17161;F01_transcript_37060;F01_transcript_52655;F01_transcript_41987;F01_transcript_11914;F01_transcript_44221;F01_transcript_23701;F01_transcript_23602;F01_transcript_11943;F0…
Biological Process: response to lipid (GO:0033993);	3	F01_transcript_15071;F01_transcript_743;F01_transcript_2904
Biological Process: response to lithium ion (GO:0010226);	1	F01_transcript_10312
Biological Process: response to low fluence blue light stimulus by blue low-fluence system (GO:0010244);	2	F01_transcript_9218;F01_transcript_24734
Biological Process: response to manganese ion (GO:0010042);	1	F01_transcript_8507
Biological Process: response to mannitol (GO:0010555);	1	F01_transcript_33744
Biological Process: response to metal ion (GO:0010038);	4	F01_transcript_39961;F01_transcript_50842;F01_transcript_52356;F01_transcript_6850
Biological Process: response to microbial phytotoxin (GO:0010188);	1	F01_transcript_1299
Biological Process: response to molecule of bacterial origin (GO:0002237);	3	F01_transcript_9466;F01_transcript_13369;F01_transcript_9616
Biological Process: response to molecule of fungal origin (GO:0002238);	1	F01_transcript_13519
Biological Process: response to nematode (GO:0009624);	1	F01_transcript_43492
Biological Process: response to nitrate (GO:0010167);	11	F01_transcript_34484;F01_transcript_40882;F01_transcript_11387;F01_transcript_10688;F01_transcript_10821;F01_transcript_1065;F01_transcript_30643;F01_transcript_25846;F01_transcript_46720;F01_transcript_8585;F01_transcript_33320
Biological Process: response to nitrate starvation (GO:0090548);	1	F01_transcript_2039
Biological Process: response to nutrient (GO:0007584);	6	F01_transcript_37810;F01_transcript_25304;F01_transcript_5856;F01_transcript_19968;F01_transcript_45450;F01_transcript_41627
Biological Process: response to organic substance (GO:0010033);	4	F01_transcript_38230;F01_transcript_35836;F01_transcript_28538;F01_transcript_18153
Biological Process: response to osmotic stress (GO:0006970);	30	F01_transcript_45996;F01_transcript_27262;F01_transcript_10518;F01_transcript_24326;F01_transcript_11254;F01_transcript_782;F01_transcript_50659;F01_transcript_34037;F01_transcript_49800;F01_transcript_24275;F01_transcript_838;F01_transcript_6354;F01_transcript_12764;F01_transcript_20927;F01_transcript_12349;F01_transcript_33552;F01_transcript_13187;F01_transcript_29152;F01_transcript_38378;F01_t…
Biological Process: response to other organism (GO:0051707);	4	F01_transcript_25830;F01_transcript_26354;F01_transcript_13376;F01_transcript_36761
Biological Process: response to oxidative stress (GO:0006979);	102	F01_transcript_37089;F01_transcript_28882;F01_transcript_11279;F01_transcript_15980;F01_transcript_7739;F01_transcript_7788;F01_transcript_27071;F01_transcript_26895;F01_transcript_12097;F01_transcript_28276;F01_transcript_23563;F01_transcript_2198;F01_transcript_18134;F01_transcript_41079;F01_transcript_3983;F01_transcript_9651;F01_transcript_26868;F01_transcript_16730;F01_transcript_10822;F01_t…
Biological Process: response to oxygen levels (GO:0070482);	2	F01_transcript_42791;F01_transcript_27657
Biological Process: response to oxygen-containing compound (GO:1901700);	8	F01_transcript_15071;F01_transcript_743;F01_transcript_38230;F01_transcript_35836;F01_transcript_2904;F01_transcript_28538;F01_transcript_14786;F01_transcript_18153
Biological Process: response to ozone (GO:0010193);	1	F01_transcript_38086
Biological Process: response to pH (GO:0009268);	4	F01_transcript_29618;F01_transcript_16419;F01_transcript_35263;F01_transcript_20841
Biological Process: response to photooxidative stress (GO:0080183);	1	F01_transcript_33011
Biological Process: response to potassium ion (GO:0035864);	1	F01_transcript_47959
Biological Process: response to reactive oxygen species (GO:0000302);	2	F01_transcript_28264;F01_transcript_35648
Biological Process: response to red light (GO:0010114);	6	F01_transcript_34033;F01_transcript_45863;F01_transcript_15704;F01_transcript_12368;F01_transcript_51820;F01_transcript_36193
Biological Process: response to red or far red light (GO:0009639);	5	F01_transcript_3144;F01_transcript_41641;F01_transcript_45209;F01_transcript_24332;F01_transcript_46634
Biological Process: response to salicylic acid (GO:0009751);	10	F01_transcript_39110;F01_transcript_14546;F01_transcript_303;F01_transcript_38696;F01_transcript_17098;F01_transcript_29115;F01_transcript_13713;F01_transcript_10312;F01_transcript_38807;F01_transcript_46183
Biological Process: response to salt stress (GO:0009651);	88	F01_transcript_37585;F01_transcript_34383;F01_transcript_32515;F01_transcript_11387;F01_transcript_40882;F01_transcript_28668;F01_transcript_17158;F01_transcript_25317;F01_transcript_34970;F01_transcript_237;F01_transcript_5562;F01_transcript_6347;F01_transcript_21423;F01_transcript_20897;F01_transcript_28599;F01_transcript_45534;F01_transcript_21345;F01_transcript_28013;F01_transcript_8169;F01_t…
Biological Process: response to selenium ion (GO:0010269);	3	F01_transcript_41506;F01_transcript_35815;F01_transcript_37557
Biological Process: response to sorbitol (GO:0072708);	1	F01_transcript_33744
Biological Process: response to starvation (GO:0042594);	16	F01_transcript_15677;F01_transcript_20373;F01_transcript_45036;F01_transcript_2;F01_transcript_1;F01_transcript_49903;F01_transcript_48520;F01_transcript_52380;F01_transcript_18139;F01_transcript_2610;F01_transcript_2381;F01_transcript_45528;F01_transcript_23856;F01_transcript_2973;F01_transcript_39094;F01_transcript_31720
Biological Process: response to stimulus (GO:0050896);	61	F01_transcript_41160;F01_transcript_17205;F01_transcript_11081;F01_transcript_25378;F01_transcript_33838;F01_transcript_13364;F01_transcript_50955;F01_transcript_11394;F01_transcript_16764;F01_transcript_27510;F01_transcript_42520;F01_transcript_16490;F01_transcript_11983;F01_transcript_9767;F01_transcript_19925;F01_transcript_8183;F01_transcript_40544;F01_transcript_47732;F01_transcript_15889;F0…
Biological Process: response to stress (GO:0006950);	123	F01_transcript_42252;F01_transcript_43041;F01_transcript_38762;F01_transcript_38149;F01_transcript_10680;F01_transcript_14542;F01_transcript_39001;F01_transcript_46827;F01_transcript_7421;F01_transcript_18281;F01_transcript_6930;F01_transcript_34897;F01_transcript_38331;F01_transcript_4948;F01_transcript_19358;F01_transcript_46858;F01_transcript_24720;F01_transcript_49418;F01_transcript_1196;F01_…
Biological Process: response to strigolactone (GO:1902347);	1	F01_transcript_52516
Biological Process: response to sucrose (GO:0009744);	3	F01_transcript_12304;F01_transcript_33744;F01_transcript_20157
Biological Process: response to temperature stimulus (GO:0009266);	6	F01_transcript_45738;F01_transcript_49418;F01_transcript_46980;F01_transcript_9825;F01_transcript_24070;F01_transcript_42355
Biological Process: response to toxic substance (GO:0009636);	5	F01_transcript_782;F01_transcript_51274;F01_transcript_13187;F01_transcript_17158;F01_transcript_32384
Biological Process: response to unfolded protein (GO:0006986);	6	F01_transcript_11878;F01_transcript_22758;F01_transcript_44803;F01_transcript_49849;F01_transcript_45944;F01_transcript_29575
Biological Process: response to very low fluence red light stimulus (GO:0010203);	3	F01_transcript_1078;F01_transcript_1397;F01_transcript_1329
Biological Process: response to very low light intensity stimulus (GO:0055122);	2	F01_transcript_31545;F01_transcript_25445
Biological Process: response to virus (GO:0009615);	2	F01_transcript_48329;F01_transcript_4472
Biological Process: response to water (GO:0009415);	4	F01_transcript_41846;F01_transcript_28572;F01_transcript_18392;F01_transcript_11282
Biological Process: response to water deprivation (GO:0009414);	45	F01_transcript_41627;F01_transcript_52607;F01_transcript_37810;F01_transcript_3077;F01_transcript_46365;F01_transcript_3338;F01_transcript_5848;F01_transcript_29103;F01_transcript_10688;F01_transcript_2535;F01_transcript_10821;F01_transcript_32384;F01_transcript_18003;F01_transcript_27997;F01_transcript_37272;F01_transcript_23722;F01_transcript_18368;F01_transcript_45450;F01_transcript_30859;F01_…
Biological Process: response to wounding (GO:0009611);	27	F01_transcript_30055;F01_transcript_23866;F01_transcript_7030;F01_transcript_18640;F01_transcript_676;F01_transcript_43157;F01_transcript_18141;F01_transcript_49112;F01_transcript_50682;F01_transcript_13541;F01_transcript_38489;F01_transcript_2559;F01_transcript_40750;F01_transcript_35360;F01_transcript_19195;F01_transcript_12450;F01_transcript_43860;F01_transcript_12760;F01_transcript_40446;F01_…
Biological Process: response to zinc ion (GO:0010043);	5	F01_transcript_8507;F01_transcript_39693;F01_transcript_2751;F01_transcript_34533;F01_transcript_14124
Biological Process: retrograde protein transport, ER to cytosol (GO:0030970);	2	F01_transcript_25496;F01_transcript_38488
Biological Process: retrograde transport, endosome to Golgi (GO:0042147);	26	F01_transcript_31097;F01_transcript_16207;F01_transcript_42352;F01_transcript_31919;F01_transcript_49463;F01_transcript_3890;F01_transcript_26314;F01_transcript_43802;F01_transcript_11977;F01_transcript_23409;F01_transcript_52240;F01_transcript_52807;F01_transcript_23403;F01_transcript_27420;F01_transcript_49129;F01_transcript_1857;F01_transcript_48447;F01_transcript_1792;F01_transcript_10503;F01…
Biological Process: retrograde transport, vesicle recycling within Golgi (GO:0000301);	6	F01_transcript_3731;F01_transcript_52780;F01_transcript_46969;F01_transcript_3714;F01_transcript_29710;F01_transcript_46824
Biological Process: retrograde vesicle-mediated transport, Golgi to ER (GO:0006890);	34	F01_transcript_3634;F01_transcript_3287;F01_transcript_7309;F01_transcript_6827;F01_transcript_35874;F01_transcript_52780;F01_transcript_851;F01_transcript_39392;F01_transcript_12690;F01_transcript_48976;F01_transcript_26683;F01_transcript_11003;F01_transcript_29710;F01_transcript_38455;F01_transcript_756;F01_transcript_40845;F01_transcript_43438;F01_transcript_35060;F01_transcript_7987;F01_trans…
Biological Process: rhamnogalacturonan I side chain metabolic process (GO:0010400);	2	F01_transcript_51267;F01_transcript_44028
Biological Process: riboflavin biosynthetic process (GO:0009231);	11	F01_transcript_7852;F01_transcript_7829;F01_transcript_21100;F01_transcript_15402;F01_transcript_33777;F01_transcript_19073;F01_transcript_43006;F01_transcript_29792;F01_transcript_33118;F01_transcript_21126;F01_transcript_12825
Biological Process: ribonucleoprotein complex assembly (GO:0022618);	4	F01_transcript_17640;F01_transcript_12466;F01_transcript_25969;F01_transcript_45137
Biological Process: ribonucleoside monophosphate biosynthetic process (GO:0009156);	3	F01_transcript_10293;F01_transcript_19768;F01_transcript_17695
Biological Process: ribophagy (GO:0034517);	2	F01_transcript_25496;F01_transcript_38488
Biological Process: ribosomal large subunit assembly (GO:0000027);	8	F01_transcript_11981;F01_transcript_46324;F01_transcript_51334;F01_transcript_51305;F01_transcript_32987;F01_transcript_49349;F01_transcript_41399;F01_transcript_46035
Biological Process: ribosomal large subunit biogenesis (GO:0042273);	16	F01_transcript_46763;F01_transcript_31555;F01_transcript_17105;F01_transcript_35347;F01_transcript_12352;F01_transcript_27042;F01_transcript_33488;F01_transcript_9900;F01_transcript_16482;F01_transcript_11193;F01_transcript_10569;F01_transcript_25302;F01_transcript_28072;F01_transcript_21057;F01_transcript_35763;F01_transcript_41265
Biological Process: ribosomal large subunit export from nucleus (GO:0000055);	5	F01_transcript_20022;F01_transcript_28030;F01_transcript_27042;F01_transcript_12597;F01_transcript_11193
Biological Process: ribosomal protein import into nucleus (GO:0006610);	37	F01_transcript_25327;F01_transcript_1362;F01_transcript_24563;F01_transcript_13028;F01_transcript_20800;F01_transcript_39651;F01_transcript_18673;F01_transcript_38337;F01_transcript_28345;F01_transcript_19258;F01_transcript_3080;F01_transcript_30915;F01_transcript_48919;F01_transcript_37451;F01_transcript_28214;F01_transcript_30148;F01_transcript_43592;F01_transcript_18579;F01_transcript_19112;F0…
Biological Process: ribosomal small subunit assembly (GO:0000028);	13	F01_transcript_48224;F01_transcript_44990;F01_transcript_43893;F01_transcript_12128;F01_transcript_12080;F01_transcript_27781;F01_transcript_45973;F01_transcript_28138;F01_transcript_12066;F01_transcript_11383;F01_transcript_17235;F01_transcript_48491;F01_transcript_45227
Biological Process: ribosomal small subunit biogenesis (GO:0042274);	2	F01_transcript_42336;F01_transcript_37048
Biological Process: ribosomal small subunit export from nucleus (GO:0000056);	2	F01_transcript_28030;F01_transcript_20022
Biological Process: ribosomal subunit export from nucleus (GO:0000054);	2	F01_transcript_35067;F01_transcript_12052
Biological Process: ribosome biogenesis (GO:0042254);	34	F01_transcript_37724;F01_transcript_30620;F01_transcript_26517;F01_transcript_11890;F01_transcript_52152;F01_transcript_11818;F01_transcript_33831;F01_transcript_26204;F01_transcript_26906;F01_transcript_12746;F01_transcript_10874;F01_transcript_24129;F01_transcript_38325;F01_transcript_35416;F01_transcript_31456;F01_transcript_41292;F01_transcript_40201;F01_transcript_52709;F01_transcript_13359;…
Biological Process: ribosome disassembly (GO:0032790);	3	F01_transcript_18004;F01_transcript_24064;F01_transcript_4337
Biological Process: ribosome-associated ubiquitin-dependent protein catabolic process (GO:1990116);	2	F01_transcript_25496;F01_transcript_38488
Biological Process: root cap development (GO:0048829);	3	F01_transcript_40361;F01_transcript_3457;F01_transcript_3472
Biological Process: root development (GO:0048364);	52	F01_transcript_5320;F01_transcript_22255;F01_transcript_37834;F01_transcript_37863;F01_transcript_20819;F01_transcript_49313;F01_transcript_8585;F01_transcript_23938;F01_transcript_33384;F01_transcript_33784;F01_transcript_32063;F01_transcript_51884;F01_transcript_23167;F01_transcript_24688;F01_transcript_12675;F01_transcript_3745;F01_transcript_2760;F01_transcript_47011;F01_transcript_35198;F01_…
Biological Process: root epidermal cell differentiation (GO:0010053);	10	F01_transcript_33320;F01_transcript_12231;F01_transcript_1065;F01_transcript_30643;F01_transcript_34998;F01_transcript_10821;F01_transcript_10688;F01_transcript_40882;F01_transcript_11387;F01_transcript_48937
Biological Process: root hair cell differentiation (GO:0048765);	6	F01_transcript_9679;F01_transcript_445;F01_transcript_14216;F01_transcript_16987;F01_transcript_29529;F01_transcript_9171
Biological Process: root hair cell tip growth (GO:0048768);	2	F01_transcript_37062;F01_transcript_5702
Biological Process: root hair elongation (GO:0048767);	11	F01_transcript_50920;F01_transcript_35730;F01_transcript_29175;F01_transcript_3703;F01_transcript_15812;F01_transcript_3338;F01_transcript_44611;F01_transcript_35064;F01_transcript_52607;F01_transcript_49732;F01_transcript_28117
Biological Process: root meristem specification (GO:0010071);	2	F01_transcript_40361;F01_transcript_3457
Biological Process: root morphogenesis (GO:0010015);	1	F01_transcript_13369
Biological Process: salicylic acid biosynthetic process (GO:0009697);	1	F01_transcript_1299
Biological Process: salicylic acid mediated signaling pathway (GO:0009863);	4	F01_transcript_13869;F01_transcript_676;F01_transcript_40563;F01_transcript_51956
Biological Process: secondary growth (GO:0080117);	7	F01_transcript_51274;F01_transcript_24275;F01_transcript_42801;F01_transcript_782;F01_transcript_13187;F01_transcript_49800;F01_transcript_37690
Biological Process: secondary metabolic process (GO:0019748);	5	F01_transcript_20345;F01_transcript_41384;F01_transcript_28443;F01_transcript_46601;F01_transcript_41331
Biological Process: secondary metabolite biosynthetic process (GO:0044550);	61	F01_transcript_21507;F01_transcript_38257;F01_transcript_18200;F01_transcript_7783;F01_transcript_46766;F01_transcript_33369;F01_transcript_1678;F01_transcript_9578;F01_transcript_19519;F01_transcript_22424;F01_transcript_24095;F01_transcript_8157;F01_transcript_12633;F01_transcript_8960;F01_transcript_39523;F01_transcript_7422;F01_transcript_8702;F01_transcript_20196;F01_transcript_30906;F01_tra…
Biological Process: secondary shoot formation (GO:0010223);	3	F01_transcript_48895;F01_transcript_4221;F01_transcript_25247
Biological Process: secretion by cell (GO:0032940);	2	F01_transcript_14764;F01_transcript_274
Biological Process: seed coat development (GO:0010214);	8	F01_transcript_45440;F01_transcript_19991;F01_transcript_47115;F01_transcript_7221;F01_transcript_13694;F01_transcript_32715;F01_transcript_16272;F01_transcript_39339
Biological Process: seed development (GO:0048316);	11	F01_transcript_47703;F01_transcript_45605;F01_transcript_50552;F01_transcript_25471;F01_transcript_26850;F01_transcript_42197;F01_transcript_48813;F01_transcript_46309;F01_transcript_16666;F01_transcript_32876;F01_transcript_32063
Biological Process: seed dormancy process (GO:0010162);	3	F01_transcript_33976;F01_transcript_2450;F01_transcript_42887
Biological Process: seed germination (GO:0009845);	36	F01_transcript_27892;F01_transcript_23899;F01_transcript_30172;F01_transcript_45440;F01_transcript_26326;F01_transcript_47703;F01_transcript_29152;F01_transcript_36778;F01_transcript_49771;F01_transcript_30747;F01_transcript_3782;F01_transcript_22262;F01_transcript_32715;F01_transcript_52471;F01_transcript_2786;F01_transcript_35144;F01_transcript_6354;F01_transcript_16474;F01_transcript_25086;F01…
Biological Process: seed maturation (GO:0010431);	8	F01_transcript_3330;F01_transcript_29688;F01_transcript_25386;F01_transcript_9507;F01_transcript_34383;F01_transcript_3066;F01_transcript_34216;F01_transcript_3990
Biological Process: seed morphogenesis (GO:0048317);	1	F01_transcript_33744
Biological Process: selenium compound metabolic process (GO:0001887);	4	F01_transcript_37557;F01_transcript_41506;F01_transcript_35815;F01_transcript_21225
Biological Process: selenocysteinyl-tRNA(Sec) biosynthetic process (GO:0097056);	6	F01_transcript_25349;F01_transcript_23397;F01_transcript_2935;F01_transcript_51240;F01_transcript_18818;F01_transcript_35489
Biological Process: sepal development (GO:0048442);	2	F01_transcript_14039;F01_transcript_34014
Biological Process: serine family amino acid biosynthetic process (GO:0009070);	2	F01_transcript_52131;F01_transcript_24284
Biological Process: seryl-tRNA aminoacylation (GO:0006434);	6	F01_transcript_25349;F01_transcript_23397;F01_transcript_51240;F01_transcript_2935;F01_transcript_35489;F01_transcript_18818
Biological Process: sexual reproduction (GO:0019953);	8	F01_transcript_14936;F01_transcript_11648;F01_transcript_11638;F01_transcript_36727;F01_transcript_5942;F01_transcript_42070;F01_transcript_39070;F01_transcript_34296
Biological Process: shade avoidance (GO:0009641);	2	F01_transcript_4543;F01_transcript_42814
Biological Process: shikimate biosynthetic process (GO:0033587);	2	F01_transcript_9678;F01_transcript_26415
Biological Process: shikimate metabolic process (GO:0019632);	6	F01_transcript_31915;F01_transcript_49935;F01_transcript_44328;F01_transcript_30167;F01_transcript_20096;F01_transcript_37960
Biological Process: shoot system development (GO:0048367);	24	F01_transcript_51811;F01_transcript_46309;F01_transcript_41503;F01_transcript_3814;F01_transcript_37220;F01_transcript_20316;F01_transcript_1761;F01_transcript_37834;F01_transcript_17153;F01_transcript_3455;F01_transcript_39612;F01_transcript_23097;F01_transcript_14865;F01_transcript_2781;F01_transcript_51884;F01_transcript_32063;F01_transcript_24448;F01_transcript_46936;F01_transcript_39615;F01_…
Biological Process: shoot system morphogenesis (GO:0010016);	2	F01_transcript_3287;F01_transcript_3634
Biological Process: short-day photoperiodism, flowering (GO:0048575);	1	F01_transcript_52029
Biological Process: sialylation (GO:0097503);	1	F01_transcript_15062
Biological Process: sieve element differentiation (GO:0090603);	3	F01_transcript_5320;F01_transcript_39362;F01_transcript_36464
Biological Process: signal peptide processing (GO:0006465);	37	F01_transcript_21040;F01_transcript_51432;F01_transcript_50987;F01_transcript_20785;F01_transcript_23144;F01_transcript_38773;F01_transcript_2772;F01_transcript_49913;F01_transcript_44845;F01_transcript_25035;F01_transcript_28182;F01_transcript_6678;F01_transcript_19591;F01_transcript_37156;F01_transcript_22190;F01_transcript_41605;F01_transcript_8518;F01_transcript_16772;F01_transcript_6307;F01_…
Biological Process: signal transduction (GO:0007165);	151	F01_transcript_10766;F01_transcript_4712;F01_transcript_33680;F01_transcript_1645;F01_transcript_31544;F01_transcript_24178;F01_transcript_48369;F01_transcript_39080;F01_transcript_8725;F01_transcript_31945;F01_transcript_24066;F01_transcript_7323;F01_transcript_4763;F01_transcript_27773;F01_transcript_45209;F01_transcript_32367;F01_transcript_49452;F01_transcript_44708;F01_transcript_6072;F01_tr…
Biological Process: signal transduction by protein phosphorylation (GO:0023014);	76	F01_transcript_28120;F01_transcript_1264;F01_transcript_20504;F01_transcript_49704;F01_transcript_51326;F01_transcript_29964;F01_transcript_13404;F01_transcript_3863;F01_transcript_44687;F01_transcript_12813;F01_transcript_32232;F01_transcript_782;F01_transcript_30442;F01_transcript_17884;F01_transcript_13846;F01_transcript_39031;F01_transcript_50216;F01_transcript_3052;F01_transcript_1078;F01_tr…
Biological Process: simple leaf morphogenesis (GO:0060776);	2	F01_transcript_29224;F01_transcript_23379
Biological Process: single organism reproductive process (GO:0044702);	6	F01_transcript_16731;F01_transcript_22036;F01_transcript_134;F01_transcript_41292;F01_transcript_41503;F01_transcript_49403
Biological Process: single-multicellular organism process (GO:0044707);	3	F01_transcript_21981;F01_transcript_47934;F01_transcript_39543
Biological Process: single-organism biosynthetic process (GO:0044711);	2	F01_transcript_24369;F01_transcript_45572
Biological Process: single-organism cellular localization (GO:1902580);	1	F01_transcript_33861
Biological Process: single-organism cellular process (GO:0044763);	43	F01_transcript_47611;F01_transcript_45009;F01_transcript_38230;F01_transcript_27780;F01_transcript_52363;F01_transcript_28537;F01_transcript_39675;F01_transcript_22437;F01_transcript_40842;F01_transcript_21459;F01_transcript_52499;F01_transcript_24448;F01_transcript_46936;F01_transcript_22978;F01_transcript_16545;F01_transcript_13376;F01_transcript_27633;F01_transcript_36761;F01_transcript_41546;…
Biological Process: single-organism developmental process (GO:0044767);	24	F01_transcript_46735;F01_transcript_39543;F01_transcript_37041;F01_transcript_20433;F01_transcript_43429;F01_transcript_39368;F01_transcript_31723;F01_transcript_4012;F01_transcript_27673;F01_transcript_10004;F01_transcript_7885;F01_transcript_472;F01_transcript_21459;F01_transcript_45683;F01_transcript_7945;F01_transcript_21770;F01_transcript_47934;F01_transcript_47798;F01_transcript_34354;F01_t…
Biological Process: single-organism metabolic process (GO:0044710);	38	F01_transcript_11062;F01_transcript_37116;F01_transcript_49566;F01_transcript_17260;F01_transcript_8333;F01_transcript_40196;F01_transcript_6940;F01_transcript_24558;F01_transcript_40170;F01_transcript_35660;F01_transcript_6879;F01_transcript_45384;F01_transcript_2528;F01_transcript_27780;F01_transcript_38261;F01_transcript_36550;F01_transcript_34377;F01_transcript_22437;F01_transcript_6605;F01_t…
Biological Process: single-organism process (GO:0044699);	54	F01_transcript_47776;F01_transcript_25070;F01_transcript_29078;F01_transcript_14161;F01_transcript_5955;F01_transcript_2707;F01_transcript_13615;F01_transcript_13558;F01_transcript_45125;F01_transcript_15056;F01_transcript_43688;F01_transcript_13381;F01_transcript_44586;F01_transcript_21527;F01_transcript_25848;F01_transcript_41696;F01_transcript_42850;F01_transcript_27458;F01_transcript_18906;F0…
Biological Process: single-organism transport (GO:0044765);	1	F01_transcript_21104
Biological Process: siroheme biosynthetic process (GO:0019354);	2	F01_transcript_49671;F01_transcript_50726
Biological Process: sister chromatid biorientation (GO:0031134);	2	F01_transcript_25496;F01_transcript_38488
Biological Process: sister chromatid cohesion (GO:0007062);	1	F01_transcript_28354
Biological Process: skotomorphogenesis (GO:0009647);	1	F01_transcript_27239
[truncated: 2,283 more rows]
