# Supplementary material for: Full-Length Transcriptome Analysis Reveals Candidate Genes Involved in Terpenoid Biosynthesis in Artemisia argyi
Source: Front Genet. 2021 Jun 22;12:659962. doi: 10.3389/fgene.2021.659962 (PMC8258318; doi:10.3389/fgene.2021.659962)
Supplement: Supplementary Figure 1 — Flowchart of bioinformatics analysis of full-length transcriptome. [file Data_Sheet_1.ZIP › Table S5 Transcripts expressed in the root, stem and leaf tissues of A. argyi.xlsx]

## Sheet: fpkm>1
Table S5. Transcripts expressed in the root, stem and leaf tissues of A. argyi.
Gene ID	Leaf_FPKM	Root_FPKM	Stem_FPKM
F01_transcript_0	6.91333	7.92333	7.40333
F01_transcript_1	6.59667	7.36333	6.96667
F01_transcript_10	14.32	10.46	10.64
F01_transcript_10001	35.6167	86.07	47.8967
F01_transcript_10002	31.7233	9.4	19.27
F01_transcript_10004	22.1267	76.48	18.6667
F01_transcript_10006	83.25	1141.09	340.03
F01_transcript_10007	5.18	47.0433	74.7033
F01_transcript_10008	15.99	2.01	5.41667
F01_transcript_1001	7.32	9.53	12.5633
F01_transcript_10010	1501.73	1.94	173.88
F01_transcript_10011	57.1733	51.3667	11.9967
F01_transcript_10013	0.806667	56.49	3.71333
F01_transcript_10014	21.5967	32.3267	27.4133
F01_transcript_10016	4.78667	1.48333	2.53667
F01_transcript_10019	13.86	43.9633	40.16
F01_transcript_1002	2.41	0.703333	1.19667
F01_transcript_10020	476.567	13.4767	670.857
F01_transcript_10021	24.2933	2.00333	3.23
F01_transcript_10023	31.5667	35.3733	32.25
F01_transcript_10025	47.7833	30.6167	50.0967
F01_transcript_10026	29.0933	42.94	51.6667
F01_transcript_10027	23.9367	23.1767	22.4467
F01_transcript_10028	26.7067	10.5667	24.08
F01_transcript_10029	0.933333	12.2033	3.68
F01_transcript_1003	6.58667	15.3367	14.77
F01_transcript_10030	28.95	25.43	25.2733
F01_transcript_10032	33.51	11.4267	44.24
F01_transcript_10034	15.59	220.47	43.8967
F01_transcript_10035	30.2767	48.2033	57.6433
F01_transcript_10036	10.11	5.31667	9.87667
F01_transcript_10038	45.5267	1.15333	11.6467
F01_transcript_10039	59.93	25.53	37.6867
F01_transcript_1004	3.94	2.35	3.07
F01_transcript_10041	31.1767	53.5933	62.68
F01_transcript_10043	31.7667	13.3367	17.7133
F01_transcript_10045	488.963	2.98	25.47
F01_transcript_10046	20.03	20.2167	16.61
F01_transcript_1005	0.63	5.98333	5.40333
F01_transcript_10050	22.29	115.927	47.79
F01_transcript_10051	0.89	35.8733	5.12333
F01_transcript_10052	54.5167	7.71	13.5
F01_transcript_10053	119.427	357.88	339.107
F01_transcript_10054	1.16	4.26	3.37667
F01_transcript_10058	19.71	18.8733	54.72
F01_transcript_10059	7.15333	4.5	9.46333
F01_transcript_1006	7.44667	32.4233	27.4867
F01_transcript_10060	22.3933	13.4533	19.2
F01_transcript_10062	18.3967	17.4733	33.3867
F01_transcript_10063	8.32667	13.83	11.9833
F01_transcript_10065	23.9633	86.96	66.08
F01_transcript_10066	15.7	16.7467	18.6533
F01_transcript_10068	7.99333	9.71333	8.81333
F01_transcript_1007	6.97	2.93333	4.61333
F01_transcript_10070	36.1767	24.3667	39.3133
F01_transcript_10071	8.25667	3.30333	5.52667
F01_transcript_10072	27.91	49.6833	47.14
F01_transcript_10076	0.85	4.87667	2.76333
F01_transcript_10077	111.923	200.223	534.14
F01_transcript_10078	5.60333	3.63	8.2
F01_transcript_10079	77.3733	70.0933	90.6133
F01_transcript_10080	37.8967	25.09	58.68
F01_transcript_10081	0.806667	1.74	1.81333
F01_transcript_10083	2.29	44.3867	18.2667
F01_transcript_10086	34.7333	44.7833	137.65
F01_transcript_10090	7.79667	17.9333	72.02
F01_transcript_10091	51.9633	30.9167	53.4767
F01_transcript_10092	0.08	5.78333	0.103333
F01_transcript_10093	9.72	3.54667	10.6567
F01_transcript_10094	51.6133	21.1167	44.81
F01_transcript_10095	68.9567	19.4767	38.1833
F01_transcript_10096	4.70667	3.00333	5.25333
F01_transcript_10097	1.62	1.41333	1.92667
F01_transcript_10099	22.65	11.0733	28.6867
F01_transcript_101	7.94667	11.2767	9.14667
F01_transcript_10104	25.7867	12.1667	62.3433
F01_transcript_10105	21.9233	12.0533	25.0367
F01_transcript_10106	7.7	16.7367	6.84
F01_transcript_10108	7.05	21.4867	19.6367
F01_transcript_10112	20.5867	16.7867	24.76
F01_transcript_10113	35.6567	113.287	45.7433
F01_transcript_10114	9.33333	7.71667	11.3167
F01_transcript_10115	28.95	20.92	28.64
F01_transcript_10118	3.08667	27.5167	21.83
F01_transcript_10119	13.33	22.1033	22.1067
F01_transcript_1012	1.55333	1.09333	1.81667
F01_transcript_10120	3.83667	13.4233	15.7267
F01_transcript_10122	5.96333	4.04333	5.23
F01_transcript_10124	3.34333	19.8267	114.53
F01_transcript_10126	88.7267	715.69	150.16
F01_transcript_10127	237.21	1.33	11.3967
F01_transcript_10128	85.9233	81.1867	123.053
F01_transcript_1013	13.14	10.73	11.6867
F01_transcript_10131	19.1	41.9167	34.3533
F01_transcript_10132	2.57333	92.84	38.2267
F01_transcript_10133	2.53333	2.54	2.23
F01_transcript_10134	93.6733	171.673	105.943
F01_transcript_10135	2.02	6.60333	29.45
F01_transcript_10136	5.47667	26.4233	12.95
F01_transcript_10137	8.52333	31.2467	23.7867
F01_transcript_10138	33.43	18.6733	24.5
F01_transcript_10139	19.5667	15.8767	18.65
F01_transcript_10140	21.0033	3.51667	12.3267
F01_transcript_10142	9.22333	5.35	7.91667
F01_transcript_10143	29.94	19.68	27.3767
F01_transcript_10146	43.7767	21.69	34.2433
F01_transcript_10148	26.5867	16.3133	27.5267
F01_transcript_10152	22.95	39.0133	41.4367
F01_transcript_10153	27.5067	8.77667	19.5
F01_transcript_10154	5.90667	14.6367	11.9067
F01_transcript_10155	30.15	27.04	35.03
F01_transcript_10156	20.1567	113.38	16.78
F01_transcript_10159	28.4933	48.7633	63.1767
F01_transcript_10160	7.35333	17.42	16.8733
F01_transcript_10161	2.37333	6.47333	10.95
F01_transcript_10162	8.83	17.1533	8.06
F01_transcript_10163	281.53	122.393	378.58
F01_transcript_10164	16.2967	12.5	16.9433
F01_transcript_10167	18.0267	27.32	33.0067
F01_transcript_10168	8.13	6.96667	7.57333
F01_transcript_10169	621.163	483.363	745.113
F01_transcript_10171	26.4167	139.69	52.0533
F01_transcript_10172	28.29	54.3533	68.4167
F01_transcript_10173	33.0167	55.62	49.45
F01_transcript_10174	86.7233	211	170.663
F01_transcript_10176	27.73	12.3933	32.9433
F01_transcript_10179	92.65	121.793	146.02
F01_transcript_1018	12.5567	7.92	9.78667
F01_transcript_10180	1.22	12.28	99.5667
F01_transcript_10184	55.7967	39.3433	57.71
F01_transcript_10185	9.23667	12.1067	47.81
F01_transcript_10187	110.967	130.917	240.367
F01_transcript_10188	13.79	11.5533	15.41
F01_transcript_10191	65.69	23.83	15.04
F01_transcript_10192	25.38	14.6467	22.08
F01_transcript_10193	3.07667	26.5967	8.64333
F01_transcript_10194	68.4333	1.29333	23.71
F01_transcript_10195	4.15333	13.38	15.81
F01_transcript_10198	8.52	6.85333	15.42
F01_transcript_1020	6.72667	2.77667	4.78
F01_transcript_10200	51.9233	38.67	56.75
F01_transcript_10202	34.2433	61.69	41.44
F01_transcript_10204	639.317	224.477	269.847
F01_transcript_10206	76.51	14.9933	41.0333
F01_transcript_10208	31.0267	247.13	109.297
F01_transcript_1021	2.47	3.92667	4.30333
F01_transcript_10210	18.75	10.1633	14.0967
F01_transcript_10211	0	10.7667	1.93667
F01_transcript_10212	101.543	2.96333	156.223
F01_transcript_10213	37.9233	183.947	67.5967
F01_transcript_10215	2.86	25.6133	9.46667
F01_transcript_10216	33.4267	27.4167	44.9167
F01_transcript_10218	20.01	15.9667	23.2233
F01_transcript_10219	24.45	36.68	40.22
F01_transcript_10220	311.813	8.36667	409.137
F01_transcript_10221	26.1033	77.6167	124.703
F01_transcript_10222	99.18	47.87	33.5667
F01_transcript_10224	44.9333	43.26	111.453
F01_transcript_10225	15.17	63.9633	36.3467
F01_transcript_10226	88.2233	169.35	572.643
F01_transcript_10228	140.487	0.68	7.92
F01_transcript_10229	95.5767	36.6733	63.47
F01_transcript_10231	100.403	130.43	149.45
F01_transcript_10235	0.436667	143.687	2.54667
F01_transcript_10238	31.5033	17.4433	21.9133
F01_transcript_10239	60.4567	33.7067	11.5
F01_transcript_10240	174.343	3.61333	17.68
F01_transcript_10242	38.9267	2.39667	53.5133
F01_transcript_10243	35	0.536667	2.08667
F01_transcript_10244	1153.05	0.0633333	20.5967
F01_transcript_10246	8.90667	1.84667	33.63
F01_transcript_10249	135.443	130.307	443.573
F01_transcript_10251	15.31	42.8167	58.8567
F01_transcript_10252	1.52333	30.9367	6.16667
F01_transcript_10253	22.6767	39.3133	64.9033
F01_transcript_10255	29.5	76.0633	104.21
F01_transcript_10256	0.3	0.213333	2.52333
F01_transcript_1026	5.34333	3.88	4.89333
F01_transcript_10260	28.5967	62.5933	46.9433
F01_transcript_10261	7.66	0.85	4.22667
F01_transcript_10263	56.2633	37.7733	64.6033
F01_transcript_10264	29.4633	120.923	48.8967
F01_transcript_10265	14.8367	6.79667	11.41
F01_transcript_10266	37.6433	22.82	38.5833
F01_transcript_10267	28.29	19.8367	31.77
F01_transcript_10271	9.43333	31.4333	28.61
F01_transcript_10272	65.8033	36.72	53.4433
F01_transcript_10273	16.6667	9.34667	19.3367
F01_transcript_10276	1.77333	39.4333	4.84667
F01_transcript_10277	17.84	30.9067	39.4567
F01_transcript_10278	17.3167	11.64	20.29
F01_transcript_10279	78.2667	252.637	203.86
F01_transcript_10280	94.41	37.03	50.0667
F01_transcript_10282	19.74	20.13	35.8233
F01_transcript_10285	11.14	2.43667	6.49333
F01_transcript_10287	17.85	23.9833	55.6467
F01_transcript_10289	34.3733	28.93	35.7233
F01_transcript_1029	2.64	2.37	2.42
F01_transcript_10290	21.59	13.85	24.58
F01_transcript_10293	119.9	35.0433	65.4933
F01_transcript_10294	62.6033	89.3967	31.99
F01_transcript_10295	3.94667	10.0333	13.1567
F01_transcript_10296	20.57	44.2733	42.7867
F01_transcript_10297	69.1567	20.26	29.3367
F01_transcript_10298	6.37667	4.05667	5.75667
F01_transcript_10299	15.1867	17.38	17.9467
F01_transcript_103	7.86	6.91	6.67
F01_transcript_10300	0.106667	42.92	3.81333
F01_transcript_10301	10.54	3.43	4.08333
F01_transcript_10303	1.75333	34.3333	12.7067
F01_transcript_10304	6.00667	21.28	5.24
F01_transcript_10305	7.7	269.263	97.3633
F01_transcript_10306	73.26	29.6833	52.21
F01_transcript_10307	13.0433	51.02	27.6767
F01_transcript_10309	11.8667	6.53667	11.38
F01_transcript_1031	17.0533	4.15	3.40667
F01_transcript_10312	7.57667	0.1	9.60333
F01_transcript_10313	13.9633	0.61	19.4067
F01_transcript_10317	16.85	15.6167	20.0067
F01_transcript_10319	9.79	10.84	15.48
F01_transcript_10320	23.67	27.8667	36.93
F01_transcript_10321	1195.82	86.4467	131.687
F01_transcript_10323	20.58	3.85333	11.73
F01_transcript_10329	201.737	222.697	223.517
F01_transcript_10330	35.27	10.82	46.0667
F01_transcript_10331	346.297	0.306667	11.83
F01_transcript_10332	24.4467	20.3833	31.3767
F01_transcript_10333	17.17	15.6567	24.0867
F01_transcript_10337	15.0533	16.56	17.68
F01_transcript_10339	103.16	132.157	215.33
F01_transcript_10340	28.89	33.8967	55.9533
F01_transcript_10342	36.3733	17.6067	30.9933
F01_transcript_10343	67.6367	26.26	161.73
F01_transcript_10345	7.31	40.3567	21.59
F01_transcript_10346	13.5133	71.77	41.36
F01_transcript_10347	57.1967	31.37	82.91
F01_transcript_1035	1.71	1.28	1.52333
F01_transcript_10353	28.04	18.1167	43.48
F01_transcript_10355	2.57333	138.56	79.11
F01_transcript_10357	12.9333	15.7467	26.2267
F01_transcript_10359	17.3267	98.1767	59.4333
F01_transcript_1036	10.0733	29.3733	22.16
F01_transcript_10362	19.8233	42.6767	31.5633
F01_transcript_10366	9.73	54.04	56.8433
F01_transcript_10367	36.5867	22.7867	24.12
F01_transcript_10369	7.61667	5.18667	8.22
F01_transcript_1037	3.88333	0.03	0.72
F01_transcript_10371	102.507	8.3	21.0967
F01_transcript_10372	8.45667	7.66333	11.5333
F01_transcript_10373	24.5967	138.217	133.067
F01_transcript_10374	80.7133	77.4	112.473
F01_transcript_10375	2.56667	4.46667	2.83
F01_transcript_10376	26.4	33.5067	33.2067
F01_transcript_10378	1.67	32.2667	13.0333
F01_transcript_10380	8.68	16.3633	3.27333
F01_transcript_10381	15.2	58.8967	44.5367
F01_transcript_10382	30.3667	20.08	32.83
F01_transcript_10383	5.17333	32.33	18.54
F01_transcript_10387	16.5267	13.4433	37.8067
F01_transcript_10389	174.443	64.0167	121.997
F01_transcript_10393	1.89667	18.5067	8.54
F01_transcript_10395	15.2033	14.54	53.9633
F01_transcript_10396	136.163	147.803	212.69
F01_transcript_10397	58.8567	113.233	59.54
F01_transcript_10398	53.1167	20.29	73.63
F01_transcript_104	1.8	3.22667	3.34333
F01_transcript_1040	1.97333	16.1933	9.51333
F01_transcript_10400	92.14	135.657	212.727
F01_transcript_10406	26.2567	20.8267	26.59
F01_transcript_10408	185.227	141.513	80.2467
F01_transcript_10409	111.947	15.47	46.6167
F01_transcript_1041	8.41667	10.1	10.4067
F01_transcript_10410	195.2	533.883	483.567
F01_transcript_10412	4.68333	113.19	9.84333
F01_transcript_10413	505.403	10.1367	770.513
F01_transcript_10418	1.72667	28.1033	10.1
F01_transcript_10419	15.2667	24.4933	33.8967
F01_transcript_10423	27.5133	599.283	140.887
F01_transcript_10424	0	13.3267	4.77
F01_transcript_10425	4.97333	8.01	12.55
F01_transcript_10426	113.313	0.85	18.3567
F01_transcript_10427	233.09	375.337	403.217
F01_transcript_10428	2.33333	4.11333	4.38667
F01_transcript_10429	14.28	132.347	22.94
F01_transcript_10430	3.49333	0.33	0.85
F01_transcript_10431	11.4367	315.627	14.0733
F01_transcript_10432	4.42333	3.30667	5.78667
F01_transcript_10433	27.8833	16.92	24.7933
F01_transcript_10434	1.92	1.01333	1.08
F01_transcript_10435	3.41667	12.3267	13.0867
F01_transcript_10436	3.59333	0	0
F01_transcript_10438	217.513	215.087	330.343
F01_transcript_10440	2.78333	191.59	48.8033
F01_transcript_10441	27.16	15.4767	24.91
F01_transcript_10442	81.1667	161.197	158.07
F01_transcript_10444	40.6967	30.93	30.8867
F01_transcript_10447	137.077	54.8867	90.4
F01_transcript_10448	47.28	30.6	55.35
F01_transcript_10449	21.2933	25.4867	18.44
F01_transcript_10450	7.77333	0.296667	8.61
F01_transcript_10451	49.4767	19.2867	30.9767
F01_transcript_10453	20.44	24.25	27.0467
F01_transcript_10455	32.0867	62.6767	38.9233
F01_transcript_10457	13.4567	52.1933	129.68
F01_transcript_10458	1.00667	2.81667	2.83667
F01_transcript_1046	1.77667	3.12667	1.99
F01_transcript_10460	55.0567	38.36	60.0067
F01_transcript_10461	29.7467	42.7	30.0767
F01_transcript_10462	48.6067	14.5167	22.3867
F01_transcript_10463	5.84667	13.18	18.2967
F01_transcript_10464	37.13	22.0567	43.2533
F01_transcript_10465	9.75667	5.26	10.75
F01_transcript_10467	52.35	16.3433	57.6367
F01_transcript_10469	31.4333	22.2367	30.2533
F01_transcript_1047	3.36	4.00333	6.34667
F01_transcript_10470	69.4567	58.3967	62.71
F01_transcript_10472	0.866667	6.14667	9.14
F01_transcript_10473	3.01667	93.68	46.8167
F01_transcript_10474	17.9633	6.91333	13.2333
F01_transcript_10475	10.55	12.2933	15.1433
F01_transcript_10477	0.21	12.68	1.98667
F01_transcript_10479	69.0833	143.76	128.377
F01_transcript_1048	12.4233	9.79333	12.0167
F01_transcript_10484	23.2333	32.4667	59.1033
F01_transcript_10485	1.71667	1.72	1.82
F01_transcript_10486	34.6533	94.0233	74.2567
F01_transcript_10487	29.1133	517.203	160.18
F01_transcript_10489	25.09	137.387	170.387
F01_transcript_10491	19.96	30.0533	43.78
F01_transcript_10492	7.96	15.59	16.1967
F01_transcript_10493	530.967	5.48	83.9333
F01_transcript_10496	566.25	3.04667	30.6333
F01_transcript_10497	11.94	10.4867	14.4167
F01_transcript_10498	17.4867	30.7933	26.9967
F01_transcript_10499	410.653	1.50333	28.22
F01_transcript_10503	18.6733	10.2733	18.0433
F01_transcript_10504	69.93	159.42	233.367
F01_transcript_10505	22.7667	26.4367	54.01
F01_transcript_10506	15.16	23.0133	23.2367
F01_transcript_1051	5.65667	12.59	6.31667
F01_transcript_10511	9.69333	6.49667	12.9333
F01_transcript_10513	4.36	18.84	53.9933
F01_transcript_10518	29.4867	7.98667	7
F01_transcript_10519	11.5267	10.4433	12.34
F01_transcript_10522	148.11	307.167	277.837
F01_transcript_10523	4.33333	0	6.8
F01_transcript_10527	24.12	0.213333	16.9433
F01_transcript_10528	231.6	489.927	302.693
F01_transcript_10530	41.8067	10.5067	23.57
F01_transcript_10531	75.4667	2.06333	46.15
F01_transcript_10532	236.18	375.363	391.083
F01_transcript_10533	41.9267	34.38	48.6067
F01_transcript_10534	41.8567	46.2133	85.2967
F01_transcript_10535	8.08667	0.753333	2.49667
F01_transcript_10537	44.21	37.9133	56.2067
F01_transcript_10539	12.0267	2.66333	3.88667
F01_transcript_10540	203.343	281.927	303.457
F01_transcript_10541	25.5433	66.8033	28.9367
F01_transcript_10542	6.50667	104.48	14.5967
F01_transcript_10543	804.56	1.04	27.7333
F01_transcript_10545	7.73667	16.31	11.3333
F01_transcript_10547	8.82333	8.95667	7.42
F01_transcript_10549	0.26	8.53667	3.19333
F01_transcript_10550	47.9633	38.4433	39.2767
F01_transcript_10551	10.4133	90.8867	39.8
F01_transcript_10554	80.4267	68.5067	73.9833
F01_transcript_10556	12.8167	13.5367	18.6067
F01_transcript_10557	25.6067	20.1933	21.63
F01_transcript_10558	303.833	123.143	707.533
F01_transcript_10559	0.933333	1.1	1.87333
F01_transcript_1056	3.17333	3.28333	3.20667
F01_transcript_10560	26.22	185.397	98.5467
F01_transcript_10561	15.7333	200.803	77.6367
F01_transcript_10563	17.59	272.267	128.073
F01_transcript_10564	5.46333	3.11333	14.3
F01_transcript_10567	156.53	148.837	147.507
F01_transcript_10568	100.49	95.0833	273.993
F01_transcript_10569	13.1833	26.11	9.72333
F01_transcript_1057	4.94667	1.48	3.21333
F01_transcript_10572	110.68	257.92	174.74
F01_transcript_10573	40.77	119.413	13.2167
F01_transcript_10574	67.5933	69.49	87.6
F01_transcript_10577	14.9067	17.8433	30.7433
F01_transcript_1058	7.89	27.9833	22.1833
F01_transcript_10580	123.643	184.76	136.933
F01_transcript_10581	14.75	8.74	20.1467
F01_transcript_10582	1.91	1.69333	2.99667
F01_transcript_10583	45.4567	237.333	179.56
F01_transcript_10584	7.57333	217.127	126.03
F01_transcript_10585	23.85	112.25	32.0867
F01_transcript_10586	25.43	3.54333	17.2
F01_transcript_10587	7.78667	36.2167	72.3833
F01_transcript_1059	3.42667	3.35667	3.72667
F01_transcript_10590	86.5167	59.04	91.7467
F01_transcript_10591	56.3167	157.807	69.2333
F01_transcript_10592	0.49	1.17333	5.47
F01_transcript_10595	77.97	2.26667	6.40333
F01_transcript_10598	15.8533	14.19	15.6433
F01_transcript_10599	33.3533	40.88	32.87
F01_transcript_106	28.3967	34.23	25.5133
F01_transcript_1060	2.24667	1.14	1.43667
F01_transcript_10600	32.1433	225.837	85.19
F01_transcript_10603	25.2833	0.163333	17.38
F01_transcript_10604	1.82	1.52	3.73667
F01_transcript_10605	21.93	21.7567	22.3033
F01_transcript_10606	11.8233	14.4867	19.8033
F01_transcript_10607	7.93333	3.29	9.18667
F01_transcript_10609	29.19	19.3767	26.6033
F01_transcript_10611	73.7733	79.2067	102.383
F01_transcript_10612	1.27333	1.2	1.42667
F01_transcript_10614	240.363	0.533333	5.17667
F01_transcript_10616	25.53	6.8	35.2033
F01_transcript_10617	14.0367	6.7	10.7267
F01_transcript_10618	2.07667	4.27667	4.16333
F01_transcript_10619	3.12333	67.1467	19.41
F01_transcript_10620	9.96333	10.2733	15.86
F01_transcript_10621	8.07333	19.4567	31.5033
F01_transcript_10622	2.11667	9.23333	12.67
F01_transcript_10623	8.00333	0.253333	10.2967
F01_transcript_10624	230.133	24.06	67.54
F01_transcript_10625	111.07	45.2433	102.253
F01_transcript_10626	26.2267	12.52	38.4633
F01_transcript_10628	40.8733	39.3933	51.24
F01_transcript_10629	3.69	5.3	6.47333
F01_transcript_1063	13.58	4.24	9.64667
F01_transcript_10630	225.517	1.97667	12.9567
F01_transcript_10632	10.44	7.85333	11.4467
F01_transcript_10633	7.88	20.8967	42.1867
F01_transcript_10635	147.233	29.9567	130.517
F01_transcript_10636	28.9133	71.0067	115.07
F01_transcript_10637	0.243333	0.61	1.72333
F01_transcript_10638	42.1133	91.9433	31.0067
F01_transcript_1064	7.25333	0.993333	2.39333
F01_transcript_10640	71.2633	150.843	149.953
F01_transcript_10642	1.06	4.74667	22.7433
F01_transcript_10643	2.21667	7.59667	3.69
F01_transcript_10645	85.4133	103.49	102.577
F01_transcript_1065	1.99333	6.40333	3.84667
F01_transcript_10651	277.52	103.537	290.847
F01_transcript_10652	412.393	34.5833	60.3367
F01_transcript_10653	0.0466667	2.78333	0.69
F01_transcript_10654	23.3533	19.77	33.25
F01_transcript_10659	36.6533	6.65	13.0767
F01_transcript_1066	9.39667	7.56333	8.29333
F01_transcript_10660	88.22	23.1533	18.5567
F01_transcript_10661	216.047	232.08	247.03
F01_transcript_10662	32.51	2.41	4.94
F01_transcript_10664	30.9533	2.03	44.1233
F01_transcript_10665	30.5833	21.0033	34.53
F01_transcript_10666	23.4733	5.48333	21.1133
F01_transcript_10667	45.4733	40.1367	60.1533
F01_transcript_1067	6.02	1.11333	2.86667
F01_transcript_10670	36.88	8.67	15.09
F01_transcript_10671	5.04667	8.70333	10.9133
F01_transcript_10672	10.2367	66.73	35.09
F01_transcript_10674	26.9233	19.8667	13.4933
F01_transcript_10675	27.0033	113.063	70.1733
F01_transcript_10677	22.9033	88.08	45.0533
F01_transcript_10678	349.783	0.643333	14.7867
F01_transcript_1068	2.01	0.85	1.41667
F01_transcript_10680	123.153	365.823	183.66
F01_transcript_10681	187.037	1.56333	9.82
F01_transcript_10683	11.2133	25.8533	14.5933
F01_transcript_10684	19.5933	34.98	47.3667
F01_transcript_10685	39.5867	29.9067	69.7
F01_transcript_10686	113.053	135.8	158.593
F01_transcript_10688	10.1767	14.2233	44.4167
F01_transcript_10689	11.06	21.3267	19.3367
F01_transcript_1069	4.19667	4.31	4.45
F01_transcript_10690	15.75	17.6133	16.42
F01_transcript_10692	1.77	34.9567	23.0433
F01_transcript_10693	1.17	4.39667	30.34
F01_transcript_10694	175.597	165.19	199.563
F01_transcript_10695	70.3867	47.4167	58.4433
F01_transcript_10696	209.817	49.35	129
F01_transcript_10697	22.4833	21.9067	24.99
F01_transcript_10698	31.0133	21.4567	32.1733
F01_transcript_107	13.9033	12.94	11.3133
F01_transcript_1070	29.4633	21.2933	16
F01_transcript_10700	15.9767	12.5833	13.9433
F01_transcript_10702	13.03	10.4233	20.2367
F01_transcript_10703	33.89	29.4033	33.0667
F01_transcript_10704	14.3	12.6967	11.48
F01_transcript_10706	0.0233333	36.0267	0.56
F01_transcript_10707	25.5767	18.6667	26.2567
F01_transcript_10709	7.45333	55.6767	82.8667
F01_transcript_10710	117.977	22.6367	56.31
F01_transcript_10711	0.463333	49.53	5.67333
F01_transcript_10712	23.23	3.38	10.4567
F01_transcript_10713	74.7533	91.2633	114.86
F01_transcript_10714	141.807	119.37	313.83
F01_transcript_10715	68.0567	70.84	84.21
F01_transcript_10717	105.497	96.7633	163.793
F01_transcript_10718	33.75	24.7133	111.207
F01_transcript_10719	21.9067	11.9567	26.0467
F01_transcript_1072	25.1567	26.72	25.65
F01_transcript_10721	62.7667	9.69333	35.1
F01_transcript_10722	62.2367	34.73	69.7667
F01_transcript_10723	152.963	173.863	265.517
F01_transcript_10725	7.46333	8.42	9.90333
F01_transcript_10726	19.33	9.31667	20.4033
F01_transcript_10727	33.05	5.92667	13.5167
F01_transcript_10728	15.9967	10.5067	18.2333
F01_transcript_1073	20.9533	120.58	110.767
F01_transcript_10732	19.2333	15.3533	21.51
F01_transcript_10733	246.623	10.0433	115.953
F01_transcript_10734	12.2633	11.89	12.5467
F01_transcript_10735	98.1267	411.813	236.537
F01_transcript_10736	20.4533	13.24	28.4767
F01_transcript_10737	70.6367	78.3833	135.183
F01_transcript_10738	28.2033	19.3767	34.1733
F01_transcript_1074	24.7367	92.16	72.5033
F01_transcript_10740	14.9033	61.87	35.6467
F01_transcript_10741	33.6267	17.1333	30.1767
F01_transcript_10742	66.0933	240.143	237.097
F01_transcript_10743	10.96	8.58667	9.58
F01_transcript_10744	0.553333	9.16667	2.54333
F01_transcript_10745	287.98	28.1867	358.17
F01_transcript_10747	9.94667	3.26333	3.36
F01_transcript_10748	62.2067	37.4333	57.4133
F01_transcript_10749	71.3333	49.5433	64.1933
F01_transcript_10750	426.637	0.34	12.1967
F01_transcript_10751	24.1633	20.1567	40.4433
F01_transcript_10752	0.796667	2.08	0.616667
F01_transcript_10753	39.8967	42.61	49.7367
F01_transcript_10754	34.1267	46.6167	50.72
F01_transcript_10755	61.9067	56.88	61.6967
F01_transcript_10756	5.9	7.84667	28.92
F01_transcript_10759	37.8267	2.78333	8.17667
F01_transcript_1076	6.46667	5.67	6.84333
F01_transcript_10761	69.8333	104.04	526.773
F01_transcript_10762	32.8767	18.6333	27.4033
F01_transcript_10763	32.2267	28.4733	46.3933
F01_transcript_10765	39.5233	215.983	56.0567
F01_transcript_10766	23.5667	6.47	9.30333
F01_transcript_10768	48.6967	7.95333	20.5767
F01_transcript_10769	23.1167	29.7333	43.4367
F01_transcript_10770	5.41667	21.2533	8.28333
F01_transcript_10773	14.5333	66.0267	62.0833
F01_transcript_10774	150.337	104.087	111.263
F01_transcript_10775	15.8967	69.2967	9.24667
F01_transcript_10776	9.51333	115.107	39.9833
F01_transcript_10777	65.5933	57.3367	82.1767
F01_transcript_10778	22.7	37.0633	46.1
F01_transcript_10779	209.983	33.2733	135.517
F01_transcript_1078	2.16667	5.23	4.29667
F01_transcript_10780	98.8033	23.3833	41.9933
F01_transcript_10783	2.05667	6.91	9.65333
F01_transcript_10784	11.5133	12.3733	10.4733
F01_transcript_10785	38.2333	21.01	37.08
F01_transcript_10786	34.1367	11.98	21.3833
F01_transcript_10787	200.067	90.9767	123.993
F01_transcript_10790	64.1167	2.14	5.30667
F01_transcript_10791	48.02	33.26	51.99
F01_transcript_10792	25.09	64.91	55.8767
F01_transcript_10793	24.35	0.713333	21.1767
F01_transcript_10794	91.6767	3.76	8.31333
F01_transcript_10798	18.2967	9.96667	20.13
F01_transcript_10799	72.92	50.86	71.89
F01_transcript_108	4.10333	5.39	4.60667
F01_transcript_10800	87.8	66.9367	80.3133
F01_transcript_10801	32.15	108.703	46.9233
F01_transcript_10802	6.80333	5.84667	7.26667
F01_transcript_10803	6.54333	22.11	45.61
F01_transcript_10804	100.893	43.1033	73.2667
F01_transcript_10805	201.033	41.9967	390.197
F01_transcript_10806	164.563	155.207	196.227
F01_transcript_10807	534.943	19.8267	75.6
F01_transcript_10808	6.21667	96.3	29.2167
F01_transcript_10809	17.6333	18.2933	29.7167
F01_transcript_1081	0.883333	1.44667	3.06667
F01_transcript_10810	271.017	8.56667	432.303
F01_transcript_10813	44.0133	0.79	44.2133
F01_transcript_10814	15.2367	21.4067	30.81
F01_transcript_10815	12.8967	13.6567	16.82
F01_transcript_10816	63.9467	80.7367	33.6767
F01_transcript_10817	36.8033	35.0067	45.75
F01_transcript_10818	1.41333	1.44	2.62333
F01_transcript_10819	90.9467	169.607	185.21
F01_transcript_1082	1.72667	1.50333	4.39667
F01_transcript_10820	143.6	4.38333	46.43
F01_transcript_10821	138.917	278.563	329.867
F01_transcript_10822	10.3067	101.293	39.78
F01_transcript_10823	46.5433	23.4533	29.2333
F01_transcript_10824	43.0267	205.45	213.6
F01_transcript_10825	204.483	326.077	282.697
F01_transcript_10826	15.44	62.22	36.3
F01_transcript_10827	17.2133	152.753	105.82
F01_transcript_10828	52.3733	36.8433	56.5433
F01_transcript_1083	1.10333	1.12667	2.68333
F01_transcript_10830	3.03	1.20667	16.27
F01_transcript_10831	16.95	4.81	33.4733
F01_transcript_10833	212.583	447.95	265.293
F01_transcript_10835	10.7	8.28333	13.2167
F01_transcript_10836	159.537	57.02	110.823
F01_transcript_10837	13.4033	6.94333	54.4233
F01_transcript_10838	5.22667	6.25333	7.13333
F01_transcript_1084	2.35333	1.92667	2.56333
F01_transcript_10840	7.89667	10.9233	41.5667
F01_transcript_10841	43.4967	115.78	65.12
F01_transcript_10844	722.313	51.9867	77.2233
F01_transcript_10845	14.0033	14.52	18.9267
F01_transcript_10846	25.09	74.8	144.957
F01_transcript_10849	3.18	17.2167	27.41
F01_transcript_1085	7.33333	37.2733	21.77
F01_transcript_10851	100.993	112.023	109.323
F01_transcript_10852	42.68	31.0467	29.93
F01_transcript_10854	52.2633	15.39	15.8433
F01_transcript_10855	16.74	35.4533	30.0167
F01_transcript_10857	43.1	8.97	16.3567
F01_transcript_10858	105.657	90.39	111.387
F01_transcript_10859	3.75	24.04	122.42
F01_transcript_10861	50.2133	18.7567	47.8433
F01_transcript_10862	1.96667	2.76667	5.66333
F01_transcript_10865	7.36	42.7833	16.0267
F01_transcript_10867	139.023	44.98	69.87
F01_transcript_10868	288.833	754.557	440.717
F01_transcript_10869	52.3067	61.3267	50.45
F01_transcript_1087	4.54333	17.3933	11.93
F01_transcript_10870	213.04	122.237	187.003
F01_transcript_10872	116.833	18.87	51.3633
F01_transcript_10874	161.707	140.26	208.663
F01_transcript_10875	5.99667	3.10667	4.27
F01_transcript_10876	55.26	14.8133	34.5333
F01_transcript_10877	3.99667	20.0633	20.84
F01_transcript_10879	3.67333	36.9733	24.2133
F01_transcript_1088	26.7	22.7767	30.8967
F01_transcript_10881	174.7	573.09	544.273
F01_transcript_10882	71.5967	122.487	158.48
F01_transcript_10883	13.1667	53.7167	32.51
F01_transcript_10884	85.5	1.09667	14.4767
F01_transcript_10885	5.93	261.943	61.0067
F01_transcript_10886	15.6433	9.45	16.3467
F01_transcript_10887	59.0733	263.247	194.4
F01_transcript_10888	481.65	4.66667	28.9633
F01_transcript_10889	50.0567	93.0033	232.07
F01_transcript_1089	6.98333	6.66	7.9
F01_transcript_10891	18.58	99.1167	119.867
F01_transcript_10892	515.803	41.5533	163.913
F01_transcript_10894	24.61	71.2833	84.1067
F01_transcript_10895	409.21	218.857	323.067
F01_transcript_10897	20.39	175.18	37.36
F01_transcript_10898	10.4933	15.0667	16.84
F01_transcript_10899	87.7133	314.877	876.593
F01_transcript_10901	28.7867	23.33	37.6133
F01_transcript_10909	5.51333	30.7367	27.1933
F01_transcript_10910	0.35	8.01	1.2
F01_transcript_10911	15.59	1.35333	15.3033
F01_transcript_10913	294.33	7.52667	218.717
F01_transcript_10916	1452.54	2.11333	85.1
F01_transcript_10917	83.21	0.433333	4.12333
F01_transcript_10918	48.4833	359.823	197.697
F01_transcript_1092	0.36	1.68667	1.25333
F01_transcript_10921	24.5533	112.383	55.05
F01_transcript_10922	14.26	35.24	23.8933
F01_transcript_10924	28.9133	22.9033	39.24
F01_transcript_10925	28.65	6.78	18.47
F01_transcript_10926	50.2467	6.29333	22.7067
F01_transcript_10928	48.14	69.28	93.74
F01_transcript_10929	30.1967	58.44	49.1267
F01_transcript_1093	7.52333	9.64667	9.76667
F01_transcript_10930	27.12	12.02	26.7967
F01_transcript_10932	1063.1	44.1833	197.5
F01_transcript_10933	24.0633	108.953	74.8333
F01_transcript_10935	56.0967	10.6667	31.6933
F01_transcript_10938	12.9533	9.80333	16.2433
F01_transcript_10939	26.8367	30.6233	58.9067
F01_transcript_10940	62.79	21.4267	52.2833
F01_transcript_10941	47.1233	62.7067	56.2933
F01_transcript_10942	1.33	53.88	43.8733
F01_transcript_10944	0.976667	3.23	1.13
F01_transcript_10945	17.11	436.783	111.13
F01_transcript_10946	630.587	1773.93	750.507
F01_transcript_10949	21.4233	13.6567	30.5433
F01_transcript_1095	27.7067	35.56	40.4033
F01_transcript_10950	0.256667	2.06	0.453333
F01_transcript_10951	37.17	36.1667	70.1233
F01_transcript_10952	85.0333	36.56	49.8067
F01_transcript_10953	12.3233	14.0867	10.6
F01_transcript_10954	425.357	24.87	34.7733
F01_transcript_10955	17.7433	24.06	43.3167
F01_transcript_10956	1.4	19.9733	8.12667
F01_transcript_10957	6.74333	14.7533	18.4467
F01_transcript_10958	217.97	43.38	160.077
F01_transcript_1096	42.65	36.2167	53.7133
F01_transcript_10960	22.25	24.7033	20.5033
F01_transcript_10961	62.0933	7.77	47.69
F01_transcript_10963	5.95667	146.837	12.4633
F01_transcript_10964	49.8067	121.46	45.5967
F01_transcript_10965	25.5867	18.17	27.5567
F01_transcript_10968	433.387	548.027	578.433
F01_transcript_10969	44.5567	0	0.0566667
F01_transcript_1097	7.09333	2.95333	4.71333
F01_transcript_10971	1.4	1.74333	0.926667
F01_transcript_10972	28.08	73.65	99.45
F01_transcript_10973	43.09	26.5333	30.7067
F01_transcript_10975	98.3267	62.07	95.2567
F01_transcript_10977	196.397	29.85	33.8533
F01_transcript_10979	14.9033	44.6167	43.7667
F01_transcript_1098	1.5	4.92667	3.39333
F01_transcript_10980	12.7567	9.09333	42.9667
F01_transcript_10981	9.60333	83.0867	60.11
F01_transcript_10982	4.21	85.7067	16.7
F01_transcript_10983	45.3667	66.8867	76.6
F01_transcript_10984	8.31333	10.0667	34.2767
F01_transcript_10985	8.68	31.18	15.6933
F01_transcript_10987	279.567	235.143	461.13
F01_transcript_10988	57.8667	302.043	164.273
F01_transcript_10989	69.7133	45.3467	84.28
F01_transcript_10990	5.02	9.24333	71.2433
F01_transcript_10993	21.4133	22.66	42.36
F01_transcript_10994	356.753	54.7933	144.88
F01_transcript_10995	57.1033	38.6233	36.1467
F01_transcript_10997	5.20333	3.40333	6.83
F01_transcript_10998	1.55	3.36333	2.67333
F01_transcript_11	21.9133	16.8333	47.8833
F01_transcript_110	21.93	28.4567	20.26
F01_transcript_1100	1.92667	1.54	2.06667
F01_transcript_11000	5.63333	5.89	9.74
F01_transcript_11001	49.42	31.5	40.7433
F01_transcript_11003	7.44333	8.37333	18.6067
F01_transcript_11004	19.39	8.04333	68.78
F01_transcript_11005	23.7233	5.90667	19.1467
F01_transcript_11006	54.87	19.5033	58.83
F01_transcript_11007	8.36333	69.74	50.9467
F01_transcript_11008	5.35333	48.5267	31.98
F01_transcript_11010	45.95	82.4533	69.26
F01_transcript_11011	25.9367	39.6933	67.2467
F01_transcript_11012	9.45	10.3467	10.1
F01_transcript_11013	2.72333	12.0167	36.8967
F01_transcript_11014	39.45	19.2733	23.11
F01_transcript_11015	12.84	71.63	50.1767
F01_transcript_1102	6.44333	38.6267	28.31
F01_transcript_11020	28.0667	145.497	119.577
F01_transcript_11021	30.42	10.3567	28.1067
F01_transcript_11025	32.2967	33.5667	42.5333
F01_transcript_11026	156.9	197.72	281.98
F01_transcript_11027	119.677	167.977	160.76
F01_transcript_11028	37.9067	54.5033	62.23
F01_transcript_1103	8.52	8.42333	8.74333
F01_transcript_11030	45.5333	70.2567	71.87
F01_transcript_11031	1.96667	1.63	3.91667
F01_transcript_11032	4.32	17.99	11.0667
F01_transcript_11036	52.4633	147.653	100.147
F01_transcript_11037	34.9467	91.91	47.15
F01_transcript_11038	15.5367	22.7933	36.54
F01_transcript_11039	211.84	326.63	354.743
F01_transcript_1104	1.5	6.17	2.35333
F01_transcript_11042	41.8933	13.9033	34.2933
F01_transcript_11043	51.41	61.77	100.817
F01_transcript_11045	55.4767	121.047	207.037
F01_transcript_11047	43.76	362.877	168.933
F01_transcript_11049	146.007	142.73	195.53
F01_transcript_1105	24.87	32.53	37.1133
F01_transcript_11050	46.4633	31.03	53.54
F01_transcript_11052	68.76	11.19	47.71
F01_transcript_11054	184.75	0.986667	31.2967
F01_transcript_11057	232.997	994.08	597.14
F01_transcript_11058	43.22	170.263	97.4033
F01_transcript_11059	61.2	16.5867	65.6
F01_transcript_11062	2.21	2.37333	4.18333
F01_transcript_11063	41.5	33.2333	45.9167
F01_transcript_11066	13.0367	6.65333	15.5933
F01_transcript_11068	19.44	20.2067	34.1867
F01_transcript_11069	49.53	1.89	30.9133
F01_transcript_1107	2.92667	5.09667	3.39
F01_transcript_11070	22.8433	11.4933	18.3533
F01_transcript_11071	18.58	12.5933	21.5867
F01_transcript_11073	52.8767	402.117	216.597
F01_transcript_11074	4.03667	31.7167	7.66
F01_transcript_11075	16.2333	11.07	17.5867
F01_transcript_11077	1.93667	13.3667	5.71333
F01_transcript_11078	35.0567	48.98	71.1633
F01_transcript_11080	82.08	0.786667	6.65333
F01_transcript_11081	358.127	109.85	243.983
F01_transcript_11082	67.1033	104.933	160.257
F01_transcript_11084	8.84333	7.15667	13
F01_transcript_11085	53.88	51.54	49.75
F01_transcript_11087	70.05	36.59	54.77
F01_transcript_11089	83.6967	105.08	117.46
F01_transcript_1109	5.98	1.98667	3.38
F01_transcript_11090	16.12	17.41	37.07
F01_transcript_11091	11.61	15.1433	16.5433
F01_transcript_11092	15.82	55.3533	37.0967
F01_transcript_11093	121.267	178.637	148.05
F01_transcript_11097	102.94	29.9633	32.5567
F01_transcript_11099	40.9367	47.8233	51.9933
F01_transcript_11100	141.887	27.9733	133.477
F01_transcript_11102	173.95	26.91	109.193
F01_transcript_11103	13.12	21.6	20.2533
F01_transcript_11106	35.2867	8.06	11
F01_transcript_11108	38.2867	30.3967	75.8067
F01_transcript_11110	69.49	109.777	91.77
F01_transcript_11111	56.3467	102.46	170.267
F01_transcript_11112	0.05	3.47	0.426667
F01_transcript_11115	2.14333	5.18333	4.20333
F01_transcript_11116	8.79333	47.2667	51.1833
F01_transcript_11117	47.6033	325.24	149.55
F01_transcript_11119	28.2567	19.4433	30.9533
F01_transcript_1112	1.42333	0.79	1.34
F01_transcript_11120	75.46	7.36667	28.9267
F01_transcript_11121	4.40667	3.59667	15.78
F01_transcript_11125	41.31	268.05	111.84
F01_transcript_11127	66.8	53.6767	78.47
F01_transcript_11129	99.41	56.4667	97.1833
F01_transcript_11130	14.3433	191.573	101.107
F01_transcript_11132	60.0267	67.3967	199.673
F01_transcript_11133	44.8533	23.8233	61.9967
F01_transcript_11135	13.27	93.6467	63.2433
F01_transcript_11137	0	28.6	0.0866667
F01_transcript_11138	0.256667	39.26	59.9067
F01_transcript_11139	7.26667	2.53333	5.94
F01_transcript_1114	5.38667	3.38667	4.65
F01_transcript_11140	112.823	156.827	124.183
F01_transcript_11141	241.86	106.627	594.687
F01_transcript_11143	19.7033	7.92333	3.86
F01_transcript_11144	13.6733	6.72667	11.2533
F01_transcript_11146	87.52	260.367	130.437
F01_transcript_11149	51.1333	55.86	32.6033
F01_transcript_11152	38.6467	11.75	14.6933
F01_transcript_11154	218.053	159.507	383.573
F01_transcript_11155	31.7867	67.26	53.8567
F01_transcript_11156	46.8167	112.577	98
F01_transcript_11158	10.4367	117.887	26.3933
F01_transcript_11159	114.62	83.86	159.213
F01_transcript_11162	32.9467	120.373	47.9767
F01_transcript_11163	17.5033	27.44	42.4967
F01_transcript_11164	13.3667	5.74333	12.2967
F01_transcript_11165	27.19	18.1	30.59
F01_transcript_11166	860.587	61.19	140.883
F01_transcript_11168	219.23	71.6	194.4
F01_transcript_11169	38.6067	65.3267	51.87
F01_transcript_11170	32.8867	22.4567	33.9533
F01_transcript_11172	60.2467	140.35	63.14
F01_transcript_11173	8.09667	3.18	6.23333
F01_transcript_11174	1.29333	3.76333	1.61667
F01_transcript_11175	8.49667	223.983	68.0533
F01_transcript_11176	9.69333	9.71333	10.7667
F01_transcript_11177	18.4333	12.3867	27.0633
F01_transcript_11179	2.61	2.38333	2.50667
F01_transcript_1118	1.35	1.61333	1.52667
F01_transcript_11180	18.0567	4.8	23.1633
F01_transcript_11181	62.35	49.2167	85.6833
F01_transcript_11184	67.41	46.1767	89.2233
F01_transcript_11185	106	1020.27	193.39
F01_transcript_11186	21.8267	15.0467	23.01
F01_transcript_11187	26.9867	56.32	38.1867
F01_transcript_11188	1.35	64.6267	79.7233
F01_transcript_11189	224.563	5.98	6.21667
F01_transcript_11191	25.26	299.94	326.713
F01_transcript_11192	676.247	0.386667	11.04
F01_transcript_11193	30.8267	29.8267	42.8033
F01_transcript_11194	30.0567	0.446667	7.49333
F01_transcript_11195	1422.88	3.88	158.193
F01_transcript_11196	33.9567	32.66	70.31
F01_transcript_11198	133.403	78.6033	224.987
F01_transcript_11199	19.9867	12.9533	19.2833
F01_transcript_1120	10.45	7.57	10.24
F01_transcript_11200	36.1333	44.9967	143.72
F01_transcript_11202	32.5267	4.44	4.48333
F01_transcript_11203	6.38	4.32333	7.19667
F01_transcript_11204	58.19	382.44	285.043
F01_transcript_11205	124.733	125.007	114.203
F01_transcript_11206	27.1433	13.7067	14.7033
F01_transcript_11208	72.1867	24.3767	43.4667
F01_transcript_11209	6.33667	120.443	132.99
F01_transcript_11210	27.5333	81.7267	40.61
F01_transcript_11211	25.51	43.05	38.23
F01_transcript_11212	50.9	359.303	679.043
F01_transcript_11213	46.4133	209.63	197.637
F01_transcript_11214	15.34	11.54	17.2167
F01_transcript_11215	34.6033	279.84	86.5867
F01_transcript_11216	3.24667	8.07333	49.2833
F01_transcript_11217	33.0533	21.4733	36.7667
F01_transcript_11219	79.9	7.52667	14.1667
F01_transcript_1122	5.47667	33.2333	9.50333
F01_transcript_11220	92.71	126.497	242.087
F01_transcript_11224	0.0533333	184.217	3.34
F01_transcript_11226	9.45333	89.62	205.267
F01_transcript_11227	3.92333	5.85	6.93
F01_transcript_11228	37.08	175.39	96.2
F01_transcript_11229	342.72	574.11	641.28
F01_transcript_11230	55.0167	3.99667	10.6833
F01_transcript_11231	10.84	7.63667	11.5567
F01_transcript_11232	126.933	6.64	46.5333
F01_transcript_11233	48.07	33.5133	53.6033
F01_transcript_11234	71.5133	105.157	117.137
F01_transcript_11235	199.853	39.85	199.363
F01_transcript_11236	52.2033	68.9	69.61
F01_transcript_11237	49.7867	188.133	99.0633
F01_transcript_11239	22.19	9.49	23.4367
F01_transcript_11240	33.3733	36.6667	36.4867
F01_transcript_11242	15.64	8.44667	22.32
F01_transcript_11244	147.417	111.56	121.647
F01_transcript_11245	9.71	8.46333	11.6767
F01_transcript_11248	130.263	122.613	199.473
F01_transcript_11250	0.64	36.8533	50.4033
F01_transcript_11251	1387.71	2.97	93.3467
F01_transcript_11252	13.9633	9.55	17.2633
F01_transcript_11254	37.8467	164.963	180.533
F01_transcript_11255	18.18	6.60667	15.34
F01_transcript_11257	97.3667	10.6467	15.9967
F01_transcript_11259	57.15	96.8567	143.987
F01_transcript_1126	10.9333	0.636667	2.39333
F01_transcript_11264	5.89667	7.56667	6.74667
F01_transcript_11265	3.00333	65.2267	97.1133
F01_transcript_11268	120.023	97.5067	147.927
F01_transcript_11269	13.96	340.017	37.44
F01_transcript_11271	23.6233	355.55	41.0367
F01_transcript_11274	681.943	0	2.01
F01_transcript_11275	25.9367	184.547	33.9033
F01_transcript_11276	4.71333	0.98	4.95
F01_transcript_11277	47.8967	34.0133	62.2433
F01_transcript_11278	7.17667	111.94	45.6567
F01_transcript_11279	94.6767	14.1833	26.3967
F01_transcript_1128	5.33333	2.52333	3.31667
F01_transcript_11281	11.8967	92.6633	129.48
F01_transcript_11282	46.4567	19.42	52.78
F01_transcript_11284	28.8633	27.1033	30.5533
F01_transcript_11285	173.473	252.343	53.4733
F01_transcript_11286	37.7033	14.7233	24.7133
F01_transcript_11287	92.1167	56.0533	111.2
F01_transcript_11288	39.8833	68.97	69.5667
F01_transcript_11289	210.533	91.4167	166.89
F01_transcript_1129	0.473333	5.89	0.71
F01_transcript_11290	212.807	180.597	408.483
F01_transcript_11291	3002.77	10.3467	299.58
F01_transcript_11294	0.0266667	13.62	4.21333
F01_transcript_11295	28.2333	19.1	43.5367
F01_transcript_11296	46.5933	133.573	115.22
F01_transcript_11297	383.39	22.9967	123.813
F01_transcript_11298	56.4767	85.62	126.52
F01_transcript_11300	0.88	43.8267	20.4967
F01_transcript_11304	8.62667	26.7867	14.2167
F01_transcript_11305	3.25667	2.22	2.68333
F01_transcript_11306	69.45	106.873	109.777
F01_transcript_11307	47.83	42.01	56.2367
F01_transcript_11308	2.64667	18.3367	130.6
F01_transcript_11309	44.76	54.6333	214.14
F01_transcript_1131	3.00667	4.84333	7.50667
F01_transcript_11310	55.49	200.603	113.133
F01_transcript_11312	37.01	4.57	19.0567
F01_transcript_11313	400.777	243.94	396.57
F01_transcript_11314	68.6567	61.3033	119.533
F01_transcript_11316	29.46	20.7833	30.3567
F01_transcript_1132	0.00666667	8.56667	7.91667
F01_transcript_11322	136.2	4.81667	13.9333
F01_transcript_11323	132.343	211.56	126.74
F01_transcript_11325	10.3667	18.5767	68.9233
F01_transcript_11326	76.6167	94.3233	80.43
F01_transcript_11327	58.3	8.32	43.0667
F01_transcript_11328	5.62667	8.74667	16.9633
F01_transcript_11329	21.55	37.6733	31.9667
F01_transcript_11330	8.66	28.6367	14.48
F01_transcript_11333	137.74	86.3933	207.953
F01_transcript_11337	55.87	41.3733	55.3533
F01_transcript_11339	1.99667	139.803	12.18
F01_transcript_1134	8.89667	10.2667	15.4533
F01_transcript_11341	64.3833	202.457	141.563
F01_transcript_11343	25.68	15.7633	14.0767
F01_transcript_11344	79.6033	76.6933	132.737
F01_transcript_11347	26.78	2.79333	7.97333
F01_transcript_11348	98.6867	136.533	142.607
F01_transcript_1135	0.796667	6.42333	1.75333
F01_transcript_11350	51.3167	46.0867	62.44
F01_transcript_11351	10.3233	65.5	20.8533
F01_transcript_11352	86.2933	61.9167	75.43
F01_transcript_11353	3.99667	59.8667	45.6633
F01_transcript_11356	80.99	331.39	147.123
F01_transcript_11357	215.507	732.657	482.647
F01_transcript_11358	8.49	224.01	105.733
F01_transcript_11359	5.91	5.25333	4.91667
F01_transcript_11361	99.0433	89.3033	88.4467
F01_transcript_11363	214.663	25.3567	67.3367
F01_transcript_11364	200.377	128.063	210.523
F01_transcript_11368	410.693	0.55	20.9967
F01_transcript_11369	28.5467	18.7767	27.84
F01_transcript_1137	1.47	4.64333	7.25333
F01_transcript_11370	90.3167	105.883	125.34
F01_transcript_11372	101.48	107.217	141.813
F01_transcript_11373	77.6067	52.48	95.34
F01_transcript_11375	24.69	13.74	21.0667
F01_transcript_11378	164.977	204.193	117.133
F01_transcript_1138	25.5533	18.7267	23.29
F01_transcript_11380	1.52333	88.0567	58.0533
F01_transcript_11381	297.823	120.15	136.47
F01_transcript_11383	101.513	122.58	189.99
F01_transcript_11384	8.41333	12.3867	115.43
F01_transcript_11385	16.8067	13.4433	21.1367
F01_transcript_11387	29.97	57.9667	212.55
F01_transcript_11388	82.7567	137.497	210.767
F01_transcript_11389	87.83	51.4	94.9333
F01_transcript_1139	9.20333	6.67	8.58667
F01_transcript_11390	29.54	74.75	41.5033
F01_transcript_11392	26.7033	57.5967	40.3967
F01_transcript_11393	38.9167	329.22	88.0633
F01_transcript_11394	150.24	2.67333	9.09667
F01_transcript_11395	73.4333	70.3933	67.6167
F01_transcript_11396	1.75667	5.86667	4.85667
F01_transcript_11398	223.873	140.603	276.717
F01_transcript_1140	4.00667	5.64333	7.22333
F01_transcript_11400	3.56	18.59	51.3067
F01_transcript_11402	22.0967	19.7367	45.4067
F01_transcript_11403	72.44	144.657	105.227
F01_transcript_11404	72.3033	33.9533	33.0267
F01_transcript_11405	9.36667	143.627	15.1433
F01_transcript_11408	48.3767	0.826667	4.58333
F01_transcript_11409	1.05333	0.816667	0.75
F01_transcript_11411	46.3333	25.67	49.51
F01_transcript_11413	218.56	21.08	39.7167
F01_transcript_11414	61.5467	82.6333	96.2833
F01_transcript_11415	7.54667	39.82	30.7833
F01_transcript_11417	11.7033	148.193	124.777
F01_transcript_11418	43.76	21.2833	15.29
F01_transcript_11419	13.6333	19.1533	17.0133
F01_transcript_11420	243.087	252.27	368.903
F01_transcript_11421	281.353	434.41	678.66
F01_transcript_11422	12.6667	26.1933	41.4567
F01_transcript_11423	1.22	24.8467	1.50333
F01_transcript_11425	2130.76	0.283333	2.16667
F01_transcript_11427	776.433	670	900.97
F01_transcript_11430	167.703	107.167	212.033
F01_transcript_11431	78.4933	317.47	163.33
F01_transcript_11433	331.953	2.02667	31.7933
F01_transcript_11435	22.4767	52.4367	56.7667
F01_transcript_11436	50.2467	920.083	208.473
F01_transcript_11439	3.32333	72.2033	50.64
F01_transcript_1144	9.85333	10.91	15.72
F01_transcript_11440	7.1	484.39	295.983
F01_transcript_11442	6.67667	53.9167	123.683
F01_transcript_11445	45.1967	38.7933	43.1
F01_transcript_11446	19.56	60.9733	32.29
F01_transcript_11447	36.3967	124.797	195.013
F01_transcript_11448	84.5867	25.92	52.3533
F01_transcript_1145	1.26667	2.52	3.66333
F01_transcript_11451	442.997	301.513	391.247
F01_transcript_11452	19.51	20.1267	31.6033
F01_transcript_11455	23.6867	38.27	59.39
F01_transcript_11456	784.747	3.08667	115.357
F01_transcript_11458	8.69	4.86	9.30667
F01_transcript_1146	0.703333	3.73667	2.89667
F01_transcript_11460	7.98667	3.49333	3.83667
F01_transcript_11464	92.4667	67.01	122.073
F01_transcript_11466	219.953	1203.8	191.58
F01_transcript_11467	91.9333	0.15	6.56
F01_transcript_11468	198.96	216.86	47.92
F01_transcript_11469	42.1667	16.3633	28.2067
F01_transcript_1147	7.04	1.16667	2.74333
F01_transcript_11470	2.71	10.0133	7.60667
F01_transcript_11471	4.59	3.64667	10.0433
F01_transcript_11472	1.85667	6.51667	10.4767
F01_transcript_11474	18.7433	55.0833	32.7133
F01_transcript_11480	70.4533	34.0867	81.85
F01_transcript_11481	59.6033	104.193	88.02
F01_transcript_11482	144.127	223.153	199.553
F01_transcript_11484	111.853	109.51	174.813
F01_transcript_11485	52.9133	111.47	87.2
F01_transcript_11487	0.273333	8.80667	0
F01_transcript_11488	4.55	124.867	127.79
F01_transcript_11492	711.77	0.0433333	0.336667
F01_transcript_11496	22.33	12.9733	24.4633
F01_transcript_11498	66.0433	95.0567	71.9733
F01_transcript_11499	20.2733	33.8167	68.0967
F01_transcript_115	16.9967	14.3333	15.5033
F01_transcript_11500	23.5767	53.3267	44.7467
F01_transcript_11502	34.3533	37.88	45.1833
F01_transcript_11503	1.32333	13.78	6.93333
F01_transcript_11504	8.12667	233.877	100.09
F01_transcript_11506	39.2133	38.31	41.69
F01_transcript_11507	35.8433	27.3933	26.84
F01_transcript_11508	34.72	176.87	31.1033
F01_transcript_11510	140.283	169.527	146.247
F01_transcript_11511	116.407	455.903	126.51
F01_transcript_11512	36.33	25.0767	64.3567
F01_transcript_11513	21.25	38.06	189.01
F01_transcript_11514	2.20667	11.9267	9.08333
F01_transcript_11515	51.4433	15.2867	65.8433
F01_transcript_11518	35.3167	207.01	55.88
F01_transcript_11519	26.8133	45.21	45.01
F01_transcript_11521	87.18	102.673	69.7067
F01_transcript_11522	47.14	37.0367	59.9733
F01_transcript_11523	12.7667	4.66333	5.15
F01_transcript_11526	28.3467	113.467	112.367
F01_transcript_11527	369.787	110.603	311.997
F01_transcript_11528	28.5867	70.3967	85.1733
F01_transcript_11530	14.86	188.487	77.3267
F01_transcript_11531	36.6533	35.53	54.6833
F01_transcript_11532	55.0967	287.033	184.1
F01_transcript_11537	8.86667	170.94	49.46
F01_transcript_11538	11.9433	23.0667	15.2133
F01_transcript_11539	25.1433	25.9633	31.1533
F01_transcript_1154	9.34333	4.82667	5.43333
F01_transcript_11540	217.14	95.0367	351.547
F01_transcript_11541	3.47667	7.21667	8.75667
F01_transcript_11543	304.93	1.41	12.8067
F01_transcript_11545	43.5967	68.2433	58.9367
F01_transcript_11546	46.53	98.9967	72.0367
F01_transcript_11547	136.233	215.01	195.777
F01_transcript_11549	26.57	48.2667	37.4167
F01_transcript_11552	28	69.6533	28.94
F01_transcript_11553	85.5767	239.383	122.033
F01_transcript_11554	7.72	151.793	24.61
F01_transcript_11555	106.983	2.29667	12.23
F01_transcript_11556	320.477	237.23	280.433
F01_transcript_11558	43.21	102.583	668.19
F01_transcript_11560	35.64	13.0467	20.4
F01_transcript_11561	9.63333	361.083	85.45
F01_transcript_11562	45.2467	0.0233333	0.47
F01_transcript_11563	28.01	15.8167	19.3833
F01_transcript_11564	4.20333	1054.82	92.5133
F01_transcript_11566	0	28.7733	0.94
F01_transcript_11568	22.44	32.2967	20.3967
F01_transcript_11569	31.7533	31.06	54.1633
F01_transcript_11570	208.227	431.237	376.89
F01_transcript_11572	30.4867	20.74	20.1967
F01_transcript_11573	764.11	131.903	422.527
F01_transcript_11574	56.9467	61.48	67.11
F01_transcript_11575	16.6933	39.0833	31.38
F01_transcript_11576	53.37	35.9967	63.9167
F01_transcript_11577	3.52333	0.953333	1.65
F01_transcript_11578	3.89667	11.18	19.4767
F01_transcript_1158	4.13	3.63667	5.61333
F01_transcript_11581	40.35	24.0467	55.63
F01_transcript_11582	76.6033	1345.79	277.183
F01_transcript_11583	109.507	48.1533	74.95
F01_transcript_11584	27.78	12.3267	19.9667
F01_transcript_11585	30.0467	10.8633	34.31
F01_transcript_11586	25.7167	21.73	30.89
F01_transcript_11587	18.1967	58.1367	31.5133
F01_transcript_11588	958.047	544.007	1113.86
F01_transcript_11589	16.35	26.19	14.6133
F01_transcript_1159	7.53333	6.71	14.6967
F01_transcript_11590	19.6133	27.3833	24.7133
F01_transcript_11591	391.307	83.1733	246.327
F01_transcript_11592	11.7133	16.9067	16.0067
F01_transcript_11594	389.01	10.6033	125.057
F01_transcript_11596	73.2	56.49	72.7667
F01_transcript_11597	29.2367	43.3333	38.78
F01_transcript_11598	29.7667	18.8733	24.1367
F01_transcript_11599	292.813	257.997	337.763
F01_transcript_116	4.66333	3.88667	4.59333
F01_transcript_1160	7.78	8.83667	11.3933
F01_transcript_11602	11.2733	4.92667	10.39
F01_transcript_11603	36.7033	45.3967	114.933
F01_transcript_11604	65.2367	63.7433	96.63
F01_transcript_11605	2.27	34.82	30.3333
F01_transcript_11607	15.1067	45.0933	24.03
F01_transcript_11609	69.4967	57.3267	120
F01_transcript_11610	1.07667	43.6667	13.7333
F01_transcript_11611	24.4533	17.9767	30.5467
F01_transcript_11612	56.4367	69.6833	69.6633
F01_transcript_11613	58.17	153.777	470.93
F01_transcript_11614	2.87	21.16	2.87
F01_transcript_11615	57.0467	30.06	71.05
F01_transcript_11618	57.3267	29.7867	48.59
F01_transcript_11619	80.5667	2.40333	8.43667
F01_transcript_11620	67.7267	43.4433	69.0133
F01_transcript_11622	14.23	1.67	18.1333
F01_transcript_11623	17.2467	69.53	18.09
F01_transcript_11624	4.99333	12.3967	33.0867
F01_transcript_11625	2.06667	46.1633	13.7933
F01_transcript_11627	45.67	11.3067	189.063
F01_transcript_1163	2.17	3.38333	1.08667
F01_transcript_11630	155.467	98.9733	193.153
F01_transcript_11632	102.27	207.227	312.273
F01_transcript_11633	26.63	16.97	28.0367
F01_transcript_11635	43.17	36.9833	43.5967
F01_transcript_11636	243.27	219.553	333.423
F01_transcript_11637	113.093	35.06	50.9367
F01_transcript_11638	107.96	1602.73	665.487
F01_transcript_1164	1.62333	4.75333	1.59667
F01_transcript_11640	289.603	2430.72	695.867
F01_transcript_11641	9.10333	42.2767	51.38
F01_transcript_11645	375.417	851.883	806.44
F01_transcript_11646	58.41	77.3033	103.293
F01_transcript_11647	104.43	125.493	89.8833
F01_transcript_11648	26.5167	267.287	106.123
F01_transcript_11649	45.8033	39.6633	72.5633
F01_transcript_1165	4.53333	1.47333	4.18333
F01_transcript_11650	63.5767	13.4233	48.82
F01_transcript_11651	84.7367	19.7233	64.13
F01_transcript_11652	20.1267	36.64	26.2167
F01_transcript_11654	26.91	19.45	23.1367
F01_transcript_11657	58.64	110.297	105.097
F01_transcript_11658	51.7167	47.8933	66.3533
F01_transcript_11659	10.1067	86.1667	54.43
F01_transcript_11662	0.533333	140.803	27.9133
F01_transcript_11664	77.57	2.87667	81.0533
F01_transcript_11665	287.463	217.247	242.327
F01_transcript_11666	126.55	48.8467	98.1567
F01_transcript_11667	69.2867	154.657	120.043
F01_transcript_11668	14.68	168.857	84.21
F01_transcript_1167	7.60333	5.35	7.21667
F01_transcript_11671	16.2233	14.9433	12.94
F01_transcript_11672	8.49333	33.7	87.6567
F01_transcript_11673	49.1133	88.26	77.2867
F01_transcript_11675	46.88	139.56	102.2
F01_transcript_11676	160.753	5.61667	25.5933
F01_transcript_11679	14.4133	242.697	58.59
F01_transcript_1168	9.21667	8.07667	12.6733
F01_transcript_11681	2.42	6.39	34.0533
F01_transcript_11683	52.12	134.55	79.74
F01_transcript_11684	19.2667	14.54	21.4733
F01_transcript_11685	155.347	134.04	236.17
F01_transcript_11686	204.307	673.577	202.633
F01_transcript_11687	46.05	299.483	388.63
F01_transcript_11688	10.5667	234.743	66.9933
F01_transcript_11689	21.75	155.1	199.28
F01_transcript_1169	2.05	3.96	3.97
F01_transcript_11690	27.7467	353.66	65.1467
F01_transcript_11691	51.5667	59.8	67.5667
F01_transcript_11693	63.62	54.8733	80.5367
F01_transcript_11694	222.747	110.093	173.17
F01_transcript_11696	3.64667	38.0833	29.8133
F01_transcript_11698	142.603	93.1667	165.98
F01_transcript_11699	24.0233	155.647	62.5467
F01_transcript_117	2.28667	4.82	3.29333
F01_transcript_1170	3.86667	0.676667	5.65333
F01_transcript_11700	94.45	37.3033	158.737
F01_transcript_11701	1.87333	3.14667	2.71333
F01_transcript_11702	74.24	15.8067	40.48
F01_transcript_11703	42.0567	44.55	18.01
F01_transcript_11704	202.267	211.407	368.717
F01_transcript_11705	255.413	0.243333	7.13333
F01_transcript_11711	33.0167	96.0033	96.5667
F01_transcript_11712	30.9	348.617	92.07
F01_transcript_11713	50.8767	114.26	79.0033
F01_transcript_11714	50.3633	35.7233	54.2033
F01_transcript_11715	0	1.73667	1.40667
F01_transcript_11718	131.897	219.373	210.28
F01_transcript_11719	10.5633	144.667	60.6133
F01_transcript_1172	3.2	0.783333	0.906667
F01_transcript_11720	109.097	167.323	89.1067
F01_transcript_11722	6.95333	70.33	58.2633
F01_transcript_11723	168.223	186.807	179.423
F01_transcript_11725	186.043	230.15	264.813
F01_transcript_11726	5.89333	131.353	94.1267
F01_transcript_11728	57.28	80.7167	86.18
F01_transcript_11729	139.99	13.5633	57.7167
F01_transcript_11732	34.5367	110.88	90.84
F01_transcript_11733	1.4	2.32333	2.13667
F01_transcript_11734	16.51	30.2333	13.83
F01_transcript_11737	30.1767	29.2867	34.4967
F01_transcript_1174	8.27333	11.2633	8.75667
F01_transcript_11740	43.5967	7.68333	27.5733
F01_transcript_11742	22.8867	113.497	64.4233
F01_transcript_11743	101.137	229.407	150.33
F01_transcript_11744	290.227	53.6467	184.43
F01_transcript_11745	0.223333	0.383333	1.95667
F01_transcript_11749	41.08	238.35	226.573
F01_transcript_1175	28.8533	30.8833	24.4967
F01_transcript_11751	76.2433	666.81	441.34
F01_transcript_11753	20.0433	128.8	49.6767
F01_transcript_11754	20.6967	257.46	209.223
F01_transcript_11755	1.56	2.99333	3.76667
F01_transcript_11756	1.75333	40.3033	47.1567
F01_transcript_11759	5.45667	111.557	119.407
F01_transcript_1176	2.34	8.15667	0.743333
F01_transcript_11760	64.1567	87.3567	91.3467
F01_transcript_11762	113.863	105.147	162.44
F01_transcript_11764	15.65	7.63	11.5733
F01_transcript_11765	243.847	8.98333	505.127
F01_transcript_11766	2821.42	8.82667	405.25
F01_transcript_11768	29.5167	25.7267	42.5767
F01_transcript_11769	9.08667	4.45	8.53667
F01_transcript_1177	2.66667	27.7067	5.99
F01_transcript_11770	53.0567	27.0533	76.1233
F01_transcript_11771	27.5367	346.513	195.367
F01_transcript_11772	226.083	117.1	179.353
F01_transcript_11774	28.8733	20.9633	32.1967
F01_transcript_11775	56.51	32.4533	58.5567
F01_transcript_11776	25.5767	44.9433	78.7233
F01_transcript_11777	40.29	141.26	32.75
F01_transcript_11778	0.286667	22.4333	16.8133
F01_transcript_11779	4532.59	30.5633	685.92
F01_transcript_1178	10.7967	9.96333	10.4033
F01_transcript_11780	26.36	220.75	122
F01_transcript_11781	10.53	118.99	70.8233
F01_transcript_11782	1018.19	0.903333	54.2633
F01_transcript_11783	62.5533	245.23	172.013
F01_transcript_11785	7.66667	16.1033	12.6533
F01_transcript_11786	927.077	1655.01	1946.48
F01_transcript_11788	117.77	271.02	341.74
F01_transcript_11789	155.187	166.89	121.16
F01_transcript_1179	22.2333	51.6867	30.5833
F01_transcript_11791	18.0367	60.24	372.363
F01_transcript_11792	345.377	726.15	468.83
F01_transcript_11793	11.95	53.0267	27.7733
F01_transcript_11794	25.8833	357.79	299.56
F01_transcript_11795	0.75	0.0833333	1.40667
F01_transcript_11797	186.16	0.283333	11.1767
F01_transcript_11798	17.3	10.53	204.423
F01_transcript_11799	65.4233	169.12	85.6967
F01_transcript_11801	69.96	107.153	315.043
F01_transcript_11802	6.11	0.476667	0.716667
F01_transcript_11803	16.99	367.913	306.367
F01_transcript_11804	7.10333	110.167	17.06
F01_transcript_11805	9.98333	432.857	290.8
F01_transcript_11807	105.517	137.983	125.857
F01_transcript_11808	139.16	70.9267	180.02
F01_transcript_1181	12.1067	11.0667	14.4633
F01_transcript_11810	66.4967	45.31	76.59
F01_transcript_11811	71.9567	59.3733	107.05
F01_transcript_11812	797.663	85.02	263.513
F01_transcript_11813	160.883	154.047	205.71
F01_transcript_11814	21.0633	155.52	39.9033
F01_transcript_11815	103.2	122.2	154.47
F01_transcript_11818	256.933	204.027	327.447
F01_transcript_11819	106.227	88.4367	153.43
F01_transcript_11820	34.8267	102.217	175.883
F01_transcript_11821	82.8267	46.0467	81.5067
F01_transcript_11822	12.7767	18.66	39.0533
F01_transcript_11824	9.02667	183.243	72.6633
F01_transcript_11825	43.6033	65.12	99.1567
F01_transcript_11826	150.39	68.26	84.9767
F01_transcript_11827	923.593	1.28	87.71
F01_transcript_11828	162.403	1.74667	28.4733
F01_transcript_11829	454.357	185.953	507.127
F01_transcript_1183	6.27333	12.76	7.28333
F01_transcript_11831	487.38	1063.81	1022.84
F01_transcript_11832	185.447	142.6	210.647
F01_transcript_11833	169.267	125.213	196.787
F01_transcript_11834	185.087	203.143	268.197
F01_transcript_11835	0.59	6.35333	17.4933
F01_transcript_11837	141.69	56.8733	109.307
F01_transcript_11838	1.43	156.95	100.203
F01_transcript_11839	7.86	57.1467	25.4033
F01_transcript_1184	6.54	6.43667	10.66
F01_transcript_11840	72.5467	207.957	113.203
F01_transcript_11841	55.97	60.82	94.5633
F01_transcript_11842	34.7933	263.653	177.313
F01_transcript_11843	1.27667	3.79667	7.12667
F01_transcript_11844	7.94667	15.0767	11.4333
F01_transcript_11845	23.0333	13.63	18.98
F01_transcript_11846	21.25	253.077	93.1367
F01_transcript_11848	164.163	189.87	244.3
F01_transcript_11849	1.97333	7.62667	7.28667
F01_transcript_11852	4.31667	22.56	11.4567
F01_transcript_11853	5.38667	2.36667	3.30667
F01_transcript_11855	53.13	172.953	122.1
F01_transcript_11856	19.5767	105.643	30.6033
F01_transcript_11857	5.52333	6.30667	9.91333
F01_transcript_11858	226.03	191.28	315.427
F01_transcript_11859	199.25	172.677	246.787
F01_transcript_1186	4.10333	23.7433	10.44
F01_transcript_11860	44.7133	43.3267	69.8267
F01_transcript_11861	10.4433	0.123333	44.5367
F01_transcript_11863	262.557	1338.55	632.047
F01_transcript_11864	0.406667	163.3	17.8367
F01_transcript_11866	3.04	99.5467	40.5033
F01_transcript_11868	6.26	7.37333	9.09333
F01_transcript_11869	91.63	22.7133	48.12
F01_transcript_11871	252.19	117.07	246.483
F01_transcript_11872	77.1367	946.54	193.15
F01_transcript_11873	133.01	179.427	229.053
F01_transcript_11874	66.55	18.97	268.437
F01_transcript_11875	5.31	114.44	125.007
F01_transcript_11876	36.0633	267.907	186.473
F01_transcript_11878	218.33	38	70.0933
F01_transcript_11880	240.907	147.28	201.507
F01_transcript_11881	504.313	339.523	461.213
F01_transcript_11883	25.8267	22.0467	29.28
F01_transcript_11885	101.24	143.43	110.957
F01_transcript_11888	5.48	7.67667	13.9033
F01_transcript_1189	64.45	38.7533	46.0233
F01_transcript_11890	109.71	108.08	178.063
F01_transcript_11893	2539.61	6.92667	305
F01_transcript_11895	449.64	453.067	668.57
F01_transcript_11896	2613.19	8.86333	231.643
F01_transcript_11897	1508.14	4.48	130.387
F01_transcript_11898	79.5533	1.54333	25.62
F01_transcript_11899	34.9833	53.5733	43.2933
F01_transcript_11901	123.767	10.5633	42.2433
F01_transcript_11902	27.0633	10.5333	19.4333
F01_transcript_11903	89.4767	77.7567	128.02
F01_transcript_11906	0.6	48.1333	24.77
F01_transcript_11908	10.8167	141.457	141.06
F01_transcript_11909	19.1867	67.1633	93.9467
F01_transcript_11911	265.82	357.257	337.683
F01_transcript_11912	72.3067	134.867	176.253
F01_transcript_11913	5352.14	17.5533	775.75
F01_transcript_11914	1042.68	0.716667	84.3767
F01_transcript_11915	70.6067	121.26	100.31
F01_transcript_11916	15.22	23.02	22.8333
F01_transcript_11917	36.7367	79.5267	64.6433
F01_transcript_11918	1205.22	2.16333	65.04
F01_transcript_11919	109.517	403.87	200.51
F01_transcript_1192	1.33333	2.15	2.13333
F01_transcript_11920	134.297	98.7	169.537
F01_transcript_11921	13.4467	22.5033	18.5567
F01_transcript_11924	146.353	132.917	290.353
F01_transcript_11925	113.55	79.93	119.463
F01_transcript_11926	115.84	189.483	191.68
F01_transcript_11927	14.5967	66.7567	79.9
F01_transcript_11928	141.98	86.8533	139.353
F01_transcript_11929	67.6867	224.917	148.69
F01_transcript_11930	145.183	137.197	190.543
F01_transcript_11931	1377.93	5.34	85.5
F01_transcript_11932	70.9533	57.9733	99.22
F01_transcript_11934	77.14	81.51	62.11
F01_transcript_11936	440.74	806.88	593.823
F01_transcript_11937	462.14	1.61	47.2633
F01_transcript_11939	1585.29	1.83	125.243
F01_transcript_11940	59.9333	121.477	116.007
F01_transcript_11941	122.81	95.6167	162.04
F01_transcript_11942	25.28	28.36	63.72
F01_transcript_11943	173.893	0.306667	16.3133
F01_transcript_11944	239.827	240.96	317.407
F01_transcript_11946	64.4233	28.1567	86.73
F01_transcript_11947	43.4067	27.22	53.5467
F01_transcript_11949	7.86667	155.363	102.27
F01_transcript_11951	331.48	2.03333	59.4833
F01_transcript_11952	507.58	342.263	777.54
F01_transcript_11954	5.22667	225.063	87.94
F01_transcript_11955	76.8733	44.3433	63.4533
F01_transcript_11956	158.05	185.98	387.963
F01_transcript_11958	876.797	1.12667	72.64
F01_transcript_11959	101.713	38.3233	98.8833
F01_transcript_1196	1.64333	0.97	0.79
F01_transcript_11960	8.03333	60.4467	23.1233
F01_transcript_11961	364.647	89.24	249.97
F01_transcript_11963	61.53	130.113	106.343
F01_transcript_11965	14.22	41.3167	70.5733
F01_transcript_11968	4.53	5.54333	20.5033
F01_transcript_1197	1.17667	0.413333	0.883333
F01_transcript_11972	8.29	180.81	65.7567
F01_transcript_11973	12.8133	7.61667	14.0167
F01_transcript_11975	15.1467	167.63	53.1333
F01_transcript_11977	55.2133	46.44	67.12
F01_transcript_11978	38.1233	119.057	62.1367
F01_transcript_11979	79.7533	238.83	137.927
F01_transcript_1198	2.57667	2.06667	1.88667
F01_transcript_11980	170.183	160.77	217.653
F01_transcript_11981	35.7	35.8867	53.5367
F01_transcript_11982	1386.32	1.47	115.03
F01_transcript_11983	609.53	1037.29	876.103
F01_transcript_11984	62.8233	97.86	149.897
F01_transcript_11985	20.5833	5.01333	12.7067
F01_transcript_11986	835.233	78.41	281.81
F01_transcript_11987	534.507	1011.87	753.94
F01_transcript_11988	8.79667	7.64333	12.95
F01_transcript_11991	83.4733	105.327	223.48
F01_transcript_11993	3.67333	164.313	33.0067
F01_transcript_11994	51.64	397.587	303.94
F01_transcript_11998	6.19	3.67	7.55
F01_transcript_11999	160.467	393.16	402.69
F01_transcript_120	9.02	7.29	7.24667
F01_transcript_1200	4.47333	3.17333	5.08667
F01_transcript_12000	129.35	123.397	202.517
F01_transcript_12001	50.7067	54.9067	119.83
F01_transcript_12002	15.7133	17.4167	55.48
F01_transcript_12003	74.7933	53.1033	72.1733
F01_transcript_12005	119.65	89.7233	109.527
F01_transcript_12006	628.62	1.56333	58.3
F01_transcript_12009	99.89	325.05	146.097
F01_transcript_12010	499.153	1.34	48.1733
F01_transcript_12011	126.56	85.7333	121.867
F01_transcript_12012	103.283	84.4333	140.797
F01_transcript_12015	34.2333	22.1767	47.2567
F01_transcript_12016	973.127	1.98	74.1
F01_transcript_12017	6.17	37.8167	23.43
F01_transcript_12018	54.8233	19.57	35.9667
F01_transcript_12019	131.087	97.1567	181.653
F01_transcript_12020	181.427	312.633	258.95
F01_transcript_12021	63.66	48.9667	86.8667
F01_transcript_12022	220.88	163.687	129.647
F01_transcript_12023	69.6233	470.96	230.99
F01_transcript_12025	70.6133	43.8667	79.89
F01_transcript_12026	90.9067	228.12	215.793
F01_transcript_12027	0.783333	68.87	50.9567
F01_transcript_12028	110.193	100.05	170.95
F01_transcript_12030	138.61	437.97	279.85
F01_transcript_12031	0	2.11	14.1467
F01_transcript_12032	14.0733	380.14	129.387
F01_transcript_12033	117.397	129.323	157.713
F01_transcript_12034	83.8833	742.787	204.753
F01_transcript_12035	729.82	0.92	59.18
F01_transcript_12036	59.9233	18.2333	19.4933
F01_transcript_12037	180.283	188.31	287.963
F01_transcript_12039	12135.5	3.83	292.63
F01_transcript_12040	166.68	190.397	292.4
F01_transcript_12041	74.91	1.49333	39.1767
F01_transcript_12042	108.373	276.92	121.323
F01_transcript_12043	76.02	28.4767	50.9133
F01_transcript_12045	414.143	853.103	654.79
F01_transcript_12047	6.23	22.7333	22.5167
F01_transcript_12049	15.55	10.46	21.5233
F01_transcript_1205	3.55667	3.12667	3.86
F01_transcript_12050	483.637	350.343	398.37
F01_transcript_12052	452.417	362.57	680.577
F01_transcript_12053	130.133	99.6033	165.05
F01_transcript_12054	675.263	62.82	153.723
F01_transcript_12055	409.633	2609.22	890.11
F01_transcript_12058	25.7067	62.7167	46.2
F01_transcript_12060	65.4333	54.5667	83.34
F01_transcript_12061	22.6933	257.483	69.7933
F01_transcript_12063	381.843	20.1967	52.42
F01_transcript_12064	201.873	184.847	318.613
F01_transcript_12066	24.9767	27.1967	54.8167
F01_transcript_12069	111.72	346.823	197.56
F01_transcript_12070	8.58667	86.0733	18.5
F01_transcript_12072	78.4833	0.2	0.85
F01_transcript_12073	233.86	220.743	306.57
F01_transcript_12076	546.223	104.04	50.67
F01_transcript_12078	4.55667	4.36333	2.25
F01_transcript_12079	130.697	110.953	195.45
F01_transcript_1208	2.64667	2.67667	4.08667
F01_transcript_12080	93.4433	130.663	133.67
F01_transcript_12081	30.7433	9.14667	171.543
F01_transcript_12082	90.4633	403.53	278.767
F01_transcript_12083	244.443	309.16	358.357
F01_transcript_12084	295.65	1.51667	17.2633
F01_transcript_12085	66.33	246.07	153.217
F01_transcript_12086	13.9233	14.32	12.48
F01_transcript_12088	570.31	3.84	54.0867
F01_transcript_12089	167.387	16.8833	38.1033
F01_transcript_1209	2.51333	2.01333	2.78667
F01_transcript_12090	12.29	26.9333	33.0567
F01_transcript_12091	118.487	127.543	180.58
F01_transcript_12092	38.92	122.067	99.89
F01_transcript_12093	199.803	75.88	198.15
F01_transcript_12094	26.03	118.91	80.3767
F01_transcript_12095	1.14	25.0633	91.5833
F01_transcript_12096	178.893	282.88	187.84
F01_transcript_12097	20.9233	81.86	31.3067
F01_transcript_12098	8.37667	8.06333	13.91
F01_transcript_12099	20.7567	25.9033	96.15
F01_transcript_121	7.14667	7.7	10.5133
F01_transcript_12100	210.24	796.003	441.38
F01_transcript_12101	53.7833	20.6267	29.51
F01_transcript_12102	605.623	1183.26	857.24
F01_transcript_12103	812.31	81.2	294.623
F01_transcript_12105	686.353	776.37	638.56
F01_transcript_12106	35.1433	14.7533	27.31
F01_transcript_12107	35.0433	52.5633	55.6
F01_transcript_12108	48.44	97.4767	57.78
F01_transcript_12110	108.883	324.417	223.26
F01_transcript_12111	118.76	82.8233	123.74
F01_transcript_12112	127.963	2.01	16.9333
F01_transcript_12113	144.423	135.897	214.44
F01_transcript_12115	38.0667	89.9667	111.287
F01_transcript_12116	100.133	151.047	104.173
F01_transcript_12117	406.503	858.51	850.687
F01_transcript_12119	127.307	137.057	181.96
F01_transcript_1212	3.97	1.87	2.17
F01_transcript_12120	11.68	41.5367	47.1467
F01_transcript_12121	60.8867	0.43	0.653333
F01_transcript_12122	66.7433	56.0133	91.96
F01_transcript_12123	407.2	274.643	502.867
F01_transcript_12124	278.233	262.42	453.317
F01_transcript_12126	73.4067	64.17	147.857
F01_transcript_12128	178.35	174.28	266.477
F01_transcript_12129	545.297	140.563	243.713
F01_transcript_1213	34.8767	3.87333	5.70667
F01_transcript_12130	230.493	142.757	241.47
F01_transcript_12131	379.667	458.38	422.897
F01_transcript_12132	65.6167	400.153	191.707
F01_transcript_12133	73.9667	18.5933	36.18
F01_transcript_12136	554.373	346.953	703.833
F01_transcript_12137	191.39	110.777	197.313
F01_transcript_12138	86.2033	71.7867	123.163
F01_transcript_12139	15.14	33.5367	35.4433
F01_transcript_1214	19.5967	31.23	28.31
F01_transcript_12140	8.23333	68.82	38.5367
F01_transcript_12142	60.28	278.193	178.17
F01_transcript_12146	154.127	524.737	442.643
F01_transcript_12147	58.9767	43.0733	76.6367
F01_transcript_12148	288.57	249.38	400.247
F01_transcript_12149	0.913333	14.26	4.34333
F01_transcript_1215	2.47333	2.22	2.77667
F01_transcript_12150	387.643	256.243	517.057
F01_transcript_12151	34.6567	57.0367	59.2667
F01_transcript_12152	122.133	142.003	192.043
F01_transcript_12154	277.927	232.85	303.867
F01_transcript_12155	136.69	134.32	170.057
F01_transcript_12156	29.8767	173.12	116.753
F01_transcript_12157	45.4633	48.1167	59.31
F01_transcript_12159	404.32	334.737	341.773
F01_transcript_1216	28.0833	30.2633	25.5833
F01_transcript_12160	26.28	72.0667	80.7367
F01_transcript_12161	143.82	525.48	347.48
F01_transcript_12162	27.4033	61.8	105.393
F01_transcript_12163	179.07	14.88	54.3667
F01_transcript_12165	116.867	83.2767	148.523
F01_transcript_12166	122.027	103.457	178.147
F01_transcript_12167	213	825.273	284.69
F01_transcript_12168	9450.2	89.02	755.333
F01_transcript_12169	146.84	210.253	239
F01_transcript_1217	0.313333	2.23333	1.31333
F01_transcript_12170	1654.8	5.92667	154.007
F01_transcript_12171	156.13	51.9	121.66
F01_transcript_12172	165.377	256.117	141.677
F01_transcript_12173	137.65	314.57	180.303
F01_transcript_12174	138.033	122.7	177.16
F01_transcript_12175	1909.47	5.09333	130.77
F01_transcript_12176	221.363	241.253	229.397
F01_transcript_12178	142.427	455.977	304.027
F01_transcript_1218	7.99	14.31	11.9333
F01_transcript_12180	31.41	11.8833	16.1633
F01_transcript_12181	177.753	218.697	315.447
F01_transcript_12182	5.32667	220.433	50.29
F01_transcript_12183	518.637	353.503	594.14
F01_transcript_12186	626.723	745.42	735.623
F01_transcript_12187	480.173	433.857	567.72
F01_transcript_12188	125.293	315.19	1362.37
F01_transcript_12189	785.77	554.877	1033.94
F01_transcript_12191	172.167	35.58	119.44
F01_transcript_12192	44.0733	120.837	114.997
F01_transcript_12194	111.847	147.667	167.707
F01_transcript_12195	3516.11	12.7067	355.197
F01_transcript_12196	2427.72	6.16333	153.82
F01_transcript_12198	58.96	48.54	77.1833
F01_transcript_12199	573.06	353.337	707.41
F01_transcript_122	13.9867	13.9833	15.8667
F01_transcript_1220	19.6667	16.0933	16.1267
F01_transcript_12201	75.8567	82.41	99.21
F01_transcript_12202	221.913	244.663	318.077
F01_transcript_12203	52.8067	0.19	18.79
F01_transcript_12204	25.4367	16.74	31.6033
F01_transcript_12205	36.7267	179.637	0.503333
F01_transcript_12206	147.223	333.21	237.237
F01_transcript_12208	7.21333	62.7733	48.8167
F01_transcript_12209	169.047	23.6633	424.593
F01_transcript_12210	93.73	133.503	116.473
F01_transcript_12211	145.877	153.497	196.087
F01_transcript_12212	37.7267	250.573	406.847
F01_transcript_12213	125.57	90.7733	174.697
F01_transcript_12214	410.277	732.557	513.693
F01_transcript_12215	144.05	70.5233	68.1967
F01_transcript_12217	230.313	477.283	573.88
F01_transcript_12219	373.467	485.943	711.163
F01_transcript_12221	192.713	151.62	228.863
F01_transcript_12222	22.5133	22.73	39.64
F01_transcript_12223	2215.42	1614.92	3105.34
F01_transcript_12224	20.8233	49.94	72.7433
F01_transcript_12225	185.4	116.44	223.283
F01_transcript_12226	245.337	175.757	296.717
F01_transcript_12228	132.147	92.6633	135.983
F01_transcript_12229	74.13	203.407	178.12
F01_transcript_12230	3849.43	5326.76	4889.86
F01_transcript_12231	110.98	91.2467	130.943
F01_transcript_12233	165.59	112.163	228.103
F01_transcript_12234	1442.21	474.073	647.663
F01_transcript_12235	204.093	503.383	387.613
F01_transcript_12237	125.677	123.473	183.977
F01_transcript_12239	17.2933	45.0233	37.1933
F01_transcript_1224	8.07667	4.62667	7.40333
F01_transcript_12241	44.4267	475.333	279.963
F01_transcript_12242	72.2467	602.03	358.187
F01_transcript_12245	46.8233	30.7733	55.2
F01_transcript_12247	1134.25	31.34	73.7933
F01_transcript_1225	0.316667	1.29667	0.633333
F01_transcript_12251	44.56	78.1867	69.9933
F01_transcript_12252	435.173	6.41667	42.2367
F01_transcript_12254	72.07	361.067	57.7
F01_transcript_12255	76.88	62.2	75.24
F01_transcript_12256	784.77	0.336667	7.73667
F01_transcript_12257	9.86667	1292.85	324.52
F01_transcript_1226	3.97667	2.98	3.88333
F01_transcript_12260	406.493	496.37	429.717
F01_transcript_12262	62.1767	730.97	378.523
F01_transcript_12264	21.6433	5.76333	167.043
F01_transcript_12265	15026.4	1.78667	96.7433
F01_transcript_12266	198.733	3.52	19.2967
F01_transcript_12267	129.063	105.193	176.487
F01_transcript_12268	259.347	239.847	353.49
F01_transcript_12269	224.593	86.3433	114.987
F01_transcript_12270	75.7067	58.37	107.21
F01_transcript_12273	1669.93	388.82	6388.1
F01_transcript_12275	82.2833	69.9133	132.487
F01_transcript_12277	191.787	133.937	215.033
F01_transcript_12278	66.7633	55.4667	89.51
F01_transcript_12279	73.7467	330.057	195.19
F01_transcript_12282	1000.9	739.737	854.19
F01_transcript_12284	127.313	112.797	101.057
F01_transcript_12285	19.1	49.2333	58.53
F01_transcript_12286	110.497	85.4267	153.493
F01_transcript_12287	29.58	41.4267	34.6367
F01_transcript_12288	40.22	185.123	264.593
F01_transcript_12289	89.3967	333.517	267.95
F01_transcript_1229	4.67	13.77	27
F01_transcript_12290	318.373	510.883	912.763
F01_transcript_12292	24.3567	471.373	158.027
F01_transcript_12293	259.933	178.73	296.777
F01_transcript_12295	1.22667	754.33	1.18
F01_transcript_12296	16.3767	53.7167	85.1167
F01_transcript_12297	117.503	426.49	1429.19
F01_transcript_12298	311.957	287.97	447.527
F01_transcript_12299	628.803	676.06	611.533
F01_transcript_123	11.52	19.66	14.62
F01_transcript_1230	6.68333	1.02667	1.83333
F01_transcript_12300	210.437	270.787	329.173
F01_transcript_12301	95.8167	68.74	116.573
F01_transcript_12302	67.05	27.72	142.773
F01_transcript_12303	67.88	62.14	121.417
F01_transcript_12304	254.14	95.6	226.013
F01_transcript_12305	1409.62	36.5033	965.613
F01_transcript_12306	210.287	121.287	139.53
F01_transcript_12307	777.11	1.55333	9.91
F01_transcript_12309	422.277	466.627	703.633
F01_transcript_12310	293.913	7.33333	171.79
F01_transcript_12312	41.5267	467.46	251.857
F01_transcript_12314	838.043	100.617	238.237
F01_transcript_12315	130.987	162.877	363.12
F01_transcript_12317	77.8433	396.83	80.38
F01_transcript_12318	246.3	216.057	382.637
F01_transcript_12320	26.0767	18.4333	35.0733
F01_transcript_12321	532.733	333.45	505.78
F01_transcript_12322	178.65	141.047	263.957
F01_transcript_12323	278.693	144.833	349.913
F01_transcript_12324	114.64	107.07	158.05
F01_transcript_12325	974.073	6.59667	115.723
F01_transcript_12326	575.143	442.7	768.82
F01_transcript_12327	3144	3.70333	210.997
F01_transcript_12329	118.4	63.3533	114.573
F01_transcript_12331	370.493	157.87	340.577
F01_transcript_12332	425.787	434.52	514.22
F01_transcript_12333	24.2067	4.24333	26.8333
F01_transcript_12334	102.877	461.647	306.1
F01_transcript_12335	1297.4	1382.07	1072.12
F01_transcript_12336	193.253	127.553	266.573
F01_transcript_12338	332.333	42.0567	188.21
F01_transcript_1234	8.13667	8.23667	11.0033
F01_transcript_12340	365.427	169.707	348.853
F01_transcript_12344	114.16	50.7233	91.8867
F01_transcript_12345	178.133	88.8633	190.633
F01_transcript_12346	79.8767	883.307	177.203
F01_transcript_12347	47.5067	295.717	373.16
F01_transcript_12348	556.07	1047.29	1279.8
F01_transcript_12349	17.7867	95.9333	47.06
F01_transcript_12351	59.7767	112.873	124.447
F01_transcript_12352	283.6	276.83	453.367
F01_transcript_12353	3889.57	8.96667	336.387
F01_transcript_12354	51.6867	38.4967	344.077
F01_transcript_12355	20.77	47.66	27.15
F01_transcript_12356	247.453	233.563	201.99
F01_transcript_12357	1382.93	5.37	147.047
F01_transcript_12358	185.997	171.443	214
F01_transcript_12359	90.0667	2	115.377
F01_transcript_12360	110.487	65.3567	130.107
F01_transcript_12361	95.6467	278.01	56.2
F01_transcript_12362	32.0633	141.427	105.847
F01_transcript_12363	206.317	17.74	71.7933
F01_transcript_12364	294.347	78.25	109.567
F01_transcript_12365	2106.79	6.36667	198.147
F01_transcript_12366	558.467	1534.65	1287.25
F01_transcript_12368	3.94333	2.77	4.3
F01_transcript_1237	20.9333	13.9167	23.3833
F01_transcript_12372	23.6967	462.403	173.71
F01_transcript_12373	1490.84	1396.56	1377.53
F01_transcript_12375	5.21333	16.98	19.7667
F01_transcript_12376	4705.45	39.2967	669.6
F01_transcript_12378	266.683	267.513	402.103
F01_transcript_12379	3464.67	13.2767	395.423
F01_transcript_1238	5.63	6.85	11.88
F01_transcript_12380	63.69	28.78	71.8667
F01_transcript_12381	131.953	81.7667	176.81
F01_transcript_12382	109.06	662.697	804.09
F01_transcript_12383	728.073	936.383	1288.68
F01_transcript_12384	403.607	188.347	404.037
F01_transcript_12385	1809.09	6.25	420.43
F01_transcript_12386	343.45	295.02	468.783
F01_transcript_12387	0.96	3.42667	5.78333
F01_transcript_1239	3.32667	4.81333	6.18667
F01_transcript_12390	44.2667	7.84333	43.3733
F01_transcript_12391	6.10667	0	0.82
F01_transcript_12393	110.77	13.0467	56.2833
F01_transcript_12394	14305.2	59.4167	1303.31
F01_transcript_12396	275.337	1059.73	1098
F01_transcript_12397	1044.12	2394.82	1481.04
F01_transcript_12398	519.52	1001.73	787.853
F01_transcript_12399	137.67	55.7433	321.833
F01_transcript_12400	330.953	388.983	566.613
F01_transcript_12402	288.22	162.153	272.003
F01_transcript_12403	165.387	103.163	162.43
F01_transcript_12404	84.0467	52.24	97.7067
F01_transcript_12405	273.843	60.82	1831.64
F01_transcript_12407	162.58	132.88	228.133
F01_transcript_12408	735.237	663.053	1118.7
F01_transcript_12409	15.1567	164.87	233.677
F01_transcript_12410	270.493	134.687	287.33
F01_transcript_12411	217.563	527.69	713.01
F01_transcript_12412	4231.17	17.82	329.867
F01_transcript_12413	1337.18	212.737	7182.47
F01_transcript_12414	642.95	477.053	1134.56
F01_transcript_12416	1008.14	1883.66	1711.33
F01_transcript_12417	2427.94	4.59667	187.55
F01_transcript_12418	218.187	180.747	276.643
F01_transcript_12419	613.22	1235.58	2641.74
F01_transcript_12420	421.473	849.607	443.003
F01_transcript_12421	507.523	627.447	1478.8
F01_transcript_12422	134.42	83.1267	117.757
F01_transcript_12424	263.54	178.66	368.56
F01_transcript_12425	294.857	80.73	162.443
F01_transcript_12426	134.917	74.1333	151.343
F01_transcript_12428	82.6767	50.9367	118.63
F01_transcript_12429	83.1367	552.187	283.403
F01_transcript_12430	289.987	226.547	374.16
F01_transcript_12431	288.503	1252.79	674.25
F01_transcript_12433	179.253	244.16	398.283
F01_transcript_12434	0.68	12.8767	6.94667
F01_transcript_12435	0	48.8233	53.5933
F01_transcript_12436	289.077	1879.65	775.257
F01_transcript_12437	9.83	9.22667	13.1033
F01_transcript_12439	32.3433	16.8667	30.79
F01_transcript_1244	8.46667	12.0933	14.3833
F01_transcript_12441	3022.8	2214.09	3707.3
F01_transcript_12442	79.8333	981.83	445.573
F01_transcript_12443	266.477	201.683	309.603
F01_transcript_12444	845.433	4.95	119.06
F01_transcript_12446	954.733	947.79	1289.17
F01_transcript_12447	38.5767	78.7067	156.61
F01_transcript_12448	211.947	58.8467	205.183
F01_transcript_12450	212.323	632.87	306.087
F01_transcript_12451	2.85667	117.273	35.1867
F01_transcript_12452	2.79667	3.68	2.68333
F01_transcript_12455	441.523	496.693	713.143
F01_transcript_12457	3.87667	50.1767	60.9
F01_transcript_1246	14.4833	19.77	30.31
F01_transcript_12461	28.1133	839.23	239.317
F01_transcript_12462	0.97	674.397	244.427
F01_transcript_12463	1433.37	439.797	1129.24
F01_transcript_12464	7.75	6.12667	18.12
F01_transcript_12465	839.947	181.39	468.42
F01_transcript_12466	104.76	92.0767	172.1
F01_transcript_12468	185.457	265.217	277.063
F01_transcript_1247	33.04	5.21667	7.86
F01_transcript_12470	430.7	202.42	376.43
F01_transcript_12471	58.2667	44.93	79.2533
F01_transcript_12472	47.2833	46.4333	80.9767
F01_transcript_12474	190.717	191.293	246.217
F01_transcript_12475	1.28667	1.54333	1.21
F01_transcript_12476	26.6533	30.36	30.8967
F01_transcript_12478	1613.12	7.37667	126.61
F01_transcript_12479	7.18333	5.69667	7.19333
F01_transcript_12480	0	2.27333	2.11667
F01_transcript_12482	24.45	52.52	44.29
F01_transcript_12489	0	47.4	15.1833
F01_transcript_1249	5.07	39.13	11.0567
F01_transcript_12492	2.04667	2.7	3.72333
F01_transcript_12493	70.6733	53.05	85.22
F01_transcript_12495	1.20667	0.246667	0.613333
F01_transcript_12496	30.6267	27.11	42.31
F01_transcript_125	4.49	2.89	3.73667
F01_transcript_1250	15.95	7.85	8.34333
F01_transcript_12500	1.16	9.28667	44.9367
F01_transcript_12501	3.41333	0.456667	0.67
F01_transcript_12502	3.83667	4.37	1.66
F01_transcript_12504	3.71	28.75	16.74
F01_transcript_12506	10.03	0.663333	1.98
F01_transcript_12507	11.1667	5.30333	8.00333
F01_transcript_12509	5.98333	7.87	12.0933
F01_transcript_12511	87.95	58.49	66.01
F01_transcript_12512	4.40333	30.55	14.0633
F01_transcript_12514	26.2867	20.01	23.8833
F01_transcript_12515	14.49	45.2967	43.35
F01_transcript_12517	28.95	15.16	28.3667
F01_transcript_12518	3.28667	1.44333	1.88
F01_transcript_12519	7.38	6.05333	8.95667
F01_transcript_12520	14.08	14.12	29.19
F01_transcript_12521	7.95333	11.2333	9.84
F01_transcript_12522	1.93333	2.12	2.41333
F01_transcript_12523	5.53	22.2567	12.66
F01_transcript_12524	0.74	2.45667	1.92333
F01_transcript_12526	10.93	12.65	13.1233
F01_transcript_12527	1.77333	1.68333	1.68
F01_transcript_12528	6.39333	5.27	7.56333
F01_transcript_12529	6.97	2.05	2.98667
F01_transcript_12532	145.65	362.807	235.277
F01_transcript_12534	20.17	44.5767	34.69
F01_transcript_12535	4.67	2.41333	2.31667
F01_transcript_12537	52.48	0.906667	4.14
F01_transcript_12538	11.5867	8.93	11.0333
F01_transcript_1254	3.25667	5.46	4.26
F01_transcript_12540	1.72	5.61	2.77333
F01_transcript_12541	5.81	1.10333	2.48
F01_transcript_12542	25.06	17.6967	25.2467
F01_transcript_12545	4.57	1.99	3.05667
F01_transcript_12546	2.82667	2.35	2.62333
F01_transcript_12547	5.38333	0	3.56333
F01_transcript_12551	8.89	5.06333	6.17667
F01_transcript_12552	10.1167	7.87	14.8067
F01_transcript_12554	4.59333	6.35667	6.48
F01_transcript_12555	0.996667	1.19333	1.06333
F01_transcript_12556	2.39667	2.01667	2.63333
F01_transcript_12557	4.37667	3.89667	5.65333
F01_transcript_12559	2.3	2.24667	2.57
F01_transcript_1256	0.18	1.2	0.673333
F01_transcript_12560	4.77333	2.35667	3.09667
F01_transcript_12565	7.49667	10.8667	10.61
F01_transcript_12566	3.10333	0.636667	2.59667
F01_transcript_12567	2.08	1.72333	2.44333
F01_transcript_12569	11.1533	5.48	10.4333
F01_transcript_1257	22.3233	21	25.7067
F01_transcript_12571	3.27	1.51	2.24333
F01_transcript_12573	7.14333	11.9667	10.1567
F01_transcript_12574	25.1167	0.0633333	10.86
F01_transcript_12579	2.10667	0	0.0233333
F01_transcript_12580	13.6233	5.47667	6.49333
F01_transcript_12582	1.27333	0.406667	2.37333
F01_transcript_12583	1.63333	2.72333	7.09667
F01_transcript_12585	3.07333	1.82	1.43667
F01_transcript_12591	2.04	0.313333	0.41
F01_transcript_12592	2.78667	1.01333	1.43667
F01_transcript_12595	0.833333	67.6567	1.12
F01_transcript_12596	45.89	441.447	131.103
F01_transcript_12598	1.67667	1.3	1.69
F01_transcript_126	2.52333	1.81333	1.75667
F01_transcript_1260	3.38	3.11	4.63333
F01_transcript_12601	2.10333	1.34667	2.32333
F01_transcript_12603	6.85333	2.17333	4.8
F01_transcript_12605	51.67	70.8967	44.9367
F01_transcript_12606	2.98667	2.3	2.93667
F01_transcript_12609	264.827	278.76	271.63
F01_transcript_12610	1.85	9.86667	11.16
F01_transcript_12618	2.15333	0.206667	1.65667
F01_transcript_12619	2.64333	1.84	2.99667
F01_transcript_1262	1.68333	1.09333	0.923333
F01_transcript_12620	43.3433	108.423	80.2067
F01_transcript_12621	11.73	10.34	15.7333
F01_transcript_12625	5.39	3.95	3.55
F01_transcript_12627	1.73333	0.936667	1.18
F01_transcript_12628	1.07667	2.2	1.48333
F01_transcript_12632	2.28667	2.17	2.31333
F01_transcript_12633	20.36	0.403333	37.1367
F01_transcript_12635	8.31667	4.94	4.87
F01_transcript_12637	3.28333	1.02	1.32667
F01_transcript_1264	2.99333	1.32333	3.46667
F01_transcript_12640	0.746667	0.656667	1.15667
F01_transcript_12641	5.41667	4.21	7.21
F01_transcript_12642	1.21	1.08	1.94667
F01_transcript_12643	2.23333	3.76	3.73
F01_transcript_12644	20.4233	12.2867	15.56
F01_transcript_12645	10.0267	5.82667	7.70667
F01_transcript_12646	2.47667	10.5567	3.31
F01_transcript_12648	12.9167	88.4933	24
F01_transcript_12649	5.43333	3.02	4.8
F01_transcript_1265	12.13	15.77	14.2967
F01_transcript_12652	6.98	7.95333	4.50333
F01_transcript_12653	7.63	65.39	13.2033
F01_transcript_12655	11.98	32.2133	30.5733
F01_transcript_12656	2.90667	3.12667	2.53333
F01_transcript_12658	13.44	1.95	34.95
F01_transcript_12659	40.94	73.84	33.74
F01_transcript_1266	37.12	1.86667	4.78667
F01_transcript_12661	5.97333	8.35	7.1
F01_transcript_12668	0.37	1.13333	0.833333
F01_transcript_12669	1.09	4.59667	1.66667
F01_transcript_1267	10.5833	8.06333	10.8767
F01_transcript_12670	0.25	2.38333	1.25
F01_transcript_12673	40.7967	35.31	41.9633
F01_transcript_12675	0.616667	3.93	3.13333
F01_transcript_12676	9.8	9.17	10.3767
F01_transcript_12677	7.47333	6.54333	5.96
F01_transcript_12678	3.9	13.02	27.7933
F01_transcript_12679	2.67333	5.49333	7.68333
F01_transcript_12680	9.39667	2.08	12.5133
F01_transcript_12681	5.72	0.783333	4.25667
F01_transcript_12683	0.973333	2.63667	1.9
F01_transcript_12685	5.04333	9.55	7.10333
F01_transcript_12686	5.93667	6.85	6.81667
F01_transcript_12687	37.7667	19.09	8.52667
F01_transcript_12690	11.6533	8.07333	11.88
F01_transcript_12695	0.753333	5.5	2.89333
F01_transcript_12696	15.36	12.8733	16.3867
F01_transcript_12698	2.13	11.9033	6.35
F01_transcript_127	14.79	16.07	14.69
F01_transcript_1270	3.51	6.86	7.36
F01_transcript_12700	0.873333	7.46333	6.40667
F01_transcript_12701	6.66	10.67	7.68
F01_transcript_12702	3.57	15.03	4.78667
F01_transcript_12703	12.15	17.7367	14.42
F01_transcript_12704	1.63667	0.726667	0.94
F01_transcript_12706	85.8233	1.4	0.356667
F01_transcript_12707	0.0666667	1.24333	1.58667
F01_transcript_12709	0.5	1.86333	0.573333
F01_transcript_1271	3.39	5.57667	9.95333
F01_transcript_12710	4.41	5.66667	3.71
F01_transcript_12711	6.40667	3.35	6.63667
F01_transcript_12716	30.3033	54.4867	58.9433
F01_transcript_12717	6.33333	0.166667	3.71
F01_transcript_12718	57.68	37.53	53.3367
F01_transcript_12719	15.06	14.3467	19.2867
F01_transcript_12720	3.17	3.58333	2.74
F01_transcript_12721	75.1967	59.0033	66.0667
F01_transcript_12722	1.66333	1.12333	3.85667
F01_transcript_12723	2.52333	1.49667	2.28
F01_transcript_12724	7.11333	5.63	8.22333
F01_transcript_12725	17.3467	12.3433	6.23
F01_transcript_12726	16.0533	2.27667	2.5
F01_transcript_12727	2.03	2.31333	2.62
F01_transcript_12730	8.93333	12.2467	29.5633
F01_transcript_12732	0.486667	1.67	0.656667
F01_transcript_12734	0.64	5.19	0.89
F01_transcript_12735	2.28333	7.56	13.4967
F01_transcript_12737	6.95333	4.17	5.86333
F01_transcript_12738	43.8367	3.85333	5.23333
F01_transcript_12739	1.74667	0.63	0.77
[truncated: 29,710 more rows]
