# Supplementary material for: Full-Length Transcriptome Analysis Reveals Candidate Genes Involved in Terpenoid Biosynthesis in Artemisia argyi
Source: Front Genet. 2021 Jun 22;12:659962. doi: 10.3389/fgene.2021.659962 (PMC8258318; doi:10.3389/fgene.2021.659962)
Supplement: Supplementary Figure 1 — Flowchart of bioinformatics analysis of full-length transcriptome. [file Data_Sheet_1.ZIP › Table S6 Transcripts specific-expressed in the A. argyi leaf tissue.xlsx]

## Sheet: fpkm>1
Table S6. Transcripts specific-expressed in the leaf of A. argyi.
Gene ID	Leaf
F01_transcript_17423	1.00667
F01_transcript_24146	1.00667
F01_transcript_47503	1.01
F01_transcript_44389	1.01333
F01_transcript_38691	1.01667
F01_transcript_20637	1.01667
F01_transcript_32252	1.01667
F01_transcript_31938	1.02
F01_transcript_37516	1.02
F01_transcript_19947	1.02
F01_transcript_39787	1.02
F01_transcript_28318	1.02333
F01_transcript_14177	1.02333
F01_transcript_17424	1.02333
F01_transcript_19856	1.02333
F01_transcript_38535	1.02333
F01_transcript_29941	1.02333
F01_transcript_15851	1.02667
F01_transcript_50766	1.02667
F01_transcript_46020	1.02667
F01_transcript_21728	1.02667
F01_transcript_15389	1.02667
F01_transcript_21352	1.02667
F01_transcript_49758	1.02667
F01_transcript_19147	1.02667
F01_transcript_41899	1.02667
F01_transcript_46890	1.03
F01_transcript_40969	1.03
F01_transcript_22638	1.03
F01_transcript_18754	1.03
F01_transcript_44822	1.03333
F01_transcript_52043	1.03333
F01_transcript_44614	1.03333
F01_transcript_40744	1.03333
F01_transcript_29831	1.03333
F01_transcript_33179	1.03667
F01_transcript_33899	1.03667
F01_transcript_23770	1.03667
F01_transcript_18671	1.03667
F01_transcript_29167	1.03667
F01_transcript_47163	1.04
F01_transcript_9501	1.04
F01_transcript_32521	1.04333
F01_transcript_15912	1.04333
F01_transcript_25765	1.04333
F01_transcript_29635	1.04667
F01_transcript_27885	1.04667
F01_transcript_52716	1.04667
F01_transcript_41095	1.04667
F01_transcript_31472	1.04667
F01_transcript_37800	1.04667
F01_transcript_21429	1.04667
F01_transcript_6462	1.05
F01_transcript_48639	1.05
F01_transcript_51906	1.05
F01_transcript_38135	1.05
F01_transcript_24438	1.05
F01_transcript_14815	1.05
F01_transcript_31741	1.05
F01_transcript_39554	1.05333
F01_transcript_41208	1.05333
F01_transcript_13843	1.05333
F01_transcript_11409	1.05333
F01_transcript_17393	1.05667
F01_transcript_36891	1.05667
F01_transcript_28256	1.05667
F01_transcript_38785	1.05667
F01_transcript_47873	1.06
F01_transcript_50520	1.06
F01_transcript_2994	1.06
F01_transcript_52988	1.06
F01_transcript_37664	1.06333
F01_transcript_32101	1.06333
F01_transcript_50123	1.06333
F01_transcript_37296	1.06333
F01_transcript_22204	1.06333
F01_transcript_14999	1.06333
F01_transcript_52904	1.07
F01_transcript_37281	1.07
F01_transcript_14306	1.07
F01_transcript_13952	1.07
F01_transcript_36842	1.07
F01_transcript_42171	1.07333
F01_transcript_4191	1.07333
F01_transcript_51440	1.07333
F01_transcript_24921	1.07667
F01_transcript_48615	1.07667
F01_transcript_48620	1.07667
F01_transcript_38483	1.07667
F01_transcript_13835	1.07667
F01_transcript_15080	1.08
F01_transcript_14279	1.08
F01_transcript_32839	1.08333
F01_transcript_20568	1.08333
F01_transcript_25456	1.08333
F01_transcript_51165	1.08333
F01_transcript_28141	1.08333
F01_transcript_41352	1.08333
F01_transcript_19615	1.08333
F01_transcript_36935	1.08333
F01_transcript_19695	1.08333
F01_transcript_37134	1.08333
F01_transcript_45410	1.08667
F01_transcript_50361	1.09
F01_transcript_47996	1.09333
F01_transcript_19094	1.09333
F01_transcript_32433	1.09333
F01_transcript_44903	1.09333
F01_transcript_27061	1.09667
F01_transcript_47740	1.09667
F01_transcript_43132	1.09667
F01_transcript_24599	1.09667
F01_transcript_3343	1.1
F01_transcript_43277	1.10333
F01_transcript_2051	1.10333
F01_transcript_35419	1.10667
F01_transcript_35535	1.11
F01_transcript_34252	1.11333
F01_transcript_17184	1.11333
F01_transcript_24471	1.11333
F01_transcript_51519	1.11667
F01_transcript_35273	1.11667
F01_transcript_34465	1.11667
F01_transcript_44854	1.11667
F01_transcript_23548	1.11667
F01_transcript_26046	1.11667
F01_transcript_41502	1.12
F01_transcript_22927	1.12333
F01_transcript_43989	1.12333
F01_transcript_36257	1.12333
F01_transcript_38897	1.12333
F01_transcript_50721	1.12333
F01_transcript_32336	1.12667
F01_transcript_26887	1.13
F01_transcript_32377	1.13
F01_transcript_39871	1.13
F01_transcript_34118	1.13333
F01_transcript_50787	1.13333
F01_transcript_24398	1.13667
F01_transcript_41665	1.14333
F01_transcript_52725	1.14333
F01_transcript_39434	1.14333
F01_transcript_24482	1.14333
F01_transcript_35919	1.14667
F01_transcript_38358	1.14667
F01_transcript_40143	1.14667
F01_transcript_43319	1.14667
F01_transcript_39320	1.15333
F01_transcript_38173	1.16
F01_transcript_24001	1.16
F01_transcript_15152	1.16
F01_transcript_29172	1.16
F01_transcript_44558	1.16
F01_transcript_14085	1.16333
F01_transcript_27975	1.16667
F01_transcript_22190	1.16667
F01_transcript_47693	1.17
F01_transcript_48667	1.17
F01_transcript_48646	1.17
F01_transcript_50672	1.17333
F01_transcript_33940	1.17333
F01_transcript_28831	1.17333
F01_transcript_41331	1.17333
F01_transcript_13675	1.17667
F01_transcript_41132	1.17667
F01_transcript_3597	1.17667
F01_transcript_47190	1.17667
F01_transcript_45276	1.17667
F01_transcript_36798	1.17667
F01_transcript_51784	1.17667
F01_transcript_1197	1.17667
F01_transcript_14953	1.18
F01_transcript_50809	1.18
F01_transcript_49151	1.18333
F01_transcript_25190	1.18667
F01_transcript_2046	1.18667
F01_transcript_43092	1.18667
F01_transcript_38667	1.18667
F01_transcript_41113	1.19
F01_transcript_20207	1.19
F01_transcript_37045	1.19667
F01_transcript_43741	1.19667
F01_transcript_48176	1.19667
F01_transcript_23361	1.20333
F01_transcript_15293	1.20333
F01_transcript_49224	1.20333
F01_transcript_35006	1.20333
F01_transcript_24329	1.20333
F01_transcript_47470	1.20333
F01_transcript_31754	1.20667
F01_transcript_25047	1.20667
F01_transcript_22917	1.20667
F01_transcript_12495	1.20667
F01_transcript_42700	1.20667
F01_transcript_17976	1.20667
F01_transcript_43743	1.20667
F01_transcript_46299	1.21
F01_transcript_18110	1.21
F01_transcript_15839	1.21
F01_transcript_16307	1.21
F01_transcript_29012	1.21
F01_transcript_17399	1.21
F01_transcript_39436	1.21
F01_transcript_52290	1.21
F01_transcript_2739	1.21333
F01_transcript_33787	1.21667
F01_transcript_46412	1.21667
F01_transcript_19722	1.21667
F01_transcript_31232	1.21667
F01_transcript_14982	1.21667
F01_transcript_18116	1.21667
F01_transcript_50464	1.21667
F01_transcript_24537	1.22
F01_transcript_40145	1.22333
F01_transcript_46913	1.22333
F01_transcript_37194	1.22333
F01_transcript_46560	1.22333
F01_transcript_40951	1.22667
F01_transcript_24641	1.22667
F01_transcript_50058	1.22667
F01_transcript_30393	1.22667
F01_transcript_15475	1.22667
F01_transcript_12882	1.22667
F01_transcript_22031	1.23
F01_transcript_39200	1.23
F01_transcript_51708	1.23
F01_transcript_42841	1.23
F01_transcript_28317	1.23
F01_transcript_31655	1.23
F01_transcript_45534	1.23333
F01_transcript_26988	1.23667
F01_transcript_39446	1.23667
F01_transcript_38953	1.23667
F01_transcript_32441	1.23667
F01_transcript_52200	1.23667
F01_transcript_21996	1.24
F01_transcript_17682	1.24
F01_transcript_36330	1.24333
F01_transcript_52939	1.24333
F01_transcript_30285	1.24667
F01_transcript_28375	1.24667
F01_transcript_26082	1.24667
F01_transcript_51646	1.24667
F01_transcript_43154	1.24667
F01_transcript_21092	1.25
F01_transcript_50592	1.25
F01_transcript_33594	1.25
F01_transcript_359	1.25
F01_transcript_30432	1.25667
F01_transcript_44687	1.25667
F01_transcript_40538	1.26333
F01_transcript_26442	1.26333
F01_transcript_38100	1.26333
F01_transcript_4431	1.26667
F01_transcript_2452	1.26667
F01_transcript_27395	1.27
F01_transcript_22970	1.27
F01_transcript_25743	1.27
F01_transcript_30765	1.27333
F01_transcript_19456	1.27333
F01_transcript_23304	1.27333
F01_transcript_7045	1.27667
F01_transcript_28386	1.27667
F01_transcript_41542	1.28
F01_transcript_47981	1.28
F01_transcript_27498	1.28
F01_transcript_50748	1.28
F01_transcript_13416	1.28
F01_transcript_24589	1.28333
F01_transcript_14488	1.28333
F01_transcript_51940	1.28333
F01_transcript_50421	1.28667
F01_transcript_29344	1.28667
F01_transcript_22416	1.28667
F01_transcript_47497	1.28667
F01_transcript_28949	1.29
F01_transcript_14482	1.29333
F01_transcript_43754	1.29333
F01_transcript_50979	1.29667
F01_transcript_33972	1.29667
F01_transcript_32418	1.3
F01_transcript_21859	1.3
F01_transcript_36925	1.3
F01_transcript_23537	1.30333
F01_transcript_52856	1.30667
F01_transcript_48227	1.31
F01_transcript_48004	1.31
F01_transcript_45011	1.31333
F01_transcript_5766	1.31333
F01_transcript_51787	1.31333
F01_transcript_16330	1.31667
F01_transcript_45926	1.31667
F01_transcript_34985	1.32
F01_transcript_19962	1.32
F01_transcript_18492	1.32
F01_transcript_46449	1.32
F01_transcript_20532	1.32
F01_transcript_38353	1.32667
F01_transcript_29166	1.32667
F01_transcript_27577	1.32667
F01_transcript_29421	1.32667
F01_transcript_28720	1.32667
F01_transcript_1598	1.32667
F01_transcript_40296	1.32667
F01_transcript_28113	1.33
F01_transcript_51009	1.33
F01_transcript_32683	1.33333
F01_transcript_44502	1.33333
F01_transcript_32284	1.33333
F01_transcript_18680	1.33667
F01_transcript_46410	1.34
F01_transcript_35710	1.34
F01_transcript_16028	1.34
F01_transcript_17124	1.34333
F01_transcript_13647	1.34333
F01_transcript_13830	1.34333
F01_transcript_51186	1.34333
F01_transcript_14980	1.34667
F01_transcript_14794	1.34667
F01_transcript_17658	1.34667
F01_transcript_26086	1.34667
F01_transcript_27131	1.35
F01_transcript_52936	1.35
F01_transcript_13557	1.35333
F01_transcript_30343	1.35333
F01_transcript_44579	1.35333
F01_transcript_49703	1.35333
F01_transcript_41236	1.35667
F01_transcript_19283	1.36
F01_transcript_15825	1.36
F01_transcript_26116	1.36333
F01_transcript_48683	1.36333
F01_transcript_38896	1.36333
F01_transcript_35705	1.36667
F01_transcript_29165	1.36667
F01_transcript_27292	1.37
F01_transcript_37955	1.37
F01_transcript_32757	1.37
F01_transcript_18810	1.37
F01_transcript_31415	1.37333
F01_transcript_33313	1.37333
F01_transcript_43310	1.37333
F01_transcript_46574	1.37333
F01_transcript_26240	1.37667
F01_transcript_50614	1.37667
F01_transcript_41289	1.37667
F01_transcript_30298	1.38
F01_transcript_48775	1.38
F01_transcript_21711	1.38
F01_transcript_29872	1.38
F01_transcript_19663	1.38
F01_transcript_41908	1.38
F01_transcript_23532	1.38
F01_transcript_49117	1.38333
F01_transcript_26370	1.38333
F01_transcript_33443	1.38333
F01_transcript_49141	1.38333
F01_transcript_53020	1.38333
F01_transcript_44269	1.39
F01_transcript_18670	1.39
F01_transcript_32277	1.39333
F01_transcript_9341	1.39333
F01_transcript_7234	1.39667
F01_transcript_23580	1.39667
F01_transcript_22463	1.4
F01_transcript_37381	1.4
F01_transcript_29986	1.40667
F01_transcript_39378	1.40667
F01_transcript_21246	1.41
F01_transcript_38869	1.41333
F01_transcript_40867	1.41667
F01_transcript_46769	1.41667
F01_transcript_22541	1.42
F01_transcript_34866	1.42
F01_transcript_16308	1.43
F01_transcript_29720	1.43
F01_transcript_51663	1.43333
F01_transcript_19512	1.43333
F01_transcript_34067	1.43667
F01_transcript_40870	1.43667
F01_transcript_25341	1.43667
F01_transcript_49054	1.44333
F01_transcript_41295	1.44333
F01_transcript_36459	1.44333
F01_transcript_16897	1.44667
F01_transcript_29811	1.45
F01_transcript_44231	1.45
F01_transcript_14078	1.45
F01_transcript_37920	1.45333
F01_transcript_31279	1.45667
F01_transcript_53040	1.45667
F01_transcript_39677	1.46
F01_transcript_28528	1.46333
F01_transcript_25114	1.46667
F01_transcript_33560	1.46667
F01_transcript_36485	1.47
F01_transcript_32935	1.47
F01_transcript_45895	1.47
F01_transcript_32998	1.47
F01_transcript_23387	1.47333
F01_transcript_13638	1.47333
F01_transcript_40195	1.47333
F01_transcript_38599	1.47667
F01_transcript_37609	1.47667
F01_transcript_46390	1.48
F01_transcript_19928	1.48333
F01_transcript_42005	1.48667
F01_transcript_35255	1.48667
F01_transcript_41750	1.48667
F01_transcript_52869	1.49
F01_transcript_40288	1.49333
F01_transcript_6261	1.49333
F01_transcript_40823	1.49667
F01_transcript_24137	1.5
F01_transcript_45706	1.5
F01_transcript_41839	1.50667
F01_transcript_26374	1.50667
F01_transcript_32748	1.51
F01_transcript_47373	1.51333
F01_transcript_21666	1.51333
F01_transcript_30778	1.51667
F01_transcript_49564	1.51667
F01_transcript_23315	1.51667
F01_transcript_48564	1.51667
F01_transcript_18005	1.52
F01_transcript_25960	1.52667
F01_transcript_5465	1.52667
F01_transcript_45112	1.53
F01_transcript_44768	1.53
F01_transcript_49873	1.53
F01_transcript_39222	1.53
F01_transcript_23135	1.53333
F01_transcript_26289	1.53333
F01_transcript_52510	1.54
F01_transcript_25918	1.54
F01_transcript_23868	1.54333
F01_transcript_52340	1.54667
F01_transcript_27467	1.55
F01_transcript_33860	1.55
F01_transcript_22180	1.55
F01_transcript_51508	1.55333
F01_transcript_24841	1.55333
F01_transcript_51105	1.55333
F01_transcript_47006	1.55333
F01_transcript_3436	1.55667
F01_transcript_31358	1.55667
F01_transcript_4004	1.55667
F01_transcript_25480	1.55667
F01_transcript_28463	1.56
F01_transcript_37264	1.56
F01_transcript_26058	1.56
F01_transcript_26320	1.56333
F01_transcript_8459	1.56667
F01_transcript_48516	1.56667
F01_transcript_21178	1.57333
F01_transcript_43165	1.57333
F01_transcript_29416	1.57667
F01_transcript_52553	1.57667
F01_transcript_19569	1.58
F01_transcript_39244	1.58
F01_transcript_22133	1.58333
F01_transcript_41683	1.58667
F01_transcript_44561	1.58667
F01_transcript_20703	1.58667
F01_transcript_33208	1.59
F01_transcript_4533	1.59333
F01_transcript_37767	1.59333
F01_transcript_22522	1.59667
F01_transcript_23456	1.6
F01_transcript_22593	1.60333
F01_transcript_18142	1.61
F01_transcript_47339	1.61333
F01_transcript_27994	1.61667
F01_transcript_20919	1.62
F01_transcript_30214	1.62333
F01_transcript_14439	1.62333
F01_transcript_40542	1.62667
F01_transcript_40455	1.63
F01_transcript_13361	1.63
F01_transcript_43143	1.63
F01_transcript_26957	1.63
F01_transcript_800	1.63333
F01_transcript_37310	1.63333
F01_transcript_19839	1.63667
F01_transcript_31017	1.63667
F01_transcript_12704	1.63667
F01_transcript_19141	1.64
F01_transcript_21256	1.64
F01_transcript_30873	1.64
F01_transcript_39351	1.64333
F01_transcript_1196	1.64333
F01_transcript_13476	1.65333
F01_transcript_47850	1.65333
F01_transcript_27017	1.65667
F01_transcript_15366	1.66
F01_transcript_25831	1.66667
F01_transcript_22143	1.67
F01_transcript_26388	1.67
F01_transcript_13755	1.67
F01_transcript_40671	1.67333
F01_transcript_44937	1.67333
F01_transcript_16358	1.67667
F01_transcript_28475	1.67667
F01_transcript_46810	1.68
F01_transcript_36027	1.68333
F01_transcript_51399	1.68667
F01_transcript_16326	1.69333
F01_transcript_20511	1.69667
F01_transcript_41602	1.69667
F01_transcript_21515	1.69667
F01_transcript_49252	1.69667
F01_transcript_17326	1.69667
F01_transcript_49909	1.7
F01_transcript_25625	1.70333
F01_transcript_28680	1.70333
F01_transcript_41779	1.71
F01_transcript_15210	1.71
F01_transcript_37942	1.71333
F01_transcript_45433	1.71667
F01_transcript_20308	1.72
F01_transcript_47916	1.72
F01_transcript_29805	1.72
F01_transcript_36763	1.72333
F01_transcript_1823	1.73
F01_transcript_50267	1.74
F01_transcript_28648	1.74333
F01_transcript_19801	1.74667
F01_transcript_12739	1.74667
F01_transcript_34286	1.75333
F01_transcript_43354	1.75667
F01_transcript_31814	1.75667
F01_transcript_27260	1.75667
F01_transcript_19911	1.75667
F01_transcript_22758	1.76
F01_transcript_36153	1.76
F01_transcript_18727	1.76333
F01_transcript_41239	1.76333
F01_transcript_34109	1.76333
F01_transcript_22523	1.76333
F01_transcript_40384	1.77333
F01_transcript_34221	1.77667
F01_transcript_22313	1.78333
F01_transcript_42228	1.78333
F01_transcript_23036	1.78333
F01_transcript_17207	1.78667
F01_transcript_34584	1.79
F01_transcript_33900	1.79333
F01_transcript_23645	1.79667
F01_transcript_14512	1.80333
F01_transcript_34567	1.80333
F01_transcript_44056	1.80333
F01_transcript_28623	1.81
F01_transcript_39886	1.81333
F01_transcript_32108	1.81333
F01_transcript_38086	1.81667
F01_transcript_21474	1.81667
F01_transcript_15661	1.82
F01_transcript_38463	1.82
F01_transcript_27720	1.82333
F01_transcript_24462	1.82333
F01_transcript_38338	1.82333
F01_transcript_36917	1.83333
F01_transcript_47424	1.83667
F01_transcript_46803	1.84
F01_transcript_51546	1.84333
F01_transcript_34373	1.84667
F01_transcript_27567	1.85
F01_transcript_41553	1.86333
F01_transcript_44989	1.87
F01_transcript_44226	1.87
F01_transcript_29915	1.87333
F01_transcript_29018	1.88667
F01_transcript_37088	1.89333
F01_transcript_31111	1.89667
F01_transcript_23906	1.90667
F01_transcript_9757	1.90667
F01_transcript_40151	1.91667
F01_transcript_30138	1.91667
F01_transcript_39726	1.92333
F01_transcript_50207	1.92667
F01_transcript_33523	1.93
F01_transcript_20802	1.93333
F01_transcript_23987	1.93333
F01_transcript_33361	1.94333
F01_transcript_4434	1.94667
F01_transcript_28429	1.95
F01_transcript_26599	1.95
F01_transcript_49794	1.95
F01_transcript_43942	1.95333
F01_transcript_45648	1.95333
F01_transcript_39889	1.95667
F01_transcript_32270	1.96
F01_transcript_46461	1.96333
F01_transcript_38582	1.96667
F01_transcript_14952	1.97
F01_transcript_30392	1.97667
F01_transcript_33654	1.99333
F01_transcript_51215	2
F01_transcript_34804	2.00333
F01_transcript_2136	2.00667
F01_transcript_44342	2.01333
F01_transcript_15383	2.02
F01_transcript_33434	2.02
F01_transcript_29494	2.02333
F01_transcript_1849	2.02333
F01_transcript_35381	2.02667
F01_transcript_15141	2.02667
F01_transcript_19522	2.03
F01_transcript_982	2.03
F01_transcript_46198	2.03333
F01_transcript_12591	2.04
F01_transcript_44483	2.04
F01_transcript_30843	2.04333
F01_transcript_30837	2.06333
F01_transcript_20382	2.06667
F01_transcript_19506	2.07
F01_transcript_27353	2.07333
F01_transcript_51780	2.08333
F01_transcript_40623	2.08333
F01_transcript_18290	2.09
F01_transcript_38039	2.09333
F01_transcript_13834	2.09333
F01_transcript_35740	2.1
F01_transcript_43119	2.1
F01_transcript_28656	2.10333
F01_transcript_12579	2.10667
F01_transcript_16350	2.11333
F01_transcript_19464	2.11333
F01_transcript_41114	2.12
F01_transcript_14399	2.12333
F01_transcript_13925	2.12333
F01_transcript_26986	2.12333
F01_transcript_34110	2.12333
F01_transcript_31141	2.13
F01_transcript_41576	2.15333
F01_transcript_40682	2.15333
F01_transcript_36144	2.15667
F01_transcript_43677	2.16333
F01_transcript_33823	2.16667
F01_transcript_36132	2.17
F01_transcript_13433	2.17333
F01_transcript_22368	2.17667
F01_transcript_22685	2.19
F01_transcript_13173	2.19333
F01_transcript_52582	2.19333
F01_transcript_36462	2.19333
F01_transcript_37666	2.19667
F01_transcript_44586	2.20333
F01_transcript_30894	2.20667
F01_transcript_45980	2.21333
F01_transcript_34700	2.21667
F01_transcript_22667	2.21667
F01_transcript_22048	2.24667
F01_transcript_28605	2.24667
F01_transcript_6105	2.25333
F01_transcript_15376	2.26667
F01_transcript_26636	2.28
F01_transcript_24972	2.29333
F01_transcript_51542	2.29667
F01_transcript_37964	2.3
F01_transcript_15710	2.30333
F01_transcript_17589	2.30333
F01_transcript_37565	2.30667
F01_transcript_29210	2.31333
F01_transcript_19229	2.31667
F01_transcript_22146	2.32
F01_transcript_51660	2.33
F01_transcript_41474	2.35
F01_transcript_44637	2.35333
F01_transcript_33980	2.36333
F01_transcript_12861	2.36667
F01_transcript_25244	2.37667
F01_transcript_7112	2.37667
F01_transcript_39804	2.39333
F01_transcript_27222	2.39333
F01_transcript_38787	2.4
F01_transcript_19939	2.40667
F01_transcript_33659	2.40667
F01_transcript_45899	2.41
F01_transcript_23160	2.42333
F01_transcript_50586	2.42333
F01_transcript_19819	2.42667
F01_transcript_28824	2.43667
F01_transcript_20444	2.44
F01_transcript_17551	2.45333
F01_transcript_33152	2.46333
F01_transcript_40653	2.47667
F01_transcript_13746	2.48
F01_transcript_33239	2.49
F01_transcript_37602	2.50333
F01_transcript_48099	2.50333
F01_transcript_29407	2.50667
F01_transcript_31072	2.52333
F01_transcript_37961	2.52667
F01_transcript_33232	2.52667
F01_transcript_23822	2.57
F01_transcript_44232	2.57667
F01_transcript_46903	2.58667
F01_transcript_15196	2.6
F01_transcript_37353	2.60333
F01_transcript_18009	2.61667
F01_transcript_24616	2.62
F01_transcript_21154	2.62333
F01_transcript_43419	2.63333
F01_transcript_42947	2.64333
F01_transcript_22049	2.65
F01_transcript_29883	2.68667
F01_transcript_28400	2.69333
F01_transcript_29861	2.70333
F01_transcript_37736	2.70667
F01_transcript_1904	2.71
F01_transcript_49008	2.72667
F01_transcript_2834	2.73
F01_transcript_47403	2.73667
F01_transcript_21230	2.73667
F01_transcript_26508	2.73667
F01_transcript_21760	2.74
F01_transcript_18931	2.74
F01_transcript_51647	2.75667
F01_transcript_49536	2.78
F01_transcript_7696	2.79
F01_transcript_21371	2.79333
F01_transcript_36937	2.8
F01_transcript_41457	2.80667
F01_transcript_17716	2.80667
F01_transcript_36055	2.81
F01_transcript_32171	2.81
F01_transcript_25637	2.82333
F01_transcript_30099	2.86
F01_transcript_52669	2.86
F01_transcript_27430	2.86667
F01_transcript_28027	2.87667
F01_transcript_4977	2.88667
F01_transcript_52381	2.91
F01_transcript_28968	2.91333
F01_transcript_38410	2.93
F01_transcript_3029	2.93
F01_transcript_15630	2.93333
F01_transcript_49388	2.96333
F01_transcript_30412	2.96333
F01_transcript_262	2.97667
F01_transcript_23896	2.99333
F01_transcript_40578	3.00333
F01_transcript_13384	3.00333
F01_transcript_35802	3.02333
F01_transcript_40570	3.04
F01_transcript_32689	3.04
F01_transcript_22030	3.05
F01_transcript_27246	3.05667
F01_transcript_47333	3.06667
F01_transcript_45019	3.07
F01_transcript_48840	3.10333
F01_transcript_39074	3.10333
F01_transcript_43492	3.10667
F01_transcript_31511	3.10667
F01_transcript_28740	3.11333
F01_transcript_51551	3.11667
F01_transcript_35012	3.14667
F01_transcript_40124	3.17
F01_transcript_1172	3.2
F01_transcript_13239	3.21333
F01_transcript_19284	3.25
F01_transcript_33385	3.26
F01_transcript_35114	3.26333
F01_transcript_42474	3.29
F01_transcript_40944	3.32
F01_transcript_12987	3.32667
F01_transcript_16754	3.36
F01_transcript_14676	3.36667
F01_transcript_21179	3.36667
F01_transcript_17330	3.38
F01_transcript_24567	3.41
F01_transcript_12501	3.41333
F01_transcript_40445	3.42333
F01_transcript_8532	3.44333
F01_transcript_26328	3.44667
F01_transcript_27270	3.44667
F01_transcript_32647	3.45333
F01_transcript_26768	3.46333
F01_transcript_10430	3.49333
F01_transcript_46566	3.5
F01_transcript_32153	3.51333
F01_transcript_52651	3.53
F01_transcript_19918	3.53667
F01_transcript_10436	3.59333
F01_transcript_52670	3.63667
F01_transcript_44156	3.66
F01_transcript_25767	3.71
F01_transcript_28626	3.73667
F01_transcript_49708	3.78333
F01_transcript_24234	3.79667
F01_transcript_43296	3.81667
F01_transcript_42401	3.81667
F01_transcript_30118	3.82333
F01_transcript_18028	3.82333
F01_transcript_17328	3.84
F01_transcript_51525	3.84
F01_transcript_29039	3.86333
F01_transcript_1037	3.88333
F01_transcript_32818	3.89
F01_transcript_35735	3.90333
F01_transcript_51786	3.91333
F01_transcript_19971	3.92333
F01_transcript_47513	3.93
F01_transcript_20258	3.95
F01_transcript_33696	3.95667
F01_transcript_43376	3.97
F01_transcript_39905	3.97333
F01_transcript_21884	3.98
F01_transcript_35538	4.01
F01_transcript_19379	4.01333
F01_transcript_22643	4.06667
F01_transcript_7614	4.1
F01_transcript_16692	4.1
F01_transcript_43814	4.11
F01_transcript_45858	4.14667
F01_transcript_31945	4.16
F01_transcript_31315	4.17667
F01_transcript_17367	4.19
F01_transcript_46577	4.19333
F01_transcript_28038	4.20333
F01_transcript_40989	4.22
F01_transcript_29327	4.25
F01_transcript_52366	4.25667
F01_transcript_41672	4.26333
F01_transcript_30063	4.28667
F01_transcript_14280	4.33
F01_transcript_50763	4.33333
F01_transcript_52608	4.33667
F01_transcript_26118	4.36667
F01_transcript_35612	4.38
F01_transcript_50852	4.42333
F01_transcript_27999	4.43333
F01_transcript_21830	4.46333
F01_transcript_28768	4.48333
F01_transcript_49118	4.49
F01_transcript_32508	4.49667
F01_transcript_13305	4.5
F01_transcript_36113	4.50333
F01_transcript_31427	4.50667
F01_transcript_22861	4.51
F01_transcript_32170	4.51333
F01_transcript_50944	4.51333
F01_transcript_34605	4.55
F01_transcript_48002	4.56333
F01_transcript_31429	4.56667
F01_transcript_21276	4.57333
F01_transcript_30246	4.60667
F01_transcript_48118	4.64
F01_transcript_14921	4.66333
F01_transcript_29577	4.72333
F01_transcript_41438	4.73
F01_transcript_43772	4.73667
F01_transcript_29231	4.77
F01_transcript_28985	4.77333
F01_transcript_39113	4.80333
F01_transcript_19630	4.82
F01_transcript_17258	4.82667
F01_transcript_21018	4.84
F01_transcript_13218	4.86667
F01_transcript_18661	4.87667
F01_transcript_47008	4.88
F01_transcript_29929	4.88667
F01_transcript_12997	4.90667
F01_transcript_44781	4.93
F01_transcript_4658	4.94667
F01_transcript_14310	4.95333
F01_transcript_20629	4.95333
F01_transcript_33689	5.00333
F01_transcript_29616	5.05
F01_transcript_3445	5.09
F01_transcript_38034	5.12333
F01_transcript_51213	5.24
F01_transcript_19661	5.27667
F01_transcript_19554	5.28333
F01_transcript_21412	5.28333
F01_transcript_37472	5.35
F01_transcript_42113	5.40333
F01_transcript_34598	5.44
F01_transcript_30090	5.55667
F01_transcript_42991	5.61333
F01_transcript_15687	5.62667
F01_transcript_52105	5.64333
F01_transcript_38118	5.68
F01_transcript_45431	5.74333
F01_transcript_27683	5.81
F01_transcript_27482	5.85667
F01_transcript_38096	5.86
F01_transcript_28594	5.88
F01_transcript_46012	5.93333
F01_transcript_17402	5.94333
F01_transcript_19385	6.02
F01_transcript_12391	6.10667
F01_transcript_11802	6.11
F01_transcript_29741	6.24
F01_transcript_17632	6.29667
F01_transcript_38974	6.30333
F01_transcript_31228	6.34333
F01_transcript_15532	6.41
F01_transcript_35649	6.41333
F01_transcript_31108	6.48667
F01_transcript_49729	6.49
F01_transcript_22889	6.55667
F01_transcript_16044	6.57
F01_transcript_48174	6.57333
F01_transcript_46132	6.61333
F01_transcript_25321	6.7
F01_transcript_37213	6.71667
F01_transcript_15834	6.82333
F01_transcript_26474	6.86
F01_transcript_22684	6.90667
F01_transcript_50815	6.93667
F01_transcript_28674	6.95
F01_transcript_37699	6.99
F01_transcript_13452	7.01333
F01_transcript_27343	7.07667
F01_transcript_42901	7.14333
F01_transcript_34015	7.15667
F01_transcript_356	7.15667
F01_transcript_15268	7.26333
F01_transcript_35587	7.27667
F01_transcript_23623	7.29333
F01_transcript_21569	7.3
F01_transcript_42354	7.57333
F01_transcript_41494	7.72
F01_transcript_41982	7.74333
F01_transcript_39360	7.77333
F01_transcript_20080	7.91
F01_transcript_48924	7.96333
F01_transcript_28649	8.25
F01_transcript_39084	8.25
F01_transcript_38836	8.38
F01_transcript_38257	8.42667
F01_transcript_628	8.71333
F01_transcript_31829	8.92
F01_transcript_51973	8.99333
F01_transcript_37319	9.01
F01_transcript_22109	9.13333
F01_transcript_5668	9.15667
F01_transcript_32659	9.18667
F01_transcript_42948	9.33
F01_transcript_36100	9.47333
F01_transcript_16631	9.58
F01_transcript_28419	9.59667
F01_transcript_16255	9.75667
F01_transcript_38591	9.77
F01_transcript_45101	9.77
F01_transcript_23156	9.83
F01_transcript_15693	9.86
F01_transcript_27361	9.9
F01_transcript_44259	9.91
F01_transcript_38397	10.28
F01_transcript_26922	10.2833
F01_transcript_41568	10.3633
F01_transcript_23281	10.5433
F01_transcript_35097	10.59
F01_transcript_3605	10.68
F01_transcript_30852	10.73
F01_transcript_48477	10.76
F01_transcript_43424	10.9933
F01_transcript_51337	11.2067
F01_transcript_46279	11.2267
F01_transcript_17943	11.32
F01_transcript_35595	11.41
F01_transcript_21769	11.5
F01_transcript_14714	11.59
F01_transcript_33188	11.96
F01_transcript_13017	12
F01_transcript_52020	12.18
F01_transcript_16644	12.3767
F01_transcript_38875	12.4833
F01_transcript_38316	12.7967
F01_transcript_43705	12.86
F01_transcript_22445	12.9267
F01_transcript_32746	12.9567
F01_transcript_7837	12.96
F01_transcript_20765	13.2
F01_transcript_38051	13.3067
F01_transcript_22295	13.3967
F01_transcript_22591	13.4
F01_transcript_28998	13.4533
F01_transcript_29531	14.3033
F01_transcript_46605	14.93
F01_transcript_14772	14.94
F01_transcript_43072	15.5167
F01_transcript_36108	16.66
F01_transcript_30361	16.7333
F01_transcript_37673	16.7867
F01_transcript_27832	17.4267
F01_transcript_50716	17.5367
F01_transcript_52513	18.4533
F01_transcript_14077	18.7533
F01_transcript_16658	18.7967
F01_transcript_40594	19.0567
F01_transcript_21210	20.11
F01_transcript_20120	20.3367
F01_transcript_20232	20.47
F01_transcript_25336	20.7033
F01_transcript_37829	21.71
F01_transcript_21619	21.75
F01_transcript_33559	21.7533
F01_transcript_15634	22.36
F01_transcript_35113	24.0033
F01_transcript_30194	24.2067
F01_transcript_27582	26.0367
F01_transcript_41951	27.0533
F01_transcript_42471	27.45
F01_transcript_28014	27.6167
F01_transcript_46245	27.6333
F01_transcript_18934	28.6167
F01_transcript_31879	29.08
F01_transcript_27073	29.2333
F01_transcript_50820	29.45
F01_transcript_46700	30.0267
F01_transcript_31338	30.2667
F01_transcript_30270	30.2767
F01_transcript_8326	31.43
F01_transcript_7007	32.6567
F01_transcript_37208	34.1
F01_transcript_24216	35.89
F01_transcript_49899	41.8367
F01_transcript_10969	44.5567
F01_transcript_11562	45.2467
F01_transcript_38711	48.58
F01_transcript_16025	50.9967
F01_transcript_29104	55.6067
F01_transcript_12121	60.8867
F01_transcript_4159	76.1667
F01_transcript_12072	78.4833
F01_transcript_32005	80.44
F01_transcript_30638	92.78
F01_transcript_18548	98.8533
F01_transcript_7594	120.27
F01_transcript_8089	120.607
F01_transcript_30870	204.767
F01_transcript_2947	210.387
F01_transcript_19410	280.777
F01_transcript_11492	711.77
