# Supplementary material for: Full-Length Transcriptome Analysis Reveals Candidate Genes Involved in Terpenoid Biosynthesis in Artemisia argyi
Source: Front Genet. 2021 Jun 22;12:659962. doi: 10.3389/fgene.2021.659962 (PMC8258318; doi:10.3389/fgene.2021.659962)
Supplement: Supplementary Figure 1 — Flowchart of bioinformatics analysis of full-length transcriptome. [file Data_Sheet_1.ZIP › Table S7 Expression profiles of 13850 DETs between leaf and root of A.argyi. L and R represent the leaf and root, respectively..xlsx]

## Sheet: 1
Table S7. Expression profiles of 13850 DETs between leaf and root of A.argyi. L and R represent the leaf and root, respectively.
ID	L1_Count	L2_Count	L3_Count	R1_Count	R2_Count	R3_Count	L1_FPKM	L2_FPKM	L3_FPKM	R1_FPKM	R2_FPKM	R3_FPKM	FDR	log2FC	regulated
F01_transcript_10001	520	643	547	1409	1849	1771	32.54	39.14	35.17	84.52	83.35	90.34	2.63e-18	1.41229	up
F01_transcript_10002	541	529	521	171	200	200	32.39	30.78	32	9.81	8.63	9.76	1.89e-21	-1.61103	down
F01_transcript_10004	290	543	277	1268	2024	1397	17.5	31.77	17.11	73.14	87.75	68.55	3.07e-11	1.90549	up
F01_transcript_10006	1353	1720	1059	19947	24180	24335	82.22	101.51	66.02	1160.78	1057.84	1204.65	2.46e-77	3.90067	up
F01_transcript_10007	132	68	55	947	902	934	8.05	4.06	3.43	55.24	39.54	46.35	8.6e-24	3.29957	up
F01_transcript_10008	311	268	224	38	53	32	18.62	15.59	13.76	2.18	2.29	1.56	1.7e-25	-2.84291	down
F01_transcript_10010	26509	24170	23520	59	18	31	1611.11	1427.65	1466.43	3.44	0.81	1.57	1.8e-142	-9.39762	down
F01_transcript_10013	11	16	13	1337	747	1247	0.67	0.94	0.81	76.57	32.15	60.75	3.76e-55	6.21752	up
F01_transcript_10016	64	80	97	23	36	33	3.81	4.63	5.92	1.31	1.54	1.6	2.5e-05	-1.52358	down
F01_transcript_10019	228	287	180	755	922	994	13.71	16.75	11.12	43.41	39.86	48.62	1.31e-14	1.79927	up
F01_transcript_1002	154	103	114	72	23	26	3.01	1.95	2.27	1.35	0.34	0.42	0.00258367	-1.64461	down
F01_transcript_10020	7170	8152	7716	206	416	187	445.48	492.26	491.96	12.27	18.64	9.52	8.9e-105	-4.99368	down
F01_transcript_10021	457	328	458	55	30	33	26.74	18.65	27.49	3.13	1.28	1.6	2.13e-24	-3.46687	down
F01_transcript_10028	397	433	504	145	281	229	23.83	25.26	31.03	8.34	12.15	11.21	1.99e-07	-1.18433	down
F01_transcript_10029	12	25	10	236	207	288	0.74	1.45	0.61	13.59	8.95	14.07	2.1e-20	3.79605	up
F01_transcript_1003	384	377	265	873	1278	755	7.44	7.1	5.22	16.19	17.87	11.95	4.78e-09	1.33814	up
F01_transcript_10032	609	470	598	203	278	218	36.46	27.35	36.72	11.65	11.99	10.64	1.44e-14	-1.40573	down
F01_transcript_10034	264	256	246	3551	4940	4765	16.14	15.19	15.44	207.52	217.02	236.87	1.23e-149	3.96234	up
F01_transcript_10038	758	817	689	12	31	27	45.84	48.03	42.71	0.74	1.36	1.36	1.33e-83	-5.14575	down
F01_transcript_10039	1000	1015	1008	480	627	460	59.53	58.72	61.54	27.38	26.89	22.32	6.61e-16	-1.09266	down
F01_transcript_10043	559	540	511	271	321	226	33.14	31.09	31.07	15.38	13.7	10.93	4.18e-10	-1.11609	down
F01_transcript_10045	7616	7261	7604	21	105	49	496.9	460.53	509.46	1.33	4.96	2.65	2.16e-96	-7.15401	down
F01_transcript_1005	55	22	18	344	518	262	1.09	0.43	0.37	6.44	7.32	4.19	1.01e-15	3.35699	up
F01_transcript_10050	390	376	335	2021	2658	2288	23.72	22.23	20.92	117.81	116.5	113.47	2.16e-77	2.51465	up
F01_transcript_10051	12	8	6	428	384	449	1.23	0.8	0.64	42	28.25	37.37	1.08e-45	5.42196	up
F01_transcript_10052	912	911	912	136	208	130	54.58	53	55.97	7.8	8.97	6.36	3.35e-57	-2.67875	down
F01_transcript_10053	1808	2627	1427	5646	7974	7732	111.2	157.03	90.05	332.76	353.28	387.6	5.97e-12	1.71078	up
F01_transcript_10054	22	14	21	68	115	77	1.33	0.82	1.33	3.96	5.01	3.81	1.66e-07	2.00739	up
F01_transcript_1006	446	442	263	1741	1861	2409	8.72	8.39	5.23	32.57	26.25	38.45	1.16e-16	2.24722	up
F01_transcript_10065	380	530	264	1742	1373	1932	23.43	31.77	16.69	102.88	60.95	97.05	3.14e-10	1.98129	up
F01_transcript_1007	351	343	371	196	193	146	6.92	6.56	7.43	3.7	2.75	2.35	3.12e-07	-1.11952	down
F01_transcript_10071	133	144	132	44	90	68	8.06	8.48	8.23	2.59	3.93	3.39	3.19e-05	-1.17551	down
F01_transcript_10083	39	21	51	791	904	969	2.42	1.25	3.2	45.88	39.44	47.84	1.87e-52	4.42749	up
F01_transcript_10090	118	153	115	397	363	301	7.17	9.06	7.16	23.05	15.88	14.87	3.43e-07	1.32887	up
F01_transcript_10092	2	0	1	116	129	101	0.12	0.06	0.06	6.71	5.63	5.01	1.24e-15	6.3576	up
F01_transcript_10093	151	157	174	61	113	44	9.12	9.23	10.81	3.55	4.92	2.17	7.56e-05	-1.31088	down
F01_transcript_10094	891	859	804	398	457	408	54.08	50.71	50.05	23.15	19.98	20.22	1.24e-14	-1.15026	down
F01_transcript_10095	1179	1121	1168	379	485	327	70.36	65.02	71.49	21.67	20.85	15.91	1.03e-27	-1.68534	down
F01_transcript_10106	135	128	116	308	308	376	8.26	7.59	7.25	17.99	13.55	18.67	1.86e-07	1.25984	up
F01_transcript_10108	117	139	93	382	442	459	7.12	8.22	5.81	22.29	19.39	22.78	1.15e-13	1.73744	up
F01_transcript_10113	572	540	524	1821	2187	2305	37.45	34.34	35.18	114.08	102.97	122.81	2.42e-30	1.81064	up
F01_transcript_10118	62	45	40	491	823	300	3.91	2.76	2.59	29.69	37.43	15.43	2e-20	3.24983	up
F01_transcript_10120	54	65	68	231	312	261	3.31	3.91	4.29	13.54	13.74	12.99	1.92e-18	1.95187	up
F01_transcript_10124	76	50	37	350	594	257	4.69	3.01	2.33	20.49	26.17	12.82	3.91e-14	2.68156	up
F01_transcript_10126	1557	1233	1578	11550	15565	15966	94.72	72.94	98.52	673.3	682.08	791.69	2.41e-75	3.15513	up
F01_transcript_10127	3898	4069	3691	14	29	37	238.32	241.76	231.55	0.84	1.29	1.86	2.34e-197	-7.30191	down
F01_transcript_10131	309	294	333	687	1175	678	18.91	17.49	20.9	40.24	51.73	33.78	1.18e-10	1.26955	up
F01_transcript_10132	55	46	26	1518	2361	1764	3.35	2.74	1.63	88.2	103.12	87.2	1.79e-101	5.2917	up
F01_transcript_10134	1146	2123	1354	2944	3819	3506	70.04	126.09	84.89	172.34	168.08	174.6	7.72e-05	1.00443	up
F01_transcript_10135	32	36	29	100	186	113	1.99	2.19	1.88	5.89	8.26	5.66	8.82e-09	1.85698	up
F01_transcript_10136	64	105	98	432	343	779	3.96	6.27	6.2	25.33	15.12	38.82	7.22e-10	2.41244	up
F01_transcript_10137	149	165	93	601	701	495	9.41	10.13	6.03	36.37	31.89	25.48	5.3e-14	1.99081	up
F01_transcript_10140	403	334	297	42	106	69	24.6	19.81	18.6	2.46	4.66	3.43	4.3e-17	-2.41561	down
F01_transcript_10153	450	430	464	146	237	145	27.63	25.66	29.23	8.59	10.48	7.26	3.09e-15	-1.5038	down
F01_transcript_10156	365	387	236	1937	3105	1775	22.45	23.13	14.89	113.98	137.33	88.83	7.05e-27	2.60906	up
F01_transcript_10160	120	130	128	350	436	304	7.01	7.36	7.69	19.52	18.31	14.43	4.98e-12	1.37952	up
F01_transcript_10161	63	27	24	144	132	95	3.94	1.64	1.54	8.63	5.95	4.84	0.000843166	1.55379	up
F01_transcript_10162	146	134	150	298	321	391	8.99	8.02	9.48	17.59	14.24	19.63	2.53e-06	1.10144	up
F01_transcript_10163	4731	4557	4458	2443	2853	1930	290.94	272.37	281.28	143.98	126.42	96.78	6.94e-11	-1.06636	down
F01_transcript_10171	333	633	329	2269	3503	2588	20.53	37.91	20.81	133.85	155.36	129.86	8.88e-20	2.51809	up
F01_transcript_10172	535	381	429	929	1033	1170	33.75	23.38	27.74	56.1	46.88	60.08	3.76e-07	1.08754	up
F01_transcript_10174	1420	1810	1020	3235	4432	4896	87.44	108.28	64.45	190.81	196.52	245.67	3.01e-08	1.41548	up
F01_transcript_10176	463	385	497	235	316	183	28.59	23.11	31.49	13.91	14.06	9.21	4.99e-06	-1.02146	down
F01_transcript_10180	15	33	11	215	293	207	0.94	2.01	0.71	12.95	13.26	10.63	1.45e-18	3.40917	up
F01_transcript_10191	1075	1010	1095	349	610	466	66.61	60.83	69.63	20.72	27.23	23.54	9.47e-16	-1.31568	down
F01_transcript_10193	36	70	43	363	577	645	2.23	4.23	2.77	21.55	25.74	32.5	4.76e-24	3.23861	up
F01_transcript_10194	1151	1001	1159	18	46	15	71.32	60.29	73.69	1.07	2.05	0.76	2.56e-81	-5.53214	down
F01_transcript_10195	58	80	62	184	334	276	3.64	4.85	3.97	11.03	15.04	14.07	1.29e-11	1.81848	up
F01_transcript_1020	352	297	366	129	250	137	7.02	5.75	7.41	2.48	3.61	2.24	2.63e-06	-1.14375	down
F01_transcript_10204	9573	11563	9029	3926	4450	4409	610.37	716.62	590.96	239.9	204.4	229.13	1.06e-16	-1.36836	down
F01_transcript_10206	1109	1174	1417	286	299	290	68.72	70.71	90.1	16.98	13.35	14.65	3.44e-34	-2.20379	down
F01_transcript_10208	509	594	403	4205	4816	5464	31.62	35.81	25.65	249.94	215.2	276.25	1.81e-50	3.12454	up
F01_transcript_10211	0	0	0	154	150	321	0	0	0	9.23	6.75	16.32	4.15e-12	9.04542	up
F01_transcript_10212	1430	1748	1732	51	81	42	88.79	105.5	110.34	3.09	3.66	2.14	5.61e-117	-4.95906	down
F01_transcript_10213	452	889	500	2632	5003	3370	28.11	53.73	31.93	156.88	224.13	170.83	7.17e-17	2.39275	up
F01_transcript_10215	43	37	56	454	475	566	2.7	2.28	3.6	27	21.24	28.6	1.1e-35	3.31705	up
F01_transcript_10220	4798	5266	4971	175	227	86	298.85	318.81	317.78	10.48	10.22	4.4	1.68e-75	-5.07253	down
F01_transcript_10221	441	432	381	1363	1389	1740	27.6	26.25	24.46	81.65	62.55	88.65	1.28e-16	1.71299	up
F01_transcript_10225	231	264	239	1059	1425	1297	14.36	15.93	15.22	62.84	63.59	65.46	1.31e-48	2.21755	up
F01_transcript_10226	1248	1578	1311	2523	3733	3457	80.01	98.34	86.32	155.03	172.38	180.64	2.43e-10	1.08048	up
F01_transcript_10228	2599	2531	1664	22	5	10	161.88	153.22	106.36	1.31	0.22	0.51	3.08e-75	-7.51158	down
F01_transcript_10229	1292	1572	1683	605	698	812	81.46	96.35	108.92	36.56	31.73	41.73	7.69e-10	-1.23058	down
F01_transcript_10235	7	9	4	2700	3146	2578	0.45	0.55	0.31	160.37	140.46	130.23	3.32e-129	8.49876	up
F01_transcript_10240	2783	2890	2727	81	76	51	173.48	175.1	174.45	4.84	3.41	2.59	9.25e-156	-5.45189	down
F01_transcript_10242	696	477	694	88	26	15	43.42	28.93	44.43	5.26	1.17	0.76	3.25e-06	-3.71918	down
F01_transcript_10243	619	537	530	12	13	5	38.57	32.54	33.89	0.72	0.61	0.28	8.42e-72	-5.90861	down
F01_transcript_10244	19071	18689	17835	0	2	1	1187.81	1131.38	1139.97	0	0.09	0.1	2.24e-92	-13.7161	down
F01_transcript_10246	119	175	133	27	38	43	7.47	10.68	8.57	1.62	1.72	2.2	1.12e-10	-2.10905	down
F01_transcript_10251	249	217	264	784	943	758	15.66	13.27	17	47.1	42.6	38.75	1.22e-23	1.62497	up
F01_transcript_10252	29	22	21	678	532	558	1.82	1.36	1.39	40.54	23.9	28.37	3.2e-47	4.47535	up
F01_transcript_10255	443	481	474	1201	1708	1499	28.05	29.62	30.83	72.89	77.92	77.38	5.91e-28	1.50754	up
F01_transcript_10260	440	585	337	1026	1083	1477	27.84	36.03	21.92	62.23	49.39	76.16	8.26e-06	1.26552	up
F01_transcript_10261	126	108	130	19	21	7	7.94	6.62	8.42	1.17	0.98	0.4	3.24e-14	-3.06225	down
F01_transcript_10264	419	501	431	1862	2253	2611	27.46	31.92	29.01	116.96	106.35	139.46	9.42e-30	2.177	up
F01_transcript_10271	148	157	147	503	619	711	9.29	9.56	9.45	30.14	27.9	36.26	2.44e-19	1.8798	up
F01_transcript_10276	0	58	28	725	864	729	0	3.53	1.79	43.02	38.52	36.76	0.00345703	3.94942	up
F01_transcript_10279	1342	1496	955	4419	4273	5980	83.44	90.41	60.95	263.36	191.43	303.12	1.93e-12	1.8242	up
F01_transcript_10280	1598	1369	1344	596	934	547	105.05	87.45	90.73	37.54	44.23	29.32	5.81e-11	-1.21238	down
F01_transcript_10285	184	169	183	46	53	43	11.47	10.24	11.71	2.75	2.38	2.18	1.48e-16	-2.04702	down
F01_transcript_10293	1509	1818	2290	471	697	848	96.46	112.96	150.28	28.86	32.09	44.18	2.55e-10	-1.61069	down
F01_transcript_10295	48	83	55	174	236	169	3.04	5.17	3.63	10.59	10.78	8.73	5.71e-07	1.47931	up
F01_transcript_10296	296	318	365	737	915	912	18.64	19.47	23.6	44.49	41.51	46.82	4.4e-13	1.24963	up
F01_transcript_10297	1085	1124	1085	345	444	385	68.4	68.87	70.2	20.84	20.16	19.78	5.91e-36	-1.62889	down
F01_transcript_10300	0	1	4	866	560	991	0	0.06	0.26	52.36	25.44	50.96	3.23e-37	8.49799	up
F01_transcript_10301	197	134	172	53	60	84	12.36	8.17	11.09	3.24	2.71	4.34	4.36e-06	-1.46966	down
F01_transcript_10303	24	23	35	665	685	611	1.55	1.43	2.28	40.31	31.19	31.5	1.08e-64	4.42919	up
F01_transcript_10304	125	41	118	490	401	317	7.86	2.53	7.63	29.48	18.14	16.22	3.76e-06	1.95118	up
F01_transcript_10305	140	135	91	4308	6468	4912	8.85	8.29	5.96	260.72	294.24	252.83	6.86e-163	5.25201	up
F01_transcript_10306	1158	1315	1098	487	695	584	71.45	78.84	69.49	28.8	30.88	29.37	9.62e-15	-1.16262	down
F01_transcript_10307	263	207	191	946	1275	928	15.59	11.93	11.61	53.75	54.46	44.85	5.84e-30	2.09831	up
F01_transcript_1031	756	656	1185	151	402	241	14.89	12.54	23.73	2.85	5.72	3.88	4.68e-09	-1.88301	down
F01_transcript_10312	191	34	133	5	0	0	12.04	2.08	8.61	0.3	0	0	0.000456478	-5.03751	down
F01_transcript_10313	217	231	214	14	17	3	13.76	14.22	13.91	0.86	0.78	0.19	2.05e-28	-4.3841	down
F01_transcript_10321	15118	20749	20921	1330	1925	1767	955.51	1274.7	1357.24	80.6	87.69	91.05	1.13e-90	-3.63719	down
F01_transcript_10323	309	282	383	70	92	59	19.55	17.34	24.85	4.27	4.2	3.09	2.03e-21	-2.27755	down
F01_transcript_10330	526	527	612	180	300	150	33.41	32.54	39.86	10.94	13.74	7.78	1.04e-11	-1.56292	down
F01_transcript_10331	4921	5795	4850	7	1	7	329.04	376.7	333.15	0.49	0.05	0.38	1.4e-141	-10.0269	down
F01_transcript_10343	1199	1406	581	600	547	317	76.95	87.68	38.28	36.92	25.28	16.58	0.0012434	-1.23755	down
F01_transcript_10345	126	143	76	681	968	678	8.07	8.85	5.01	41.51	44.38	35.18	6.55e-24	2.58719	up
F01_transcript_10346	221	286	120	1140	1334	1535	14.39	18.11	8.04	71.19	62.61	81.51	1.03e-15	2.52501	up
F01_transcript_10355	60	40	18	1655	4018	2305	3.93	2.57	1.22	103.72	189.18	122.78	3.57e-55	5.82683	up
F01_transcript_10359	281	320	209	1606	2139	1843	18.1	20.04	13.84	98.93	99.03	96.57	4.52e-42	2.63375	up
F01_transcript_1036	472	521	511	1318	1955	2076	9.53	10.21	10.48	25.45	28.47	34.2	7.43e-19	1.68138	up
F01_transcript_10362	315	353	274	724	984	760	19.94	21.72	17.81	43.93	44.88	39.22	1.49e-13	1.23888	up
F01_transcript_10366	155	166	137	996	1209	879	9.88	10.34	8.97	60.89	55.54	45.69	5.31e-48	2.60278	up
F01_transcript_1037	148	174	270	0	6	0	2.91	3.32	5.42	0	0.09	0	1.4e-22	-6.56482	down
F01_transcript_10371	1472	1601	1481	105	192	158	99.49	105.18	102.85	6.83	9.34	8.73	3.5e-84	-3.47306	down
F01_transcript_10373	384	408	331	2110	2626	2932	25.28	26.09	22.42	133.03	124.43	157.19	1.27e-44	2.62935	up
F01_transcript_10378	35	22	16	562	537	592	2.41	1.47	1.13	37.04	26.59	33.17	8.22e-45	4.38013	up
F01_transcript_10380	186	109	112	235	499	224	11.9	6.78	7.36	14.41	23	11.68	0.00303155	1.03921	up
F01_transcript_10381	264	275	178	947	1241	1184	16.86	17.07	11.67	57.97	57.09	61.63	5.02e-22	2.08424	up
F01_transcript_10383	77	112	54	538	766	551	4.93	7.01	3.58	32.98	35.29	28.72	1.54e-23	2.76307	up
F01_transcript_10389	2241	3088	2831	1045	1272	1315	143.94	192.75	186.64	64.34	58.85	68.86	2.96e-12	-1.29988	down
F01_transcript_10393	43	23	22	373	320	349	2.78	1.45	1.46	22.73	14.68	18.11	5.03e-24	3.42097	up
F01_transcript_10397	863	1011	874	1718	2333	2397	55.57	63.25	57.75	105.91	108.09	125.7	2.41e-10	1.08672	up
F01_transcript_1040	72	135	95	904	1410	714	1.43	2.58	1.91	17.04	20.05	11.49	1.74e-27	3.14003	up
F01_transcript_10409	1520	1486	2183	471	236	118	98.07	93.16	144.61	29.16	11	6.25	3.28e-09	-2.69237	down
F01_transcript_10410	2909	3549	2501	8631	10636	10410	190.82	226.3	168.48	542.62	502.52	556.51	1.93e-18	1.58621	up
F01_transcript_10412	86	67	63	2031	1697	2515	5.6	4.24	4.21	126.66	79.54	133.37	5.89e-67	4.71746	up
F01_transcript_10413	8769	8922	5502	125	190	252	575.74	569.47	371	7.89	9.01	13.51	8.4e-82	-5.46211	down
F01_transcript_10418	22	32	25	455	617	520	1.42	2.04	1.72	28.19	28.72	27.4	3.82e-66	4.16861	up
F01_transcript_10423	467	413	361	9765	9752	13041	31.09	26.76	24.69	622.97	467.5	707.38	6.41e-97	4.57689	up
F01_transcript_10424	0	0	0	117	361	302	0	0	0	7.26	16.81	15.91	6.49e-13	9.27167	up
F01_transcript_10426	1817	1799	1661	18	13	16	117.18	112.78	109.98	1.11	0.6	0.84	8.64e-154	-6.91025	down
F01_transcript_10429	226	234	202	2288	3043	2152	14.66	14.71	13.47	141.84	141.74	113.46	5.28e-106	3.34441	up
F01_transcript_10430	50	46	65	4	9	5	3.24	2.91	4.33	0.3	0.42	0.27	1.04e-09	-3.25224	down
F01_transcript_10431	202	199	131	5057	6923	5917	13.05	12.56	8.7	313.13	322.18	311.57	3.46e-141	4.91125	up
F01_transcript_10435	55	37	64	212	225	250	3.63	2.36	4.26	13.21	10.53	13.24	1.37e-11	1.99994	up
F01_transcript_10436	48	53	63	0	0	0	3.14	3.39	4.25	0	0	0	4.15e-08	-7.63697	down
F01_transcript_10440	55	49	26	3284	3881	3624	3.55	3.08	1.72	203.34	180.61	190.82	1.74e-145	6.21072	up
F01_transcript_10442	1287	1142	1273	2664	2839	3387	84.6	72.98	85.92	167.81	134.38	181.4	8.29e-10	1.13632	up
F01_transcript_10447	1839	2277	2212	808	1002	1270	119.61	143.9	147.72	50.4	46.94	67.32	1.05e-07	-1.16656	down
F01_transcript_10450	132	121	104	10	1	2	8.62	7.7	7	0.68	0.09	0.12	2.39e-15	-4.73153	down
F01_transcript_10451	719	723	851	337	433	319	46.49	45.44	56.5	20.88	20.17	16.81	3.75e-14	-1.21654	down
F01_transcript_10455	466	453	534	996	1377	1102	30.85	29.13	36.28	63.13	65.55	59.35	1.86e-15	1.10932	up
F01_transcript_10457	169	183	224	992	996	700	11.82	12.44	16.11	66.51	50.17	39.9	2.39e-19	2.08478	up
F01_transcript_10462	751	770	732	293	272	240	48.65	48.48	48.69	18.19	12.69	12.67	1.22e-16	-1.60507	down
F01_transcript_10463	77	105	86	207	263	267	5.06	6.66	5.82	12.95	12.39	14.2	6.66e-08	1.31508	up
F01_transcript_10467	826	593	924	300	387	205	55.16	38.51	63.38	19.22	18.64	11.17	5.42e-09	-1.53547	down
F01_transcript_10472	17	14	8	104	103	135	1.13	0.93	0.54	6.48	4.81	7.15	3.65e-12	2.96976	up
F01_transcript_10473	27	48	62	1430	1279	2444	1.78	3.08	4.19	89.93	60.45	130.66	1.05e-42	5.0729	up
F01_transcript_10474	295	349	175	126	152	102	19.53	22.46	11.9	7.99	7.25	5.5	0.000112445	-1.24415	down
F01_transcript_10477	3	4	1	263	223	204	0.24	0.29	0.1	16.57	10.57	10.9	4.93e-27	6.15125	up
F01_transcript_10479	1125	1111	931	2135	3200	2734	73.74	70.81	62.7	134.12	151.09	146.07	7.16e-15	1.19589	up
F01_transcript_10486	527	597	462	1580	1638	1963	34.65	38.14	31.17	99.48	77.5	105.09	2.17e-14	1.57849	up
F01_transcript_10487	412	590	336	8288	10281	10190	27.04	37.65	22.65	521.06	485.79	544.76	4.24e-78	4.27046	up
F01_transcript_10489	402	488	264	2273	2414	2909	26.37	31.12	17.78	142.8	113.97	155.39	1.76e-22	2.57872	up
F01_transcript_10492	101	109	151	276	323	263	6.64	7	10.24	17.38	15.3	14.09	3.72e-06	1.11417	up
F01_transcript_10493	8500	8430	7261	129	102	64	560.6	540.46	491.84	8.15	4.85	3.44	1.99e-131	-6.44357	down
F01_transcript_10496	9066	8628	7765	36	80	55	605.62	560.28	532.85	2.3	3.85	2.99	1.26e-290	-7.35859	down
F01_transcript_10499	6210	6428	5840	8	37	39	414.52	417.06	400.38	0.57	1.82	2.12	4.91e-136	-7.88979	down
F01_transcript_10504	993	1103	1093	2423	3563	2922	65.38	70.55	73.86	152.75	168.83	156.68	7.27e-26	1.32985	up
F01_transcript_1051	266	273	312	676	961	671	5.32	5.31	6.34	12.94	13.87	10.96	2.78e-15	1.28534	up
F01_transcript_10513	90	54	56	308	397	347	5.89	3.43	3.76	19.31	18.71	18.5	9.29e-18	2.2417	up
F01_transcript_10518	386	403	530	153	152	123	25.82	26.22	36.42	9.85	7.36	6.75	9.15e-14	-1.74585	down
F01_transcript_10522	1752	2437	2522	5273	5270	6222	115.99	156.84	171.5	334.56	251.3	335.64	5.14e-08	1.19551	up
F01_transcript_10523	49	67	81	0	0	0	3.23	4.29	5.48	0	0	0	1.18e-08	-7.85652	down
F01_transcript_10527	350	324	383	3	0	7	23.92	21.53	26.91	0.2	0	0.44	8.54e-42	-6.72113	down
F01_transcript_10528	3233	4128	3304	7704	10289	9462	211.15	262.09	221.56	482.2	483.98	503.6	1.54e-14	1.21863	up
F01_transcript_10530	609	605	675	177	262	142	40.41	39.03	45.98	11.27	12.54	7.71	3.15e-19	-1.85315	down
F01_transcript_10531	1099	1092	1254	36	41	37	72.16	69.69	84.55	2.27	1.94	1.98	1.68e-133	-5.04147	down
F01_transcript_10535	107	105	154	13	18	9	7.09	6.74	10.43	0.88	0.88	0.5	5.71e-17	-3.30565	down
F01_transcript_10539	191	201	155	52	51	42	12.63	12.92	10.53	3.3	2.43	2.26	2.68e-13	-2.03709	down
F01_transcript_10541	393	392	363	1082	1238	1317	26.27	25.44	24.92	69.26	59.51	71.64	8.06e-20	1.52878	up
F01_transcript_10542	78	88	125	1595	2599	1610	5.21	5.71	8.6	101.69	124.5	87.25	1.7e-75	4.13975	up
F01_transcript_10543	11877	13117	11199	13	17	27	793.4	851.79	768.49	0.83	0.82	1.47	2.72e-301	-9.40404	down
F01_transcript_10545	140	97	111	283	315	293	9.32	6.29	7.6	18.02	15.07	15.84	1.8e-07	1.21872	up
F01_transcript_10549	9	0	2	152	26	271	0.61	0	0.17	9.69	1.26	14.66	0.000793646	4.51681	up
F01_transcript_10551	123	224	124	1528	1906	1549	8.22	14.5	8.52	97.41	91.29	83.96	2.08e-36	3.24411	up
F01_transcript_10558	5099	4832	3452	2249	2426	1846	348.3	320.89	242.31	147.29	119.35	102.79	4.43e-08	-1.16805	down
F01_transcript_10560	462	346	385	3390	3523	3257	30.44	22.16	26.06	214.09	167.2	174.9	2.53e-61	2.95675	up
F01_transcript_10561	250	169	260	3286	2901	4270	17.31	11.4	18.49	217.65	144.35	240.41	2.56e-46	3.81403	up
F01_transcript_10563	328	251	215	4470	4551	5780	21.83	16.24	14.7	285.14	218.16	313.5	8.67e-68	4.08148	up
F01_transcript_10569	158	281	156	416	312	673	10.59	18.26	10.7	26.67	15.03	36.63	0.00618718	1.12119	up
F01_transcript_1057	284	209	261	26	224	45	5.61	4	5.23	0.51	3.2	0.73	0.00863713	-1.58866	down
F01_transcript_10572	1578	1869	1291	3519	4800	5128	110.94	127.76	93.34	237.09	242.97	293.7	7.26e-11	1.35917	up
F01_transcript_10573	458	488	870	1893	1754	2791	30.66	31.8	59.85	121.46	84.56	152.22	1.81e-07	1.70226	up
F01_transcript_1058	443	446	315	1355	1516	2267	8.77	8.57	6.33	25.67	21.65	36.63	1.01e-12	1.95827	up
F01_transcript_10583	675	816	437	3298	5164	3857	48.02	56.42	31.93	224.57	264.17	223.26	4.08e-25	2.50615	up
F01_transcript_10584	192	90	55	4219	4416	2958	12.98	5.92	3.82	273.39	215.02	162.97	8.68e-37	4.91354	up
F01_transcript_10585	290	399	373	1479	2968	1776	19.54	26.16	25.85	95.45	143.88	97.42	3.05e-26	2.36534	up
F01_transcript_10586	436	329	322	47	93	47	30.62	22.43	23.24	3.21	4.71	2.71	2.05e-22	-2.69595	down
F01_transcript_10587	128	114	104	624	818	516	8.65	7.49	7.22	40.4	39.81	28.44	3.28e-29	2.34339	up
F01_transcript_10591	869	930	733	2135	3316	3245	58.13	60.46	50.36	136.85	159.72	176.85	9.35e-18	1.62589	up
F01_transcript_10595	977	1384	1131	37	50	35	65.62	90.32	77.97	2.4	2.44	1.96	2.41e-98	-4.96629	down
F01_transcript_10600	452	526	461	3851	4799	3618	30.33	34.32	31.78	247.7	231.95	197.86	1.48e-95	2.94421	up
F01_transcript_10603	323	414	386	6	1	0	21.83	27.22	26.8	0.39	0.1	0	7.18e-38	-7.26621	down
F01_transcript_10607	136	128	85	60	64	49	9.31	8.5	5.99	3.93	3.19	2.75	0.000598836	-1.14044	down
F01_transcript_10614	3599	3943	3194	8	14	7	242.21	257.99	220.89	0.52	0.7	0.38	4.94e-168	-8.61798	down
F01_transcript_10616	325	549	275	78	160	139	21.8	35.8	18.99	5.03	7.73	7.64	2.61e-07	-1.75956	down
F01_transcript_10619	64	17	57	1089	1409	1139	4.31	1.11	3.95	70.4	68.45	62.59	8.29e-36	4.5333	up
F01_transcript_10621	135	108	115	401	370	261	9.13	7.1	7.99	25.97	18	14.4	3.43e-07	1.39499	up
F01_transcript_10622	23	40	31	169	192	146	1.57	2.62	2.16	10.72	9.14	7.84	5.87e-13	2.27658	up
F01_transcript_10623	102	159	94	7	4	1	6.96	10.46	6.59	0.5	0.2	0.06	1.15e-17	-4.89142	down
F01_transcript_10624	3259	3471	3510	264	434	618	219.74	227.52	243.14	17.07	21.1	34.01	6.32e-29	-3.08333	down
F01_transcript_10625	1681	1554	1586	702	960	736	116.19	104.41	112.61	46.49	47.79	41.45	2.93e-21	-1.154	down
F01_transcript_1063	751	581	732	204	372	219	14.86	11.16	14.72	3.87	5.31	3.54	8.72e-13	-1.53961	down
F01_transcript_10630	3460	3097	3467	33	43	30	233.34	203.02	240.19	2.16	2.11	1.66	7.19e-253	-6.68916	down
F01_transcript_10633	134	143	72	351	401	364	9.13	9.45	5.06	22.89	19.63	20.17	2.39e-07	1.53119	up
F01_transcript_10635	2322	1827	2184	632	528	372	161.67	123.71	156.32	42.22	26.5	21.15	3.21e-17	-2.15461	down
F01_transcript_10636	399	484	399	1023	1042	1735	27.07	31.89	27.78	66.42	50.83	95.77	3.92e-07	1.44183	up
F01_transcript_10638	623	767	485	1222	2089	1722	42.12	50.47	33.75	79.24	101.72	94.87	2.53e-08	1.25972	up
F01_transcript_1064	342	343	416	52	80	50	6.78	6.6	8.38	1	1.16	0.82	1.48e-33	-2.74024	down
F01_transcript_10640	1186	1200	915	2499	3042	2927	77.01	75.75	61.03	155.46	142.24	154.83	1.61e-12	1.21905	up
F01_transcript_10642	12	24	12	58	125	83	0.8	1.56	0.82	3.71	6.01	4.52	6.59e-07	2.26035	up
F01_transcript_10643	34	22	38	115	126	153	2.4	1.5	2.75	7.71	6.37	8.71	4.49e-08	1.92365	up
F01_transcript_1065	47	178	79	266	561	378	0.93	3.44	1.61	5.06	8.02	6.13	9.7e-05	1.78223	up
F01_transcript_10651	4135	4782	3356	1639	2106	1811	281.45	316.4	234.71	106.94	103.23	100.44	2.6e-13	-1.28364	down
F01_transcript_10652	6191	6610	5115	580	685	552	428.51	444.79	363.88	38.48	34.14	31.13	4.5e-101	-3.43448	down
F01_transcript_10653	0	2	0	51	40	56	0	0.14	0	3.31	1.96	3.08	1.27e-08	5.58316	up
F01_transcript_10659	570	552	495	113	135	106	38.82	36.53	34.61	7.38	6.65	5.92	2.01e-37	-2.32736	down
F01_transcript_10660	978	1657	1289	336	578	353	66.16	108.95	89.55	21.78	28.18	19.5	3.15e-13	-1.79003	down
F01_transcript_10662	489	473	483	32	53	46	32.99	31.06	33.48	2.1	2.58	2.55	7.95e-64	-3.60102	down
F01_transcript_10664	393	358	603	61	18	22	26.82	23.75	42.29	3.99	0.88	1.22	1.26e-14	-3.73898	down
F01_transcript_10666	367	355	308	91	103	96	25.13	23.64	21.65	5.98	5.11	5.36	1.9e-21	-1.95934	down
F01_transcript_1067	327	233	352	72	70	59	6.49	4.48	7.09	1.38	1.01	0.95	2.1e-17	-2.29846	down
F01_transcript_10670	389	662	555	138	197	126	26.85	44.42	39.37	9.13	9.79	7.09	4.75e-14	-1.94514	down
F01_transcript_10672	108	166	153	1017	1279	1096	7.79	11.61	11.31	69.98	66.1	64.11	4.08e-46	2.84053	up
F01_transcript_10675	453	331	398	1862	2269	1887	31	22.02	27.99	122.13	111.83	105.23	1.82e-40	2.20441	up
F01_transcript_10677	394	346	272	1446	1767	1510	26.79	22.89	19.03	94.17	86.45	83.62	1.21e-29	2.07732	up
F01_transcript_10678	5191	5508	4756	11	9	13	352.99	364.09	332.27	0.72	0.44	0.77	9.91e-209	-8.95203	down
F01_transcript_1068	85	91	128	43	63	51	1.69	1.75	2.59	0.82	0.9	0.83	0.00062104	-1.09379	down
F01_transcript_10680	1744	1631	1853	4719	6289	7978	123.06	111.95	134.45	319.21	319.58	458.68	8.65e-16	1.72033	up
F01_transcript_10681	2760	2778	2672	29	32	21	188.71	184.66	187.74	1.91	1.58	1.2	5.29e-224	-6.76582	down
F01_transcript_10683	123	202	165	366	521	499	8.48	13.5	11.66	24.02	25.7	27.84	4.14e-08	1.34868	up
F01_transcript_10689	174	148	161	349	458	331	11.92	9.86	11.4	22.91	22.59	18.48	6.15e-09	1.08717	up
F01_transcript_10692	30	20	27	483	726	662	2.06	1.34	1.91	31.83	35.95	37.09	5.93e-67	4.43203	up
F01_transcript_10693	7	31	13	96	81	50	0.48	2.11	0.92	6.34	4.01	2.84	0.00102468	1.98023	up
F01_transcript_10696	3036	2159	3842	754	1200	673	210.37	145.46	273.62	50.13	59.9	38.02	1.12e-14	-1.93584	down
F01_transcript_10706	0	0	1	544	793	608	0	0	0.07	35.48	38.87	33.73	5.38e-24	9.69984	up
F01_transcript_10709	141	118	70	915	918	1126	9.59	7.82	4.95	59.63	44.99	62.41	2.42e-25	3.02689	up
F01_transcript_10710	1750	1637	1609	388	424	344	123.99	112.74	117.2	26.37	21.63	19.91	2.92e-49	-2.24274	down
F01_transcript_10711	5	11	3	770	1079	797	0.35	0.76	0.28	50.65	53.37	44.57	7.67e-77	6.89671	up
F01_transcript_10712	312	332	376	55	98	31	21.29	22.03	26.37	3.6	4.82	1.72	3.38e-15	-2.62616	down
F01_transcript_10721	1135	756	834	131	238	151	78.4	50.73	59.17	8.71	11.84	8.53	1.86e-27	-2.54559	down
F01_transcript_10727	369	380	678	71	130	116	25.49	25.52	48.14	4.74	6.48	6.56	1.57e-13	-2.30961	down
F01_transcript_1073	1263	1114	802	6489	9007	6699	25.13	21.51	16.22	123.58	129.32	108.84	4.45e-41	2.64513	up
F01_transcript_10733	3372	4232	3344	128	78	325	228.44	278.68	232.75	8.35	3.81	17.97	2.26e-11	-4.31572	down
F01_transcript_10735	1409	1434	1386	6462	5752	9093	98.09	97.07	99.22	431.22	288.4	515.82	1.13e-19	2.21216	up
F01_transcript_1074	1599	1190	957	4912	6826	5207	31.84	23	19.37	93.66	98.12	84.7	9.87e-22	2.02076	up
F01_transcript_10740	213	220	215	1051	1325	893	14.7	14.76	15.25	69.53	65.86	50.22	2.07e-37	2.18438	up
F01_transcript_10742	811	1030	798	3005	3600	5037	61.07	75.38	61.83	216.77	194.99	308.67	3.36e-16	2.00394	up
F01_transcript_10744	6	9	7	126	176	182	0.47	0.64	0.55	8.4	8.79	10.31	2.16e-24	4.2601	up
F01_transcript_10745	4812	4005	3614	587	502	356	334.72	270.83	258.39	39.19	25.19	20.18	3.82e-38	-3.21001	down
F01_transcript_10747	125	143	169	54	62	58	8.52	9.48	11.84	3.53	3.04	3.22	8.22e-08	-1.45725	down
F01_transcript_10750	6130	6422	5968	10	0	6	423.94	431.76	424.21	0.68	0	0.34	3.51e-25	-9.49918	down
F01_transcript_10752	11	12	11	29	48	34	0.81	0.81	0.77	1.93	2.37	1.94	0.00246489	1.52203	up
F01_transcript_10759	553	515	578	33	55	60	38.1	34.48	40.9	2.23	2.75	3.37	4.11e-55	-3.60765	down
F01_transcript_10765	558	584	562	3284	3879	4132	38.84	39.52	40.21	219.12	194.46	234.37	3.08e-63	2.59117	up
F01_transcript_10766	360	320	339	105	129	106	24.97	21.57	24.16	6.98	6.44	5.99	4.93e-20	-1.72074	down
F01_transcript_10768	759	570	768	130	177	112	52.74	38.5	54.85	8.66	8.86	6.34	3.93e-31	-2.46492	down
F01_transcript_10770	74	88	68	325	441	340	5.25	6.08	4.92	21.96	22.32	19.48	4.66e-24	2.11105	up
F01_transcript_10773	219	222	185	908	1067	1477	15.28	15.06	13.26	60.66	53.54	83.88	5.16e-21	2.32491	up
F01_transcript_10775	194	190	296	1018	1089	1500	13.53	12.93	21.23	67.99	54.68	85.22	5.85e-17	2.27375	up
F01_transcript_10776	136	169	96	1655	2448	1843	9.74	11.72	7.08	112.94	125.47	106.91	2.64e-63	3.7219	up
F01_transcript_10779	2915	3521	2552	469	705	566	204.9	240.61	184.44	31.66	35.69	32.47	1.48e-46	-2.51619	down
F01_transcript_1078	97	104	126	291	364	302	1.94	2.01	2.55	5.55	5.23	4.91	7.41e-12	1.40402	up
F01_transcript_10780	870	2390	1022	321	702	234	60.78	162.23	73.4	21.51	35.33	13.31	9.21e-06	-1.94162	down
F01_transcript_10783	27	28	34	97	169	107	1.88	1.9	2.39	6.36	8.35	6.02	4.65e-09	1.88925	up
F01_transcript_10786	460	479	532	153	325	167	31.99	32.39	38.03	10.2	16.28	9.46	3.03e-08	-1.36369	down
F01_transcript_10790	755	1140	933	19	67	33	51.44	75.54	65.37	1.26	3.29	1.87	2.36e-47	-4.72637	down
F01_transcript_10792	350	382	285	936	1203	1061	25.95	27.57	21.75	66.48	64.19	64.06	2.82e-18	1.50806	up
F01_transcript_10793	330	333	384	7	12	17	23.01	22.54	27.5	0.53	0.6	1.01	1.19e-51	-4.96448	down
F01_transcript_10794	1400	1417	1121	52	88	59	97.98	96.38	80.67	3.49	4.43	3.36	1.58e-102	-4.44973	down
F01_transcript_10801	532	422	419	1460	1948	2259	37.36	28.82	30.27	98.32	98.52	129.27	3.38e-19	1.90154	up
F01_transcript_10803	95	128	59	358	374	410	6.66	8.72	4.25	24.05	18.87	23.41	2.99e-09	1.87613	up
F01_transcript_10804	1377	1444	1495	659	850	736	96.5	98.45	107.73	44.33	42.9	42.08	8.58e-19	-1.08396	down
F01_transcript_10805	3175	3093	2348	803	895	467	222.78	210.99	169.33	54.04	45.25	26.7	2.31e-16	-2.12451	down
F01_transcript_10807	7793	8585	7070	282	460	325	534.35	572.27	498.21	18.59	22.73	18.16	1.39e-191	-4.6083	down
F01_transcript_10808	106	64	95	1448	2143	1484	7.45	4.35	6.85	96.85	107.67	84.38	1.49e-82	4.0911	up
F01_transcript_10810	3729	4001	3982	139	236	81	258.88	270.04	284.13	9.27	11.8	4.63	1.58e-67	-4.83039	down
F01_transcript_10813	915	468	479	26	7	3	64.86	32.24	34.94	1.77	0.38	0.22	9.76e-10	-5.39838	down
F01_transcript_10819	1429	1188	1257	2655	2870	3215	100.59	81.27	90.98	179.09	145.43	184.3	4.68e-09	1.04451	up
F01_transcript_10820	2160	1995	1799	66	97	58	156.35	140.46	133.99	4.58	5.1	3.47	2.65e-145	-4.89178	down
F01_transcript_10821	1757	2336	1350	3946	4876	4387	135.17	174.68	106.9	290.91	269.96	274.82	5.41e-07	1.13446	up
F01_transcript_10822	99	193	138	1398	1940	1809	7.14	13.54	10.24	96.71	100.81	106.36	1.43e-42	3.42	up
F01_transcript_10824	729	477	580	3298	3423	3586	52.6	33.46	43.02	227.96	177.74	210.65	1.1e-30	2.3957	up
F01_transcript_10826	250	219	188	851	1467	951	17.63	15.03	13.66	57.55	74.47	54.64	4.15e-27	2.14275	up
F01_transcript_10827	294	282	158	2109	3790	2139	20.78	19.37	11.49	142.7	192.57	122.99	8.09e-33	3.26098	up
F01_transcript_10831	276	156	304	54	106	100	18.94	10.41	21.5	3.55	5.24	5.64	2.16e-06	-1.64452	down
F01_transcript_10833	2415	3846	2650	6495	8253	8032	173.43	268.59	195.73	447.13	426.78	469.94	2.62e-08	1.21025	up
F01_transcript_10836	2421	2200	2155	820	1307	852	170.99	151.08	156.54	55.54	66.47	49.05	1.51e-18	-1.34371	down
F01_transcript_10841	539	718	560	1613	2189	2097	38.8	50.25	41.44	111.16	113.33	122.85	1.03e-17	1.55185	up
F01_transcript_10844	8148	10832	11439	718	1012	949	580	749.65	837.29	49	51.89	55.07	1.39e-90	-3.64099	down
F01_transcript_10846	381	334	345	1102	1643	1132	27.04	23.05	25.18	74.97	83.97	65.46	3.6e-29	1.71267	up
F01_transcript_10849	48	52	34	364	317	184	3.42	3.64	2.48	24.78	16.22	10.65	2.43e-12	2.5421	up
F01_transcript_1085	480	391	239	2051	2388	2350	9.58	7.57	4.85	39.17	34.37	38.28	4.89e-21	2.46505	up
F01_transcript_10854	660	744	835	276	305	215	46.18	50.6	60.01	18.52	15.37	12.28	3.18e-16	-1.62418	down
F01_transcript_10855	217	288	172	460	583	697	16.16	20.86	13.2	32.82	31.26	42.28	8.78e-06	1.21967	up
F01_transcript_10857	308	1112	423	112	279	86	21.84	76.64	30.82	7.64	14.25	5.02	3.28e-05	-2.11999	down
F01_transcript_10859	81	39	38	484	410	312	5.77	2.7	2.78	33.02	21.01	18.09	5.42e-14	2.78575	up
F01_transcript_10861	663	746	704	273	342	345	47.28	51.73	51.63	18.66	17.56	20.05	1.66e-14	-1.27389	down
F01_transcript_10865	103	126	69	588	859	674	7.69	9.11	5.28	41.79	45.83	40.73	9.9e-28	2.66671	up
F01_transcript_10867	2018	2122	1830	709	813	814	141.16	144.32	131.59	47.54	40.97	46.43	2.86e-22	-1.48472	down
F01_transcript_10868	3696	4591	3798	10938	14569	12944	265.45	320.55	280.5	752.92	753.39	757.36	5.73e-26	1.52361	up
F01_transcript_1087	228	234	224	855	1233	1113	4.55	4.54	4.54	16.32	17.74	18.12	1.94e-40	2.07123	up
F01_transcript_10872	1512	1962	1448	352	368	232	107.95	136.2	106.35	24.15	18.93	13.53	3.86e-26	-2.49576	down
F01_transcript_10876	730	879	706	215	329	216	52.38	61.31	52.09	14.79	17.01	12.64	2.68e-21	-1.75971	down
F01_transcript_10877	63	75	29	348	386	274	4.54	5.27	2.18	24.05	20.04	16.1	7.31e-12	2.43214	up
F01_transcript_10879	47	43	51	542	727	482	3.68	3.25	4.09	40.15	40.44	30.33	2.27e-55	3.47224	up
F01_transcript_10881	2270	2905	2022	8129	10494	10054	165.83	206.34	151.93	569.13	551.86	598.28	9.31e-24	1.84881	up
F01_transcript_10883	191	196	165	845	980	904	13.67	13.66	12.17	57.95	50.52	52.68	5.49e-38	2.1656	up
F01_transcript_10884	1247	1164	1167	10	30	18	89.37	81.12	86.01	0.69	1.55	1.05	2.25e-122	-6.07684	down
F01_transcript_10885	105	71	72	4340	4178	4737	7.51	4.94	5.34	296.44	214.38	275.01	1.15e-130	5.59725	up
F01_transcript_10887	761	992	697	3749	4300	5153	55.24	69.98	52	260.65	224.56	304.53	5.25e-26	2.29201	up
F01_transcript_10888	6663	6705	6533	105	79	43	483.76	473.33	487.86	7.31	4.15	2.54	1.43e-111	-6.52984	down
F01_transcript_10889	601	707	779	1209	1107	2367	43.19	49.38	57.6	83.24	57.25	138.52	0.00245464	1.04993	up
F01_transcript_10891	246	274	221	1304	1888	1652	18.55	20.06	17.13	93.98	102.19	101.18	1.43e-56	2.55491	up
F01_transcript_10892	6589	7895	6977	451	642	1021	475.53	553.98	517.9	31.22	33.36	60.08	1.13e-33	-3.45518	down
F01_transcript_10894	383	444	233	1105	1268	1330	26.85	30.21	16.77	74.14	63.91	75.8	4.13e-10	1.6626	up
F01_transcript_10897	310	263	243	2405	3397	2786	23.23	19.2	18.74	172.56	183.09	169.89	3.64e-102	3.24141	up
F01_transcript_10899	1220	1134	1241	4660	6525	4610	89.19	80.61	93.34	326.58	343.48	274.57	1.02e-56	1.98213	up
F01_transcript_10909	81	65	81	460	525	560	5.89	4.62	6.03	31.88	27.33	33	2.77e-33	2.62636	up
F01_transcript_10910	5	1	7	86	219	114	0.39	0.08	0.58	5.94	11.37	6.72	1.23e-16	4.70208	up
F01_transcript_10911	214	250	182	28	23	14	15.53	17.65	13.59	2.01	1.21	0.84	3.09e-23	-3.41345	down
F01_transcript_10913	3877	4560	3695	102	42	222	282.63	323.24	277.12	7.16	2.23	13.19	1.28e-12	-4.93914	down
F01_transcript_10916	19019	19109	17875	48	38	10	1479.7	1445.8	1432.13	3.58	2.13	0.63	1.3e-140	-9.22043	down
F01_transcript_10917	1135	1314	969	8	10	2	83.08	93.57	72.98	0.58	0.56	0.16	4.76e-86	-7.48239	down
F01_transcript_10918	682	773	537	5381	7601	5055	49.92	55.03	40.5	377.51	400.56	301.4	9.29e-59	3.01647	up
F01_transcript_1092	8	14	30	107	117	79	0.17	0.29	0.62	2.06	1.7	1.3	1.97e-06	2.36605	up
F01_transcript_10921	374	349	295	1562	2503	1671	27.1	24.58	21.98	108.29	130.38	98.48	3.59e-41	2.32801	up
F01_transcript_10922	202	232	147	419	703	642	14.94	16.66	11.18	29.69	37.39	38.64	8.44e-09	1.43981	up
F01_transcript_10925	407	411	368	93	114	134	29.52	28.98	27.45	6.47	5.95	7.92	1.09e-18	-1.92705	down
F01_transcript_10926	673	741	666	77	79	158	48.81	52.24	49.69	5.39	4.15	9.34	1.47e-18	-2.82333	down
F01_transcript_10929	381	591	309	882	1116	1003	27.1	40.88	22.61	60.11	57.13	58.08	5.3e-05	1.08061	up
F01_transcript_10930	401	379	349	179	264	170	28.91	26.57	25.88	12.37	13.7	9.99	7.34e-08	-1.03334	down
F01_transcript_10932	13617	15824	14424	488	742	1006	990.61	1119.3	1079.38	34.04	38.87	59.64	1.16e-70	-4.41303	down
F01_transcript_10933	379	286	330	1595	1749	2124	27.44	20.14	24.61	110.58	91.1	125.18	1.76e-28	2.3246	up
F01_transcript_10935	837	842	663	191	175	165	60.23	58.97	49.09	13.19	9.12	9.69	1.65e-25	-2.25759	down
F01_transcript_10940	886	668	1018	312	438	327	64.62	47.38	76.37	21.83	23	19.45	6.67e-12	-1.40017	down
F01_transcript_10942	25	20	10	774	1007	924	1.82	1.42	0.75	54.03	52.8	54.81	5.87e-85	5.44573	up
F01_transcript_10944	15	16	9	49	82	31	1.11	1.14	0.68	3.48	4.34	1.87	0.000722716	1.80707	up
F01_transcript_10945	233	272	196	6202	5943	9427	17.12	19.38	14.83	435.12	313.16	562.07	4e-73	4.80244	up
F01_transcript_10946	8481	8232	7880	23110	31778	29681	652.21	615.64	623.91	1703.6	1759.15	1859.03	1.05e-38	1.63589	up
F01_transcript_10950	0	9	0	29	40	34	0.07	0.63	0.07	2.04	2.11	2.03	0.00283289	3.09774	up
F01_transcript_10952	1099	1070	1201	556	670	534	83.03	78.64	93.43	40.31	36.47	32.9	1.22e-14	-1.0755	down
F01_transcript_10954	5572	6574	5371	358	474	415	406.55	466.39	403.13	25.04	24.9	24.67	1.21e-158	-3.94988	down
F01_transcript_10956	22	19	16	236	400	388	1.58	1.38	1.24	16.32	20.79	22.81	1.51e-36	3.98371	up
F01_transcript_10957	104	87	83	241	313	178	7.64	6.25	6.34	17	16.59	10.67	2.42e-06	1.26069	up
F01_transcript_10958	2863	3043	3042	551	561	1041	209.17	216.16	228.58	38.61	29.54	61.99	1.24e-13	-2.15698	down
F01_transcript_10961	915	787	849	119	167	103	66.74	55.84	63.7	8.34	8.8	6.17	2.51e-54	-2.85788	down
F01_transcript_10963	64	108	71	1819	2201	3294	4.73	7.72	5.42	127.78	116.13	196.6	2.74e-55	4.75079	up
F01_transcript_10964	712	632	728	1542	2351	2322	51.26	44.25	53.91	106.38	121.84	136.16	4.48e-16	1.43399	up
F01_transcript_10969	682	536	607	0	0	0	49.87	38.14	45.66	0	0	0	5.53e-19	-10.7046	down
F01_transcript_1097	405	312	349	136	271	141	8.11	6.06	7.11	2.62	3.92	2.32	1.18e-05	-1.131	down
F01_transcript_10972	406	365	366	963	1382	1309	30.06	26.29	27.89	68.36	73.66	78.93	1.91e-21	1.53544	up
F01_transcript_10977	2575	2870	2553	431	629	426	189.86	205.7	193.63	30.51	33.42	25.62	7.37e-71	-2.57822	down
F01_transcript_10979	169	200	236	645	849	722	12.5	14.31	17.9	45.52	45.01	43.32	2.44e-21	1.72575	up
F01_transcript_1098	76	48	96	282	394	209	1.55	0.95	2	5.5	5.79	3.49	1.77e-08	1.83927	up
F01_transcript_10981	116	176	100	1088	1099	1912	8.57	12.61	7.63	76.67	58.14	114.45	1.53e-22	3.24239	up
F01_transcript_10982	55	52	60	908	1546	1748	4.15	3.82	4.66	65.68	83.99	107.45	5.78e-64	4.48034	up
F01_transcript_10985	123	129	100	417	647	490	9.1	9.32	7.62	29.58	34.45	29.51	9.08e-24	1.98101	up
F01_transcript_10988	730	1032	573	4172	5636	5002	54.54	75.01	44.05	298.71	303.07	304.35	2.33e-27	2.50911	up
F01_transcript_10994	3468	5844	5132	695	1208	834	257.21	421.42	391.63	49.43	64.53	50.42	8.69e-29	-2.55432	down
F01_transcript_10998	13	23	26	43	77	49	0.99	1.68	1.98	3.05	4.09	2.95	0.00565609	1.26402	up
F01_transcript_11004	260	255	266	128	126	135	19.35	18.46	20.36	9.15	6.78	8.2	2.09e-07	-1.12877	down
F01_transcript_11005	332	263	359	78	141	75	24.68	19.02	27.47	5.59	7.55	4.58	7.11e-13	-1.85658	down
F01_transcript_11006	789	683	755	347	345	258	58.23	49.04	57.34	24.57	18.37	15.57	2.61e-11	-1.35478	down
F01_transcript_11007	130	128	75	1026	1257	1084	9.83	9.42	5.84	74.26	68.33	66.63	5.19e-42	3.18421	up
F01_transcript_11008	83	89	45	743	836	802	6.16	6.45	3.45	52.71	44.52	48.35	7.88e-35	3.30408	up
F01_transcript_11013	54	43	13	234	227	116	4.04	3.13	1	16.77	12.22	7.06	1.72e-05	2.21436	up
F01_transcript_11015	102	298	122	1077	1226	1192	7.59	21.58	9.35	76.87	65.72	72.3	9.06e-12	2.58074	up
F01_transcript_1102	341	310	313	1906	2391	2713	6.87	6.06	6.4	36.67	34.68	44.53	1.05e-49	2.72077	up
F01_transcript_11020	310	506	304	1894	2171	2952	23.42	37.16	23.62	137.04	117.94	181.51	6.71e-19	2.50485	up
F01_transcript_11021	467	395	369	146	194	171	34.63	28.48	28.15	10.38	10.36	10.33	2.08e-13	-1.40862	down
F01_transcript_11032	49	61	63	235	409	248	3.66	4.43	4.87	16.87	22.01	15.09	1.37e-17	2.18943	up
F01_transcript_11036	621	574	727	1772	1882	2919	50.67	45.54	61.18	138.59	110.51	193.86	2.73e-10	1.64667	up
F01_transcript_11037	321	490	588	1278	1560	1648	23.99	35.65	45.2	91.52	83.93	100.28	8.21e-10	1.5403	up
F01_transcript_1104	76	75	73	269	486	384	1.54	1.47	1.49	5.17	7.04	6.3	2.05e-21	2.17611	up
F01_transcript_11042	581	530	531	204	298	166	44.44	39.42	41.82	14.96	16.41	10.34	1.38e-12	-1.45048	down
F01_transcript_11045	776	747	679	1520	2298	2081	58.67	54.93	52.83	110.08	124.97	128.09	4.42e-16	1.26938	up
F01_transcript_11047	579	762	416	4881	5819	6933	43.49	55.61	32.18	350.91	314.18	423.54	6.67e-35	3.17853	up
F01_transcript_11052	907	925	930	168	232	148	67.7	67.15	71.43	12.07	12.48	9.02	6.88e-51	-2.47936	down
F01_transcript_11054	2445	2488	2639	12	27	10	178.81	176.89	198.55	0.89	1.47	0.6	1.05e-176	-7.39083	down
F01_transcript_11057	3000	3283	3019	14007	17745	16549	225.52	239.93	233.54	1009.1	960.06	1013.08	1.35e-75	2.23437	up
F01_transcript_11058	614	638	452	2483	2414	3167	46.83	47.33	35.5	181.53	132.54	196.72	3.84e-19	2.11423	up
F01_transcript_11059	723	841	863	222	347	240	54.63	61.83	67.14	16.11	18.88	14.77	9.09e-25	-1.73742	down
F01_transcript_11069	389	974	609	26	40	26	29.45	71.69	47.45	1.89	2.18	1.6	8.75e-35	-4.5321	down
F01_transcript_11073	689	827	530	5310	7894	5830	53.61	62.57	42.45	395.66	441.66	369.03	2.57e-55	3.05367	up
F01_transcript_11074	50	57	53	429	574	531	3.78	4.2	4.13	31.13	31.28	32.74	9.77e-51	3.10828	up
F01_transcript_11077	24	35	17	184	303	163	1.87	2.59	1.35	13.42	16.57	10.11	2.4e-16	2.90148	up
F01_transcript_11080	1184	1163	951	12	12	14	88.52	84.55	73.17	0.86	0.65	0.85	9.34e-108	-6.5353	down
F01_transcript_11081	4156	4638	5311	1559	1814	1883	315.94	342.85	415.59	113.63	99.28	116.64	4.65e-21	-1.5531	down
F01_transcript_1109	267	250	378	85	170	114	5.36	4.87	7.71	1.63	2.46	1.87	1.53e-07	-1.4383	down
F01_transcript_11092	215	192	213	746	829	1056	16.43	14.27	16.76	54.66	45.66	65.74	6.36e-19	1.95222	up
F01_transcript_11097	1408	1689	995	369	377	687	106.7	124.49	77.63	26.86	20.59	42.44	1.27e-06	-1.61839	down
F01_transcript_11100	1937	2075	1466	639	253	346	150.88	157.18	117.6	47.71	14.22	21.99	2.43e-08	-2.18971	down
F01_transcript_11102	2139	2274	2366	395	560	329	164.48	170.05	187.32	29.12	31	20.61	4.72e-50	-2.54969	down
F01_transcript_11106	474	499	411	127	128	125	36.3	37.16	32.4	9.32	7.06	7.8	3.64e-22	-1.98895	down
F01_transcript_11111	728	744	730	1458	1606	1786	55.84	55.52	57.68	107.19	88.64	111.55	2.54e-09	1.00864	up
F01_transcript_11112	2	0	0	56	46	61	0.15	0	0	4.1	2.51	3.8	3.09e-09	5.73109	up
F01_transcript_11115	25	42	18	80	76	89	1.91	3.11	1.41	5.85	4.17	5.53	0.00175226	1.38514	up
F01_transcript_11116	110	136	97	602	832	823	8.51	10.2	7.67	44.32	45.99	51.49	1.3e-33	2.56581	up
F01_transcript_11117	616	803	493	4777	5867	5165	46.2	58.56	38.05	343.42	316.77	315.53	1.58e-45	2.89822	up
F01_transcript_11120	935	1011	1001	76	148	131	71.78	75.51	79.09	5.64	8.22	8.24	4.79e-55	-3.20185	down
F01_transcript_11125	372	549	645	3092	5428	4077	29.35	42.14	52.44	233.9	308.28	261.97	1.53e-34	2.83454	up
F01_transcript_11130	165	193	198	2618	3156	3257	12.76	14.51	15.76	194.02	175.63	205.07	4.91e-117	3.879	up
F01_transcript_11135	198	206	112	1352	1657	1414	15.33	15.53	8.95	100	92.06	88.88	5.64e-33	2.94519	up
F01_transcript_11137	0	0	0	537	432	343	0	0	0	39.94	24.16	21.7	6.74e-16	10.026	up
F01_transcript_11138	6	2	2	564	702	592	0.46	0.15	0.16	41.68	38.95	37.15	2.82e-53	7.26675	up
F01_transcript_11139	97	79	105	28	47	45	7.51	5.95	8.34	2.08	2.65	2.87	3.48e-05	-1.36706	down
F01_transcript_11143	194	185	381	116	165	96	14.97	13.88	30.26	8.58	9.16	6.03	0.00121029	-1.15419	down
F01_transcript_11146	1182	1010	1191	2812	4026	5523	91.53	76.08	94.95	208.66	224.3	348.14	9.03e-12	1.72565	up
F01_transcript_11152	490	549	487	157	244	169	37.25	40.58	38.11	11.44	13.35	10.46	6.06e-19	-1.57282	down
F01_transcript_11155	396	425	408	953	1120	1085	30.72	32.07	32.57	70.82	62.49	68.47	2.49e-16	1.22457	up
F01_transcript_11156	584	671	557	1552	1897	1842	45.33	50.63	44.49	115.43	105.92	116.38	2.35e-19	1.40619	up
F01_transcript_11158	117	139	145	1376	2185	2034	9.13	10.53	11.65	102.58	122.27	128.81	7.75e-80	3.641	up
F01_transcript_11162	266	442	515	1559	1915	1975	21.43	34.63	42.78	120.47	111.07	129.58	7.98e-15	2.01107	up
F01_transcript_11164	145	204	165	73	92	104	11.35	15.51	13.24	5.48	5.15	6.6	0.000142145	-1.06554	down
F01_transcript_11166	9785	12736	10659	683	846	1340	762.12	964.66	854.98	51.03	47.49	85.05	5.38e-41	-3.63872	down
F01_transcript_11168	1832	3900	2542	885	1665	792	146.16	302.57	208.96	67.68	95.64	51.48	3.74e-06	-1.47753	down
F01_transcript_11172	705	868	759	1783	2338	2501	54.67	65.46	60.61	132.56	130.52	157.97	4.73e-14	1.36383	up
F01_transcript_11173	98	91	121	41	46	60	7.68	6.92	9.69	3.07	2.62	3.85	0.000302046	-1.19683	down
F01_transcript_11174	25	18	12	43	74	81	1.75	1.23	0.9	2.89	3.77	4.63	0.000409041	1.67077	up
F01_transcript_11175	98	151	78	2956	3653	3872	7.67	11.52	6.3	221	205.07	245.88	1.58e-80	4.84153	up
F01_transcript_11180	187	229	278	58	110	61	14.56	17.32	22.29	4.34	6.19	3.87	7.09e-10	-1.75783	down
F01_transcript_11185	1320	1500	1081	13311	13279	18630	107.82	119.14	91.04	1041.93	780.29	1238.58	3.03e-47	3.40126	up
F01_transcript_11187	302	333	390	818	739	1020	23.78	25.52	31.66	61.69	41.88	65.39	9.51e-07	1.21108	up
F01_transcript_11188	17	22	12	900	1256	895	1.36	1.7	0.99	67.05	70.2	56.63	1.06e-101	5.72024	up
F01_transcript_11189	3344	1990	3246	115	63	91	261.28	151.21	261.2	8.61	3.54	5.79	3.86e-54	-5.04598	down
F01_transcript_11191	361	411	203	4104	4966	4920	28.21	31.23	16.34	307.41	279.31	313.1	5.57e-45	3.68623	up
F01_transcript_11192	12806	4495	8178	12	1	3	1014.77	346.41	667.56	0.91	0.06	0.19	2.17e-25	-9.8664	down
F01_transcript_11194	372	416	359	7	8	4	29.29	31.79	29.09	0.59	0.45	0.3	2.11e-54	-5.99237	down
F01_transcript_11195	19093	17970	17768	65	59	55	1485.45	1359.62	1423.56	4.85	3.3	3.49	0	-8.37157	down
F01_transcript_11202	207	612	418	46	56	103	16.39	47.11	34.08	3.49	3.19	6.64	3.16e-09	-2.678	down
F01_transcript_11204	534	704	874	4082	6071	6948	44.01	56.4	74.16	322.11	359.6	465.61	3.36e-31	2.86268	up
F01_transcript_11208	1147	895	712	263	645	261	90.3	68.52	57.74	19.85	36.55	16.73	1.05e-05	-1.42499	down
F01_transcript_11209	117	31	82	2146	1646	1453	9.56	2.47	6.98	167.97	96.73	96.63	1.08e-26	4.34948	up
F01_transcript_11210	287	533	215	1099	1228	1365	23.09	41.7	17.81	84.76	71.06	89.36	5.33e-07	1.68932	up
F01_transcript_11212	741	783	392	4325	6572	5638	59.37	61	32.33	331.84	378.6	367.47	3.35e-28	2.94007	up
F01_transcript_11213	570	658	507	2312	3173	4091	45.83	51.43	41.98	177.99	183.4	267.5	2.59e-22	2.31794	up
F01_transcript_11215	392	523	414	3771	4311	4928	30.67	39.78	33.36	282.78	242.76	313.98	3.07e-57	3.15178	up
F01_transcript_11216	34	58	31	131	165	77	2.71	4.47	2.56	9.92	9.35	4.95	0.000602001	1.43004	up
F01_transcript_11219	975	1070	997	85	163	107	76.82	81.97	80.91	6.47	9.24	6.87	3.28e-66	-3.25477	down
F01_transcript_1122	262	290	267	1668	2101	2252	5.29	5.67	5.47	32.15	30.53	37.02	1.02e-56	2.73561	up
F01_transcript_11224	1	1	0	2691	3635	2154	0.08	0.08	0	205.11	208.01	139.53	5.79e-45	11.1694	up
F01_transcript_11226	85	196	79	1113	1713	1346	6.75	15.12	6.49	84.46	97.62	86.78	3.35e-23	3.34905	up
F01_transcript_11228	390	553	457	1981	2436	3649	31.04	42.78	37.42	150.85	139.29	236.03	3.01e-18	2.38534	up
F01_transcript_11230	723	750	612	58	91	37	57.29	57.8	49.96	4.41	5.19	2.39	5.01e-42	-3.63191	down
F01_transcript_11232	1554	1338	1878	95	147	66	123.54	103.45	153.81	7.24	8.41	4.27	4.95e-60	-4.09596	down
F01_transcript_11235	2699	2876	1927	908	294	503	216.29	224.15	159.12	69.74	16.97	32.84	4.69e-07	-2.16629	down
F01_transcript_11237	623	690	542	2487	3377	2689	50.22	54.08	45.06	192.09	195.84	176.47	2.11e-44	2.05418	up
F01_transcript_11239	304	267	263	133	175	127	24.25	20.71	21.61	10.17	10.05	8.25	4.64e-08	-1.08272	down
F01_transcript_11250	15	6	3	557	626	482	1.2	0.47	0.25	42.88	36.14	31.54	1.11e-52	5.91136	up
F01_transcript_11251	18559	17447	15896	56	52	23	1488.51	1360.97	1313.66	4.36	3.05	1.5	3.79e-237	-8.7191	down
F01_transcript_11254	455	476	451	2438	2759	2100	37.36	38	38.18	191.74	162.9	140.25	2.77e-49	2.25985	up
F01_transcript_11255	245	195	206	76	90	119	20.64	15.96	17.94	6.15	5.5	8.17	2.58e-06	-1.30447	down
F01_transcript_11257	1216	1164	1234	147	209	127	98.14	91.36	102.6	11.41	12.16	8.37	3.58e-72	-3.04979	down
F01_transcript_1126	519	425	658	28	56	30	10.65	8.45	13.7	0.56	0.84	0.51	3.75e-44	-3.95452	down
F01_transcript_11265	12	17	79	862	1273	835	0.98	1.4	6.63	66.73	73.99	54.96	1.84e-08	4.41803	up
F01_transcript_11269	114	207	196	4012	5213	6183	9.25	16.31	16.32	310.56	302.94	406.55	1.58e-72	4.73739	up
F01_transcript_11271	259	415	188	5375	2831	7032	21.45	33.38	16.04	425.56	168.26	472.83	6.97e-23	4.00941	up
F01_transcript_11274	9310	8991	7069	0	0	0	751.68	706.03	588.12	0	0	0	1.39e-39	-14.1021	down
F01_transcript_11275	375	261	322	2146	3255	2997	30.36	20.57	26.88	166.55	189.59	197.5	1.49e-54	2.97472	up
F01_transcript_11276	73	40	63	24	10	8	5.84	3.11	5.19	1.84	0.58	0.52	0.000359312	-2.10154	down
F01_transcript_11278	92	102	51	1327	1964	1374	8.12	8.76	4.65	112.33	124.75	98.74	1.03e-57	4.07459	up
F01_transcript_11279	1110	1269	1134	197	264	179	89.77	99.79	94.47	15.34	15.38	11.83	4.24e-57	-2.60036	down
F01_transcript_11281	156	127	144	1447	1422	1155	13	10.29	12.4	115.07	84.91	78.01	9.88e-52	3.10015	up
F01_transcript_11282	731	469	522	246	244	379	59.08	36.84	43.45	19.1	14.19	24.97	0.000307017	-1.09749	down
F01_transcript_11289	1883	3033	2638	1064	1324	1603	157.45	246.7	227.45	85.36	79.71	109.18	2.56e-05	-1.04903	down
F01_transcript_1129	31	29	9	323	379	357	0.65	0.57	0.2	6.24	5.53	5.9	2.08e-24	3.76425	up
F01_transcript_11291	36288	36628	33773	192	133	106	3062.31	3006.65	2939.36	15.61	8.1	7.33	2.98e-210	-8.01885	down
F01_transcript_11294	0	0	1	323	166	89	0	0	0.08	25.17	9.76	5.93	1.24e-13	7.99606	up
F01_transcript_11296	616	523	587	1673	1672	2645	49.78	41.14	48.86	129.55	97.2	173.97	1.11e-10	1.67051	up
F01_transcript_11297	5745	4117	4023	579	132	224	475.46	331.42	343.29	45.97	7.87	15.15	2.66e-07	-3.77434	down
F01_transcript_11300	10	9	13	565	485	875	0.82	0.72	1.1	44.42	28.63	58.43	2.02e-45	5.73091	up
F01_transcript_11304	108	95	112	362	516	329	8.84	7.6	9.44	28.27	30.24	21.85	1.92e-17	1.77876	up
F01_transcript_11308	29	40	28	225	346	253	2.38	3.19	2.37	17.69	20.42	16.9	1.06e-27	2.91532	up
F01_transcript_11310	670	788	626	2619	3576	2999	53.57	61.29	51.61	200.77	205.79	195.25	4.19e-42	1.9915	up
F01_transcript_11312	478	323	545	69	77	56	39.2	25.76	46.07	5.43	4.54	3.74	2.1e-25	-2.8573	down
F01_transcript_1132	0	0	0	477	876	224	0	0.02	0	9.22	12.78	3.7	4.61e-16	10.1306	up
F01_transcript_11322	1519	1602	1820	52	71	89	125.31	128.53	154.76	4.17	4.27	6.01	3.29e-103	-4.66447	down
F01_transcript_11327	609	687	669	110	142	88	54.13	59.39	61.38	9.43	9.11	6.42	2.58e-43	-2.6715	down
F01_transcript_11330	119	116	80	350	489	436	9.83	9.34	6.81	27.65	28.98	29.28	3.32e-16	1.86318	up
F01_transcript_11339	16	41	15	1791	2664	1676	1.34	3.35	1.3	144.07	160.85	114.49	1.37e-80	6.20198	up
F01_transcript_11341	842	887	599	2597	3406	2903	70.05	71.73	51.37	207.05	203.79	196.53	4.14e-21	1.78639	up
F01_transcript_11347	342	322	319	48	36	38	27.95	25.58	26.81	3.75	2.11	2.52	1.57e-32	-3.11596	down
F01_transcript_1135	27	39	52	358	461	343	0.55	0.77	1.07	6.91	6.71	5.65	3.22e-31	3.13847	up
F01_transcript_11351	101	140	129	855	992	1008	8.45	11.37	11.15	68.42	59.58	68.5	9.03e-45	2.80639	up
F01_transcript_11353	36	48	59	705	861	1050	3.01	3.9	5.08	56.45	51.75	71.4	1.46e-51	4.04035	up
F01_transcript_11356	676	1087	1234	3594	7041	4649	54.68	85.46	102.83	278.53	409.62	306.02	5.38e-17	2.1678	up
F01_transcript_11357	2819	2983	1950	8839	11686	11547	235.77	242.61	168.14	708.64	703.17	786.16	3.27e-20	1.90084	up
F01_transcript_11358	98	165	44	2903	3465	3388	8.21	13.44	3.82	232.79	208.55	230.69	1.05e-37	4.80052	up
F01_transcript_11363	1616	2866	3223	263	384	471	134.71	232.32	276.96	21.01	23.04	32.02	5.79e-22	-2.9046	down
F01_transcript_11368	4898	4856	4975	3	13	9	409.1	394.55	428.43	0.24	0.8	0.61	5.54e-191	-9.28214	down
F01_transcript_1137	93	80	45	253	158	406	1.89	1.58	0.94	4.91	2.31	6.71	0.000108372	1.7866	up
F01_transcript_11380	23	12	19	1140	1819	899	1.94	0.98	1.65	92.13	110.34	61.7	1.8e-78	5.94625	up
F01_transcript_11381	3245	3518	3764	1376	1768	2043	274.82	289.83	328.82	111.78	107.77	140.9	5.52e-10	-1.15345	down
F01_transcript_11387	428	355	309	810	956	795	35.24	28.43	26.24	63.94	56.65	53.31	6.13e-09	1.08866	up
F01_transcript_11390	328	334	383	927	1215	1093	27.73	27.49	33.4	75.12	73.92	75.21	7.04e-24	1.48611	up
F01_transcript_11392	339	282	327	801	897	786	28.57	23.15	28.39	64.61	54.3	53.88	4.75e-14	1.25353	up
F01_transcript_11393	279	929	191	4401	4540	5161	23.65	76.41	16.69	356.54	276.06	355.06	1.05e-05	3.09079	up
F01_transcript_11394	1309	1540	2438	30	59	28	110.85	126.86	213.01	2.44	3.63	1.95	4.95e-73	-5.62559	down
F01_transcript_11396	23	16	22	84	68	94	1.98	1.33	1.96	6.89	4.16	6.55	7.27e-06	1.87702	up
F01_transcript_11400	89	17	18	290	270	223	7.65	1.44	1.59	23.71	16.59	15.47	2.37e-05	2.47326	up
F01_transcript_11403	758	938	850	1598	2153	2464	64.67	77.87	74.78	130.74	132.13	171.1	1.6e-08	1.14588	up
F01_transcript_11405	107	115	108	1623	2214	2388	9.12	9.51	9.47	131.65	134.76	164.47	2.76e-97	4.08557	up
F01_transcript_11408	575	614	515	8	12	13	48.97	50.88	45.28	0.73	0.8	0.95	5.36e-76	-5.79189	down
F01_transcript_11413	2685	2986	2114	274	355	284	226.58	245.11	183.99	22.17	21.56	19.51	4.85e-70	-3.22917	down
F01_transcript_11415	76	103	87	576	523	582	6.47	8.53	7.64	47.04	32.06	40.36	3.14e-25	2.53018	up
F01_transcript_11417	138	170	106	1811	1915	2593	11.74	14.07	9.3	147.73	117.24	179.61	5.53e-48	3.78902	up
F01_transcript_1142	7	13	11	64	49	34	0.14	0.27	0.23	1.26	0.72	0.57	0.000179458	2.08419	up
F01_transcript_11422	152	149	138	325	496	297	13.15	12.56	12.29	26.91	30.82	20.85	2.53e-08	1.18542	up
F01_transcript_11423	7	21	15	298	474	305	0.6	1.74	1.32	24.34	29.05	21.15	1.65e-37	4.44494	up
F01_transcript_11425	28441	25916	20484	2	7	2	2431.1	2154.92	1806.27	0.21	0.49	0.15	1.04e-175	-12.6767	down
F01_transcript_11431	1002	856	970	3852	5366	4806	83.21	69.18	83.09	306.71	320.7	325	3.16e-58	2.16186	up
F01_transcript_11433	3706	4324	3756	32	29	23	313.13	355.43	327.3	2.65	1.79	1.64	1.75e-228	-7.242	down
F01_transcript_11435	264	288	242	731	749	755	22.46	23.77	21.2	59.46	45.7	52.15	4.08e-13	1.36251	up
F01_transcript_11436	551	814	400	10792	17856	11030	47.3	68	35.44	887.69	1102.24	770.32	1.96e-58	4.30046	up
F01_transcript_11439	31	60	26	892	1575	659	2.66	5.01	2.3	73.37	97.22	46.02	9.84e-36	4.51509	up
F01_transcript_11440	58	82	82	5030	8505	5407	5.58	7.6	8.12	456.9	579.47	416.8	7.87e-201	6.22964	up
F01_transcript_11442	68	83	82	526	939	873	5.81	6.9	7.32	43.18	57.79	60.78	2.72e-40	3.15648	up
F01_transcript_11446	203	276	200	738	1037	816	17.55	23.25	17.88	61.14	64.43	57.35	1.5e-20	1.77743	up
F01_transcript_11447	422	433	396	1524	1738	1946	36.77	36.75	35.67	127.34	108.97	138.08	4.46e-28	1.92294	up
F01_transcript_11448	1023	958	963	340	342	407	88.05	80.21	85.5	28.04	21.17	28.55	3.04e-16	-1.55465	down
F01_transcript_1145	72	64	52	191	142	107	1.46	1.27	1.07	3.71	2.08	1.77	0.00320887	1.10468	up
F01_transcript_11456	8615	9029	9453	53	56	18	746.95	761.59	845.7	4.43	3.5	1.33	6.26e-154	-7.82865	down
F01_transcript_1146	52	30	22	253	254	158	1.06	0.59	0.46	4.9	3.7	2.61	1.32e-10	2.51557	up
F01_transcript_11460	84	98	106	49	44	57	6.99	7.88	9.09	3.93	2.67	3.88	0.00151325	-1.05453	down
F01_transcript_11466	1606	4237	1816	13444	22755	15158	139.41	357.79	162.66	1118.97	1421.27	1071.17	3.6e-13	2.55501	up
F01_transcript_11467	1120	1154	928	3	1	2	96.53	96.75	82.52	0.25	0.06	0.14	5.6e-56	-8.95633	down
F01_transcript_11469	442	560	500	198	298	219	37.24	45.84	43.42	15.97	18.06	15.06	2.89e-11	-1.22136	down
F01_transcript_1147	490	292	261	58	124	32	9.96	5.76	5.4	1.14	1.82	0.54	1.18e-08	-2.44891	down
F01_transcript_11470	40	32	21	87	259	98	3.51	2.68	1.94	7.17	16.02	6.85	1.18e-05	2.01361	up
F01_transcript_11472	27	25	10	103	85	78	2.44	2.16	0.97	8.6	5.37	5.58	3.42e-05	1.95219	up
F01_transcript_11474	247	227	163	639	908	746	21.84	19.48	14.91	54.05	57.65	53.55	3.12e-16	1.69293	up
F01_transcript_11485	481	638	684	1202	1799	1675	42.26	54.51	61.97	101.16	113.6	119.65	6.8e-10	1.22338	up
F01_transcript_11487	0	3	5	31	72	281	0	0.3	0.52	2.55	4.41	19.46	1.32e-08	5.12167	up
F01_transcript_11488	63	24	66	1833	1839	1464	5.54	2.1	6.01	154.1	116	104.5	1.36e-51	4.90397	up
F01_transcript_11492	9000	8360	6978	0	2	0	789.72	713.63	631.96	0	0.13	0	2.39e-63	-12.9131	down
F01_transcript_11500	242	257	272	603	788	742	22.17	22.86	25.7	52.91	51.83	55.24	1.09e-16	1.32465	up
F01_transcript_11503	14	10	20	112	231	238	1.24	0.91	1.82	9.54	14.69	17.11	2.25e-17	3.51894	up
F01_transcript_11504	95	92	88	2928	3820	2949	8.41	7.9	8.07	247.61	242.35	211.67	1.93e-234	4.98609	up
F01_transcript_11508	325	442	411	2158	3120	2092	28.73	37.97	37.46	182.45	197.98	150.18	1.55e-44	2.48507	up
F01_transcript_11511	1195	1612	1146	5427	7046	6366	105.75	138.78	104.69	460.51	448.62	458.58	9.58e-32	2.10515	up
F01_transcript_11514	31	29	15	147	199	147	2.75	2.5	1.37	12.49	12.69	10.6	6.25e-14	2.54573	up
F01_transcript_11515	608	575	571	209	284	144	53.41	49.14	51.78	17.61	17.95	10.3	2.29e-12	-1.61009	down
F01_transcript_11518	432	445	322	2790	1959	3611	38.2	38.3	29.45	236.52	124.63	259.88	1.65e-18	2.68451	up
F01_transcript_11523	131	147	140	49	47	88	12	13.09	13.21	4.33	3.09	6.57	0.000423789	-1.28886	down
F01_transcript_11526	369	322	249	1258	2045	1343	33.39	28.35	23.3	108.89	132.84	98.67	2.32e-25	2.13589	up
F01_transcript_11527	4472	4264	3628	1682	1518	1221	401.16	372.12	336.08	144.68	97.97	89.16	3.97e-14	-1.60024	down
F01_transcript_11528	284	409	269	796	1144	957	25.43	35.51	24.82	68.13	73.49	69.57	2.14e-11	1.43557	up
F01_transcript_11530	132	286	84	2182	2913	2600	11.84	24.96	7.78	187.67	187.97	189.82	2.64e-23	3.75116	up
F01_transcript_11532	608	697	548	3246	4619	3946	54.27	60.52	50.5	277.81	296.61	286.68	8.48e-63	2.5193	up
F01_transcript_11537	102	89	103	2007	1803	3073	9.18	7.81	9.61	172.48	116.22	224.12	6.51e-55	4.41241	up
F01_transcript_11538	138	124	136	275	304	354	12.39	10.83	12.61	23.68	19.64	25.88	1.59e-06	1.09647	up
F01_transcript_11540	2546	2327	2095	1277	1442	970	237.8	211.45	202.17	114.43	96.9	73.78	2.41e-08	-1.05379	down
F01_transcript_11543	3533	3569	3093	18	20	19	316.89	311.44	286.46	1.55	1.29	1.39	2.7e-215	-7.59073	down
F01_transcript_11546	524	490	536	1076	1568	1412	47.08	42.81	49.7	92.63	101.22	103.14	2.43e-17	1.23832	up
F01_transcript_11549	269	338	276	472	695	802	24.28	29.7	25.73	40.82	45.09	58.89	2.88e-05	1.01015	up
F01_transcript_11552	337	272	305	823	966	981	30.86	24.29	28.85	72.29	63.61	73.06	6.62e-17	1.46277	up
F01_transcript_11553	808	1169	873	2660	3765	3325	72.83	102.59	81.31	229.96	244.18	244.01	8.21e-18	1.62252	up
F01_transcript_11554	75	128	53	1940	2316	1866	6.86	11.29	5.01	167.89	150.41	137.08	1.2e-51	4.41031	up
F01_transcript_11555	1217	1200	1126	36	25	29	110.11	105.63	105.21	3.12	1.63	2.14	8.53e-115	-5.402	down
F01_transcript_11558	461	714	260	1308	1753	1066	41.97	63.21	24.45	114.08	114.72	78.95	0.000117186	1.35757	up
F01_transcript_11560	287	316	567	155	213	158	26.04	27.85	53.03	13.53	13.91	11.7	2.38e-05	-1.29134	down
F01_transcript_11561	121	88	108	4433	4748	5236	10.99	7.78	10.13	386.04	310.19	387.02	4.75e-160	5.36474	up
F01_transcript_11562	424	477	591	0	1	0	38.41	42.04	55.29	0	0.07	0	3.61e-23	-9.60817	down
F01_transcript_11564	52	69	16	12702	16563	12459	4.85	6.23	1.53	1125.9	1101.31	937.25	3.29e-108	8.02047	up
F01_transcript_11566	0	0	0	272	282	601	0	0	0	23.63	18.38	44.31	6.94e-15	9.81834	up
F01_transcript_11570	2319	2371	2198	4989	5980	6383	210.07	208.97	205.64	433.37	389.71	470.63	4.53e-15	1.19717	up
F01_transcript_11573	7193	8820	9289	1578	2127	1639	650.05	775.42	866.86	136.8	138.34	120.57	1.25e-59	-2.38613	down
F01_transcript_11575	194	231	133	452	621	521	17.46	20.21	12.41	39	40.16	38.09	2.61e-08	1.36062	up
F01_transcript_11577	60	21	33	10	14	14	5.51	1.92	3.14	0.9	0.93	1.03	0.00485361	-1.68598	down
F01_transcript_11578	57	36	32	130	178	135	5.32	3.32	3.05	11.51	11.85	10.18	2.04e-07	1.66459	up
F01_transcript_11582	901	852	756	14060	20400	19616	82.45	75.88	71.48	1233.7	1342.82	1460.86	8.79e-163	4.27528	up
F01_transcript_11583	1273	1140	1164	534	744	648	116.65	101.69	110.18	46.97	49.1	48.39	2.83e-14	-1.03784	down
F01_transcript_11584	280	325	331	148	205	156	24.9	28.12	30.32	12.59	13.09	11.3	5.19e-08	-1.02431	down
F01_transcript_11585	359	328	296	130	147	153	32.9	29.25	27.99	11.49	9.68	11.42	2.11e-10	-1.32272	down
F01_transcript_11587	100	406	110	629	1029	736	8.97	35.43	10.19	54.18	66.42	53.81	0.000349637	1.76362	up
F01_transcript_11591	3734	4437	4467	1069	1285	912	346.08	400.08	427.76	95.01	85.69	68.82	2.18e-39	-2.08983	down
F01_transcript_11594	4276	4351	4093	89	209	137	391.82	387.85	387.36	7.82	13.77	10.22	1.38e-127	-5.02867	down
F01_transcript_11602	129	112	125	71	66	54	11.91	10.01	11.9	6.33	4.4	4.05	0.000268322	-1.06027	down
F01_transcript_11605	40	16	17	479	511	381	3.69	1.51	1.61	42.22	33.75	28.49	2.54e-30	4.05915	up
F01_transcript_11607	132	224	136	401	643	760	12.22	20.09	13.01	35.54	42.71	57.03	4.26e-08	1.71555	up
F01_transcript_11610	7	10	18	518	491	713	0.64	0.89	1.7	45.49	32.37	53.14	2.24e-46	5.44522	up
F01_transcript_11613	612	660	596	1563	2398	2116	57.16	59.91	57.44	139.79	160.89	160.65	1.39e-24	1.54787	up
F01_transcript_11614	27	40	24	173	388	287	2.6	3.68	2.33	15.54	26.1	21.84	4.82e-19	3.01872	up
F01_transcript_11619	966	875	758	43	28	18	89.78	79.15	72.77	3.88	1.92	1.41	2.57e-56	-4.94887	down
F01_transcript_11622	207	73	182	44	14	3	18.96	6.51	17.22	3.87	0.92	0.22	0.000148686	-2.85509	down
F01_transcript_11623	138	196	222	758	1264	761	12.79	17.67	21.28	67.22	84.09	57.28	1.14e-19	2.14987	up
F01_transcript_11624	60	65	37	123	143	223	5.54	5.84	3.6	10.9	9.52	16.77	0.000186201	1.45197	up
F01_transcript_11625	32	20	13	550	357	845	3.01	1.83	1.36	49.65	24.17	64.67	7.93e-25	4.58953	up
F01_transcript_11627	387	388	681	124	147	169	36.13	35.23	65.65	11.12	9.9	12.9	4.72e-10	-1.84507	down
F01_transcript_11632	937	1201	1141	2302	3219	2621	87.52	109.18	110.11	206.2	216.25	199.23	9.33e-15	1.1622	up
F01_transcript_11637	958	1229	1385	358	438	555	90.71	113.13	135.44	32.52	29.86	42.8	1.9e-10	-1.52716	down
F01_transcript_11638	1039	1437	992	17448	24234	21210	97.17	130.82	95.89	1564.48	1629.84	1613.86	7.48e-106	4.02325	up
F01_transcript_1164	68	84	88	242	319	292	1.38	1.66	1.83	4.72	4.69	4.85	2.5e-14	1.68146	up
F01_transcript_11640	2442	4941	1998	25404	43830	27404	227.81	448.38	192.62	2272	2940.27	2079.88	3.17e-22	3.16951	up
F01_transcript_11641	74	84	139	421	522	750	6.75	7.46	13.1	36.85	34.27	55.71	1.07e-12	2.36489	up
F01_transcript_11645	4388	4581	3080	9493	11533	12163	410.85	417.33	298.07	852.32	776.67	926.66	2.13e-10	1.32192	up
F01_transcript_11648	265	307	262	2766	4000	3567	25.25	28.48	25.82	252.29	273.57	276	2.76e-116	3.4769	up
F01_transcript_1165	246	238	188	97	105	59	5	4.71	3.89	1.89	1.55	0.98	3.32e-07	-1.4957	down
F01_transcript_11650	624	754	587	183	181	133	60.58	71.23	58.92	17.04	12.69	10.54	1.08e-20	-2.10687	down
F01_transcript_11651	211	255	253	66	81	62	72.74	86.09	95.38	21.88	19.97	17.32	5.34e-17	-1.91788	down
F01_transcript_11657	727	659	407	1165	1757	1215	71.46	63.04	41.42	109.75	124.07	97.07	3.11e-05	1.04383	up
F01_transcript_11659	77	176	58	802	1233	1213	7.54	16.81	5.97	75.23	86.71	96.56	4.25e-17	3.1983	up
F01_transcript_11662	12	2	3	1722	1712	1958	1.13	0.18	0.29	155.82	116.19	150.4	1.14e-84	8.07774	up
F01_transcript_11664	670	971	819	43	32	31	63.34	89.35	80.02	3.98	2.19	2.46	4.09e-63	-4.63208	down
F01_transcript_11666	1387	1467	1214	603	679	618	129.39	133.19	117.07	54.01	45.59	46.94	7.68e-15	-1.23064	down
F01_transcript_11667	622	933	642	1701	2121	2139	58.98	85.99	62.89	154.58	144.5	164.89	1.88e-09	1.29766	up
F01_transcript_11668	117	250	96	1865	2451	2155	11.24	23.29	9.51	170.78	168.34	167.45	5.24e-28	3.62951	up
F01_transcript_11672	107	113	51	483	388	403	10.11	10.39	4.98	43.76	26.36	30.98	2.1e-09	2.1008	up
F01_transcript_11675	451	551	467	1530	1927	1876	43.16	51.31	46.17	140.27	132.48	145.93	1.21e-26	1.71812	up
F01_transcript_11676	1618	2058	1299	75	80	53	157.19	194.52	130.55	7	5.62	4.23	3.79e-76	-4.6963	down
F01_transcript_11679	107	126	212	2587	2864	3707	10.31	11.81	21.12	239.03	198.45	290.61	1.31e-48	4.21353	up
F01_transcript_11681	24	25	25	72	120	56	2.36	2.4	2.5	6.58	8.19	4.4	8.28e-05	1.55905	up
F01_transcript_11683	618	583	439	1517	2015	1633	58.98	54.11	43.27	138.71	138.22	126.72	3.28e-17	1.5055	up
F01_transcript_11686	2065	2493	1889	7277	9546	9100	196.44	230.73	185.75	663.65	652.9	704.18	1.04e-29	1.86208	up
F01_transcript_11687	428	611	407	3330	3760	4288	40.96	56.91	40.28	305.66	258.83	333.96	3.49e-37	2.83547	up
F01_transcript_11688	101	147	83	2537	4100	2427	9.73	13.72	8.25	232.91	282.27	189.05	9.15e-78	4.58853	up
F01_transcript_11689	215	321	151	1863	2055	1992	20.49	29.82	14.94	170.19	140.74	154.37	7.21e-27	2.95516	up
F01_transcript_1169	90	96	116	234	317	159	1.85	1.9	2.4	4.56	4.66	2.66	0.000244267	1.07232	up
F01_transcript_11690	272	303	304	3585	4517	5584	25.7	27.85	29.69	324.78	306.93	429.27	2.96e-77	3.81582	up
F01_transcript_11696	46	40	28	442	540	463	4.42	3.74	2.78	40.73	37.32	36.2	1.12e-47	3.50854	up
F01_transcript_11699	168	231	346	1756	2176	1993	16.14	21.58	34.35	161.41	150.06	155.47	4.74e-28	2.84062	up
F01_transcript_117	166	178	197	415	558	411	2.12	2.2	2.54	5.06	5.13	4.27	6.53e-12	1.20513	up
F01_transcript_1170	190	194	187	6	94	30	3.88	3.84	3.88	0.13	1.39	0.51	0.000217873	-2.33311	down
F01_transcript_11700	1012	1094	851	337	776	352	96.99	102.03	84.33	30.97	53.49	27.45	1.3e-05	-1.19907	down
F01_transcript_11702	696	783	803	170	210	212	67.75	74.12	80.85	15.89	14.71	16.82	5.63e-34	-2.07996	down
F01_transcript_11705	2584	2924	2420	2	1	6	249.61	274.87	241.76	0.19	0.07	0.47	2.08e-91	-9.73887	down
F01_transcript_11711	318	380	217	918	1311	1024	34.48	40.16	24.41	95.53	102.18	90.3	7.93e-13	1.67146	up
F01_transcript_11712	321	358	281	3585	4682	4958	31.02	33.61	28.07	331.77	324.86	389.22	5.52e-90	3.63619	up
F01_transcript_11713	296	634	643	1429	1585	1270	28.63	59.68	64.32	132.56	110.26	99.96	2.05e-05	1.30305	up
F01_transcript_11719	134	120	73	1565	1738	2110	13.01	11.35	7.33	145.77	121.44	166.79	1.37e-48	3.89997	up
F01_transcript_1172	172	124	175	51	39	46	3.52	2.46	3.62	1	0.57	0.78	5.67e-09	-1.89301	down
F01_transcript_11722	70	64	79	886	721	991	6.83	6.06	7.97	82.42	50.31	78.26	6.2e-39	3.48163	up
F01_transcript_11726	51	98	33	1471	2131	1361	5.02	9.29	3.37	137.22	149.09	107.75	2.74e-41	4.57086	up
F01_transcript_11729	1349	1447	1521	93	250	185	130.83	136.57	152.57	8.65	17.44	14.6	3.8e-35	-3.19526	down
F01_transcript_11732	405	397	275	1296	1614	1292	39	37.17	27.44	119.67	111.75	101.22	5.51e-20	1.81607	up
F01_transcript_11734	120	186	196	347	410	365	11.84	17.81	19.88	32.66	28.92	29.12	3.92e-05	1.01959	up
F01_transcript_11740	498	394	434	95	111	78	48.98	37.69	44.12	8.97	7.84	6.24	2.44e-28	-2.35658	down
F01_transcript_11742	230	258	202	1352	1623	1182	22.88	24.95	20.83	128.92	116	95.57	1.03e-42	2.44328	up
F01_transcript_11743	1001	1329	782	2409	3177	3004	97.87	126.45	79.09	225.88	223.38	238.96	5.9e-09	1.31695	up
F01_transcript_11744	3205	3274	2627	648	712	674	306.37	304.62	259.69	59.44	49.02	52.48	5.12e-44	-2.29038	down
F01_transcript_11749	449	448	312	2400	2974	3168	45.77	44.47	33	234.57	217.86	262.62	5.49e-38	2.67566	up
F01_transcript_11751	844	917	536	7147	8534	8673	84.22	89.08	55.43	684.01	612.36	704.06	5.87e-46	3.25761	up
F01_transcript_11753	143	196	266	1386	1798	1595	14.16	18.84	27.13	131.02	127.45	127.93	7.59e-34	2.8297	up
F01_transcript_11754	194	235	200	2939	2854	3656	19.11	22.56	20.42	277.51	202.02	292.85	6.41e-69	3.77662	up
F01_transcript_11756	17	21	14	409	612	490	1.73	2.07	1.46	38.52	43.25	39.14	6.09e-65	4.68173	up
F01_transcript_11759	75	38	50	1159	1521	1434	7.5	3.69	5.18	110.32	108.55	115.8	8.82e-75	4.49618	up
F01_transcript_1176	94	99	151	437	648	384	1.92	1.96	3.14	8.54	9.53	6.4	1.48e-13	1.92795	up
F01_transcript_11765	2138	3004	2152	109	132	85	214.59	293.41	223.54	10.49	9.52	6.94	9.79e-95	-4.61176	down
F01_transcript_11766	26690	26810	30510	117	127	73	2677.85	2618	3168.4	11.26	9.22	6	0	-8.16405	down
F01_transcript_1177	155	117	119	1338	1994	1641	3.18	2.33	2.49	26.22	29.46	27.44	1.15e-86	3.50916	up
F01_transcript_11771	320	295	212	3713	4279	4627	32	28.69	21.92	355.91	307.51	376.12	8.78e-74	3.78707	up
F01_transcript_11777	290	429	490	1359	2282	1621	28.91	41.57	50.39	129.6	163.1	131.08	1.16e-17	1.95324	up
F01_transcript_11778	2	2	4	223	282	331	0.2	0.25	0.41	20.98	19.91	26.41	6.7e-31	6.41375	up
F01_transcript_11779	44000	39593	49923	560	320	168	4457.61	3904.07	5236.08	54.44	23.36	13.89	1.59e-73	-7.00396	down
F01_transcript_11780	300	297	196	2217	3595	2377	29.96	28.89	20.23	211.93	257.6	192.72	3.53e-50	3.19431	up
F01_transcript_11781	130	98	88	1342	1610	1391	12.98	9.52	9.09	128.48	115.54	112.95	6.75e-79	3.63221	up
F01_transcript_11782	11027	9962	9148	14	5	12	1115.57	980.92	958.09	1.36	0.36	0.99	2.33e-229	-9.97908	down
F01_transcript_11783	566	768	482	2637	3404	2622	58.58	77.37	51.71	261.74	253.27	220.68	1.61e-24	2.1016	up
F01_transcript_11785	72	85	73	169	237	189	7.14	8.28	7.58	16.13	16.89	15.29	9.97e-08	1.21827	up
F01_transcript_11788	984	1417	1086	2577	3744	3518	99.69	139.72	113.9	250.4	272.73	289.93	7.44e-12	1.34525	up
F01_transcript_1179	1075	1015	1092	2500	2960	3477	22.62	20.73	23.35	50.36	44.95	59.75	5.01e-14	1.35598	up
F01_transcript_11792	2457	3642	3844	7488	10067	8081	254.95	367.92	413.26	745.28	751.07	682.1	9.66e-10	1.21737	up
F01_transcript_11793	97	130	128	637	772	516	9.78	12.71	13.36	61.31	55.67	42.1	1.36e-25	2.28767	up
F01_transcript_11794	221	409	147	3718	4181	5070	22.27	40.02	15.36	357.78	301.71	413.88	1.75e-29	3.8955	up
F01_transcript_11797	1909	2054	1683	3	6	0	188.75	197.58	172.15	0.38	0.47	0	2.04e-81	-9.26626	down
F01_transcript_11799	475	718	754	1782	2370	2019	47.74	70.16	78.37	171.51	171.02	164.83	2.55e-13	1.51584	up
F01_transcript_11802	70	51	58	6	11	0	7.13	5.1	6.1	0.61	0.82	0	1.69e-07	-3.46375	down
F01_transcript_11803	152	166	185	4078	3992	5147	15.37	16.28	19.32	393.58	288.85	421.31	3.07e-101	4.58109	up
F01_transcript_11804	68	86	57	1165	1196	1611	6.92	8.46	5.93	112.32	86.44	131.74	1.45e-54	4.09115	up
F01_transcript_11805	95	112	89	4411	5229	6042	9.62	11.05	9.28	425.68	378.31	494.58	1.71e-164	5.57798	up
F01_transcript_11812	8551	7923	6786	1002	987	997	878.59	792.36	722.04	98.77	72.94	83.35	3.81e-68	-3.07898	down
F01_transcript_11814	182	250	190	1539	1703	2332	18.47	24.76	19.96	149.81	124.26	192.49	4.75e-34	3.0246	up
F01_transcript_11820	336	333	351	985	1263	1415	34.31	33.09	37.08	96.46	92.7	117.49	3.37e-20	1.70416	up
F01_transcript_11824	73	90	102	2209	2492	1834	7.43	8.91	10.74	215.56	182.31	151.86	5.97e-109	4.4739	up
F01_transcript_11827	8462	7810	8413	19	13	7	945.55	849.71	975.52	2.05	1.12	0.67	7.6e-255	-9.38825	down
F01_transcript_11828	1794	1306	1578	29	19	10	185.99	131.79	169.43	2.9	1.46	0.88	1.36e-89	-6.40711	down
F01_transcript_11829	1475	1254	1151	661	928	406	506.97	423.15	432.95	218.99	226.75	112.12	3.6e-05	-1.11495	down
F01_transcript_1183	339	289	302	656	881	761	6.89	5.7	6.23	12.75	12.91	12.62	2.95e-14	1.15876	up
F01_transcript_11831	3434	4537	4260	8913	10958	12775	408.85	526.12	527.17	1018.17	937.2	1236.06	1.5e-10	1.27973	up
F01_transcript_11835	6	8	2	91	77	51	0.7	0.8	0.27	9.02	5.71	4.33	1.72e-09	3.55807	up
F01_transcript_11837	1376	1483	1284	548	825	672	140.97	147.88	136.22	53.85	60.77	56	5.17e-16	-1.16885	down
F01_transcript_11838	15	13	12	1698	1671	2138	1.58	1.4	1.31	167.82	123.78	179.25	8.26e-107	6.93216	up
F01_transcript_11839	81	92	56	638	797	586	8.36	9.24	5.98	63.14	59.12	49.18	6.95e-38	2.98504	up
F01_transcript_11840	454	973	720	1767	2838	2978	46.04	96.04	75.56	171.7	206.74	245.43	3.6e-08	1.65992	up
F01_transcript_11842	284	488	218	2477	3571	3106	30.08	50.37	23.93	251.62	271.85	267.49	5.77e-26	3.03933	up
F01_transcript_11844	59	97	75	143	202	192	6.09	9.73	8.02	14.16	14.97	16.1	0.000227689	1.06543	up
F01_transcript_11846	195	279	144	2598	3434	2934	20.18	28.09	15.48	257.52	255.11	246.6	1.12e-52	3.69688	up
F01_transcript_11849	11	29	15	74	130	67	1.2	3	1.72	7.39	9.77	5.72	9.15e-06	2.09489	up
F01_transcript_11852	31	57	36	196	324	288	3.25	5.81	3.89	19.41	24.07	24.2	2.6e-16	2.5308	up
F01_transcript_11855	506	539	497	1830	2234	2056	52.18	54.09	53.12	180.93	165.56	172.37	3.26e-44	1.84834	up
F01_transcript_11856	187	188	185	765	1496	1512	19.59	19.08	20.06	76.57	112.15	128.21	1.38e-25	2.58155	up
F01_transcript_1186	216	215	167	1205	1514	1475	4.47	4.32	3.52	23.82	22.55	24.86	1e-49	2.66482	up
F01_transcript_11861	79	150	74	1	0	2	8.23	15.15	7.95	0.2	0	0.17	2.5e-14	-6.38556	down
F01_transcript_11863	2303	3646	1646	14022	17554	15322	240.1	369.87	177.7	1401.7	1315.21	1298.74	8.03e-19	2.46961	up
F01_transcript_11864	0	9	2	1585	1489	2552	0.04	0.96	0.22	159.61	112.38	217.91	3.54e-16	8.14779	up
F01_transcript_11866	33	33	22	895	1561	1192	3.44	3.31	2.37	86.87	113.61	98.16	1.88e-97	5.18698	up
F01_transcript_11869	921	938	820	231	290	289	94.36	93.54	86.99	22.7	21.36	24.08	2.16e-29	-1.86101	down
F01_transcript_11872	895	744	560	8780	13653	10791	94.14	76.21	61.06	885.3	1031.73	922.59	7.28e-78	3.75002	up
F01_transcript_11874	484	538	872	196	239	227	50.61	54.67	94.37	19.64	17.95	19.32	7.27e-10	-1.64355	down
F01_transcript_11875	82	43	25	1086	1454	1454	8.71	4.42	2.8	109.39	109.73	124.2	4.08e-38	4.5497	up
F01_transcript_11876	288	448	293	2851	4031	2475	30.37	45.88	31.94	287.51	304.62	211.59	2.28e-39	3.01674	up
F01_transcript_11878	1948	2087	1926	379	467	418	213.45	222.61	218.93	39.91	36.84	37.25	5.85e-74	-2.37448	down
F01_transcript_11893	24452	21242	23642	73	99	60	2674.58	2262.1	2682.16	7.66	7.78	5.34	0	-8.3536	down
F01_transcript_11896	23939	24603	23346	127	95	66	2602.86	2604.36	2632.36	13.28	7.45	5.86	4.98e-223	-8.04095	down
F01_transcript_11897	13986	13898	14199	59	63	29	1498.24	1449.39	1576.8	6.06	4.85	2.53	1.36e-284	-8.2323	down
F01_transcript_11898	786	785	733	13	32	10	81.21	78.98	78.47	1.39	2.38	0.86	3.4e-79	-5.52233	down
F01_transcript_11901	1149	1288	1084	96	139	132	120.98	132.06	118.26	9.78	10.53	11.38	9.37e-81	-3.40026	down
F01_transcript_11902	256	354	160	127	133	99	27.07	36.53	17.59	12.89	10.13	8.58	0.000451683	-1.22603	down
F01_transcript_11906	2	9	4	445	596	604	0.25	1	0.55	45.81	45.91	52.68	4.64e-53	6.54251	up
F01_transcript_11908	100	94	107	1384	1878	1598	10.67	9.85	11.93	141.68	144.02	138.67	3.29e-136	3.86106	up
F01_transcript_11909	182	183	169	647	696	930	19.58	19.14	18.84	66.63	53.71	81.15	5.41e-17	1.95768	up
F01_transcript_11912	542	868	627	1424	1603	1575	57.72	89.99	69.21	145.47	122.72	136.41	3.58e-06	1.03946	up
F01_transcript_11913	45914	43568	54217	195	230	148	5098.72	4710.76	6246.95	20.88	18.37	13.41	0	-8.0924	down
F01_transcript_11914	10111	9259	9593	17	3	1	1087.94	969.94	1070.15	1.81	0.25	0.09	1.53e-21	-9.57852	down
F01_transcript_11917	377	436	223	748	1134	868	40.24	45.25	24.72	76.49	86.84	75.25	4e-06	1.24587	up
F01_transcript_11918	11444	11723	10219	33	5	30	1236.91	1233.54	1145.22	3.43	0.42	2.64	1.45e-31	-8.60464	down
F01_transcript_11919	805	1083	1133	4143	5669	3866	87.18	114.19	127.18	430.18	441.1	340.33	1.12e-28	2.02355	up
F01_transcript_11927	111	160	130	548	880	834	12.1	16.99	14.7	57.33	68.98	73.96	1.16e-24	2.335	up
F01_transcript_11929	550	660	440	1866	1834	2932	67.63	79.06	56.37	220.07	161.88	292.8	3.12e-11	1.87896	up
F01_transcript_11931	12535	14257	11412	52	69	60	1354.77	1500.13	1278.88	5.39	5.36	5.27	0	-7.84611	down
F01_transcript_11936	3881	4307	3551	7781	9650	8770	436.36	471.48	414.38	839.29	779.69	801.66	1.77e-13	1.01758	up
F01_transcript_11937	4833	3454	4282	31	13	6	530.22	368.93	487.27	3.26	1.03	0.54	4.12e-33	-7.78998	down
F01_transcript_11939	15104	14302	11581	0	38	23	1749.38	1613.16	1393.33	0	3.24	2.25	5.01e-13	-8.50187	down
F01_transcript_11940	395	728	487	1072	1890	1076	44.13	79.2	56.47	114.91	151.77	97.75	3.59e-05	1.14872	up
F01_transcript_11943	1659	1482	1592	6	0	3	182.08	158.35	181.25	0.65	0	0.27	1.05e-78	-9.00472	down
F01_transcript_11946	556	616	572	249	400	293	61.41	66.29	65.57	26.38	31.73	26.36	2.36e-10	-1.04328	down
F01_transcript_11949	70	106	37	1694	1855	1499	7.81	11.51	4.28	181.35	148.73	136.01	5.33e-42	4.39595	up
F01_transcript_11951	1751	1931	5131	15	36	18	194.45	208.79	591.2	1.6	2.87	1.63	2.15e-59	-7.06966	down
F01_transcript_11954	55	57	31	2017	3047	2529	6.06	6.09	3.53	211.35	239.22	224.62	9.55e-130	5.55536	up
F01_transcript_11958	8375	7134	7711	20	6	8	944.45	783.35	902.59	2.16	0.49	0.73	6.36e-191	-9.45716	down
F01_transcript_11959	897	1075	775	432	589	243	99.61	116.23	89.3	46.02	47.01	21.94	1.89e-05	-1.27233	down
F01_transcript_11960	69	85	60	461	880	664	7.75	9.31	7.04	49.68	71.06	60.6	6.93e-36	3.04709	up
F01_transcript_11961	3000	3865	2961	777	1332	865	333.68	418.55	341.71	83	106.47	78.25	1.28e-23	-1.88501	down
F01_transcript_11963	411	631	623	1197	1719	1416	45.38	67.81	71.4	126.75	136.43	127.16	4.17e-09	1.22665	up
F01_transcript_11965	152	160	73	450	450	442	16.91	17.33	8.42	48.01	35.97	39.97	3.19e-07	1.66158	up
F01_transcript_1197	44	69	60	17	31	25	0.9	1.37	1.26	0.35	0.46	0.43	0.00086365	-1.38552	down
F01_transcript_11972	59	114	48	1700	1828	2320	6.72	12.56	5.59	183.17	147.47	211.79	9.68e-45	4.5627	up
F01_transcript_11975	132	147	133	1438	2165	2033	14.49	15.74	15.21	151.2	170.52	181.17	1.34e-92	3.61664	up
F01_transcript_11978	317	405	267	1020	1412	1352	36.67	45.6	32.1	113.07	117.19	126.91	1.68e-17	1.78517	up
F01_transcript_11979	675	770	665	2487	2120	2982	76.36	84.81	78.09	269.9	172.34	274.25	1.37e-13	1.72881	up
F01_transcript_11982	12570	11322	11519	26	14	2	1470.03	1289.44	1399.49	2.97	1.25	0.19	2.16e-35	-9.37335	down
F01_transcript_11985	151	222	205	54	71	45	16.13	23.02	22.6	5.59	5.49	3.96	2.22e-11	-1.90301	down
F01_transcript_11986	6346	8575	6946	737	731	1013	725.79	955	824.91	80.89	60.14	94.2	4e-45	-3.24664	down
F01_transcript_11987	4506	5385	4240	9359	12239	11092	510.6	594.14	498.78	1017.36	996.51	1021.75	1.63e-12	1.06568	up
F01_transcript_11993	30	29	37	1777	1822	1611	3.42	3.22	4.38	194.36	149.27	149.31	1.23e-130	5.61175	up
F01_transcript_11994	443	550	356	3746	3827	4983	50.93	61.54	42.45	412.37	315.58	464.81	1.74e-37	3.08253	up
F01_transcript_11999	1105	1608	1480	3588	4452	4515	126.46	179.15	175.79	393.75	365.88	419.85	9.49e-14	1.44175	up
F01_transcript_12006	6001	4451	5421	25	14	7	708.67	511.95	665.24	2.83	1.19	0.67	3.46e-149	-8.48227	down
F01_transcript_12009	577	1370	627	2832	3961	3415	67.47	156.02	76.18	317.74	332.81	324.6	2.77e-08	1.82413	up
F01_transcript_12010	4249	4473	4002	19	16	4	498.55	511.07	487.84	2.18	1.41	0.43	8.25e-179	-8.43406	down
F01_transcript_12016	9309	7278	7934	43	5	4	1102.85	839.7	976.83	4.99	0.5	0.45	1.01e-14	-8.09267	down
F01_transcript_12017	69	50	29	360	343	396	8.57	6.08	3.86	42.9	30.61	39.94	3.97e-16	2.74787	up
F01_transcript_12018	434	502	483	167	255	203	50.11	56.44	57.92	18.5	21.16	19.05	1.33e-14	-1.33191	down
F01_transcript_12023	530	611	635	4466	6037	4254	61.98	69.65	77.24	501.12	507.32	404.44	7.72e-91	2.90129	up
F01_transcript_12026	777	814	692	1911	2661	2463	92.5	94.47	85.75	218.36	227.66	238.34	4.11e-23	1.47589	up
F01_transcript_12027	9	10	1	576	530	987	1.07	1.16	0.12	65.79	45.33	95.49	2e-39	6.47381	up
F01_transcript_12030	1232	1170	1050	3653	5857	3977	147.88	136.84	131.11	420.79	505.1	388.02	5.31e-33	1.8023	up
F01_transcript_12032	110	91	141	3335	3361	4589	13.42	10.9	17.9	390.61	294.71	455.1	7.5e-85	4.9025	up
F01_transcript_12034	669	790	576	5935	8760	7455	82.61	95.03	74.01	703.29	777.02	748.05	1.52e-85	3.28621	up
F01_transcript_12035	7169	5040	6131	21	0	3	850.75	582.48	756.23	2.43	0	0.33	1.44e-10	-8.17462	down
F01_transcript_12036	524	503	451	136	235	187	63.52	59.39	56.86	15.82	20.46	18.42	4.87e-16	-1.55896	down
F01_transcript_12039	93925	92398	75004	55	16	21	13036.7	12499.5	10870.2	7.43	1.62	2.44	4.97e-66	-11.148	down
F01_transcript_12041	554	664	637	15	26	5	66.82	78.01	79.9	1.74	2.25	0.49	1.21e-58	-5.45199	down
F01_transcript_12042	698	1176	789	2355	3145	2816	85.18	139.79	100.15	275.78	275.71	279.27	4.69e-11	1.49281	up
F01_transcript_12043	623	620	667	221	410	261	74.01	71.69	82.36	25.2	35.02	25.21	2.84e-11	-1.26244	down
F01_transcript_12045	2883	3916	2950	6902	9027	8641	366.65	485.15	390.63	842.25	824.35	892.71	3.9e-11	1.18934	up
F01_transcript_12047	62	53	37	189	232	260	7.64	6.3	4.75	22.13	20.34	25.73	1.32e-11	2.0152	up
F01_transcript_12054	6196	5021	5190	767	444	587	761.37	600.91	663.51	90.52	39.27	58.67	5.05e-30	-3.25992	down
F01_transcript_12055	3098	3780	2753	21479	26258	27057	394.62	469.08	365.2	2625.65	2402.05	2799.96	9.29e-56	2.81417	up
F01_transcript_12058	140	260	224	534	716	620	17.25	31.12	28.75	62.99	63.26	61.9	2.18e-08	1.43224	up
F01_transcript_12061	191	214	157	1914	3009	2958	23.13	25.22	19.73	221.64	260.75	290.06	7.77e-70	3.64754	up
F01_transcript_12063	3120	3300	2796	156	206	235	386.66	398.35	360.52	18.56	18.37	23.66	2.53e-105	-4.07634	down
F01_transcript_12069	950	856	818	2566	3863	3626	120.8	106.04	108.32	313.12	352.77	374.58	7.33e-29	1.78586	up
F01_transcript_12070	74	76	52	785	984	714	9.48	9.41	6.87	95.31	89.44	73.47	5.61e-58	3.46283	up
F01_transcript_12072	569	708	583	1	2	2	71.84	87.03	76.58	0.12	0.27	0.21	1.6e-42	-8.41285	down
F01_transcript_12076	3235	3675	5697	420	2074	659	415.74	460.2	762.73	51.85	191.47	68.8	4.79e-07	-2.21043	down
F01_transcript_12081	346	215	157	95	78	82	44.38	26.87	20.98	11.7	7.19	8.55	1.59e-05	-1.59473	down
F01_transcript_12082	725	808	614	3284	3910	4484	91.4	99.33	80.66	397.29	354.06	459.24	3.61e-32	2.30436	up
F01_transcript_12084	2477	2429	2187	13	19	11	308.59	294.8	283.56	1.58	1.78	1.19	1.59e-173	-7.47365	down
F01_transcript_12085	613	564	385	1971	3081	2092	78.02	69.93	51.04	240.62	281.43	216.16	6.46e-21	2.02626	up
F01_transcript_12088	4596	4571	4275	31	45	34	582.46	564.34	564.13	3.89	4.1	3.53	1.89e-302	-7.06132	down
F01_transcript_12089	1271	1406	1267	148	168	166	161.17	173.69	167.3	18.11	15.36	17.18	4.21e-85	-3.16216	down
F01_transcript_12090	93	99	101	201	328	267	11.64	12.07	13.16	24.15	29.49	27.16	3.51e-09	1.28238	up
F01_transcript_12092	180	507	238	728	1241	1605	22.87	62.49	31.4	88.42	112.77	165.01	1.62e-05	1.78058	up
F01_transcript_12093	1428	1787	1346	617	848	658	187.23	228.29	183.89	77.69	79.81	70.14	2.05e-13	-1.24946	down
F01_transcript_12094	185	236	186	1032	1243	1110	23.74	29.53	24.82	126.9	114.32	115.51	1.63e-41	2.33597	up
F01_transcript_12095	8	10	9	465	105	92	1.01	1.23	1.18	56.23	9.55	9.41	1.15e-10	4.42201	up
F01_transcript_12097	143	174	169	665	559	1079	18.42	21.76	22.59	81.84	51.48	112.26	3.83e-11	2.12249	up
F01_transcript_1210	40	31	51	13	27	8	0.82	0.62	1.06	0.26	0.4	0.13	0.00700451	-1.49548	down
F01_transcript_12100	1266	2020	1547	6362	9097	7034	164.82	256.11	209.79	794.51	849.99	743.51	3.59e-25	2.06114	up
F01_transcript_12101	353	367	561	200	213	186	44.08	44.53	72.74	23.91	19.14	18.83	1.68e-06	-1.22122	down
F01_transcript_12102	3945	5618	4118	9790	12146	10682	522.67	725.3	568.9	1244.92	1155.41	1149.46	1.42e-09	1.11048	up
F01_transcript_12103	5457	7382	5930	657	705	916	706.35	930.87	799.71	81.63	65.61	96.36	5.28e-47	-3.15614	down
F01_transcript_12106	280	312	272	118	194	137	34.06	36.96	34.41	13.77	16.95	13.54	6.5e-08	-1.09897	down
F01_transcript_12108	380	433	299	759	671	1270	49.54	55.04	40.74	95.02	62.88	134.53	0.000432648	1.16137	up
F01_transcript_12110	626	1017	852	2471	3492	3184	81.6	129.22	115.83	309.23	326.84	337.18	3.44e-16	1.72226	up
F01_transcript_12112	995	1081	999	14	33	14	123.71	130.92	129.26	1.67	2.95	1.41	5.27e-108	-5.78822	down
F01_transcript_12115	306	347	215	640	1041	850	40.25	44.47	29.48	80.79	98.31	90.8	2.74e-09	1.38096	up
F01_transcript_12117	3255	3516	2436	6244	9043	8605	430.48	453.09	335.94	792.57	858.66	924.3	4.53e-10	1.22482	up
F01_transcript_12120	84	91	93	412	454	293	10.94	11.53	12.57	51.32	42.33	30.96	6.88e-16	1.96624	up
F01_transcript_12121	478	347	538	6	4	0	63.33	44.89	74.44	0.81	0.38	0.1	1.59e-43	-7.08048	down
F01_transcript_12129	3219	3574	3907	911	1591	944	487.83	528.08	619.98	132.62	172.95	116.12	1.44e-23	-1.79819	down
F01_transcript_1213	1658	1502	1828	210	274	187	34.87	30.67	39.09	4.24	4.17	3.21	1.73e-76	-3.03455	down
F01_transcript_12132	387	559	501	3196	4200	3442	52.4	73.72	70.73	414.83	407.68	377.95	2.58e-57	2.75438	up
F01_transcript_12133	510	613	506	161	182	155	69.2	81.06	71.64	20.97	17.73	17.08	1.12e-22	-1.84228	down
F01_transcript_12139	105	118	110	276	321	303	14.25	15.6	15.57	35.95	31.27	33.39	1.48e-10	1.29495	up
F01_transcript_12140	59	99	20	517	737	568	8.27	13.51	2.92	68.9	73.49	64.07	9.48e-13	3.15531	up
F01_transcript_12142	395	566	359	2100	3071	2319	54.09	75.43	51.32	275.65	301.42	257.51	2.74e-29	2.3431	up
F01_transcript_12146	916	1357	843	3396	4419	5169	135.68	195.97	130.73	483.02	469.72	621.47	1.16e-14	1.91312	up
F01_transcript_12149	3	11	6	96	189	103	0.41	1.47	0.86	12.62	18.6	11.56	4.03e-16	4.02584	up
F01_transcript_12156	204	240	194	1361	1781	1388	28.54	32.73	28.36	182.78	178.88	157.7	1.97e-66	2.67744	up
F01_transcript_12160	137	284	137	512	624	728	19.35	39.15	20.34	69.43	63.27	83.5	2.31e-06	1.59231	up
F01_transcript_12161	857	1075	606	2994	4043	4348	145.32	177.96	108.18	487.6	491.29	597.55	3.99e-16	2.01487	up
F01_transcript_12162	115	322	146	544	456	572	16.32	44.26	21.63	73.63	46.22	65.55	0.00146514	1.30223	up
F01_transcript_12163	1171	1293	1135	112	137	117	173.81	187.11	176.29	15.96	14.59	14.09	1.45e-99	-3.43257	down
F01_transcript_12167	1281	1741	1343	5825	7640	7283	186.74	247.49	204.77	815.1	799.05	861.67	2.73e-33	2.10253	up
F01_transcript_12168	72364	69683	56366	545	1036	750	10299.6	9667.55	8383.44	74.47	105.82	86.77	2.28e-268	-6.56198	down
F01_transcript_1217	20	8	16	96	186	124	0.42	0.17	0.35	1.89	2.74	2.07	2.2e-13	2.99976	up
F01_transcript_12170	11197	11152	10541	54	56	32	1679.09	1630.58	1654.74	7.78	6.02	3.98	0	-7.97165	down
F01_transcript_12171	1097	1087	1052	431	366	501	157.77	152.43	158.19	59.49	37.75	58.46	3.8e-10	-1.42509	down
F01_transcript_12173	873	1214	763	2401	2473	3013	126.28	171.2	115.47	333.38	256.65	353.68	4.78e-08	1.33849	up
F01_transcript_12175	13098	13913	12544	43	48	36	1886.44	1953.36	1888.61	5.98	5.03	4.27	0	-8.40307	down
F01_transcript_12178	979	1169	770	3165	3481	4719	143.01	166.52	117.75	443.77	364.78	559.38	2.45e-13	1.8277	up
F01_transcript_12180	122	257	260	87	127	84	17.92	36.64	39.67	12.29	13.31	10.05	0.00044028	-1.24359	down
F01_transcript_12182	49	42	19	1489	2346	1766	7.13	5.96	2.89	207.94	244.86	208.5	1.36e-85	5.47931	up
F01_transcript_12188	843	1005	617	2934	2288	2164	128.36	149.11	98.41	428.66	249.76	267.15	8.99e-08	1.46421	up
F01_transcript_12191	1208	1282	1004	300	263	306	177.85	184.01	154.64	42.4	27.78	36.56	2.95e-22	-2.11792	down
F01_transcript_12192	289	404	203	843	1221	950	42.66	58.17	31.39	119.43	129.28	113.8	2.15e-09	1.58887	up
F01_transcript_12195	24680	22689	22769	89	145	81	3685.7	3303.65	3558.99	12.76	15.54	9.82	0	-7.93978	down
F01_transcript_12196	15195	16428	14158	44	71	27	2402.45	2533.13	2347.58	6.76	8.15	3.58	6.88e-281	-8.45983	down
F01_transcript_12203	406	376	266	0	2	2	61.23	55.24	41.95	0	0.24	0.33	7.07e-30	-7.85609	down
F01_transcript_12205	252	177	311	1344	2127	1049	37.03	25.35	47.8	189.59	224.23	125.09	4.44e-19	2.43223	up
F01_transcript_12206	1011	1007	904	2331	2691	3061	151.92	147.54	142.21	336.31	290.08	373.24	3.33e-14	1.33428	up
F01_transcript_12208	27	28	83	381	547	599	4.21	4.26	13.17	55.44	59.36	73.52	4.27e-15	3.28651	up
F01_transcript_12209	1037	1161	1145	115	336	146	156.17	170.46	180.51	16.63	36.4	17.96	2.19e-19	-2.67098	down
F01_transcript_12212	248	322	173	1850	2368	1805	37.74	47.78	27.66	270.39	258.48	222.85	3.21e-33	2.86092	up
F01_transcript_12217	1672	1771	1109	3328	4361	3853	253.33	261.65	175.96	484.16	473.99	473.7	1.89e-08	1.19445	up
F01_transcript_12224	181	112	108	371	305	489	28.03	16.89	17.55	54.92	33.72	61.18	3.24e-05	1.41877	up
F01_transcript_12229	473	609	329	1327	1798	1616	74.47	93.5	54.42	200.72	203.06	206.44	7.16e-11	1.59564	up
F01_transcript_12234	7563	9882	8715	2666	4027	3966	1241.56	1582.53	1502.53	420.34	473.94	527.94	4.6e-15	-1.43962	down
F01_transcript_12235	1219	1633	1091	3307	4592	4054	188.78	246.42	177.08	491.45	509.74	508.96	8.98e-14	1.44897	up
F01_transcript_12239	97	129	94	285	414	330	15.63	20.37	15.88	44.1	47.83	43.14	3.37e-12	1.52876	up
F01_transcript_12241	333	154	320	3402	3442	3735	54.18	24.44	54.66	531.65	401.56	492.79	8.71e-35	3.56813	up
F01_transcript_12242	414	717	248	4380	5302	4240	65.31	110.37	41.06	663.64	599.87	542.58	5.2e-21	3.16592	up
F01_transcript_12247	6995	7615	6319	195	299	222	1130.46	1200.42	1071.88	30.27	34.65	29.1	1.97e-241	-5.01469	down
F01_transcript_12252	2530	2843	2486	40	48	53	417.37	457.43	430.72	6.37	5.78	7.1	6.08e-202	-5.92308	down
F01_transcript_12254	508	347	441	2976	1204	3509	83.86	55.88	76.47	471.5	142.37	469.33	2.03e-09	2.4688	up
F01_transcript_12256	5046	5920	3631	2	2	2	811.9	929.23	613.18	0.46	0.26	0.29	2.31e-83	-11.0796	down
F01_transcript_12257	49	84	45	7462	18543	3577	8.14	13.61	7.85	1189.98	2207.03	481.55	1.35e-55	7.04732	up
F01_transcript_12262	408	420	280	4813	4717	6269	68.5	68.69	49.34	774.65	566.57	851.69	1.25e-51	3.69729	up
F01_transcript_12264	115	133	135	37	85	8	19.31	21.79	23.83	5.97	10.23	1.09	0.00479842	-1.72834	down
F01_transcript_12265	84643	87424	80524	23	3	5	14976.1	15096.3	15006.8	4.07	0.47	0.82	1.37e-43	-12.1855	down
F01_transcript_12266	1158	1334	1061	25	31	21	193.15	217.08	185.97	4.01	3.71	2.84	5.21e-121	-5.64889	down
F01_transcript_12269	1157	1594	1290	561	691	653	191.66	257.61	224.51	89.26	82.06	87.71	2.6e-11	-1.22048	down
F01_transcript_12279	311	533	435	2250	3036	1770	53.44	89.3	78.5	370.84	373.18	246.15	1.09e-20	2.3002	up
F01_transcript_12285	153	123	52	315	275	426	26.75	20.98	9.57	52.9	34.45	60.35	0.000424942	1.49885	up
F01_transcript_12288	205	331	178	1126	1493	1406	34.59	54.49	31.58	182.49	180.56	192.32	1.04e-19	2.33993	up
F01_transcript_12289	543	556	419	2185	2592	2147	95.38	95.31	77.5	368.7	326.23	305.62	2.78e-33	2.04616	up
F01_transcript_1229	310	259	115	542	1202	753	6.4	5.19	2.42	10.72	17.9	12.69	7.43e-06	1.66851	up
F01_transcript_12292	173	138	99	3848	2986	2637	30.68	23.89	18.5	655.67	379.45	379	9.65e-54	4.39213	up
F01_transcript_12295	5	8	7	2499	12230	1550	0.91	1.42	1.35	437.58	1596.56	228.85	4.22e-26	8.86846	up
F01_transcript_12296	90	88	94	342	392	361	16.08	15.35	17.7	58.71	50.18	52.26	3.16e-21	1.86901	up
F01_transcript_12297	766	839	302	2296	3913	2352	141.78	151.66	59.07	408.29	518.61	352.57	2.58e-08	1.97817	up
F01_transcript_1230	353	312	311	43	73	66	7.29	6.25	6.51	0.87	1.09	1.12	3.87e-29	-2.56469	down
F01_transcript_12302	367	243	471	166	233	159	67.05	43.34	90.76	29.14	30.49	23.53	0.00013413	-1.09735	down
F01_transcript_12304	1069	678	2304	559	908	465	195.91	121.28	445.23	98.48	119.24	69.08	0.0036886	-1.21709	down
F01_transcript_12305	7048	8252	6338	390	166	86	1366.59	1562.65	1299.62	72.74	23.18	13.59	3.01e-12	-4.95055	down
F01_transcript_12307	3858	5095	3694	21	5	2	706.64	910.99	713.7	3.7	0.66	0.3	4.26e-22	-8.33962	down
F01_transcript_12310	1425	1634	1641	93	26	12	264.42	295.98	321.34	16.61	3.51	1.88	5.39e-09	-4.9276	down
F01_transcript_12312	242	234	148	2585	2552	3417	48.09	45.41	31.08	492.33	362.02	548.03	1.92e-43	3.63773	up
F01_transcript_12314	3411	5750	4125	622	582	731	640.89	1054.82	818.42	112.3	78.31	111.24	9.82e-30	-2.88429	down
F01_transcript_12317	295	448	467	1889	3483	2402	56.34	83.27	93.92	345.53	474.71	370.25	5.34e-28	2.50636	up
F01_transcript_12325	5251	5697	4334	31	61	38	996.9	1056.07	869.25	5.66	8.29	5.84	3.59e-218	-7.01217	down
F01_transcript_12327	15690	16678	16636	34	20	14	2986.52	3099.78	3345.71	6.22	2.73	2.16	2.28e-282	-9.56408	down
F01_transcript_12331	1856	2194	1625	780	1166	1052	360.83	416.55	334.1	145.74	162.28	165.59	5.06e-09	-1.06816	down
F01_transcript_12333	144	127	94	26	37	16	28.45	24.51	19.66	4.94	5.23	2.56	5.14e-10	-2.34184	down
F01_transcript_12334	328	503	665	2178	2834	3356	66.43	99.51	142.69	424	410.73	550.21	1.09e-16	2.33609	up
F01_transcript_12338	1657	965	2297	215	378	195	328.37	186.82	481.81	41.1	53.67	31.4	7.06e-18	-2.78942	down
F01_transcript_12344	522	726	536	239	464	292	99.49	134.99	108	43.77	63.3	45.1	2.7e-05	-1.01078	down
F01_transcript_12346	405	452	343	4145	7323	5127	80.24	87.46	71.93	789.26	1038.44	822.22	8.32e-88	3.61454	up
F01_transcript_12347	299	239	154	1595	2142	1563	61.23	47.85	33.44	314.03	313.99	259.13	7.77e-29	2.77493	up
F01_transcript_12348	2384	2951	2098	5593	6520	5062	530.1	641.47	496.64	1195.61	1036.4	909.87	7.26e-09	1.06662	up
F01_transcript_12349	56	123	87	405	723	673	11.15	23.83	18.38	77.21	102.6	107.99	3.54e-16	2.58205	up
F01_transcript_12351	283	293	275	633	689	653	58.9	59.63	60.8	126.47	102.4	109.75	1.06e-10	1.08094	up
F01_transcript_12353	13108	15818	13425	51	42	25	3553.03	4198.65	3917.02	13.31	8.12	5.47	3.4e-262	-8.57748	down
F01_transcript_12355	86	87	91	260	251	234	20.02	19.8	22.49	57.79	41.55	43.64	9.35e-09	1.36576	up
F01_transcript_12357	7271	7644	5806	40	30	24	1444.47	1483.25	1221.08	7.82	4.27	4.02	2.65e-212	-7.87341	down
F01_transcript_12359	333	424	492	16	14	2	70.88	88.21	111.11	3.47	2.17	0.36	5.15e-37	-5.35274	down
F01_transcript_12361	423	496	411	1383	2009	1415	90.38	103.39	93.17	283.5	306.46	244.07	1.5e-27	1.69676	up
F01_transcript_12362	150	208	96	636	1003	839	31.7	42.95	21.54	129.22	151.63	143.43	2.77e-15	2.27824	up
F01_transcript_12363	873	1040	913	90	102	107	188.88	220.11	209.96	18.72	15.78	18.72	1.23e-71	-3.36717	down
F01_transcript_12364	1265	1376	1360	403	590	332	275.52	292.8	314.72	84.37	91.94	58.44	3.76e-21	-1.74791	down
F01_transcript_12365	9716	9999	8816	56	15	28	2127.39	2139.96	2053.01	11.79	2.35	4.96	3.65e-95	-8.14089	down
F01_transcript_12366	2228	3437	1853	7074	9610	8782	493.77	744.6	437.03	1507.57	1522.77	1573.61	8.46e-11	1.60726	up
F01_transcript_12372	99	138	76	2216	2484	2769	22.35	30.46	18.28	481.08	400.85	505.28	7.84e-72	4.42573	up
F01_transcript_12375	23	31	14	57	155	70	5.27	6.95	3.42	12.57	25.4	12.97	0.000172072	1.82135	up
F01_transcript_12376	20243	21617	19304	224	263	141	4612.55	4816.04	4687.76	49.09	42.83	25.97	6.89e-227	-6.72869	down
F01_transcript_12379	16101	16393	15113	90	67	62	3473.24	3456.05	3464.72	18.67	10.34	10.82	3.49e-292	-7.85597	down
F01_transcript_12382	503	550	335	2871	4889	2784	117.77	125.86	83.55	645.59	816.6	525.9	4.24e-30	2.74346	up
F01_transcript_12385	7375	6495	8541	47	37	9	1751.65	1508.84	2166.78	10.74	6.28	1.73	1.03e-92	-7.94534	down
F01_transcript_12390	183	151	199	24	53	44	44.86	36.03	51.91	5.63	9.23	8.67	7e-14	-2.28517	down
F01_transcript_12391	14	37	24	0	0	0	3.38	8.74	6.2	0	0	0	1.13e-05	-6.57832	down
F01_transcript_12393	425	487	474	60	82	60	100.46	112.4	119.45	13.62	13.98	11.54	8.51e-49	-2.91744	down
F01_transcript_12394	51139	55966	54265	233	351	256	13365.3	14318.5	15231.8	58.6	65.47	54.18	0	-7.72869	down
F01_transcript_12396	983	1395	873	4508	5678	5266	247.17	343.38	235.46	1090.76	1019.43	1068.99	1.26e-23	2.10136	up
F01_transcript_12397	3991	4094	4161	9253	12835	13012	1003.59	1007.53	1121.24	2238.83	2304.24	2641.39	2.78e-20	1.37459	up
F01_transcript_12398	2217	1824	2050	4021	5195	5418	557.44	448.79	552.33	972.81	932.63	1099.76	8.02e-12	1.12465	up
F01_transcript_12399	615	468	537	151	513	193	154.1	114.75	144.16	36.41	91.78	39.04	0.00239044	-1.1256	down
F01_transcript_12409	70	51	47	596	1155	571	18.65	13.37	13.45	152.66	219.35	122.6	6.64e-37	3.58755	up
F01_transcript_12411	759	958	684	2112	2779	2342	203.68	251.66	197.35	545.05	531.6	506.42	1.21e-16	1.44297	up
F01_transcript_12412	14121	14307	15547	55	78	100	3990.64	3960.93	4741.93	14.96	15.72	22.78	0	-7.67506	down
F01_transcript_12413	5045	6340	3241	1601	919	183	1372.6	1689.44	949.49	419.49	178.46	40.26	0.0062262	-2.39486	down
F01_transcript_12416	3916	3364	3588	6813	9159	9425	1069.44	899.71	1055.28	1791.2	1784.16	2075.62	9.39e-12	1.08233	up
F01_transcript_12417	8342	8969	8295	21	16	22	2330.41	2454.3	2499.12	5.65	3.19	4.95	0	-8.85897	down
F01_transcript_12419	1756	2665	1746	3960	6057	5560	516.27	767.88	555.51	1121.21	1268.83	1316.7	1.48e-07	1.1811	up
F01_transcript_12420	1211	1743	1277	3653	4211	2671	356.01	502.18	406.23	1034.18	882.12	632.52	2.88e-07	1.17016	up
F01_transcript_12425	953	1229	764	277	352	372	282.44	356.99	245.14	79.06	74.33	88.8	7.88e-13	-1.68932	down
F01_transcript_12429	219	299	219	1686	2465	2016	72.65	97.33	79.43	538.52	581.01	537.03	5.85e-58	2.90644	up
F01_transcript_12431	931	1003	649	3877	5301	4836	307.22	324.8	233.49	1232.24	1243.72	1282.41	6.69e-30	2.28731	up
F01_transcript_12434	0	4	2	30	80	37	0	1.31	0.73	9.67	19.02	9.94	1.33e-07	4.20252	up
F01_transcript_12435	0	0	0	188	310	180	0	0	0	48.51	59.13	38.83	9.92e-13	9.16731	up
F01_transcript_12436	705	1060	755	5743	7846	6967	237.85	351.02	278.36	1867.38	1882.34	1889.22	1.18e-49	2.87422	up
F01_transcript_12442	223	266	109	2532	3507	3140	88.21	103.56	47.73	966.18	983.98	995.33	1.06e-36	3.76717	up
F01_transcript_12444	2340	2123	2048	33	6	3	887.71	791.45	857.14	12.09	1.71	1.05	4.43e-13	-6.79564	down
F01_transcript_12447	95	90	100	184	327	238	37.38	34.82	43.53	69.83	91.24	75.05	1.05e-07	1.22738	up
F01_transcript_12448	481	481	390	126	186	167	219.65	216.47	199.72	55.55	60.06	60.93	1.38e-16	-1.64084	down
F01_transcript_12450	332	497	519	1521	2013	1616	150.68	222.28	264.01	666.5	646.07	586.04	1.79e-18	1.78363	up
F01_transcript_12451	6	12	2	251	487	292	2.57	5.05	0.95	103.94	147.64	100.24	1.08e-34	5.42906	up
F01_transcript_12457	8	7	9	135	131	126	3.72	3.21	4.7	60.65	43.07	46.81	3.84e-20	3.85343	up
F01_transcript_12461	42	77	46	1694	2218	2348	20.84	37.7	25.8	811.99	776.7	929	4.34e-87	5.0807	up
F01_transcript_12462	1	5	0	1427	1620	2016	0.49	2.42	0	675.36	560.11	787.72	6.23e-58	9.32505	up
F01_transcript_12463	2748	2730	2639	916	1359	932	1401.09	1373.79	1525.23	451.57	488.9	378.92	3.43e-30	-1.49281	down
F01_transcript_12465	1295	1475	1443	279	619	311	740.13	833.93	945.78	154.16	248.79	141.22	6.17e-17	-1.97835	down
F01_transcript_1247	1625	1503	1657	273	442	210	33.78	30.32	35.02	5.44	6.64	3.57	7.59e-31	-2.52909	down
F01_transcript_12478	731	793	575	2	7	5	1544.39	1705.7	1589.26	4.09	9.89	8.15	4.12e-63	-7.27378	down
F01_transcript_1249	206	282	241	1920	2820	2114	4.32	5.75	5.14	38.53	42.67	36.19	1.27e-74	3.07337	up
F01_transcript_12495	44	52	34	13	14	4	1.23	1.41	0.98	0.36	0.29	0.09	0.000153517	-2.16479	down
F01_transcript_12500	25	14	19	147	296	147	1.47	0.82	1.19	8.31	12.51	7.04	5.85e-17	3.13405	up
F01_transcript_12501	67	53	93	11	17	7	3.21	2.47	4.56	0.51	0.59	0.27	1.11e-08	-2.71768	down
F01_transcript_12504	21	32	37	279	340	244	2.61	3.84	4.68	32.46	29.68	24.11	3.05e-27	3.10032	up
F01_transcript_12506	349	350	413	28	32	28	9.47	9.22	11.4	0.73	0.63	0.63	9.46e-53	-3.78208	down
F01_transcript_12512	228	161	147	1367	1420	1687	5.64	3.86	3.71	32.33	25.31	34.01	2.75e-34	2.92444	up
F01_transcript_12515	50	41	32	142	190	152	17.5	13.93	12.04	47.23	46.61	42.05	1.97e-10	1.81921	up
F01_transcript_12518	62	59	55	22	45	29	3.48	3.22	3.16	1.18	1.82	1.33	0.00671857	-1.03098	down
F01_transcript_12523	318	285	235	1292	1706	1087	6.33	5.51	4.75	24.61	24.49	17.67	5.21e-27	2.12887	up
F01_transcript_12524	41	23	24	97	138	131	1.03	0.57	0.62	2.29	2.45	2.63	1e-07	1.8936	up
F01_transcript_12529	285	220	355	54	173	92	6.93	5.2	8.78	1.27	3.04	1.84	8.24e-06	-1.61329	down
F01_transcript_12532	4723	5103	4659	12091	15720	15938	143.07	150.08	143.8	350.74	343.54	394.14	5.86e-24	1.45324	up
F01_transcript_12534	295	324	224	638	976	668	21.22	22.67	16.62	44.03	50.54	39.16	7.02e-10	1.2747	up
F01_transcript_12537	578	654	501	6	15	15	52.57	57.82	47.05	0.59	1.02	1.11	1.85e-69	-5.69624	down
F01_transcript_12540	29	12	25	82	65	120	2.25	0.92	1.99	5.94	3.53	7.36	0.000159749	1.87856	up
F01_transcript_12545	337	343	374	125	215	223	4.4	4.35	4.96	1.56	2.03	2.38	1.08e-05	-1.05145	down
F01_transcript_12547	85	74	55	0	0	0	6.41	5.44	4.3	0	0	0	5.86e-09	-7.96679	down
F01_transcript_12566	241	119	214	22	80	47	3.91	1.88	3.52	0.35	0.94	0.62	1.04e-06	-2.11326	down
F01_transcript_12574	306	521	294	2	0	1	20.69	34.24	20.42	0.13	0	0.06	7.34e-27	-8.23324	down
F01_transcript_12579	44	24	18	0	0	0	3.2	1.75	1.37	0	0	0	5e-06	-6.75693	down
F01_transcript_12580	1006	636	716	345	468	338	17.49	10.73	12.65	5.75	5.88	4.8	1.64e-07	-1.17901	down
F01_transcript_12591	64	76	81	9	28	6	1.78	2.05	2.29	0.24	0.56	0.14	1.39e-06	-2.51518	down
F01_transcript_12592	176	177	158	73	98	53	2.89	2.82	2.65	1.15	1.17	0.72	8.59e-07	-1.33537	down
F01_transcript_12595	5	12	19	1202	712	1681	0.34	0.82	1.34	77.05	34.31	91.61	1.14e-42	6.44485	up
F01_transcript_12596	1064	988	880	9571	14225	10666	50.1	45.19	42.38	431.76	482.88	409.7	3.6e-138	3.39636	up
F01_transcript_12603	53	60	54	17	25	23	6.48	7.15	6.93	1.99	2.25	2.28	0.000120895	-1.49244	down
F01_transcript_12610	46	24	17	204	213	144	2.92	1.51	1.12	12.39	9.75	7.46	6.66e-10	2.52344	up
F01_transcript_12618	94	64	74	8	7	10	2.62	1.73	2.11	0.23	0.15	0.24	1.36e-12	-3.29075	down
F01_transcript_12620	406	548	427	1256	1731	1236	38.23	50.25	41.55	113.36	117.19	94.72	4.95e-16	1.45843	up
F01_transcript_12628	67	26	39	108	98	117	1.64	0.62	0.97	2.53	1.73	2.34	0.0080193	1.15844	up
F01_transcript_12633	470	492	359	15	4	9	21.82	22.2	17.06	0.7	0.14	0.37	1.02e-44	-5.59893	down
F01_transcript_12646	73	78	68	344	396	397	2.49	2.58	2.36	11.11	9.64	10.92	1.37e-25	2.23484	up
F01_transcript_12648	407	426	225	2547	3407	2833	15.01	15.26	8.48	89.85	90.49	85.14	5.2e-31	2.89362	up
F01_transcript_12653	238	245	179	1970	2602	2317	8.27	8.27	6.35	65.46	65.11	65.6	4.21e-77	3.22842	up
F01_transcript_12655	41	60	38	131	192	141	10.49	15.02	10.43	32.39	35.13	29.12	1.3e-07	1.57567	up
F01_transcript_12658	94	49	129	13	17	19	13.7	6.96	19.66	1.82	1.78	2.25	1.13e-07	-2.56525	down
F01_transcript_1266	1941	1598	1796	109	134	80	40.64	32.48	38.24	2.2	2.03	1.37	7.3e-101	-4.17967	down
F01_transcript_12668	14	8	20	58	62	40	0.36	0.21	0.54	1.43	1.14	0.83	0.0005527	1.76259	up
F01_transcript_12669	56	50	41	241	238	264	1.25	1.09	0.93	5.15	3.84	4.8	9.05e-16	2.20112	up
F01_transcript_12670	17	0	8	114	120	70	0.51	0	0.24	3.09	2.44	1.62	3.89e-06	3.33734	up
F01_transcript_12675	5	4	4	31	50	20	0.71	0.55	0.59	4.31	5.18	2.3	6.25e-05	2.69742	up
F01_transcript_12678	77	51	83	279	310	264	4.26	2.74	4.7	14.79	12.36	11.91	6.32e-13	1.87286	up
F01_transcript_12679	106	73	64	181	275	158	3.5	2.35	2.17	5.71	6.53	4.24	0.000128892	1.16928	up
F01_transcript_12680	136	192	116	35	44	40	8.68	11.91	7.6	2.14	2.02	2.08	4.77e-10	-2.02657	down
F01_transcript_12681	643	440	703	67	172	67	6.19	4.11	6.86	0.62	1.2	0.53	3.36e-16	-2.71856	down
F01_transcript_12683	44	38	49	97	205	144	0.99	0.82	1.11	2.05	3.26	2.6	6.38e-07	1.58499	up
F01_transcript_12684	24	17	15	1	2	1	0.63	0.44	0.41	0.04	0.05	0.03	6.85e-05	-3.7017	down
F01_transcript_12685	172	183	165	344	445	405	5.03	5.19	4.91	9.61	9.38	9.66	2.32e-09	1.0551	up
F01_transcript_12695	6	16	15	87	135	129	0.4	0.93	0.93	4.81	5.6	6.09	8.17e-13	3.05532	up
F01_transcript_12697	5	8	3	35	30	36	0.08	0.12	0.06	0.53	0.35	0.46	0.000126107	2.46503	up
F01_transcript_12698	187	189	167	1139	1604	944	2.21	2.17	2.01	12.89	13.7	9.12	2.77e-40	2.60036	up
F01_transcript_1270	219	166	127	407	441	355	4.53	3.33	2.67	8.03	6.57	5.98	3.68e-05	1.09282	up
F01_transcript_12700	8	15	27	158	194	187	0.43	0.77	1.42	7.65	7.05	7.69	5.21e-16	3.25549	up
F01_transcript_12702	110	86	100	427	641	462	4	3.02	3.69	14.78	16.69	13.62	9.9e-30	2.20957	up
F01_transcript_12704	78	76	96	31	64	42	1.54	1.46	1.91	0.58	0.92	0.68	0.00267487	-1.02639	down
F01_transcript_12706	585	736	454	5	28	5	84.75	103.95	68.77	0.7	2.91	0.59	2.46e-35	-5.67297	down
F01_transcript_12707	3	6	0	56	106	61	0.08	0.12	0	1.11	1.59	1.03	6.44e-11	4.30917	up
F01_transcript_12709	33	40	34	126	255	114	0.47	0.54	0.49	1.69	2.59	1.31	1.24e-08	2.00891	up
F01_transcript_12717	637	481	657	12	32	14	6.84	5.01	7.15	0.13	0.25	0.12	4.85e-60	-5.06911	down
F01_transcript_12726	294	254	510	53	65	63	13.34	11.19	23.63	2.32	2.15	2.36	1.95e-16	-2.66237	down
F01_transcript_12734	12	4	37	158	157	219	0.42	0.15	1.35	5.33	3.98	6.26	2.14e-07	3.13381	up
F01_transcript_12735	91	83	85	308	373	362	2.41	2.15	2.29	7.78	7.1	7.8	5.09e-20	1.86714	up
F01_transcript_12738	1175	1865	1774	160	157	188	32.26	49.69	49.56	4.22	3.12	4.22	6.67e-42	-3.3605	down
F01_transcript_12739	69	62	82	35	35	21	1.7	1.48	2.06	0.82	0.63	0.44	0.000500304	-1.34804	down
F01_transcript_12740	42	35	29	285	281	200	1.1	0.91	0.79	7.13	5.3	4.27	1.1e-18	2.7045	up
F01_transcript_12742	137	224	124	819	939	872	2.34	3.7	2.15	13.31	11.5	12.09	8.31e-19	2.2921	up
F01_transcript_12745	1276	1283	1187	144	247	189	34.87	34.04	33.05	3.79	4.88	4.22	7.42e-68	-2.84311	down
F01_transcript_12758	2308	1915	2337	84	103	70	80.77	65.1	83.43	2.83	2.61	2.02	1.43e-149	-4.80538	down
F01_transcript_12763	197	209	112	686	1082	683	5.23	5.37	3.04	17.38	20.64	14.75	2.58e-14	2.0684	up
F01_transcript_12764	439	435	449	1879	1909	1388	38.28	36.92	40.39	156.99	119.67	98.5	1.39e-21	1.83286	up
F01_transcript_1277	15	7	16	44	70	40	0.31	0.16	0.35	0.88	1.06	0.69	0.000309463	1.82541	up
F01_transcript_12771	87	65	79	28	31	21	3.76	2.73	3.49	1.16	0.97	0.74	5.17e-06	-1.65412	down
F01_transcript_12778	183	218	158	2409	3286	2993	11.64	13.48	10.33	146.69	150.43	154.99	3.25e-106	3.80456	up
F01_transcript_12780	471	544	471	84	130	75	49.29	55.42	51.07	8.43	9.78	6.38	2.08e-32	-2.51192	down
F01_transcript_12785	51	29	38	133	217	129	1.27	0.7	0.97	3.16	3.88	2.61	1.71e-08	1.84431	up
F01_transcript_12798	34	19	69	457	413	693	2	1.11	4.13	25.51	17.37	32.95	1.25e-15	3.52074	up
F01_transcript_12799	49	41	44	400	444	567	2.97	2.43	2.74	23.16	19.32	27.87	6.33e-34	3.25248	up
F01_transcript_12801	177	129	203	25	26	30	3.58	2.53	4.17	0.5	0.39	0.51	5.09e-17	-2.76028	down
F01_transcript_12802	1261	1318	915	426	550	658	62.79	63.74	46.61	20.33	19.75	26.73	3.06e-07	-1.22783	down
F01_transcript_12806	87	64	90	260	331	205	3.35	2.4	3.52	9.54	9.16	6.4	2.3e-09	1.56903	up
F01_transcript_12808	222	314	297	25	27	20	6.01	8.25	8.18	0.65	0.53	0.44	2.3e-34	-3.64756	down
F01_transcript_1281	348	328	252	1598	2054	1704	7.26	6.64	5.35	31.88	30.89	29.01	2.27e-43	2.38014	up
F01_transcript_12810	195	226	95	1646	1879	1906	4.99	5.62	2.5	40.3	34.68	39.8	8.5e-27	3.23941	up
F01_transcript_12812	75	65	83	33	44	31	2.62	2.21	2.94	1.1	1.12	0.9	0.000408474	-1.18363	down
F01_transcript_12818	959	1145	981	121	107	146	38.75	44.93	40.47	4.71	3.14	4.82	6.21e-43	-3.15066	down
F01_transcript_1282	1848	1599	1499	10347	10277	14551	38.34	32.19	31.61	205.48	153.86	246.53	4.37e-33	2.70149	up
F01_transcript_12825	92	96	69	32	32	30	6.79	6.89	5.24	2.26	1.7	1.8	7.23e-06	-1.57027	down
F01_transcript_12828	32	13	12	80	94	45	0.85	0.34	0.33	2.02	1.77	0.98	0.00113022	1.75878	up
F01_transcript_12829	133	148	162	63	42	77	5.15	5.57	6.41	2.34	1.17	2.43	0.000144137	-1.3734	down
F01_transcript_12836	334	364	328	675	944	779	4.12	4.35	4.11	7.96	8.4	7.84	1.13e-13	1.07539	up
F01_transcript_12843	41	34	30	68	97	92	1.12	0.89	0.83	1.76	1.89	2.03	0.000806035	1.13671	up
F01_transcript_12854	242	245	182	75	108	68	4.92	4.82	3.76	1.46	1.59	1.14	1.11e-09	-1.56116	down
F01_transcript_12861	66	66	89	0	2	2	2.13	2.06	2.91	0	0.05	0.06	8.75e-14	-5.66426	down
F01_transcript_12869	980	1296	1974	6	0	0	27.88	35.81	57.19	0.18	0	0	9.9e-10	-7.97013	down
F01_transcript_12870	94	106	100	26	17	16	3.95	4.33	4.3	1.05	0.52	0.55	1.93e-10	-2.43717	down
F01_transcript_12872	11	8	2	427	417	599	0.56	0.39	0.14	20.21	14.85	24.16	7.37e-41	5.89496	up
F01_transcript_12874	758	914	698	1297	1457	2454	67.9	79.64	64.49	111.33	93.84	178.76	0.000782295	1.00784	up
F01_transcript_12875	201	192	231	572	888	869	4.07	3.78	4.76	11.08	12.97	14.36	2.5e-18	1.74663	up
F01_transcript_12888	431	414	372	877	1165	1008	14.07	13.15	12.41	27.44	27.46	26.89	2.95e-16	1.17957	up
F01_transcript_12890	91	28	87	232	226	254	2.84	0.85	2.79	6.96	5.11	6.48	0.000132055	1.64838	up
F01_transcript_12896	8	17	3	305	948	221	3.03	6.34	1.25	111.56	255.14	67.22	2.42e-20	5.34711	up
F01_transcript_1290	228	206	182	458	610	353	4.79	4.2	3.88	9.19	9.23	6.04	4.37e-06	1.0498	up
F01_transcript_12900	505	587	482	233	260	265	68.4	77.48	68.11	30.29	25.28	29.15	4.49e-10	-1.18411	down
F01_transcript_12901	37	20	55	0	0	4	0.91	0.49	1.37	0	0	0.09	1.75e-06	-4.5641	down
F01_transcript_12904	145	157	171	82	99	54	7.24	7.61	8.71	3.94	3.57	2.21	6.29e-05	-1.1487	down
F01_transcript_12908	26	16	34	89	88	68	1.24	0.75	1.65	3.93	2.94	2.57	0.000223569	1.54208	up
F01_transcript_1291	209	231	171	1545	1735	1580	4.38	4.71	3.64	30.98	26.23	27.04	7.78e-57	2.85095	up
F01_transcript_12911	123	190	136	634	695	820	11.34	17.04	12.96	55.85	45.93	61.35	1.72e-17	2.12118	up
F01_transcript_12916	15	35	24	68	108	79	1.19	2.75	1.99	5.18	6.14	5.1	0.000104505	1.60808	up
F01_transcript_12921	249	234	288	74	125	78	17.81	16.27	21.18	5.07	6.44	4.55	1.9e-12	-1.6303	down
F01_transcript_12922	71	73	75	28	46	31	3.36	3.37	3.66	1.29	1.6	1.2	0.000277059	-1.20747	down
F01_transcript_12924	40	22	17	181	255	202	1.52	0.81	0.68	6.51	6.89	6.19	1.86e-16	2.839	up
F01_transcript_12926	129	194	117	1770	2380	1767	7.04	10.26	6.56	92.15	93.22	78.28	4.98e-60	3.58722	up
F01_transcript_12928	337	305	318	139	228	140	11.29	9.92	10.87	4.46	5.53	3.83	1.4e-07	-1.07851	down
F01_transcript_12930	467	694	405	2914	3661	3478	48.33	69.87	43.35	288.86	271.99	292.3	1.66e-28	2.53244	up
F01_transcript_12932	120	88	64	212	411	163	3.48	2.47	1.89	5.86	8.57	3.84	0.000360338	1.33283	up
F01_transcript_12933	304	261	318	852	1178	1244	15.76	13.17	16.9	42.29	43.99	52.53	7.53e-20	1.74511	up
F01_transcript_12935	577	797	685	253	432	153	15.71	21.05	18.99	6.61	8.48	3.42	4.13e-06	-1.46442	down
F01_transcript_12936	73	153	80	336	509	364	3.92	7.94	4.42	17.19	19.56	15.81	1.34e-08	1.81158	up
F01_transcript_1294	86	79	95	402	567	303	1.8	1.61	2.03	8.04	8.53	5.17	2.38e-17	2.12422	up
F01_transcript_12944	145	143	167	62	98	73	2.68	2.55	3.11	1.09	1.3	1.09	5.45e-06	-1.11412	down
F01_transcript_12949	131	213	91	843	1068	1091	11.65	18.42	8.42	71.82	68.29	78.95	1.11e-17	2.62857	up
F01_transcript_12960	147	213	166	447	552	509	7.23	10.13	8.34	20.96	19.48	20.34	6.2e-11	1.37595	up
F01_transcript_12962	92	49	71	321	398	364	4.31	2.24	3.4	14.34	13.36	13.85	1.51e-16	2.20306	up
F01_transcript_12972	280	296	270	649	762	790	21.96	22.59	21.87	48.83	43.02	50.49	6.45e-13	1.24288	up
F01_transcript_12980	124	49	110	1070	1165	1077	4.28	1.65	3.87	35.17	28.86	30.18	9.07e-28	3.39515	up
F01_transcript_12982	155	427	272	87	32	26	3.51	9.37	6.26	1.9	0.54	0.49	3.78e-06	-2.5683	down
F01_transcript_12983	70	65	40	155	122	175	4.8	4.39	2.84	10.22	6.03	9.77	0.000888784	1.2471	up
F01_transcript_12984	275	253	297	637	877	578	10.02	8.93	11.03	22.22	23.02	17.15	1.25e-11	1.18888	up
F01_transcript_12985	97	123	140	583	1029	805	7.49	9.21	11.1	43.09	57.07	50.5	6e-32	2.577	up
F01_transcript_12987	147	150	212	22	21	16	2.88	2.86	4.24	0.42	0.3	0.26	7.78e-21	-3.21417	down
F01_transcript_12991	36	68	36	445	408	409	1.18	2.14	1.21	13.77	9.52	10.8	1.37e-21	3.02816	up
F01_transcript_12992	262	388	280	1657	2368	1792	110.13	160.54	130.99	672.19	705.03	602.9	1.42e-37	2.48616	up
F01_transcript_12993	453	620	579	82	124	152	34.91	46.46	45.94	6.06	6.88	9.54	6.58e-19	-2.33623	down
F01_transcript_12996	8	2	13	46	68	58	0.38	0.09	0.64	2.11	2.35	2.27	4.7e-06	2.68752	up
F01_transcript_12997	143	162	136	9	19	20	4.79	5.28	4.65	0.31	0.46	0.55	4.41e-21	-3.32129	down
F01_transcript_13007	1053	1020	1160	413	647	432	41.95	39.45	47.14	15.77	18.57	14.04	3.51e-16	-1.2709	down
F01_transcript_13009	35	29	35	321	328	311	1.46	1.17	1.49	12.56	9.66	10.39	3.18e-33	3.13394	up
F01_transcript_13013	396	526	858	26	12	83	21.16	27.31	46.97	1.33	0.5	3.62	7.85e-06	-3.75043	down
F01_transcript_13017	497	321	577	0	0	0	12.82	8.04	15.14	0	0	0	3.45e-17	-10.3325	down
F01_transcript_13019	43	20	12	263	461	216	1.61	0.72	0.48	9.31	12.27	6.52	6.94e-15	3.42248	up
F01_transcript_13021	88	113	80	416	619	611	10.26	12.78	9.65	46.2	51.47	57.52	1.03e-24	2.39323	up
F01_transcript_13022	311	296	272	6	14	11	13.35	12.32	11.92	0.26	0.44	0.41	3.9e-48	-4.93561	down
F01_transcript_13027	2764	2945	2464	1	4	1	213.44	221.16	195.92	0.07	0.22	0.06	2.29e-76	-10.2896	down
F01_transcript_1303	251	291	257	1239	2021	1294	5.22	5.89	5.45	24.69	30.35	22	2.08e-41	2.3428	up
F01_transcript_13031	892	1139	941	198	329	156	8.45	10.47	9.04	1.8	2.25	1.21	2.16e-21	-2.28109	down
F01_transcript_13033	72	29	51	17	10	15	4.5	1.76	3.27	1.02	0.45	0.76	0.000699101	-1.91583	down
F01_transcript_13035	47	5	65	200	235	193	1.73	0.21	2.43	6.98	6.16	5.72	0.000443155	2.22692	up
F01_transcript_13038	205	223	190	646	884	726	26.77	28.37	25.86	80.96	82.89	77	5.64e-28	1.71811	up
F01_transcript_13041	280	360	496	52	69	52	8.19	10.23	14.78	1.46	1.46	1.24	1.06e-23	-2.84307	down
F01_transcript_13043	16	23	16	290	150	268	1.08	1.51	1.11	18.81	7.31	14.78	4.36e-16	3.55097	up
F01_transcript_13046	816	677	877	35	69	41	26.04	20.97	28.52	1.07	1.59	1.07	6.61e-72	-4.17609	down
F01_transcript_13051	13	6	6	66	120	66	0.44	0.22	0.23	2.12	2.9	1.81	2.99e-10	3.10604	up
F01_transcript_13060	92	112	95	761	1063	1005	4.25	5.05	4.52	33.67	35.38	37.86	1.02e-60	3.08911	up
F01_transcript_13063	33	23	31	74	129	56	1.51	1.02	1.45	3.25	4.27	2.1	0.000759501	1.38515	up
F01_transcript_13064	88	79	74	365	314	400	6.66	5.82	5.72	26.28	16.95	24.45	2.33e-14	2.03785	up
F01_transcript_13066	76	82	60	201	223	130	13.99	14.74	11.65	35.55	29.4	19.39	0.000121257	1.19669	up
F01_transcript_13075	30	64	46	117	145	123	1.36	2.82	2.17	5.1	4.74	4.55	0.000208053	1.30689	up
F01_transcript_13076	240	363	412	12	33	21	9.84	14.49	17.27	0.49	0.98	0.73	1.84e-31	-4.07654	down
F01_transcript_13077	651	709	812	8	8	1	48.42	51.28	62.15	0.57	0.43	0.06	3.04e-70	-7.05501	down
F01_transcript_13078	1114	1716	1189	2844	3741	3911	69.32	103.71	75.86	169.5	167.59	198.24	3.13e-08	1.24044	up
F01_transcript_13080	258	144	331	7805	9656	9700	10.16	5.52	13.29	294.03	273.85	311.31	4.27e-75	5.04857	up
F01_transcript_13084	108	142	149	813	976	1272	6.24	7.99	8.81	44.85	40.46	59.68	4.36e-29	2.79732	up
F01_transcript_13085	104	72	47	0	10	10	1.26	0.85	0.58	0	0.1	0.1	2.29e-07	-3.54314	down
F01_transcript_1309	68	30	45	114	142	190	1.39	0.61	0.94	2.24	2.1	3.18	0.000192868	1.49355	up
F01_transcript_13094	347	176	221	73	87	83	8.98	4.42	5.82	1.82	1.64	1.77	5.43e-08	-1.73824	down
F01_transcript_13102	3	2	2	190	482	117	0.16	0.1	0.11	9.53	18.19	5.01	8.23e-21	6.36082	up
F01_transcript_13107	38	4	13	208	243	198	0.64	0.07	0.22	3.34	2.94	2.71	4.63e-09	3.34237	up
F01_transcript_13108	6	15	13	152	163	123	0.35	0.77	0.74	7.62	6.15	5.25	4.33e-18	3.50993	up
F01_transcript_1311	542	515	382	863	1180	1196	11.65	10.74	8.34	17.74	18.28	20.96	1.2e-06	1.02455	up
F01_transcript_13113	98	83	98	219	256	184	2.21	1.82	2.25	4.74	4.16	3.39	3.58e-06	1.09575	up
F01_transcript_13119	0	0	0	93	50	101	0	0	0	9.04	3.66	8.36	1.22e-08	7.88181	up
F01_transcript_13121	190	221	201	2	6	0	25.47	28.82	27.98	0.28	0.61	0	1.7e-29	-6.26194	down
F01_transcript_13123	125	118	113	380	392	398	2.5	2.29	2.29	7.24	5.63	6.46	2.47e-14	1.58393	up
F01_transcript_13124	53	71	72	563	697	602	0.65	0.84	0.89	6.52	6.09	5.95	6.13e-53	3.09861	up
F01_transcript_13126	44	50	32	441	538	347	2.36	2.56	1.74	22.15	20.33	14.84	1.39e-33	3.23301	up
F01_transcript_13127	85	87	104	24	33	33	1.73	1.72	2.15	0.47	0.49	0.56	9.73e-08	-1.74576	down
F01_transcript_13128	194	173	232	86	111	87	4.96	4.29	6.04	2.12	2.05	1.82	2.37e-07	-1.21544	down
F01_transcript_13129	169	257	252	451	713	589	3.85	5.67	5.83	9.82	11.68	10.93	1.09e-07	1.21195	up
F01_transcript_1313	279	225	227	566	797	613	5.92	4.64	4.89	11.49	12.18	10.61	6.38e-14	1.2824	up
F01_transcript_13131	22	3	0	4092	4754	5083	0.91	0.14	0	156.68	137.04	165.82	2.09e-10	7.81415	up
F01_transcript_13132	1568	1527	1710	312	463	444	180.74	171.41	204.71	34.51	38.35	41.6	2.17e-40	-2.12138	down
F01_transcript_13135	50	45	42	4	8	15	2.54	2.23	2.19	0.21	0.32	0.64	1.65e-05	-2.42716	down
F01_transcript_13136	337	345	281	35	57	33	18.4	18.3	15.7	1.84	2.25	1.47	2.86e-34	-3.08855	down
F01_transcript_13138	183	204	219	40	66	48	8.04	8.73	9.86	1.7	2.09	1.75	1.1e-17	-2.12108	down
F01_transcript_13150	141	134	74	636	729	554	5.27	4.87	2.85	22.72	19.59	16.86	5.94e-17	2.30699	up
F01_transcript_13154	245	239	174	2258	2886	2641	12.41	11.74	9	109.17	104.95	108.71	1.62e-79	3.4149	up
F01_transcript_13155	8318	6672	7955	12	7	1	2859.19	2251.41	2992.59	3.98	1.71	0.28	6.46e-173	-10.1947	down
F01_transcript_13158	38	36	6	133	169	106	2.41	2.22	0.39	8.08	7.71	5.47	0.000132222	2.1506	up
F01_transcript_13161	4290	4529	3935	21	16	10	914.66	943.66	891.23	4.31	2.54	1.73	2.24e-207	-8.17718	down
F01_transcript_13162	155	172	236	337	405	933	6.85	7.34	10.63	14.2	12.84	33.45	0.000620612	1.43949	up
F01_transcript_13163	50	135	57	482	571	565	1.73	4.51	2.01	15.81	14.1	15.77	4.53e-12	2.5778	up
F01_transcript_13166	411	413	611	124	143	184	8.01	7.8	12.09	2.32	2.01	2.94	4.07e-11	-1.78824	down
F01_transcript_13171	833	832	697	372	446	288	40.79	39.61	34.94	17.47	15.77	11.51	4.57e-10	-1.23513	down
F01_transcript_13173	66	155	131	8	7	23	1.25	2.82	2.51	0.16	0.1	0.35	9.49e-09	-3.24538	down
F01_transcript_1318	173	164	212	394	606	371	3.63	3.34	4.52	7.91	9.17	6.35	5.94e-08	1.15799	up
F01_transcript_13181	191	120	100	4373	4201	5793	28.18	17.26	15.43	619.37	444.65	693.57	3.56e-67	4.97861	up
F01_transcript_13186	97	135	121	12	15	21	2.27	3.06	2.87	0.27	0.26	0.42	3.92e-15	-2.98306	down
F01_transcript_13189	815	842	756	16	15	6	201.45	203.63	200.04	3.8	2.65	1.2	1.87e-91	-6.127	down
F01_transcript_1319	265	178	211	906	1306	1223	5.77	3.75	4.66	18.86	20.49	21.71	6.06e-28	2.23993	up
F01_transcript_13190	16	19	24	96	90	71	0.91	1.03	1.33	4.98	3.5	3.14	6.38e-07	1.9749	up
F01_transcript_13192	340	299	370	140	214	159	7.52	6.42	8.34	2.96	3.42	2.88	5.55e-09	-1.12554	down
F01_transcript_13193	105	84	91	181	292	166	6.03	4.69	5.36	9.97	12.09	7.78	9.03e-05	1.02254	up
F01_transcript_13196	1220	1201	1080	374	585	348	16.3	15.57	14.65	4.79	5.65	3.8	6.18e-19	-1.57883	down
F01_transcript_13199	77	85	73	374	544	617	5.18	5.56	5.02	23.94	26.19	33.56	5.21e-25	2.55353	up
F01_transcript_13200	100	63	78	1689	1962	1574	4.3	2.64	3.43	68.97	60.31	54.75	2.42e-96	4.28758	up
F01_transcript_13203	910	1085	851	2434	3617	3079	164.28	191.2	162.04	422.05	467.6	450.18	1.04e-21	1.5277	up
F01_transcript_13208	26	18	12	168	176	176	1.96	1.32	0.93	12.13	9.54	10.8	8.66e-18	3.05695	up
F01_transcript_13218	193	198	270	4	0	5	4.27	4.25	6.08	0.08	0	0.09	1.65e-29	-6.17098	down
F01_transcript_13220	338	220	360	116	167	115	9.89	6.25	10.73	3.26	3.53	2.76	2.73e-07	-1.35017	down
F01_transcript_13221	6	0	5	39	142	102	0.15	0	0.13	0.88	2.36	1.93	8.56e-10	4.32286	up
F01_transcript_13224	0	0	0	150	206	85	0	0	0	10.31	10.64	4.97	9.8e-11	8.59374	up
F01_transcript_13227	256	250	243	72	155	117	5.66	5.36	5.47	1.53	2.48	2.11	3.2e-07	-1.28483	down
F01_transcript_13230	5884	14273	8168	24228	40827	46137	275.15	648.29	390.55	1085.24	1376.15	1759.73	1.24e-07	1.80691	up
F01_transcript_13231	124	96	132	526	575	769	31.39	23.79	35.83	128.15	103.93	157.16	1.3e-18	2.27434	up
F01_transcript_13236	5	0	11	78	63	56	0.15	0.01	0.33	2.18	1.34	1.35	2.43e-06	3.37974	up
F01_transcript_13239	248	184	211	19	36	39	3.73	2.68	3.23	0.27	0.39	0.48	1.06e-20	-2.90388	down
F01_transcript_1324	1964	3188	2250	6032	8692	7103	41.9	66	48.8	123.2	133.83	123.77	2.98e-11	1.40481	up
F01_transcript_13241	71	213	96	486	853	585	5.69	16.54	7.93	37.15	48.94	37.99	3.2e-08	2.14873	up
F01_transcript_13245	874	772	737	57	64	30	76.01	65.3	66.12	4.81	4.04	2.16	2.18e-56	-4.10414	down
F01_transcript_13247	90	96	119	576	910	439	4.98	5.18	6.78	30.54	36.26	19.82	3.9e-21	2.47928	up
F01_transcript_13248	105	78	81	277	263	229	2.91	2.1	2.28	7.34	5.25	5.17	8.67e-08	1.41047	up
F01_transcript_13251	187	187	123	368	426	341	2.09	2.02	1.4	3.93	3.43	3.11	1.7e-05	1.04828	up
F01_transcript_13253	316	322	263	14	14	10	16.37	16.21	13.95	0.7	0.52	0.42	4.51e-47	-4.67125	down
F01_transcript_13254	7883	24257	9356	50209	82303	95150	211.97	633.11	256.13	1292.75	1596.78	2089.05	0.000283253	2.24379	up
F01_transcript_13259	116	130	128	1113	1062	1119	4.37	4.77	4.96	40.19	28.88	34.42	1.83e-50	3.00822	up
F01_transcript_13265	1	2	0	46	136	45	0.09	0.17	0	3.95	8.77	3.28	3.35e-10	5.62651	up
F01_transcript_13272	25	32	23	584	930	216	2.41	3.08	2.31	53.93	64.38	16.97	1.43e-20	4.18934	up
F01_transcript_13274	146	163	88	241	463	337	13.34	14.53	8.32	21.18	30.4	25.08	6.5e-05	1.21344	up
F01_transcript_13285	7	6	7	152	316	133	0.6	0.5	0.62	12.55	19.57	9.32	4.71e-23	4.64429	up
F01_transcript_13286	100	117	57	246	277	332	6.48	7.38	3.84	15.28	12.93	17.54	5.26e-06	1.49977	up
F01_transcript_1329	125	107	116	470	630	306	2.63	2.19	2.49	9.5	9.59	5.27	6.89e-12	1.84943	up
F01_transcript_13291	1590	2590	2345	10709	15515	13382	202.27	320.95	310.56	1306.87	1416.87	1382.48	4.42e-32	2.44503	up
F01_transcript_13297	85	81	52	136	219	153	2.43	2.23	1.52	3.72	4.49	3.56	0.000399397	1.05438	up
F01_transcript_133	92	50	96	197	304	145	1.18	0.63	1.26	2.43	2.82	1.52	0.000405478	1.26592	up
F01_transcript_1330	3232	2965	2940	474	601	450	72.05	64.16	66.66	10.12	9.68	8.2	2.34e-95	-2.72364	down
F01_transcript_13305	58	92	56	8	14	13	3.82	5.89	3.79	0.5	0.66	0.7	1.04e-08	-2.66718	down
F01_transcript_13306	116	141	123	35	16	20	15.77	18.68	17.45	4.57	1.56	2.21	3e-09	-2.48329	down
F01_transcript_13314	103	77	124	41	57	46	1.83	1.32	2.22	0.7	0.73	0.66	0.000188525	-1.21491	down
F01_transcript_13317	772	724	898	334	439	284	30.28	27.56	35.96	12.54	12.42	9.08	5.39e-13	-1.32426	down
F01_transcript_13320	71	49	60	10	27	13	5.36	3.62	4.73	0.77	1.46	0.8	1.39e-05	-1.99775	down
F01_transcript_13323	289	256	327	100	167	101	5.22	4.49	6.01	1.73	2.18	1.49	8.98e-10	-1.40025	down
F01_transcript_13327	488	398	503	1576	2424	1587	5.56	4.4	5.82	17.18	19.94	14.77	2.11e-27	1.84618	up
F01_transcript_13329	60	105	57	689	944	757	1.4	2.38	1.36	15.3	15.8	14.33	2.76e-36	3.26329	up
F01_transcript_13333	931	816	754	257	322	236	38	32.33	31.44	10.07	9.49	7.87	1.56e-24	-1.75809	down
F01_transcript_13338	243	238	195	17	23	10	12.4	11.78	10.15	0.84	0.87	0.43	7.57e-32	-3.87751	down
F01_transcript_13347	20	6	5	161	252	183	1.03	0.29	0.27	7.76	9.15	7.54	6.16e-19	4.04402	up
F01_transcript_13356	240	185	260	87	55	33	15.3	11.46	17.02	5.32	2.53	1.71	3.92e-07	-2.04796	down
F01_transcript_13358	8	29	2	33	66	101	0.26	0.87	0.08	0.98	1.47	2.54	0.00969889	2.10645	up
F01_transcript_13361	33	25	21	0	0	0	2.04	1.51	1.34	0	0	0	6.18e-06	-6.68908	down
F01_transcript_13362	2	3	0	124	208	118	0.03	0.05	0	1.87	2.35	1.51	2.06e-19	6.09281	up
F01_transcript_13368	365	341	318	71	87	59	8.89	8.05	7.89	1.65	1.54	1.19	3.39e-28	-2.37496	down
F01_transcript_13371	177	258	110	99	37	51	17.42	24.71	11.2	9.35	2.62	4.08	0.002193	-1.58542	down
F01_transcript_13377	136	127	129	43	45	45	3.27	2.97	3.16	1	0.78	0.89	8.56e-10	-1.68387	down
F01_transcript_13378	7	12	3	62	66	63	0.28	0.42	0.14	2.12	1.71	1.86	6.13e-08	2.9223	up
F01_transcript_13380	152	183	171	4547	6086	5198	4.63	5.4	5.29	132.06	133.17	128.71	4.71e-258	4.81578	up
F01_transcript_13381	94	108	120	36	37	21	4.15	4.63	5.42	1.54	1.19	0.78	5.29e-08	-1.89755	down
F01_transcript_13384	49	57	60	14	22	14	2.66	3.03	3.32	0.74	0.89	0.65	6.4e-06	-1.86252	down
F01_transcript_13385	131	162	141	352	414	378	9.25	11.09	10.22	23.7	20.94	21.67	9.79e-11	1.25815	up
F01_transcript_13390	22	28	9	230	326	195	2.84	3.52	1.21	28.47	30.19	20.43	9.34e-20	3.47477	up
F01_transcript_13391	497	684	460	36	51	47	51.72	69.28	49.59	3.59	3.82	3.98	8.01e-47	-3.74186	down
F01_transcript_13393	460	487	466	241	312	207	6.42	6.59	6.59	3.22	3.15	2.36	5.75e-09	-1.03981	down
F01_transcript_13394	44	52	65	23	33	28	2.03	2.33	3.06	1.02	1.1	1.05	0.00671125	-1.07384	down
F01_transcript_13400	14	22	35	164	221	210	0.68	1.01	1.72	7.41	7.51	8.06	2.2e-16	2.89905	up
F01_transcript_13401	505	440	458	210	272	241	45.47	38.62	42.64	18.17	17.63	17.67	3.11e-11	-1.09661	down
F01_transcript_1341	308	389	259	1457	2223	1987	6.48	7.95	5.53	29.33	33.73	34.11	4.51e-32	2.40826	up
F01_transcript_13416	59	44	56	22	39	20	1.42	1.04	1.38	0.51	0.69	0.4	0.00690656	-1.12461	down
F01_transcript_13418	25	32	29	12	3	7	1.1	1.33	1.29	0.49	0.1	0.27	0.00417896	-1.97807	down
F01_transcript_13424	411	320	604	90	139	107	18.47	13.98	27.73	3.9	4.52	3.93	3.5e-14	-2.12949	down
F01_transcript_13426	412	381	382	174	228	201	30	26.98	28.61	12.15	11.95	11.92	4.88e-11	-1.10329	down
F01_transcript_13438	1	0	0	592	954	504	0.02	0	0	8.26	10.04	6	8.18e-24	9.73678	up
F01_transcript_13444	8	7	10	74	102	35	0.13	0.11	0.17	1.12	1.17	0.45	2.78e-07	2.85077	up
F01_transcript_13445	578	607	538	1165	1547	1327	42	42.88	40.19	81.1	80.87	78.51	3.79e-16	1.0834	up
F01_transcript_1345	176	213	197	102	145	58	3.73	4.37	4.23	2.07	2.21	1	0.000861134	-1.09547	down
F01_transcript_13450	795	702	718	67	100	64	50.73	43.54	47.03	4.1	4.6	3.33	6.82e-72	-3.40485	down
F01_transcript_13452	168	174	180	3	3	2	6.8	6.83	7.41	0.12	0.09	0.07	3.52e-28	-6.02653	down
F01_transcript_13453	288	207	236	82	142	114	11.05	7.69	9.25	3.03	3.92	3.56	3.18e-07	-1.2644	down
F01_transcript_13457	307	390	253	15	13	5	16.29	20.11	13.78	0.77	0.5	0.22	9.77e-37	-4.92924	down
F01_transcript_13461	295	272	325	148	139	86	14.38	12.88	16.21	6.91	4.89	3.42	7.54e-07	-1.37909	down
F01_transcript_13465	352	273	326	49	67	43	16.51	12.44	15.64	2.2	2.27	1.65	1.06e-29	-2.71792	down
F01_transcript_13469	218	183	227	7	62	96	12.64	10.3	13.44	0.43	2.61	4.54	0.00138996	-2.04139	down
F01_transcript_1347	31	44	13	759	775	754	0.66	0.91	0.3	15.36	11.83	13.02	3.21e-39	4.53079	up
F01_transcript_13471	250	297	319	3	20	7	7.53	8.69	9.78	0.09	0.45	0.19	5.36e-34	-4.97568	down
F01_transcript_13472	275	269	197	1724	1659	2378	14.81	14.04	10.85	88.74	64.22	104.14	2.2e-28	2.82738	up
F01_transcript_13473	349	394	355	677	1059	1000	10.98	12.02	11.37	20.36	23.99	25.65	2.32e-10	1.16388	up
F01_transcript_13475	40	49	22	98	98	91	1.97	2.35	1.11	4.63	3.48	3.66	0.00223906	1.2276	up
F01_transcript_13483	198	199	203	97	133	88	5	4.86	5.21	2.34	2.41	1.82	1.15e-06	-1.06221	down
F01_transcript_13488	1159	916	835	37	69	37	40.87	31.38	30.03	1.27	1.76	1.07	7.41e-73	-4.4907	down
F01_transcript_13489	138	141	126	15	13	31	4.81	4.77	4.5	0.52	0.34	0.9	2.71e-12	-2.86122	down
F01_transcript_13491	215	458	206	1171	1478	1303	59.03	123.05	60.98	309.15	289.08	288.11	2.84e-10	2.01091	up
F01_transcript_13499	113	211	142	661	1201	651	6.48	11.69	8.3	36.06	49.3	30.23	6.28e-15	2.24295	up
F01_transcript_1350	414	151	374	23	23	38	8.75	3.1	8.05	0.47	0.36	0.67	8.19e-16	-3.55054	down
F01_transcript_13500	509	721	358	2898	3726	3047	55.01	75.87	40.23	300.53	289.54	267.84	8.84e-22	2.44944	up
F01_transcript_13505	4	7	0	28	20	37	0.29	0.49	0	1.94	1.04	2.18	0.00204104	2.68954	up
F01_transcript_13506	109	119	136	875	872	1116	6.68	7.12	8.56	51.45	38.53	55.79	9.38e-35	2.84397	up
F01_transcript_13513	258	253	362	115	135	75	3.99	3.78	5.67	1.7	1.51	0.95	4.54e-08	-1.55964	down
F01_transcript_13515	2308	1974	2401	6	5	3	296.67	247.17	321.41	0.74	0.46	0.31	2e-107	-8.92443	down
F01_transcript_13516	126	125	146	57	61	45	2.89	2.79	3.4	1.25	1.02	0.84	3.64e-07	-1.4132	down
F01_transcript_1352	273	450	422	39	51	41	5.78	9.24	9.09	0.79	0.79	0.72	2.18e-30	-3.25275	down
F01_transcript_13520	19	41	24	220	362	314	2.88	5.77	3.62	30.48	37.5	36.78	5.55e-23	3.23317	up
F01_transcript_13525	366	316	342	57	75	74	9.85	8.27	9.37	1.48	1.46	1.63	9.91e-31	-2.447	down
F01_transcript_13528	586	531	576	183	197	156	49.22	43.39	49.89	14.74	11.91	10.67	3.26e-23	-1.79018	down
F01_transcript_13529	47	56	61	125	161	107	0.86	0.98	1.12	2.16	2.1	1.59	0.000113119	1.10773	up
F01_transcript_13535	27	49	22	100	170	177	2.02	3.51	1.67	7.07	9	10.62	5.77e-07	2.01264	up
F01_transcript_13537	6	44	25	173	194	109	0.19	1.24	0.75	4.74	4.01	2.56	1.76e-05	2.46453	up
F01_transcript_13540	38	45	46	431	356	505	1.21	1.4	1.5	13.19	8.21	13.18	8.27e-27	3.19327	up
F01_transcript_13541	58	102	44	280	348	276	2.12	3.6	1.63	9.76	9.11	8.18	2.36e-09	1.98782	up
F01_transcript_13548	137	166	159	540	797	659	7.84	9.27	9.34	29.65	32.9	30.76	2e-29	1.95642	up
F01_transcript_13554	84	88	75	234	378	180	1.72	1.74	1.56	4.59	5.58	3.01	1.51e-07	1.50409	up
F01_transcript_13556	47	27	34	713	1523	459	2.6	1.45	1.93	37.8	60.72	20.71	1.2e-29	4.39332	up
F01_transcript_13557	42	60	55	4	34	14	1.1	1.5	1.46	0.1	0.63	0.3	0.00493335	-1.77366	down
F01_transcript_13559	24	40	35	41	181	125	0.81	1.26	1.17	1.29	4.23	3.32	0.00221935	1.57699	up
F01_transcript_13560	831	821	745	1	0	3	45.94	44.1	42.2	0.05	0	0.14	2.74e-43	-9.02642	down
F01_transcript_13566	47	33	21	169	145	196	1.67	1.14	0.79	5.77	3.73	5.7	1.61e-08	2.19773	up
F01_transcript_13567	1381	1325	991	332	671	389	18.44	17.17	13.43	4.25	6.48	4.25	1.91e-11	-1.58052	down
F01_transcript_13568	46	33	19	1321	1646	1666	2.08	1.43	0.87	56.39	52.89	60.56	4.11e-86	5.39439	up
F01_transcript_13576	22	21	31	116	107	61	0.97	0.88	1.37	4.75	3.29	2.13	2.99e-05	1.78989	up
F01_transcript_13577	219	261	175	600	919	631	9.04	10.44	7.37	23.65	27.24	21.17	2.38e-13	1.5516	up
F01_transcript_1358	470	439	359	802	1011	1005	10.18	9.23	7.91	16.61	15.78	17.75	4.53e-08	1.01101	up
F01_transcript_13582	0	0	0	43	54	54	0	0	0	0.78	0.73	0.83	2.73e-07	7.2938	up
F01_transcript_13590	83	67	56	317	321	458	2.82	2.2	1.94	10.26	7.8	12.62	2.95e-14	2.27588	up
F01_transcript_13593	484	549	443	109	90	126	49.59	54.82	47.04	10.78	6.65	10.54	4.68e-19	-2.28757	down
F01_transcript_13597	91	84	109	29	50	35	4.7	4.21	5.76	1.43	1.86	1.47	4.68e-06	-1.46309	down
F01_transcript_13601	875	819	1111	240	463	219	46.48	42.27	60.45	12.24	17.72	9.52	2.18e-12	-1.7745	down
F01_transcript_1361	187	116	141	636	714	620	3.97	2.4	3.05	12.9	10.92	10.73	7.03e-19	2.00819	up
F01_transcript_13611	1383	1457	1114	3665	4691	4558	96.38	98.7	79.81	244.83	235.4	258.83	1.1e-20	1.56434	up
F01_transcript_13612	0	0	0	548	551	429	0	0	0	25.45	19.25	16.99	7.7e-17	10.2289	up
F01_transcript_13616	3441	3259	3570	11	17	19	137.56	126.53	145.74	0.46	0.51	0.65	4.42e-215	-7.87779	down
F01_transcript_13617	555	669	521	221	201	444	63.44	74.45	61.83	24.3	16.5	41.22	0.00240157	-1.10973	down
F01_transcript_1362	89	95	77	248	275	251	1.91	1.98	1.67	5.07	4.23	4.39	2.12e-10	1.42904	up
F01_transcript_13621	1023	1108	947	182	200	147	94.65	99.69	90.46	16.13	13.3	11.08	1.23e-48	-2.6719	down
F01_transcript_13627	82	85	82	38	56	39	3.29	3.31	3.36	1.46	1.62	1.28	0.000578946	-1.04978	down
F01_transcript_13638	36	63	47	18	16	10	1.11	1.85	1.46	0.54	0.35	0.26	0.000265071	-1.82928	down
F01_transcript_13647	82	55	56	18	22	2	1.71	1.13	1.19	0.37	0.33	0.03	0.000444795	-2.29098	down
F01_transcript_13655	2	0	1	173	222	154	0.05	0	0.04	3.53	3.42	2.69	1.01e-19	6.99776	up
F01_transcript_13656	17	34	19	183	199	222	0.78	1.51	0.9	7.9	6.46	8.16	3.64e-17	2.95268	up
F01_transcript_13659	175	141	106	746	664	811	14.53	11.36	9.05	59.13	39.53	54.59	3.3e-17	2.26764	up
F01_transcript_13667	121	135	110	16	15	14	4.53	4.9	4.2	0.57	0.4	0.43	9.95e-19	-3.12969	down
F01_transcript_13668	636	1136	651	1970	3018	2100	57.47	99.87	60.75	170.7	196.2	154.45	1.27e-07	1.38294	up
F01_transcript_13669	70	72	69	43	28	34	3.25	3.24	3.27	1.91	0.94	1.29	0.00528046	-1.10379	down
F01_transcript_1367	180	181	216	777	883	921	3.83	3.73	4.67	15.76	13.5	15.95	3.7e-28	2.0252	up
F01_transcript_13672	620	637	690	170	192	198	14.42	14.4	16.35	3.8	3.24	3.77	9.04e-29	-1.92706	down
F01_transcript_13675	77	67	64	7	12	0	1.31	1.11	1.11	0.12	0.15	0	3.12e-08	-3.52431	down
F01_transcript_1368	576	702	457	2034	2599	2058	12.19	14.44	9.84	41.23	39.71	35.59	2.82e-20	1.79762	up
F01_transcript_13690	0	5	4	64	52	77	0.01	0.08	0.08	0.94	0.59	0.98	1.37e-09	4.15897	up
F01_transcript_13692	646	814	720	232	351	194	33.33	40.8	38.03	11.47	13.05	8.16	1.01e-14	-1.64314	down
F01_transcript_13697	17	11	20	33	56	53	0.58	0.36	0.68	1.07	1.33	1.45	0.00385436	1.39099	up
F01_transcript_13698	95	78	70	323	313	296	2.23	1.79	1.68	7.26	5.3	5.67	3.54e-13	1.806	up
F01_transcript_13699	23	17	12	199	211	150	0.64	0.46	0.34	5.32	4.24	3.41	8.66e-20	3.26266	up
F01_transcript_1370	1055	919	1127	203	328	182	22.3	18.85	24.24	4.11	5.02	3.14	3.76e-30	-2.27653	down
F01_transcript_13701	167	159	133	6	21	29	6.14	5.67	5	0.23	0.56	0.88	1.14e-12	-3.14793	down
F01_transcript_13707	148	163	165	51	115	77	3.47	3.73	3.94	1.15	1.95	1.48	7.08e-05	-1.13575	down
F01_transcript_13716	907	802	522	299	393	368	69.39	59.72	41.18	21.93	21.64	22.93	1.24e-06	-1.21126	down
F01_transcript_13720	155	140	103	809	983	866	81.78	72.97	61.81	412.49	365.49	363.79	1.41e-37	2.59238	up
F01_transcript_13725	169	188	218	38	88	60	3.63	3.9	4.74	0.79	1.37	1.05	8.96e-10	-1.78823	down
F01_transcript_13727	214	215	255	91	167	93	6.24	6.09	7.59	2.55	3.53	2.23	7.78e-06	-1.12539	down
F01_transcript_13746	172	100	127	18	27	11	3.21	1.81	2.42	0.32	0.37	0.17	2e-13	-2.95632	down
F01_transcript_13747	283	318	179	115	97	80	13.76	15.02	8.91	5.36	3.4	3.17	3.62e-06	-1.52726	down
F01_transcript_13751	67	82	81	161	238	209	4.26	5.08	5.31	9.74	10.83	10.78	1.59e-07	1.24875	up
F01_transcript_13762	244	211	267	57	138	125	2.43	2.04	2.7	0.55	0.99	1.02	1.77e-05	-1.3325	down
F01_transcript_13764	273	264	230	84	149	113	18.14	17.06	15.72	5.37	7.14	6.12	6.92e-09	-1.30322	down
F01_transcript_13765	108	143	113	12	8	12	8.07	10.4	8.69	0.86	0.43	0.73	1.02e-18	-3.58746	down
F01_transcript_1377	205	151	170	474	769	511	4.36	3.13	3.68	9.66	11.8	8.88	1.89e-14	1.57207	up
F01_transcript_13776	23	28	11	616	553	633	1.29	1.52	0.63	33.08	22.33	28.93	3.04e-45	4.70341	up
F01_transcript_13777	20	15	16	197	249	80	1.06	0.76	0.83	9.57	9.08	3.34	1.21e-11	3.15846	up
F01_transcript_13791	33	54	37	654	608	504	4.45	7.1	5.21	84.71	58.9	55.23	6.75e-39	3.68612	up
F01_transcript_13793	4	4	2	77	79	46	0.82	0.81	0.46	13.11	10.08	6.63	5.27e-11	4.07836	up
F01_transcript_13796	16	30	26	311	574	371	0.61	1.11	1.03	11.29	15.66	11.47	1.28e-38	3.92871	up
F01_transcript_13801	287	292	265	818	1255	1584	9.99	9.89	9.41	27.27	31.53	45.03	4.74e-15	1.96441	up
F01_transcript_13802	95	65	83	201	244	127	2.96	1.99	2.66	6.01	5.51	3.23	0.000806164	1.0804	up
F01_transcript_13804	181	186	204	410	650	405	2.46	2.45	2.82	5.33	6.37	4.5	8.12e-10	1.19577	up
F01_transcript_13805	26	144	60	1344	1065	1957	2.46	12.97	5.77	119.21	70.86	147.22	5.5e-08	3.9766	up
F01_transcript_13811	183	204	192	1466	1827	1845	4.18	4.54	4.47	32.08	30.11	34.41	8.98e-76	3.0065	up
F01_transcript_13815	158	171	162	23	49	29	47.02	49.88	52.21	6.59	10.39	6.95	1.26e-16	-2.43227	down
F01_transcript_1382	99	107	125	282	308	234	2.12	2.21	2.71	5.74	4.73	4.07	3.76e-07	1.17651	up
F01_transcript_13823	175	202	255	14	11	19	5	5.6	7.44	0.39	0.24	0.44	2.41e-27	-3.92911	down
F01_transcript_13830	40	25	40	11	12	9	1.51	0.94	1.58	0.42	0.35	0.3	0.000668549	-1.81562	down
F01_transcript_13831	150	108	132	12	17	12	3.83	2.68	3.44	0.31	0.32	0.25	2.47e-20	-3.36427	down
F01_transcript_13834	128	73	64	16	46	14	3.04	1.69	1.55	0.37	0.79	0.29	0.000130579	-1.9686	down
F01_transcript_13840	65	91	56	1362	1467	1909	9.09	12.37	8.23	182.28	146.8	216.05	2.75e-60	4.33398	up
F01_transcript_13841	9	0	0	47	27	25	0.18	0	0	0.89	0.39	0.4	0.00494703	3.07045	up
F01_transcript_13851	0	0	0	30	52	49	0	0	0	2.05	2.67	2.85	8.29e-07	7.08896	up
F01_transcript_13852	670	761	730	25	49	53	44.47	49.1	49.77	1.59	2.34	2.87	6.97e-67	-4.22111	down
F01_transcript_13854	82	53	57	2	7	0	3.24	2.03	2.31	0.11	0.22	0	7.53e-11	-4.44127	down
F01_transcript_13856	139	181	131	13	27	8	2.07	2.61	1.98	0.2	0.29	0.1	7.23e-17	-3.36714	down
F01_transcript_13857	68	59	64	163	239	186	4.68	3.97	4.51	10.66	11.76	10.35	3.66e-10	1.46576	up
F01_transcript_13861	1305	1484	1074	13	3	5	185.38	205.48	159.42	1.77	0.31	0.58	1.61e-82	-7.5508	down
F01_transcript_13862	922	863	956	345	673	381	9.66	8.77	10.16	3.46	5.09	3.26	3.11e-08	-1.14131	down
F01_transcript_13864	12	25	10	73	73	88	0.66	1.27	0.54	3.62	2.7	3.69	6.37e-06	2.15503	up
F01_transcript_13866	7	12	6	64	98	85	0.18	0.29	0.16	1.55	1.78	1.74	1.44e-11	3.10391	up
F01_transcript_13867	74	94	65	199	312	253	1.88	2.33	1.7	4.84	5.71	5.25	3.81e-10	1.5518	up
F01_transcript_13874	166	182	120	1463	1804	1350	7.69	8.22	5.69	64.87	60.2	50.97	1.01e-54	3.14935	up
F01_transcript_13881	114	154	116	2193	3059	2317	12.98	17.15	13.71	239.58	250.26	214.42	4.18e-126	4.14144	up
F01_transcript_13883	5	5	9	550	567	612	0.64	0.66	1.29	67.82	52.29	63.85	3.32e-58	6.30728	up
F01_transcript_13891	188	208	126	54	128	57	12.57	13.52	8.65	3.46	6.16	3.11	0.000364744	-1.30516	down
F01_transcript_13892	308	400	368	991	1474	1362	8.77	11.03	10.64	26.96	30.2	31.58	1.64e-20	1.67807	up
F01_transcript_13896	341	326	410	48	74	53	5.1	4.74	6.23	0.69	0.81	0.66	9.57e-35	-2.76275	down
F01_transcript_1390	28	32	22	44	112	91	0.6	0.68	0.49	0.9	1.73	1.6	0.00124849	1.39701	up
F01_transcript_13901	1	0	1	254	534	221	0.02	0	0.02	4.66	7.39	3.46	4.88e-21	8.18003	up
F01_transcript_13906	491	451	446	107	123	79	9.94	8.87	9.19	2.09	1.8	1.31	7.42e-28	-2.30178	down
F01_transcript_13914	199	229	266	1547	1678	1983	24.37	27.38	33.92	181.86	147.63	197.36	5.94e-41	2.77317	up
F01_transcript_13917	5	1	3	47	29	37	0.18	0.04	0.11	1.66	0.77	1.12	4.27e-06	3.40842	up
F01_transcript_13921	115	138	143	279	428	233	3.78	4.4	4.78	8.73	10.1	6.22	1.35e-05	1.08112	up
F01_transcript_13925	137	251	111	10	0	0	1.77	3.14	1.46	0.13	0	0	0.00505775	-4.39716	down
F01_transcript_1393	124	113	144	228	323	303	2.64	2.34	3.12	4.64	4.95	5.25	2.72e-06	1.01645	up
F01_transcript_13931	612	608	588	195	355	317	13.12	12.64	12.8	4	5.49	5.55	2.22e-09	-1.21479	down
F01_transcript_13933	520	819	833	27	41	43	12.34	18.84	20.08	0.63	0.71	0.84	7.81e-54	-4.40833	down
F01_transcript_13935	13	4	8	23	56	52	0.61	0.18	0.38	1.03	1.9	1.99	0.000576426	2.16037	up
F01_transcript_13939	232	191	145	452	539	437	14.36	11.49	9.24	26.85	24.03	22.08	3.01e-07	1.18567	up
F01_transcript_13940	17	27	4	364	494	298	1.24	1.9	0.29	24.93	25.37	17.35	2.02e-22	4.36761	up
F01_transcript_13941	19	27	18	119	148	97	1.59	2.25	1.56	9.51	8.83	6.6	3.22e-11	2.3404	up
F01_transcript_13953	15	20	20	0	0	0	0.63	0.79	0.85	0	0	0	4.6e-05	-6.22467	down
F01_transcript_13954	1117	1103	1003	65	108	65	33.79	32.39	30.91	1.88	2.36	1.61	2.09e-94	-3.90692	down
F01_transcript_13959	48	32	43	109	145	93	2.37	1.54	2.19	5.16	5.14	3.73	3.17e-05	1.33755	up
F01_transcript_1396	160	186	192	365	689	513	3.42	3.86	4.17	7.45	10.6	8.94	1.75e-10	1.37213	up
F01_transcript_13960	51	40	45	2948	3717	3179	5.01	3.88	4.59	275.38	260.34	251.87	6.9e-241	6.0216	up
F01_transcript_13969	59	53	64	25	44	28	2.43	2.12	2.7	1.01	1.31	0.94	0.00649415	-1.01021	down
F01_transcript_1397	83	57	70	252	355	146	1.77	1.19	1.52	5.13	5.46	2.54	1.44e-06	1.6669	up
F01_transcript_13981	141	144	109	18	25	56	3.65	3.62	2.89	0.46	0.47	1.19	5.6e-06	-2.08744	down
F01_transcript_13983	902	1005	947	285	352	272	103.88	112.68	113.24	31.5	29.13	25.47	9.18e-34	-1.7903	down
F01_transcript_13984	15	16	19	59	65	59	0.3	0.3	0.36	1.07	0.89	0.92	2.36e-05	1.71806	up
F01_transcript_13985	28	23	27	4	0	0	1.79	1.43	1.77	0.24	0	0	2.76e-05	-4.04087	down
F01_transcript_13989	160	82	67	2063	1863	1530	13.54	6.72	5.82	166.54	112.91	104.91	1.85e-33	3.98782	up
F01_transcript_13997	22	25	8	165	184	152	4.48	4.97	1.73	32.3	26.81	25.05	4.57e-14	3.01473	up
F01_transcript_13998	2	6	7	115	202	175	0.09	0.2	0.25	3.48	4.61	4.51	2.26e-23	4.79252	up
F01_transcript_140	73	55	78	378	305	737	0.98	0.72	1.06	4.84	2.95	8.04	2.86e-11	2.65348	up
F01_transcript_14002	6	14	5	39	48	32	0.31	0.6	0.24	1.64	1.54	1.18	0.0005527	2.05264	up
F01_transcript_14004	63	102	93	463	722	605	3.06	4.81	4.65	21.47	25.21	23.89	2.94e-29	2.63061	up
F01_transcript_14014	28	19	35	83	76	70	0.61	0.42	0.78	1.73	1.19	1.24	0.000885181	1.34454	up
F01_transcript_14024	92	57	131	309	420	232	2.17	1.32	3.15	6.97	7.13	4.47	2.76e-06	1.61378	up
F01_transcript_14026	175	134	185	78	106	77	6.51	4.84	7.03	2.78	2.85	2.34	3.39e-05	-1.06281	down
F01_transcript_14028	42	45	19	442	597	622	0.91	0.95	0.41	9.04	9.19	10.84	9.23e-34	3.79958	up
F01_transcript_14029	348	385	311	153	231	171	3.64	3.91	3.3	1.54	1.75	1.47	4.66e-08	-1.06228	down
F01_transcript_1403	416	296	280	1636	2558	1248	8.86	6.11	6.07	33.31	39.26	21.68	6.58e-19	2.27799	up
F01_transcript_14030	124	104	102	4026	3749	2570	8.46	6.9	7.15	263.33	184.25	142.91	8.74e-88	4.82382	up
F01_transcript_1404	580	691	474	2296	3486	1959	12.4	14.33	10.31	46.95	53.73	34.16	1.66e-19	1.97973	up
F01_transcript_14041	18	31	11	234	234	263	1.36	2.17	0.85	16.1	12.1	15.38	1.01e-19	3.4444	up
F01_transcript_14043	1213	1116	1105	282	356	304	74.07	66.2	69.25	16.54	15.7	15.16	7.93e-48	-2.00519	down
F01_transcript_14045	289	285	180	33	53	58	12.03	11.52	7.68	1.32	1.59	2	3.22e-15	-2.51769	down
F01_transcript_14047	141	137	128	33	44	48	14.42	13.64	13.56	3.24	3.24	3.99	1.05e-10	-1.82978	down
F01_transcript_14048	130	135	135	277	385	248	3.28	3.28	3.46	6.64	6.97	5.07	6.6e-07	1.03073	up
F01_transcript_14051	1523	1221	1698	404	683	422	34.63	26.95	39.27	8.8	11.22	7.84	6.69e-18	-1.71629	down
F01_transcript_14055	97	76	57	171	227	146	2.53	1.95	1.53	4.27	4.28	3.13	0.000312977	1.08479	up
F01_transcript_14059	25	25	15	51	91	61	1.12	1.09	0.69	2.19	2.94	2.23	0.000447922	1.46036	up
F01_transcript_1406	134	125	130	328	488	243	2.9	2.63	2.86	6.78	7.59	4.28	6.76e-07	1.27731	up
F01_transcript_14061	467	328	443	1699	1538	1941	34.24	23.35	33.37	119.23	81.04	115.72	1.78e-16	1.94188	up
F01_transcript_14063	12	27	23	619	778	909	0.23	0.46	0.42	10.33	9.78	12.94	2.35e-59	5.0457	up
F01_transcript_14064	437	504	598	5008	5210	6414	18.08	20.26	25.25	198.2	155.21	216.23	1.33e-56	3.30082	up
F01_transcript_14072	294	226	305	623	769	689	14.26	10.67	15.11	28.92	26.88	27.23	6.63e-11	1.19366	up
F01_transcript_14073	193	177	181	557	793	680	14.7	13.11	14.19	40.67	43.49	42.19	1.92e-27	1.73054	up
F01_transcript_14074	332	300	316	83	83	87	17.92	15.73	17.47	4.29	3.23	3.83	4.92e-21	-2.02881	down
F01_transcript_14077	315	411	501	0	0	0	14.45	18.33	23.48	0	0	0	1.34e-16	-10.1817	down
F01_transcript_14078	68	40	69	13	26	36	1.67	0.95	1.73	0.31	0.47	0.73	0.00673232	-1.36164	down
F01_transcript_14080	4	7	4	30	40	27	0.05	0.08	0.06	0.35	0.35	0.27	7.73e-05	2.47256	up
F01_transcript_14082	184	318	209	611	802	690	2.64	4.42	3.04	8.37	8.29	8.07	8.57e-09	1.41402	up
F01_transcript_14090	578	513	658	15	46	26	16.81	14.49	19.49	0.42	0.97	0.62	2.73e-54	-4.47589	down
F01_transcript_14093	49	51	52	148	197	119	1.24	1.24	1.33	3.55	3.55	2.43	2.58e-07	1.45128	up
F01_transcript_14094	74	53	99	188	351	241	2.66	1.83	3.6	6.4	9.01	7	1.01e-07	1.61084	up
F01_transcript_1411	271	212	264	98	154	102	5.79	4.4	5.75	2.01	2.38	1.79	6.17e-08	-1.229	down
F01_transcript_14111	359	435	351	1614	2127	1551	12.96	15.26	12.93	55.8	55.38	45.71	6.92e-38	2.05713	up
F01_transcript_14115	330	205	423	5	1	0	15.15	9.17	19.87	0.26	0.03	0	7.79e-29	-7.18853	down
F01_transcript_14119	68	68	20	226	242	265	4.3	4.18	1.3	13.72	11.06	13.69	1.94e-06	2.07375	up
F01_transcript_14121	3180	3432	2919	100	135	95	221.62	232.51	209.08	6.69	6.81	5.45	1.23e-203	-4.99029	down
F01_transcript_14123	365	302	277	788	911	794	4.38	3.52	3.38	9.05	7.9	7.79	2.08e-12	1.26189	up
F01_transcript_14126	31	59	32	528	889	545	1.57	2.9	1.66	25.63	32.46	22.52	1.12e-38	3.81588	up
F01_transcript_14134	103	67	92	586	641	823	2.78	1.75	2.54	15.1	12.45	18.06	5.07e-27	2.82867	up
F01_transcript_14138	90	157	65	1684	2967	1741	7.36	12.5	5.48	132.15	174.75	116.07	4.18e-40	4.15361	up
F01_transcript_14139	91	56	43	12	20	18	2.3	1.37	1.11	0.31	0.37	0.38	1.99e-05	-2.04489	down
F01_transcript_1414	186	111	102	409	523	397	3.98	2.31	2.24	8.37	8.07	6.94	9.65e-09	1.58245	up
F01_transcript_14143	243	268	254	18	32	31	5.03	5.39	5.33	0.36	0.48	0.52	2.93e-35	-3.37082	down
F01_transcript_14145	453	514	472	162	314	162	7.64	8.41	8.08	2.63	3.83	2.23	1.07e-08	-1.34357	down
F01_transcript_14148	75	44	45	170	227	154	4.99	2.88	3.11	10.76	10.81	8.3	3.3e-07	1.58824	up
F01_transcript_14150	15	26	6	76	101	110	0.31	0.5	0.13	1.43	1.42	1.76	1.89e-06	2.42289	up
F01_transcript_14154	289	287	305	52	112	47	4.3	4.15	4.6	0.75	1.2	0.57	1.44e-14	-2.2292	down
F01_transcript_14155	337	260	305	89	130	87	14.12	10.61	13.06	3.57	3.93	2.99	9.01e-15	-1.70592	down
F01_transcript_14157	105	99	94	583	871	624	5.56	5.09	5.1	29.47	33.12	26.83	1.86e-49	2.64113	up
F01_transcript_14160	162	181	136	1098	2120	1538	16.92	18.45	14.78	109.82	158.91	130.4	1.29e-48	3.13141	up
F01_transcript_14174	102	100	103	43	46	30	3.85	3.64	3.96	1.57	1.27	0.93	2.07e-06	-1.48625	down
F01_transcript_14177	27	34	54	16	11	15	0.72	0.88	1.47	0.42	0.23	0.34	0.00579392	-1.53138	down
F01_transcript_14196	586	636	578	1146	1399	1444	63.81	67.41	65.17	119.6	109.41	127.69	2.65e-10	1.01043	up
F01_transcript_14197	91	137	115	4	5	6	3.09	4.47	3.95	0.14	0.12	0.19	1.45e-20	-4.57172	down
F01_transcript_14200	860	581	682	2182	2638	2385	46.6	30.62	37.88	113.25	103.01	105.39	2.56e-18	1.62167	up
F01_transcript_14202	543	429	470	2377	3452	2780	15.09	11.56	13.31	63.2	69.15	63.01	5.52e-61	2.42361	up
F01_transcript_14203	374	351	447	22	23	14	13.37	12.21	16.29	0.77	0.59	0.41	2.27e-53	-4.42494	down
F01_transcript_14206	966	879	823	230	321	202	59.35	52.49	51.88	13.54	14.21	10.12	1.32e-28	-1.97308	down
F01_transcript_14207	4	11	3	48	58	51	0.1	0.22	0.08	0.96	0.87	0.87	7.25e-07	2.90935	up
F01_transcript_1421	190	185	125	336	578	474	4.09	3.85	2.74	6.92	8.95	8.31	1.31e-07	1.30746	up
F01_transcript_14212	202	411	184	840	838	1104	16.66	32.99	15.65	66.36	49.74	74.1	1.79e-06	1.66658	up
F01_transcript_14214	10	12	16	506	252	255	0.66	0.78	1.08	30.66	11.51	13.14	5.21e-23	4.58096	up
F01_transcript_14218	283	337	319	131	203	168	15.28	17.68	17.65	6.78	7.9	7.4	8.4e-08	-1.05228	down
F01_transcript_14221	654	766	476	57	181	145	8.58	9.75	6.34	0.72	1.72	1.56	1.5e-12	-2.47117	down
F01_transcript_14224	12	29	16	89	55	39	0.23	0.55	0.33	1.66	0.77	0.62	0.00783045	1.54613	up
F01_transcript_14232	75	109	108	32	62	19	3.1	4.38	4.59	1.3	1.85	0.64	0.000446772	-1.53173	down
F01_transcript_14233	496	506	416	975	1295	1118	10.64	10.53	9.08	20.02	20.05	19.59	4.31e-13	1.11028	up
F01_transcript_14235	517	451	536	70	102	80	31.69	26.86	33.7	4.11	4.5	4	7.5e-46	-2.71838	down
F01_transcript_1424	65	94	71	315	416	304	1.39	1.94	1.56	6.43	6.4	5.3	3.78e-18	2.01451	up
F01_transcript_14242	1410	1387	1253	171	338	228	34.65	33.09	31.33	4.03	5.99	4.59	5.22e-43	-2.62008	down
F01_transcript_14246	443	350	414	69	76	51	13.54	10.39	12.89	2.03	1.69	1.28	8.95e-32	-2.75063	down
F01_transcript_14250	527	569	528	28	34	25	37.22	39.1	38.37	1.89	1.75	1.44	1.75e-79	-4.34917	down
F01_transcript_14254	97	149	129	48	84	52	2.96	4.41	4	1.4	1.85	1.29	0.000180943	-1.18223	down
F01_transcript_14258	3212	3590	2561	77	44	51	161.2	174.99	131.51	3.72	1.59	2.11	2.14e-89	-5.8318	down
F01_transcript_14262	58	57	37	10	28	22	1.88	1.8	1.23	0.31	0.66	0.58	0.00227473	-1.4901	down
F01_transcript_14274	211	147	207	58	48	31	8.87	6	8.89	2.36	1.48	1.08	3.99e-10	-2.14867	down
F01_transcript_14276	55	33	35	151	125	163	1.72	1.01	1.13	4.48	2.79	4.14	2.74e-06	1.707	up
F01_transcript_1428	26	53	10	96	143	140	0.56	1.12	0.23	1.98	2.22	2.46	0.000436211	1.90008	up
F01_transcript_14280	129	91	132	14	0	21	4.77	3.26	4.96	0.51	0	0.63	2.47e-05	-3.23042	down
F01_transcript_1430	423	325	390	64	77	55	9.08	6.76	8.51	1.31	1.2	0.96	6.21e-32	-2.6699	down
F01_transcript_14300	123	117	99	457	567	555	12.41	11.47	10.34	44.24	41.11	45.51	3.29e-26	2.07563	up
F01_transcript_14305	48	22	0	276	449	778	0.76	0.34	0	4.15	5.08	9.95	0.00785733	3.65347	up
F01_transcript_14308	64	85	65	31	50	34	2.48	3.2	2.58	1.15	1.4	1.08	0.00297229	-1.04413	down
F01_transcript_14310	136	176	174	7	18	7	4.16	5.26	5.44	0.23	0.4	0.17	1.1e-24	-4.04614	down
F01_transcript_14313	22	31	9	131	143	129	0.9	1.24	0.4	5.06	4.17	4.25	4.48e-09	2.53129	up
F01_transcript_14314	2045	2069	1752	538	700	578	96.38	94.7	84.45	24.32	23.8	22.22	6.75e-39	-1.83317	down
F01_transcript_14315	8951	23679	8867	44036	69925	62204	297.38	763.8	300.36	1401.11	1675.76	1686.94	2.97e-07	1.91051	up
F01_transcript_14316	6	2	2	50	42	53	0.2	0.07	0.07	1.63	1.03	1.47	5.4e-08	3.6198	up
F01_transcript_14322	33	27	30	65	84	60	0.92	0.73	0.85	1.74	1.69	1.37	0.00277702	1.06061	up
F01_transcript_14325	306	307	214	785	1280	966	6.93	6.74	4.91	16.98	20.87	17.82	2.22e-16	1.70896	up
F01_transcript_14328	314	314	296	1029	1669	1116	15.34	14.9	14.78	48.1	58.7	44.4	1.36e-31	1.88067	up
F01_transcript_14332	164	159	127	31	65	17	3.17	2.97	2.49	0.58	0.92	0.27	2.42e-07	-2.15651	down
F01_transcript_14340	97	117	104	345	518	290	1.5	1.76	1.64	5.1	5.77	3.66	9.86e-13	1.69129	up
F01_transcript_14343	80	39	121	291	414	271	1.18	0.57	1.81	4.11	4.41	3.27	1.25e-06	1.85376	up
F01_transcript_14347	22	39	33	325	432	533	0.83	1.38	1.25	11.36	11.35	15.84	7.22e-31	3.616	up
F01_transcript_14350	13	4	6	174	277	158	0.64	0.19	0.34	7.92	9.47	6.11	6.36e-25	4.49828	up
F01_transcript_14353	109	170	104	27	76	37	2.67	4.04	2.59	0.65	1.35	0.75	5.76e-05	-1.6263	down
F01_transcript_14354	21	18	8	152	104	209	1.31	1.08	0.5	8.77	4.51	10.27	1.23e-10	3.15119	up
F01_transcript_14356	22	45	10	160	183	180	1.2	2.33	0.57	8.22	7.07	7.87	5.1e-08	2.58488	up
F01_transcript_14360	60	59	80	26	45	25	5.05	4.83	6.94	2.1	2.72	1.71	0.00159515	-1.20164	down
F01_transcript_14365	7	35	17	72	112	62	0.4	1.87	1	3.82	4.42	2.81	0.00109825	1.85335	up
F01_transcript_14366	5341	4609	4602	10	3	8	169.7	142.18	149.03	0.32	0.08	0.23	7.39e-164	-9.47934	down
F01_transcript_14368	16	11	9	69	64	71	0.53	0.37	0.32	2.14	1.49	1.86	2.64e-07	2.34496	up
F01_transcript_14374	43	61	33	1412	2049	1795	4.23	5.84	3.36	133.3	145.1	143.75	4.03e-107	5.09153	up
F01_transcript_14377	98	98	109	719	1128	620	1.81	1.77	2.05	12.69	15.02	9.35	3.05e-38	2.84246	up
F01_transcript_14379	183	102	167	58	102	73	4.07	2.2	3.76	1.23	1.64	1.32	0.000731948	-1.10781	down
F01_transcript_14388	347	324	351	122	154	101	30.84	27.98	32.21	10.38	9.83	7.33	3.28e-15	-1.58007	down
F01_transcript_14391	240	146	196	733	984	818	9.88	5.83	8.25	28.85	29.15	27.42	3.4e-20	1.9716	up
F01_transcript_14392	585	505	598	206	235	214	65.16	54.77	69.12	22.01	18.81	19.38	3.61e-18	-1.49798	down
F01_transcript_14394	3	3	13	38	99	54	0.07	0.07	0.25	0.7	1.36	0.84	3.73e-06	3.04322	up
F01_transcript_14399	76	103	156	4	10	14	1.45	1.9	3.02	0.07	0.14	0.22	4.37e-13	-3.65854	down
F01_transcript_144	591	515	513	2802	4476	3028	7.81	6.61	6.89	35.41	42.67	32.67	2.38e-60	2.50569	up
F01_transcript_14400	108	136	118	545	586	639	4.36	5.29	4.83	20.91	16.94	20.89	2.11e-24	2.15434	up
F01_transcript_14401	990	996	652	1665	2744	1975	10.51	10.26	7.03	16.92	21.03	17.13	4.39e-07	1.10937	up
F01_transcript_14406	24	20	30	137	194	148	1.29	1.05	1.61	6.85	7.28	6.28	7.18e-17	2.52835	up
F01_transcript_14410	277	262	234	67	78	67	14.64	13.46	12.68	3.43	3	2.91	1.85e-19	-1.99882	down
F01_transcript_14415	116	127	185	54	63	56	3.88	4.14	6.31	1.72	1.52	1.55	2.88e-06	-1.43377	down
F01_transcript_14422	96	103	108	39	61	38	3.21	3.32	3.67	1.24	1.47	1.04	1.05e-05	-1.30137	down
F01_transcript_14431	6	2	1	174	253	170	0.14	0.04	0.02	3.43	3.77	2.87	1.08e-26	5.76413	up
F01_transcript_14434	193	180	162	514	706	427	9.13	8.3	7.84	23.28	24.06	16.46	1.74e-12	1.46439	up
F01_transcript_14439	67	85	79	33	53	23	1.42	1.75	1.7	0.67	0.81	0.4	0.00120244	-1.23574	down
F01_transcript_14445	71	154	78	27	71	46	2.7	5.65	3.02	1.01	1.94	1.42	0.00736657	-1.23961	down
F01_transcript_1445	375	317	413	169	234	128	8.14	6.66	9.11	3.52	3.67	2.27	4.67e-07	-1.20616	down
F01_transcript_14452	1205	1499	1211	3551	4902	4660	176.76	214.4	185.81	499.97	515.77	554.68	1.89e-22	1.59642	up
F01_transcript_14454	42	30	33	10	18	12	1.67	1.16	1.37	0.38	0.52	0.39	0.00237639	-1.5246	down
F01_transcript_14455	145	121	125	1065	1176	1464	4.17	3.38	3.66	29.23	24.33	34.27	2.68e-45	3.10664	up
F01_transcript_14458	16	12	19	245	372	335	1.96	1.44	2.35	27.31	30.97	31.61	2.13e-41	4.16106	up
F01_transcript_1446	14	1	9	56	39	59	0.32	0.03	0.21	1.17	0.61	1.05	0.000514296	2.48868	up
F01_transcript_14460	414	577	528	81	121	104	26.53	35.95	34.74	4.98	5.59	5.43	3.03e-29	-2.452	down
F01_transcript_14461	1788	1351	2180	108	294	206	21.34	15.65	26.4	1.24	2.54	2.01	1.71e-29	-3.29042	down
F01_transcript_14465	6	7	7	132	182	185	0.16	0.17	0.18	3.18	3.29	3.78	7.58e-26	4.43833	up
F01_transcript_14466	604	902	586	2260	3004	2724	213.75	313.41	227.45	770.54	755.04	773.93	3.4e-17	1.78306	up
F01_transcript_14467	67	98	60	26	47	38	3.05	4.31	2.82	1.17	1.56	1.42	0.00256166	-1.16671	down
F01_transcript_1447	490	595	456	2831	4182	3554	10.56	12.43	9.98	58.3	64.92	62.43	2.06e-58	2.62155	up
F01_transcript_14479	219	244	254	561	716	674	8.6	9.28	10.16	21.04	20.22	21.52	2.8e-15	1.30181	up
F01_transcript_14482	64	68	63	17	31	13	1.28	1.32	1.28	0.32	0.45	0.21	9.29e-06	-1.82254	down
F01_transcript_14484	17	20	37	771	1568	1371	1.38	1.65	3.1	60.19	91.88	90.84	8.39e-63	5.43992	up
F01_transcript_14485	0	0	0	651	918	903	0	0	0	13.67	14.52	16.17	1.33e-19	10.8366	up
F01_transcript_14487	306	223	129	980	792	886	11.06	7.83	4.78	33.84	20.62	26.1	2.35e-08	1.88657	up
F01_transcript_1449	108	128	130	34	36	16	2.33	2.69	2.86	0.71	0.56	0.28	1.82e-09	-2.20952	down
F01_transcript_14491	145	128	153	56	117	47	5.7	4.92	6.17	2.12	3.32	1.53	0.00098661	-1.12668	down
F01_transcript_14494	11	7	8	74	91	66	0.41	0.25	0.3	2.61	2.42	1.98	3.81e-11	2.96403	up
F01_transcript_14499	124	105	138	17	42	37	1.91	1.58	2.17	0.25	0.47	0.47	4.05e-09	-2.07957	down
F01_transcript_14504	1236	1170	1415	468	750	769	12.69	11.65	14.74	4.6	5.56	6.45	7.78e-08	-1.08866	down
F01_transcript_14509	735	579	644	46	68	40	46.6	35.71	41.95	2.8	3.12	2.11	8.96e-65	-3.80706	down
F01_transcript_14510	311	282	370	20	53	25	7.11	6.24	8.6	0.46	0.88	0.47	5.66e-29	-3.45062	down
F01_transcript_14512	89	68	84	14	30	36	2.01	1.48	1.92	0.3	0.49	0.66	3.22e-05	-1.72235	down
F01_transcript_14515	640	696	646	145	125	198	76.59	81.2	80.35	16.73	10.79	19.34	4.04e-17	-2.18513	down
F01_transcript_14517	2761	2904	3221	919	1512	843	28.7	29.29	33.97	9.15	11.36	7.17	3.89e-18	-1.60222	down
F01_transcript_14522	219	286	279	57	84	91	3.25	4.11	4.2	0.81	0.91	1.11	2.2e-13	-1.8913	down
F01_transcript_14525	294	231	355	21	17	21	8.17	6.23	10.05	0.57	0.35	0.49	9.42e-35	-3.99238	down
F01_transcript_14527	738	790	702	27	69	61	56.51	58.83	55.34	1.98	3.8	3.8	5.29e-53	-3.9734	down
F01_transcript_14528	4	0	0	145	278	145	0.22	0	0	7.57	10.9	6.46	6.35e-20	6.66712	up
F01_transcript_14536	58	79	39	1494	1573	1956	4.5	6.01	3.19	111.01	87.72	123.47	6.85e-62	4.68138	up
F01_transcript_14538	426	482	461	1182	1711	1531	9.8	10.75	10.78	26.01	28.36	28.73	2.01e-25	1.54205	up
F01_transcript_14546	64	83	83	95	190	233	1.33	1.67	1.75	1.88	2.83	3.92	0.00711252	1.00915	up
F01_transcript_14547	86	58	81	378	495	461	10.41	6.84	10.19	43.9	43.04	45.34	3.42e-27	2.41791	up
F01_transcript_14549	277	271	218	101	134	105	6.6	6.27	5.27	2.3	2.31	2.04	1.73e-09	-1.31369	down
F01_transcript_14556	510	524	420	19	36	21	7.04	7.02	5.88	0.25	0.36	0.24	4.8e-61	-4.39317	down
F01_transcript_1456	62	9	45	169	142	118	1.34	0.19	0.99	3.49	2.21	2.08	0.00331997	1.73074	up
F01_transcript_14566	339	270	380	713	765	746	3.38	2.61	3.84	6.8	5.5	6.08	2.47e-07	1.03757	up
F01_transcript_14569	737	749	726	1598	1764	2301	36.95	36.5	37.23	76.72	63.74	94.04	4.14e-09	1.22698	up
F01_transcript_1457	4456	5547	6814	18	25	7	95.89	115.86	149.13	0.38	0.39	0.14	2.7e-161	-8.48378	down
F01_transcript_14570	717	1268	796	1984	2536	2859	40.58	69.73	46.2	107.56	103.38	131.9	2.18e-06	1.26429	up
F01_transcript_14571	26	47	32	4	11	4	1.03	1.79	1.31	0.17	0.33	0.15	4.7e-05	-2.57255	down
F01_transcript_14575	184	191	204	33	97	50	5.96	5.99	6.72	1.04	2.28	1.34	1.76e-08	-1.86107	down
F01_transcript_14582	45	31	43	623	700	549	1.19	0.81	1.17	15.74	13.32	11.83	1.12e-58	3.82393	up
F01_transcript_14585	107	70	78	22	45	19	4.53	2.9	3.4	0.91	1.38	0.66	2.53e-05	-1.72375	down
F01_transcript_14586	360	355	395	57	115	67	7.15	6.86	7.98	1.1	1.66	1.1	2.05e-24	-2.37427	down
F01_transcript_14587	312	313	345	147	224	154	21.93	21.39	24.93	9.9	11.34	8.82	2.97e-08	-1.0373	down
F01_transcript_14588	406	523	345	1800	2387	1886	29.93	37.45	26.16	126.98	126.45	113.03	8.29e-28	2.10047	up
F01_transcript_14592	306	303	216	855	1705	1197	13.87	13.34	10.03	37.12	55.71	44.26	7.46e-18	2.00663	up
F01_transcript_14593	571	633	605	197	148	245	20.07	21.63	21.69	6.65	3.77	7.05	8.54e-10	-1.71216	down
F01_transcript_14594	51	65	39	14	24	10	0.95	1.17	0.74	0.26	0.32	0.15	0.000169227	-1.8281	down
F01_transcript_14595	34	15	14	173	300	222	1.25	0.54	0.53	6.11	8	6.68	3.63e-18	3.26682	up
F01_transcript_14596	12	0	12	106	158	18	0.29	0	0.3	2.41	2.72	0.36	0.000496862	3.17334	up
F01_transcript_14602	11	14	9	1605	4672	1818	0.66	0.83	0.56	88.34	193.33	85.13	3.42e-78	7.58674	up
F01_transcript_14608	901	1281	932	2259	2262	4309	119.46	165.48	128.82	287.34	215.17	463.74	2.25e-05	1.37885	up
F01_transcript_14612	84	103	110	45	54	31	2.1	2.49	2.78	1.07	0.98	0.63	6.43e-05	-1.32689	down
F01_transcript_14613	34	29	27	226	272	274	0.95	0.77	0.78	5.92	5.36	6.13	5.49e-28	2.94875	up
F01_transcript_14634	1352	1646	1121	4471	5239	5431	27.85	32.91	23.48	88.17	77.88	91.38	8e-19	1.73912	up
F01_transcript_14638	85	102	98	39	56	61	4.23	4.92	4.96	1.85	2.03	2.47	0.0013979	-1.00545	down
F01_transcript_14639	393	439	430	1542	1919	1723	14.59	15.85	16.29	54.86	51.38	52.22	2.37e-45	1.89645	up
F01_transcript_14646	138	147	239	35	65	41	27.35	28.44	50.12	6.66	9.22	6.58	1.75e-09	-2.03993	down
F01_transcript_14651	623	1000	645	131	232	168	50.06	78.14	53.41	10.15	13.43	11.03	1.97e-18	-2.24744	down
F01_transcript_14657	5	16	0	55	47	89	0.29	0.96	0	3.1	2	4.27	0.000529967	2.91528	up
F01_transcript_1466	279	309	265	141	152	113	6.03	6.48	5.82	2.93	2.37	2.01	4.13e-08	-1.20356	down
F01_transcript_14661	235	205	276	18	30	19	14.19	12.05	17.1	1.04	1.32	0.93	6.19e-33	-3.54774	down
F01_transcript_14662	139	109	59	300	256	269	4.94	3.77	2.13	10.19	6.53	7.78	0.000369427	1.29727	up
F01_transcript_14675	9	11	16	76	103	52	0.31	0.36	0.56	2.41	2.48	1.41	7.91e-08	2.48873	up
F01_transcript_14676	170	159	111	32	42	25	3.93	3.56	2.61	0.71	0.7	0.47	5.74e-12	-2.2839	down
F01_transcript_14680	1906	1302	1068	5850	6767	6372	76.73	50.89	43.91	225.5	196.38	209.24	1.01e-17	2.00796	up
F01_transcript_14682	104	186	110	281	382	333	5.78	9.98	6.27	14.9	15.23	15.01	4.77e-05	1.16316	up
F01_transcript_14683	28	55	37	186	184	175	1.03	1.97	1.39	6.55	4.88	5.26	9.5e-10	2.03994	up
F01_transcript_14684	335	267	349	66	140	89	20.46	15.85	21.87	3.86	6.16	4.43	4.65e-13	-1.85059	down
F01_transcript_14686	207	597	363	1263	2416	2552	8.48	23.63	15.12	49.34	71.02	84.9	3.55e-09	2.23508	up
F01_transcript_14690	34	20	50	2	0	2	0.94	0.52	1.37	0.06	0	0.06	4.25e-07	-4.50145	down
F01_transcript_14691	171	347	282	88	122	110	3.79	7.44	6.34	1.87	1.95	1.98	3.55e-06	-1.45728	down
F01_transcript_14696	553	702	512	2317	2726	2742	24	29.59	22.7	96.31	85.29	97.07	1.95e-27	1.99969	up
F01_transcript_147	27	31	16	112	193	96	0.37	0.41	0.22	1.43	1.85	1.05	9.19e-09	2.24131	up
F01_transcript_14705	274	224	225	3715	5238	5287	23.5	18.67	19.91	305.2	322.95	368.86	1.06e-119	4.14639	up
F01_transcript_14712	758	818	783	1967	2547	2955	31.45	32.94	33.18	78.14	76.14	99.98	4.93e-16	1.52297	up
F01_transcript_14713	122	47	61	321	454	241	5.03	1.89	2.56	12.62	13.4	8.07	3.5e-07	1.9646	up
F01_transcript_14714	399	386	605	0	0	0	10	9.37	15.4	0	0	0	3.07e-17	-10.3359	down
F01_transcript_14717	256	484	276	1296	1601	1862	13.14	24.09	14.5	63.59	59.11	77.78	5.24e-13	2.08011	up
F01_transcript_14721	679	683	853	19	43	9	69.66	68.2	90.63	1.87	3.17	0.75	2.09e-46	-5.0995	down
F01_transcript_14725	118	155	110	39	77	58	5.69	7.29	5.43	1.83	2.7	2.3	3.91e-05	-1.29354	down
F01_transcript_14728	31	67	47	455	608	424	0.94	2	1.45	13.23	13.31	10.5	1.07e-28	3.18938	up
F01_transcript_14730	396	429	365	136	206	103	25.92	27.3	24.55	8.55	9.72	5.52	7.26e-11	-1.57411	down
F01_transcript_14733	590	704	553	1103	1789	1295	13.29	15.37	12.66	23.75	29.05	23.8	4.64e-09	1.01871	up
F01_transcript_14735	223	176	254	98	174	81	7.3	5.58	8.45	3.09	4.11	2.16	0.000490545	-1.05182	down
F01_transcript_14737	130	104	176	339	489	636	4.44	3.45	6.12	11.03	11.99	17.64	4.19e-08	1.68828	up
F01_transcript_14740	4	2	6	51	43	51	0.21	0.14	0.32	2.44	1.55	2.1	6.72e-08	3.37993	up
F01_transcript_14745	2895	3224	2844	156	163	123	91.92	99.37	92.02	4.75	3.75	3.21	3.25e-144	-4.46709	down
F01_transcript_14747	70	82	73	160	296	161	2.56	2.89	2.71	5.54	7.73	4.78	4.62e-06	1.2761	up
F01_transcript_14748	11	8	15	49	60	57	0.32	0.23	0.44	1.27	1.17	1.27	5.32e-06	2.11745	up
F01_transcript_14751	1815	1807	2021	91	142	90	133.5	129.24	152.94	6.42	7.52	5.39	1.42e-142	-4.27234	down
F01_transcript_14754	2955	2927	2843	187	229	202	195.6	188.34	193.29	11.86	10.92	10.9	1.72e-198	-3.95505	down
F01_transcript_14769	1858	2130	2032	3884	5752	4836	56.73	63.14	63.22	113.59	126.71	120.56	2.28e-17	1.11345	up
F01_transcript_14772	416	512	819	0	0	0	10.67	12.76	21.39	0	0	0	2.45e-18	-10.6072	down
F01_transcript_14778	50	59	35	650	1101	686	2.28	2.61	1.66	28.22	35.92	25.34	7.45e-54	3.8959	up
F01_transcript_14783	193	166	128	61	62	49	3.93	3.28	2.65	1.2	0.91	0.82	5.87e-08	-1.62504	down
F01_transcript_14791	734	606	710	124	314	197	13.69	10.99	13.47	2.23	4.24	3.01	6.21e-13	-1.86496	down
F01_transcript_14794	66	139	68	22	57	9	1	2.01	1.03	0.32	0.62	0.12	0.00321141	-1.80277	down
F01_transcript_14797	168	226	183	3442	2889	4128	7.79	10.18	8.68	152.9	96.57	156.14	1.04e-58	4.0509	up
F01_transcript_14798	453	323	482	19	31	22	15.09	10.48	16.4	0.63	0.75	0.61	1.64e-48	-4.25139	down
F01_transcript_148	158	87	92	232	272	324	2.08	1.11	1.23	2.92	2.59	3.49	0.000327666	1.15771	up
F01_transcript_1480	42	55	38	594	845	912	0.93	1.16	0.85	12.32	13.2	16.11	5.05e-55	3.96015	up
F01_transcript_14801	129	135	222	893	979	1227	17.72	18.07	31.91	117.64	96.51	136.81	3.23e-20	2.53466	up
F01_transcript_14805	198	154	250	23	43	23	6.39	4.84	8.23	0.74	1	0.61	1.8e-18	-2.89783	down
F01_transcript_14810	83	96	116	8	8	6	4.37	4.89	6.21	0.4	0.33	0.26	9.35e-18	-3.82635	down
F01_transcript_1482	69	172	143	480	482	569	1.51	3.64	3.19	10.03	7.59	10.14	7.74e-08	1.8568	up
F01_transcript_14824	173	248	157	541	754	785	10.06	13.98	9.33	30.01	31.48	37.04	6.66e-12	1.69653	up
F01_transcript_14825	2	1	3	144	125	90	0.22	0.11	0.34	15.04	9.78	7.97	5.73e-17	5.57963	up
F01_transcript_14826	390	361	257	1248	1886	1613	8.76	7.87	5.87	26.81	30.53	29.55	4.24e-24	2.07683	up
F01_transcript_14828	24	40	17	303	653	287	3.21	5.22	2.37	38.95	62.8	31.22	4.71e-22	3.70787	up
F01_transcript_1483	734	801	811	4398	6331	5422	16.06	17.02	18.05	92.13	99.96	96.89	9.31e-99	2.6319	up
F01_transcript_14831	300	293	350	613	743	758	7.26	6.88	8.62	14.19	12.96	14.96	7.08e-09	1.02735	up
F01_transcript_14833	68	80	61	21	57	21	2.74	3.12	2.51	0.82	1.65	0.71	0.00521606	-1.25662	down
F01_transcript_14836	393	369	417	134	239	78	7.82	7.12	8.41	2.55	3.43	1.27	2.69e-06	-1.55467	down
F01_transcript_14837	205	130	149	34	37	36	6.95	4.27	5.16	1.13	0.91	1	4.89e-13	-2.29512	down
F01_transcript_1484	38	50	64	139	220	214	0.84	1.06	1.41	2.88	3.45	3.79	1.06e-08	1.75373	up
F01_transcript_14843	147	199	149	864	1466	869	5.99	7.85	6.19	33.66	42.97	28.82	2.1e-30	2.51558	up
F01_transcript_14851	485	543	498	1349	1803	1549	22.62	24.63	23.74	60.27	60.58	58.9	1.89e-29	1.47689	up
F01_transcript_14854	161	187	205	72	95	105	15.66	17.7	20.62	6.72	6.64	8.31	7.12e-06	-1.157	down
F01_transcript_14856	17	21	23	52	107	100	0.38	0.46	0.53	1.12	1.74	1.84	3.92e-06	1.90158	up
F01_transcript_14860	81	83	93	217	274	196	1.99	1.98	2.31	5.07	4.82	3.9	1.57e-08	1.26955	up
F01_transcript_14863	423	438	511	85	170	221	25	25.18	31.02	4.81	7.24	10.65	2.16e-07	-1.66504	down
F01_transcript_14865	211	149	176	42	79	53	4.7	3.24	3.99	0.9	1.28	0.97	3.98e-10	-1.77564	down
F01_transcript_14868	2547	2637	2519	22	48	22	174.35	175.48	177.22	1.44	2.39	1.28	6.25e-184	-6.52509	down
F01_transcript_14870	142	179	200	725	949	671	6.24	7.62	8.97	30.41	29.98	23.98	4.81e-25	2.01802	up
F01_transcript_14871	0	0	0	105	193	212	0	0	0	2.42	3.35	4.17	2.07e-11	8.79565	up
F01_transcript_14876	21	10	10	118	122	80	2.65	1.31	1.28	13.96	10.78	8.05	4.06e-10	2.78927	up
F01_transcript_14880	28	50	37	0	0	0	0.69	1.17	0.91	0	0	0	6.11e-07	-7.16368	down
F01_transcript_14886	116	106	189	67	64	42	3.55	3.15	5.89	1.99	1.43	1.06	0.00025528	-1.36357	down
F01_transcript_14887	180	256	219	440	475	806	8.38	11.56	10.42	19.58	15.89	30.51	7.66e-05	1.26488	up
F01_transcript_14888	514	507	477	126	210	197	14.98	14.34	14.16	3.54	4.42	4.69	1.65e-16	-1.63839	down
F01_transcript_14896	18	27	14	72	188	97	0.75	1.07	0.58	2.77	5.42	3.16	8.51e-08	2.36939	up
F01_transcript_14899	261	199	244	103	161	87	7.96	5.9	7.58	3.03	3.54	2.17	7.15e-06	-1.15925	down
F01_transcript_14900	106	107	134	43	49	33	2.99	2.93	3.85	1.16	1	0.76	1.7e-07	-1.60276	down
F01_transcript_14905	3912	4449	5840	519	1467	652	353.09	390.72	544.3	44.96	95.25	47.9	5.12e-18	-2.61413	down
F01_transcript_14908	72	69	112	37	63	27	3.19	2.97	5.05	1.56	1.99	1	0.00512393	-1.14888	down
F01_transcript_14909	1279	1437	1249	175	190	178	147.9	161.82	150.01	19.42	15.79	16.73	1.17e-73	-2.99646	down
F01_transcript_14911	1374	1797	1674	281	210	357	64.51	81.97	80.36	12.66	7.13	13.67	1.17e-20	-2.60304	down
F01_transcript_14913	54	62	61	131	142	123	1.73	1.94	2.02	4.02	3.28	3.24	0.000162169	1.02278	up
F01_transcript_14921	110	99	95	0	2	0	5.08	4.44	4.47	0	0.07	0	1.23e-14	-6.88106	down
F01_transcript_14923	6274	5611	5268	21	15	10	531.98	462.81	460.74	1.73	0.93	0.69	2.84e-222	-8.62949	down
F01_transcript_14924	8	17	7	863	1038	981	1.94	4.03	1.81	201.32	179.64	191.99	3.49e-88	6.30716	up
F01_transcript_14929	335	292	325	60	61	47	16.13	13.67	15.98	2.79	2.14	1.87	1.04e-29	-2.62729	down
F01_transcript_14933	17	13	17	532	458	695	0.66	0.49	0.67	18.76	12.18	20.88	2.19e-46	5.00687	up
F01_transcript_14936	45	94	30	819	1485	1039	1.73	3.51	1.17	29.99	40.92	32.39	3.43e-29	4.09521	up
F01_transcript_14941	69	58	59	134	180	112	2.75	2.25	2.39	5.06	5.11	3.62	0.000205719	1.03931	up
F01_transcript_14949	269	223	249	24	43	24	7.23	5.81	6.8	0.64	0.84	0.53	9.78e-31	-3.1669	down
F01_transcript_14953	30	39	97	5	25	3	0.65	0.81	2.08	0.11	0.38	0.07	0.0014825	-2.464	down
F01_transcript_14956	98	119	98	3	6	14	11.52	13.62	11.97	0.34	0.51	1.34	1.05e-14	-3.84124	down
F01_transcript_14959	860	949	856	167	257	168	53.24	57.11	54.38	9.91	11.46	8.48	1.84e-43	-2.32184	down
F01_transcript_1496	205	216	176	102	137	72	4.44	4.54	3.88	2.12	2.14	1.27	7.13e-05	-1.08889	down
F01_transcript_14963	273	278	246	108	172	144	8.41	8.32	7.74	3.21	3.83	3.64	2.44e-07	-1.06011	down
F01_transcript_14964	168	145	98	456	611	484	11.58	9.71	6.99	30.07	30.28	27.15	2.04e-13	1.76136	up
F01_transcript_14969	127	114	80	323	256	288	8.35	7.27	5.37	20.27	12.08	15.36	1.72e-05	1.31314	up
F01_transcript_14972	310	366	372	11	1	1	8.07	9.24	9.85	0.28	0.02	0.03	8.34e-10	-5.89479	down
F01_transcript_14973	1872	1608	1863	22	30	25	46.96	39.16	47.56	0.53	0.55	0.53	1.81e-171	-6.2379	down
F01_transcript_14977	384	421	343	804	1123	923	13.88	14.77	12.63	27.8	29.22	27.19	6.56e-14	1.16163	up
F01_transcript_14978	55	67	69	216	254	304	1.92	2.27	2.48	7.23	6.39	8.66	2.03e-12	1.87803	up
F01_transcript_14979	156	262	102	491	907	641	8.29	13.51	5.55	24.88	34.58	27.64	2.37e-07	1.78592	up
F01_transcript_14980	14	48	49	6	6	4	0.51	1.72	1.81	0.21	0.18	0.12	8.28e-05	-2.82191	down
F01_transcript_14983	150	128	175	15	25	28	7.86	6.54	9.44	0.75	0.94	1.2	1.42e-17	-2.85774	down
F01_transcript_14985	40	32	48	218	285	256	0.89	0.68	1.07	4.55	4.49	4.55	1.53e-22	2.50736	up
F01_transcript_14996	312	263	322	569	788	669	5.57	4.55	5.83	9.72	10.13	9.75	2.21e-10	1.02765	up
F01_transcript_15	1894	2059	1844	329	598	412	18.9	19.93	18.66	3.14	4.31	3.36	1.84e-41	-2.27477	down
F01_transcript_1500	3	12	6	80	132	52	0.07	0.25	0.13	1.67	2.07	0.92	3.31e-09	3.39379	up
F01_transcript_15000	54	45	68	14	15	14	2.4	1.95	3.07	0.59	0.5	0.5	2.56e-06	-2.06384	down
F01_transcript_15002	872	847	675	43	179	73	18.27	17.21	14.37	0.86	2.72	1.25	4.86e-18	-3.2077	down
F01_transcript_15008	72	82	52	177	318	153	3.56	3.94	2.63	8.39	11.34	6.18	6.22e-06	1.46708	up
F01_transcript_15011	676	717	534	1593	2260	1945	19.82	20.42	15.95	44.73	47.81	46.55	3.71e-17	1.43767	up
F01_transcript_15013	249	234	331	97	123	140	5.59	5.12	7.57	2.11	2.01	2.58	4.19e-07	-1.30614	down
F01_transcript_15020	182	113	197	520	819	620	3.3	1.99	3.64	9.03	10.73	9.19	6.89e-14	1.83053	up
F01_transcript_15025	505	512	532	1024	1372	1304	34.8	34.3	37.69	67.66	68.07	73.25	1.11e-14	1.11247	up
F01_transcript_15028	17	21	17	308	431	476	4.25	5.13	4.55	74	76.85	95.97	1.65e-44	4.29366	up
F01_transcript_15029	188	182	172	75	86	51	13.96	13.11	13.14	5.34	4.59	3.09	2.58e-08	-1.48952	down
F01_transcript_15035	3757	3906	3692	163	161	118	141.79	143.14	142.19	5.9	4.39	3.64	5.05e-154	-4.8037	down
F01_transcript_15039	245	282	216	813	1244	1013	25.18	28.24	23.08	80.15	91.95	84.74	8.31e-27	1.8889	up
F01_transcript_15041	3540	3315	3612	6	21	10	311.37	283.66	327.92	0.51	1.33	0.72	3.27e-189	-8.25089	down
F01_transcript_15044	242	191	169	101	130	93	5.84	4.46	4.15	2.35	2.27	1.83	4.61e-05	-1.0354	down
F01_transcript_15048	49	40	23	84	153	84	3.26	2.58	1.57	5.35	7.32	4.55	0.00093017	1.33169	up
F01_transcript_15054	226	168	262	62	21	27	8.26	5.97	9.76	2.17	0.57	0.83	4.35e-08	-2.60124	down
F01_transcript_15057	901	988	748	196	237	263	35.87	38.18	30.38	7.5	6.81	8.57	1.6e-23	-2.05078	down
F01_transcript_15058	9	8	9	42	33	127	0.43	0.37	0.44	1.93	1.15	4.9	4.39e-05	2.76694	up
F01_transcript_15060	343	251	329	108	188	122	8.77	6.24	8.57	2.65	3.48	2.57	3.77e-08	-1.29979	down
F01_transcript_15068	764	759	785	4213	5487	4625	30.44	29.35	31.91	160.61	157.48	150.23	1.1e-119	2.48863	up
F01_transcript_15071	147	166	102	1501	2159	1523	8.21	9.03	5.84	80.11	86.61	69.12	1.52e-60	3.4767	up
F01_transcript_15073	563	758	774	114	164	215	36.93	48.33	52.14	7.17	7.75	11.49	2.07e-16	-2.21339	down
F01_transcript_15080	49	39	53	0	0	0	1.14	0.86	1.24	0	0.02	0	1.28e-07	-7.44201	down
F01_transcript_15081	5	2	10	93	147	71	0.09	0.04	0.17	1.43	1.71	0.94	5.65e-13	3.93953	up
F01_transcript_15082	335	341	400	161	224	119	5.86	5.79	7.1	2.7	2.83	1.7	1.76e-07	-1.2439	down
F01_transcript_15084	78	58	52	23	26	26	3.96	2.87	2.72	1.14	0.94	1.08	0.000248443	-1.44642	down
F01_transcript_15098	181	168	175	1482	1802	2390	30.35	27.46	30.82	238.65	216.51	324.77	4.62e-47	3.29425	up
F01_transcript_151	417	407	393	84	118	70	5.56	5.26	5.32	1.08	1.14	0.77	7.39e-29	-2.30683	down
F01_transcript_15106	196	202	287	20	72	49	7.42	7.41	11.08	0.76	1.98	1.51	1.22e-10	-2.44227	down
F01_transcript_15110	304	378	381	101	164	130	6.82	8.23	8.68	2.17	2.65	2.39	5e-14	-1.57744	down
F01_transcript_15113	52	64	76	23	44	36	1.6	1.93	2.39	0.69	0.98	0.91	0.00657631	-1.04651	down
F01_transcript_15114	6	3	1	30	39	26	0.23	0.11	0.07	1.12	1.09	0.83	4.03e-05	2.98023	up
F01_transcript_15117	582	490	569	0	4	0	57.06	46.71	57.65	0	0.35	0	2.79e-37	-8.50265	down
F01_transcript_15119	17	11	16	171	172	150	0.71	0.45	0.69	6.88	5.21	5.17	4.63e-21	3.32682	up
F01_transcript_15121	70	33	20	109	140	136	2.14	0.99	0.63	3.18	3.08	3.4	0.0016817	1.48236	up
F01_transcript_15122	61	80	60	438	654	424	30.07	38.91	33.41	208.56	227.54	166.68	4.87e-34	2.74743	up
F01_transcript_15124	1216	1345	1175	4167	4963	6002	68.08	73.15	67.44	223.47	200.16	273.88	6.14e-23	1.88203	up
F01_transcript_15125	15	10	11	217	188	277	0.46	0.3	0.35	6.38	4.17	6.95	7.67e-25	4.08277	up
F01_transcript_15132	352	429	421	13	42	25	10.05	11.86	12.23	0.35	0.88	0.58	1.62e-40	-4.05681	down
F01_transcript_15136	213	232	254	2258	2934	3153	9.97	10.54	12.13	100.88	98.65	119.97	5.57e-82	3.43195	up
F01_transcript_15141	64	67	63	30	42	19	2	2.06	2.02	0.9	0.95	0.49	0.00162141	-1.2355	down
F01_transcript_15143	245	290	297	755	807	830	7.92	9.07	9.77	23.32	18.77	21.82	4.82e-14	1.39175	up
F01_transcript_15145	73	59	58	207	191	187	4.18	3.28	3.41	11.36	7.88	8.73	6.67e-08	1.49186	up
F01_transcript_15147	449	203	486	1	0	5	26.97	11.89	29.97	0.07	0	0.29	7.8e-29	-7.41232	down
F01_transcript_15148	154	110	92	277	323	320	5.63	3.92	3.43	9.67	8.51	9.53	3.42e-06	1.22887	up
F01_transcript_15152	63	48	63	10	5	7	1.27	0.93	1.28	0.19	0.08	0.12	4.16e-09	-3.03654	down
F01_transcript_15153	331	234	209	718	839	630	4.16	2.86	2.67	8.62	7.6	6.46	5.96e-09	1.35381	up
F01_transcript_15154	97	90	90	780	1186	1000	1.02	0.91	0.95	7.76	8.89	8.49	2.85e-76	3.26134	up
F01_transcript_15159	94	129	126	415	514	552	5.02	6.71	6.92	21.24	19.79	24.04	8.33e-18	1.94251	up
F01_transcript_1516	22	10	17	1251	1802	1421	0.48	0.21	0.38	26.12	28.36	25.31	1.25e-127	6.32899	up
F01_transcript_15164	682	661	615	192	272	216	32.81	30.92	30.27	8.88	9.44	8.47	1.79e-27	-1.67149	down
F01_transcript_15168	24	5	4	84	130	120	2.7	0.57	0.46	8.91	10.38	10.86	2.99e-07	3.1029	up
F01_transcript_15178	194	237	182	41	96	40	11.78	13.98	11.29	2.42	4.21	2.01	3.51e-09	-1.9634	down
F01_transcript_15179	239	220	221	1381	1682	1392	8.04	7.21	7.6	44.5	40.83	38.22	1.47e-73	2.56819	up
F01_transcript_15180	68	66	87	944	1008	1013	5.64	5.32	7.44	75.07	60.17	68.42	4.26e-68	3.60635	up
F01_transcript_15188	59	80	74	138	183	161	1.8	2.37	2.29	4.01	4.01	3.99	5.97e-05	1.02992	up
F01_transcript_15192	35	54	27	145	161	150	1.17	1.77	0.93	4.65	3.88	4.08	8.13e-08	1.82524	up
F01_transcript_15196	136	77	171	10	5	6	2.75	1.52	3.53	0.2	0.08	0.1	3.42e-16	-4.21801	down
F01_transcript_15201	45	35	91	126	192	146	1.08	0.81	2.22	2.89	3.32	2.86	0.00145168	1.275	up
F01_transcript_15203	50	27	54	462	472	449	9.38	4.85	10.49	81.8	62.3	67.1	6.38e-30	3.25447	up
F01_transcript_15205	176	170	183	1	4	7	20.62	19.45	22.36	0.11	0.34	0.74	1.27e-29	-5.50609	down
F01_transcript_15210	103	35	55	8	37	16	2.73	0.92	1.48	0.23	0.7	0.36	0.00323905	-1.82589	down
F01_transcript_15212	98	76	70	224	328	248	3.8	2.88	2.79	8.34	9.17	7.85	2.95e-11	1.55494	up
F01_transcript_15216	42	93	44	314	292	401	1.45	3.12	1.58	10.37	7.28	11.29	4.67e-10	2.34946	up
F01_transcript_15217	187	180	232	22	28	41	3.3	3.09	4.16	0.38	0.36	0.6	1.15e-18	-2.83057	down
F01_transcript_15221	32	21	29	241	260	174	0.47	0.3	0.42	3.29	2.68	2.03	9.63e-20	2.88399	up
F01_transcript_15237	42	106	21	177	607	328	1.83	4.44	0.93	7.27	18.79	11.48	9.39e-06	2.4519	up
F01_transcript_15238	29	39	38	512	776	595	3.34	4.35	4.48	55.1	62.52	54.29	7.38e-70	3.98211	up
F01_transcript_15244	1079	1488	951	2656	3431	3164	99.1	133.01	90.32	233.98	226.72	236.56	1.95e-09	1.24881	up
F01_transcript_15247	33	20	39	129	166	189	1.64	0.99	1.99	6.04	5.85	7.53	1.27e-10	2.24042	up
F01_transcript_15250	241	296	232	554	715	639	46.98	56.45	47.85	103.81	99.8	100.99	6.65e-11	1.16611	up
F01_transcript_15254	381	280	257	103	148	104	4.51	3.21	3.09	1.17	1.27	1.01	6.33e-10	-1.51621	down
F01_transcript_15255	516	520	506	31	41	37	13.08	12.82	13.08	0.77	0.76	0.77	1.44e-75	-3.95271	down
F01_transcript_15258	21	15	24	157	171	140	0.57	0.4	0.66	3.92	3.21	2.98	2.03e-17	2.80731	up
F01_transcript_15261	281	401	456	1304	1414	1371	17.4	24.13	29.03	77.37	63.08	69.23	9.16e-15	1.71004	up
F01_transcript_15268	73	83	166	3	8	5	4.92	5.45	11.42	0.23	0.41	0.33	7.67e-15	-4.38503	down
F01_transcript_15270	1511	1760	1510	3563	3932	4806	44.41	50.23	45.2	100.27	83.38	115.32	4.2e-10	1.23308	up
F01_transcript_15274	47	27	49	20	14	5	1.02	0.59	1.08	0.43	0.23	0.09	0.0063118	-1.72539	down
F01_transcript_15276	31	43	57	11	20	9	1.08	1.45	2.02	0.38	0.52	0.26	0.000404462	-1.842	down
F01_transcript_15278	4	8	7	87	97	54	0.17	0.32	0.29	3.38	2.81	1.78	4.72e-11	3.43526	up
F01_transcript_15280	47	62	33	201	368	262	1.12	1.43	0.81	4.54	6.25	5.04	7.65e-15	2.36585	up
F01_transcript_15285	287	271	281	122	164	169	7.83	7.16	7.81	3.18	3.22	3.76	5.96e-07	-1.02088	down
F01_transcript_15293	25	43	68	4	6	5	0.67	1.1	1.84	0.11	0.13	0.13	5.49e-07	-3.2256	down
F01_transcript_15294	74	73	41	135	245	140	3.31	3.14	1.9	5.73	7.81	5.06	0.000172072	1.2854	up
F01_transcript_15297	64	84	71	283	404	314	3	3.83	3.45	12.75	13.67	12.03	2.74e-21	2.03542	up
F01_transcript_15303	29	40	31	362	443	271	2.88	3.87	3.19	34.5	31.66	21.91	9.49e-31	3.2622	up
F01_transcript_15304	224	202	416	50	118	89	8.73	7.64	16.55	1.87	3.32	2.83	5.14e-07	-1.86489	down
F01_transcript_15305	125	170	204	69	72	81	5.6	7.39	9.34	2.96	2.32	2.96	2.28e-05	-1.28789	down
F01_transcript_15306	102	73	40	1991	2378	2012	4.45	3.09	1.79	82.72	74.34	71.19	2.56e-60	4.72224	up
F01_transcript_15308	48	29	33	6	14	6	2.89	1.69	2.03	0.39	0.62	0.31	0.000129318	-2.2028	down
F01_transcript_15310	57	57	36	81	213	123	1.34	1.32	0.86	1.83	3.61	2.37	0.00106886	1.27156	up
F01_transcript_15312	84	87	113	41	57	52	5.59	5.62	7.7	2.67	2.73	2.83	0.00063559	-1.05805	down
F01_transcript_15316	656	492	789	40	49	49	26.27	19.15	32.26	1.57	1.41	1.62	1.44e-51	-3.92869	down
F01_transcript_15327	3	5	2	20	37	24	0.11	0.21	0.09	0.72	0.99	0.71	0.000157125	2.74222	up
F01_transcript_15343	392	342	287	1230	1586	1200	31.1	26.39	23.48	93.39	90.41	77.42	1.12e-25	1.82628	up
F01_transcript_15345	79	91	79	38	48	20	2.76	3.12	2.81	1.27	1.22	0.57	0.000431417	-1.37026	down
F01_transcript_15347	19	28	7	330	357	332	0.74	1.03	0.28	11.88	9.67	10.17	1.49e-26	4.06064	up
F01_transcript_15353	145	129	95	76	65	55	5.39	4.63	3.6	2.69	1.76	1.66	0.00245786	-1.0278	down
F01_transcript_15359	70	96	64	9	25	11	2.74	3.69	2.56	0.34	0.71	0.35	4.22e-08	-2.49856	down
F01_transcript_15366	49	90	53	1	0	2	1.28	2.28	1.42	0.05	0	0.05	2.17e-11	-5.75127	down
F01_transcript_15367	31	43	36	181	235	193	2	2.69	2.38	11.18	10.91	10.14	1.99e-18	2.31308	up
F01_transcript_15376	41	56	66	9	27	13	1.71	2.26	2.83	0.36	0.81	0.46	0.000131874	-1.88637	down
F01_transcript_15378	92	98	107	1195	1634	1537	10.72	11.15	13.02	133.25	136.5	145.22	5.75e-103	3.72616	up
F01_transcript_1538	46	23	20	175	138	194	1.01	0.49	0.45	3.67	2.17	3.46	1.7e-08	2.37095	up
F01_transcript_15380	143	185	130	299	286	491	63.2	80.66	64.32	127.17	89.19	173.1	0.0008746	1.10857	up
F01_transcript_15385	5	3	4	92	154	147	0.59	0.35	0.49	10.47	13.13	14.18	2.87e-20	4.78098	up
F01_transcript_15389	74	81	113	37	48	37	0.85	0.91	1.32	0.41	0.4	0.35	0.000177898	-1.26903	down
F01_transcript_15390	21	6	6	46	45	42	0.48	0.13	0.14	0.98	0.72	0.76	0.00364695	1.83306	up
F01_transcript_15392	1287	1360	960	29	9	11	68.03	69.86	51.96	1.51	0.36	0.51	3.55e-55	-6.21577	down
F01_transcript_15395	96	99	107	547	848	538	2.88	2.87	3.24	15.57	18.19	13.07	1.91e-37	2.51204	up
F01_transcript_15399	607	554	527	278	447	190	14.35	12.7	12.68	6.29	7.63	3.66	0.00010681	-1.0481	down
F01_transcript_15401	27	35	18	426	673	429	0.69	0.84	0.48	10.14	12.06	8.7	9.58e-47	4.06932	up
F01_transcript_15403	357	486	459	0	0	1	19.77	26.17	26.05	0	0.04	0.05	3.66e-22	-9.4223	down
F01_transcript_15408	168	205	102	306	502	386	3.32	3.94	2.05	5.8	7.17	6.24	8.92e-05	1.16259	up
F01_transcript_15409	236	201	181	117	128	86	5.74	4.74	4.48	2.72	2.25	1.71	7.47e-05	-1.03437	down
F01_transcript_15411	842	1225	782	3953	5587	5565	73.74	104.37	70.69	331.87	351.92	396.62	3.13e-24	2.25303	up
F01_transcript_15414	49	34	51	104	126	92	1.34	0.9	1.42	2.73	2.49	2.06	0.000483845	1.11565	up
F01_transcript_15415	384	379	362	37	55	53	5.86	5.61	5.61	0.55	0.61	0.66	4.6e-45	-3.09084	down
F01_transcript_15417	0	0	0	930	1304	1156	0	0	0	23.75	25.1	25.16	1.23e-21	11.2454	up
F01_transcript_15418	130	99	104	48	78	33	5.19	3.84	4.24	1.83	2.24	1.07	0.000558227	-1.22268	down
F01_transcript_1542	168	121	136	49	97	55	3.68	2.58	3.04	1.04	1.54	0.98	5.02e-05	-1.24259	down
F01_transcript_15423	175	136	119	1394	1536	2131	4.49	3.39	3.11	34.21	28.39	44.59	1.1e-39	3.41536	up
F01_transcript_15427	743	749	710	309	476	327	43.53	42.66	42.66	17.38	20.12	15.65	1.55e-13	-1.13979	down
F01_transcript_15433	82	60	55	134	206	134	3.34	2.38	2.27	5.19	6.01	4.42	0.000138116	1.10253	up
F01_transcript_15441	231	353	223	70	67	49	7.11	10.54	6.99	2.06	1.49	1.25	6.36e-13	-2.2331	down
F01_transcript_15446	22	12	34	62	76	48	0.5	0.27	0.77	1.32	1.22	0.87	0.00886717	1.28795	up
F01_transcript_15448	36	46	39	14	23	15	1.31	1.59	1.43	0.5	0.6	0.45	0.00276972	-1.35605	down
F01_transcript_15453	289	355	253	691	897	957	33	39.47	30	75.7	73.6	88.84	1.99e-10	1.36107	up
F01_transcript_15462	146	41	122	16	25	62	2.79	0.76	2.37	0.3	0.36	0.97	0.00964535	-1.66004	down
F01_transcript_15466	43	32	34	209	264	355	1.69	1.25	1.4	7.87	7.47	11.35	3.63e-18	2.77272	up
F01_transcript_1547	40	26	31	230	398	152	0.89	0.57	0.69	4.83	6.3	2.72	5.1e-14	2.80168	up
F01_transcript_15475	41	48	51	12	27	10	1.08	1.23	1.37	0.3	0.52	0.22	0.000640813	-1.66624	down
F01_transcript_15482	50	74	40	0	0	6	1.53	2.2	1.27	0	0	0.16	5.65e-08	-4.61269	down
F01_transcript_15483	0	0	0	42	203	71	0	0	0	8.11	29.18	11.54	6.01e-09	8.03115	up
F01_transcript_15485	240	202	190	456	746	468	4.87	3.99	3.92	8.88	10.95	7.77	1.6e-09	1.2353	up
F01_transcript_1549	1040	884	820	3085	3749	2948	22.96	18.95	18.42	65.23	59.76	53.17	3.78e-28	1.69016	up
F01_transcript_15490	465	388	526	145	212	326	22.37	18.14	25.92	6.69	7.36	12.81	0.000417523	-1.13898	down
F01_transcript_15492	209	107	172	61	78	80	3.63	1.8	3.04	1.02	0.98	1.15	0.000132837	-1.28373	down
F01_transcript_15501	7	45	12	65	98	110	0.12	0.71	0.2	1.02	1.16	1.47	0.00387782	1.88797	up
F01_transcript_15505	382	618	351	4040	4871	5252	43.91	69.12	41.86	444.78	401.65	489.89	2.02e-38	3.23957	up
F01_transcript_15517	44	40	27	1486	1175	1929	2.36	2.08	1.48	76.28	45.36	84.27	9.23e-60	5.22339	up
F01_transcript_15519	227	242	252	82	158	74	3.42	3.53	3.86	1.18	1.72	0.91	5.98e-07	-1.36685	down
F01_transcript_15526	283	193	242	671	439	1218	5.08	3.36	4.41	11.5	5.67	17.81	0.000102895	1.58741	up
F01_transcript_15531	1439	1533	994	0	0	0	348.7	363.41	257.69	0	0	0.16	9.07e-24	-11.6826	down
F01_transcript_15532	200	202	248	4	3	0	5.93	5.81	7.49	0.12	0.07	0	1.62e-29	-6.50324	down
F01_transcript_15534	57	52	42	805	1227	1129	16.64	14.9	13.17	222.52	251.23	261.18	2.47e-83	4.22249	up
F01_transcript_1554	196	201	198	760	962	945	4.31	4.28	4.43	15.99	15.25	16.96	1.44e-35	2.02171	up
F01_transcript_15542	0	0	0	640	817	847	0	0	0	12.21	11.75	13.78	3.33e-19	10.7521	up
F01_transcript_15543	131	133	186	39	41	44	11.41	11.32	16.73	3.33	2.63	3.12	1.02e-10	-1.97691	down
F01_transcript_15555	109	88	67	482	845	617	1.9	1.49	1.19	8.03	10.6	8.77	5.87e-29	2.70483	up
F01_transcript_1556	12209	15048	11207	4077	9162	5756	270.17	323.19	252.22	86.39	146.33	104.03	3.22e-07	-1.19592	down
F01_transcript_15560	1212	1355	1278	62	84	61	52.18	56.65	56.22	2.56	2.64	2.15	2.96e-136	-4.35243	down
F01_transcript_15561	103	104	101	35	52	48	3.19	3.12	3.19	1.04	1.17	1.22	4.15e-06	-1.32927	down
F01_transcript_15563	66	55	51	129	163	102	2.59	2.1	2.05	4.84	4.58	3.25	0.000476174	1.04211	up
F01_transcript_15564	12	9	19	39	39	37	0.21	0.15	0.31	0.61	0.45	0.48	0.00924084	1.37105	up
F01_transcript_15565	400	457	306	43	65	51	7.18	7.95	5.58	0.75	0.84	0.75	8.78e-32	-3.00789	down
F01_transcript_15576	144	160	108	27	43	24	14.92	16.08	11.59	2.75	3.24	2.08	8.04e-12	-2.27288	down
F01_transcript_15586	523	562	417	1026	1276	1639	28.55	29.81	23.34	53.69	50.22	72.97	1.91e-07	1.25403	up
F01_transcript_15589	1378	2450	1060	4970	7087	7659	79.7	137.69	62.87	275.45	295.31	361.15	4.75e-09	1.85366	up
F01_transcript_15592	150	135	142	324	211	410	7.52	6.56	7.27	15.55	7.61	16.72	0.00308846	1.04243	up
F01_transcript_15597	912	2154	956	2917	5407	4218	68.45	157.13	73.84	209.72	291.95	257.72	2.6e-05	1.46082	up
F01_transcript_15598	204	150	150	65	122	89	6.57	4.68	4.91	2	2.83	2.35	0.000261939	-1.02638	down
F01_transcript_15599	367	425	301	67	162	155	9.64	10.83	8.05	1.71	3.08	3.34	1.44e-07	-1.66552	down
F01_transcript_15603	4201	2427	4639	136	140	133	214.18	120.23	242.09	6.66	5.15	5.56	9.57e-76	-4.88508	down
F01_transcript_15604	342	341	469	78	164	90	4.74	4.59	6.61	1.04	1.65	1.03	3.47e-13	-1.95948	down
F01_transcript_15613	880	1125	968	145	312	249	51.54	64.03	58.1	8.17	13.18	11.88	1.07e-21	-2.23434	down
F01_transcript_15628	127	169	103	760	1172	778	3.1	4.01	2.56	17.78	20.66	15.52	2.09e-29	2.59394	up
F01_transcript_1563	23	34	46	109	173	89	0.52	0.73	1.03	2.31	2.75	1.61	1.3e-05	1.66796	up
F01_transcript_15634	669	778	796	3	1	1	20.07	22.67	24.34	0.09	0.02	0.02	4.01e-46	-8.67452	down
F01_transcript_15637	576	512	656	151	184	223	37.4	32.35	43.77	9.45	8.6	11.8	1.73e-15	-1.77011	down
F01_transcript_15638	119	159	101	1389	1586	1588	8.01	10.4	6.98	89.59	76.87	87.08	7.89e-58	3.4444	up
F01_transcript_15639	1758	1698	1637	3798	6409	5219	121.81	114.42	116.58	252.26	319.79	294.66	1.6e-21	1.43776	up
F01_transcript_1564	7430	5485	7141	127	112	88	163.58	117.2	159.88	2.7	1.78	1.59	5.84e-160	-6.03998	down
F01_transcript_15642	94	197	165	579	887	596	14.06	28.77	25.82	83.15	95.07	72.27	1.92e-12	2.00703	up
F01_transcript_15643	114	127	87	331	577	246	5.79	6.29	4.52	16.14	21.15	10.2	1.67e-07	1.62684	up
F01_transcript_15648	86	143	94	40	73	44	5.14	8.32	5.81	2.33	3.15	2.16	0.000828418	-1.19727	down
F01_transcript_15649	635	718	687	203	330	311	19.3	21.18	21.29	5.94	7.25	7.73	5.95e-14	-1.42104	down
F01_transcript_15657	29	27	21	100	120	81	0.65	0.59	0.49	2.12	1.92	1.47	2.1e-07	1.80767	up
F01_transcript_15658	260	277	251	0	0	0	11.57	11.99	11.42	0	0	0	1.69e-14	-9.63966	down
F01_transcript_15661	34	23	31	0	0	0	2.07	1.41	1.98	0	0	0	3.1e-06	-6.83169	down
F01_transcript_15663	32	49	25	1111	1336	1422	0.45	0.66	0.35	14.65	13.28	16	1.06e-81	5.02846	up
F01_transcript_15664	1122	1060	1179	240	400	237	11.09	10.16	11.82	2.27	2.86	1.92	2.95e-32	-2.09636	down
F01_transcript_15666	23	13	23	110	113	84	0.86	0.47	0.87	3.82	2.97	2.49	1.18e-08	2.22365	up
F01_transcript_15667	102	97	137	31	57	15	1.84	1.7	2.5	0.54	0.74	0.22	2.72e-05	-1.86014	down
F01_transcript_15670	20	16	14	524	703	645	2.24	1.75	1.65	53.71	54	56.09	7.32e-77	5.05479	up
F01_transcript_15681	320	324	298	62	68	42	16.82	16.55	16.07	3.16	2.58	1.83	2.07e-26	-2.58298	down
F01_transcript_15684	414	419	275	1616	2512	1583	15.62	15.35	10.6	58.36	68.3	48.71	2.23e-23	2.19632	up
F01_transcript_15685	387	388	522	79	203	124	6.65	6.47	9.12	1.3	2.53	1.75	1.3e-10	-1.8475	down
F01_transcript_15686	250	286	244	2303	3091	2157	26.25	29.14	26.46	231.25	232.63	183.69	3.26e-90	3.12023	up
F01_transcript_15687	283	349	353	1	1	0	4.88	5.83	6.17	0.02	0.01	0	3.58e-24	-8.49925	down
F01_transcript_15690	180	142	191	10	0	2	14.11	10.83	15.42	0.75	0	0.13	3e-18	-5.33033	down
F01_transcript_15693	244	177	237	7	16	7	10.94	7.74	10.9	0.31	0.53	0.28	3.77e-33	-4.56633	down
F01_transcript_15695	42	59	15	128	140	111	1.27	1.74	0.49	3.7	3.05	2.73	0.00136286	1.5456	up
F01_transcript_15699	164	254	257	35	71	110	5.34	8	8.51	1.1	1.68	2.93	2.07e-05	-1.7672	down
F01_transcript_15702	243	253	322	86	91	79	11.37	11.49	15.37	3.86	3.06	3.01	3.2e-14	-1.80168	down
F01_transcript_15705	317	291	351	13	9	1	12.97	11.56	14.67	0.54	0.27	0.06	5.21e-38	-5.44078	down
F01_transcript_15710	30	37	68	1	5	4	1.53	1.83	3.55	0.05	0.18	0.17	8.03e-08	-3.77595	down
F01_transcript_15714	130	108	132	352	303	225	1.63	1.32	1.68	4.22	2.74	2.31	9.01e-05	1.12398	up
F01_transcript_15717	112	182	111	622	1142	619	6.77	10.67	6.86	35.85	49.46	30.34	2.47e-17	2.36785	up
F01_transcript_15720	528	422	444	45	125	28	25.56	19.83	22.01	2.13	4.37	1.14	2.15e-13	-2.9924	down
F01_transcript_15721	16	11	14	117	111	107	0.24	0.16	0.21	1.68	1.2	1.31	9.3e-14	2.87467	up
F01_transcript_15722	120	166	151	42	52	87	3.49	4.7	4.49	1.19	1.09	2.08	0.000183911	-1.38635	down
F01_transcript_15725	1085	1257	1350	9	17	20	51.49	57.95	65.53	0.41	0.58	0.77	3.02e-116	-6.43411	down
F01_transcript_15730	110	79	91	35	42	39	3.24	2.26	2.73	0.99	0.89	0.94	1.34e-05	-1.40001	down
F01_transcript_15731	137	130	194	1355	1680	2236	7.8	7.18	11.33	73.7	68.71	103.47	3.34e-38	3.36896	up
F01_transcript_15732	12	3	1	48	67	44	0.58	0.14	0.05	2.21	2.32	1.72	1.7e-05	3.0442	up
F01_transcript_15741	10	2	5	71	116	98	0.36	0.09	0.19	2.3	2.8	2.7	2.35e-13	3.83306	up
F01_transcript_1575	112	133	186	23	69	23	2.48	2.86	4.18	0.49	1.1	0.42	1.57e-06	-2.08057	down
F01_transcript_15752	1154	1444	1627	88	69	24	143.06	174.33	209.89	10.46	6.21	2.51	7.6e-33	-4.61345	down
F01_transcript_15760	39	31	48	76	106	90	1.73	1.33	2.17	3.23	3.39	3.25	0.0015022	1.05138	up
F01_transcript_15769	60	46	28	174	265	162	0.85	0.63	0.4	2.34	2.69	1.86	4.26e-09	1.98846	up
F01_transcript_15776	65	46	78	31	40	21	2.69	1.86	3.3	1.23	1.2	0.71	0.00539917	-1.17352	down
F01_transcript_15777	246	172	232	25	45	21	12.03	8.17	11.61	1.17	1.59	0.84	9.09e-21	-2.97852	down
F01_transcript_15781	111	64	126	36	55	58	3.26	1.83	3.76	1.02	1.17	1.39	0.003195	-1.14669	down
F01_transcript_15787	923	742	1067	150	266	187	19.96	15.58	23.46	3.11	4.15	3.3	2.22e-28	-2.33333	down
F01_transcript_15793	155	149	163	378	499	404	3.47	3.23	3.71	8.09	8.05	7.38	7.13e-15	1.30848	up
F01_transcript_15794	91	116	123	32	51	38	4.37	5.39	6.03	1.47	1.78	1.49	2.27e-07	-1.58991	down
F01_transcript_1580	14	17	39	120	114	115	0.32	0.37	0.89	2.55	1.83	2.08	1.31e-06	2.16644	up
F01_transcript_15805	408	413	365	864	1135	1019	27.61	27.23	25.42	56.06	55.36	56.22	1.93e-16	1.20284	up
F01_transcript_15812	13	37	27	232	377	298	0.36	1.01	0.77	6.22	7.64	6.82	3.1e-22	3.37044	up
F01_transcript_1582	21	18	39	172	211	121	0.46	0.39	0.88	3.65	3.37	2.19	7.26e-11	2.51961	up
F01_transcript_15820	61	85	100	1230	1525	2230	12.33	16.54	21.09	235.53	217.48	359.63	5.48e-46	4.18598	up
F01_transcript_15822	65	17	80	746	1049	886	2.43	0.63	3.05	26.56	28.1	26.88	1.76e-20	3.85444	up
F01_transcript_15824	21	13	22	56	74	50	0.19	0.11	0.2	0.49	0.48	0.37	0.000348525	1.51814	up
F01_transcript_15830	38	78	84	1367	1592	1549	0.96	1.89	2.14	32.61	28.62	31.51	5.49e-57	4.33689	up
F01_transcript_15832	10219	10438	9485	7	22	17	571.44	567.22	543.54	0.38	0.89	0.78	4.37e-293	-9.46137	down
F01_transcript_15833	120	142	142	37	60	47	3.07	3.53	3.7	0.91	1.11	0.98	2.5e-09	-1.63242	down
F01_transcript_15834	333	216	307	3	7	3	7.96	5.03	7.48	0.07	0.12	0.07	2.72e-37	-6.0868	down
F01_transcript_15835	81	92	72	17	21	29	10.18	11.18	9.45	2.1	1.91	3.03	2.35e-07	-1.98474	down
F01_transcript_15837	305	376	194	3597	4552	4013	12.58	15.07	8.19	142.04	135.32	134.98	5.01e-51	3.63845	up
F01_transcript_1584	132	156	212	53	44	79	2.92	3.33	4.75	1.12	0.7	1.43	1.74e-05	-1.60114	down
F01_transcript_15842	692	547	625	127	132	181	19.59	15.05	18.02	3.44	2.71	4.18	5.66e-20	-2.19757	down
F01_transcript_15843	0	0	0	88	69	140	0	0	0	2.64	1.57	3.57	2.56e-09	8.1251	up
F01_transcript_15847	95	172	217	920	1119	930	13.63	23.85	32.26	125.56	114.18	107.25	9.01e-18	2.46377	up
F01_transcript_15854	372	289	316	92	151	126	8.81	6.64	7.62	2.1	2.59	2.44	1.07e-12	-1.55301	down
F01_transcript_15857	36	31	26	761	1265	789	1.93	1.61	1.42	38.76	48.47	34.23	1.62e-82	4.73361	up
F01_transcript_15858	1136	1042	1085	2515	3386	3896	46.14	41.11	44.99	97.84	99.14	129.09	1.93e-14	1.44463	up
F01_transcript_15867	867	937	643	7394	10485	8077	61.12	64.22	46.57	499.15	531.75	463.45	5.41e-74	3.24784	up
F01_transcript_15871	15	3	1	40	121	46	0.63	0.13	0.04	1.61	3.66	1.58	9.54e-05	3.08566	up
F01_transcript_15873	327	280	170	2740	4032	2465	8.05	6.68	4.26	64.52	71.56	49.51	2.14e-39	3.39529	up
F01_transcript_15874	129	137	225	351	405	567	3.74	3.85	6.64	9.7	8.44	13.36	5.36e-05	1.29623	up
F01_transcript_15876	920	1079	592	45	411	138	28.91	32.9	18.95	1.36	9.32	3.56	0.0035928	-2.28622	down
F01_transcript_15882	114	58	88	0	1	0	5.83	2.88	4.61	0	0.04	0	1.73e-11	-7.2261	down
F01_transcript_15883	257	194	236	76	81	55	7.57	5.55	7.08	2.14	1.72	1.32	4.61e-12	-1.82393	down
F01_transcript_15884	204	183	188	52	64	52	12.35	10.75	11.64	3.01	2.78	2.56	5.66e-16	-1.90966	down
F01_transcript_15885	6	10	17	45	74	29	0.11	0.18	0.31	0.78	0.96	0.43	0.000933786	1.94722	up
F01_transcript_15886	185	157	176	58	112	56	3.04	2.51	2.95	0.92	1.33	0.76	1.96e-06	-1.36068	down
F01_transcript_15889	336	415	540	41	95	27	37.66	45.37	62.87	4.41	7.65	2.48	6.06e-17	-3.14677	down
F01_transcript_1589	950	660	765	2239	3522	2078	21.69	14.65	17.77	48.96	58.03	38.76	4.04e-14	1.55566	up
F01_transcript_15892	189	72	36	0	10	9	3.6	1.33	0.71	0	0.15	0.15	8.12e-07	-3.96862	down
F01_transcript_15899	17	13	8	26	55	52	8.49	6.41	4.52	12.55	19.39	20.71	0.0032366	1.61065	up
F01_transcript_15900	0	0	0	492	796	576	0	0	0	7.97	9.72	7.96	6.37e-18	10.4665	up
F01_transcript_15904	124	154	124	63	86	70	7.86	9.53	8.12	3.83	3.96	3.64	9.56e-05	-1.01825	down
F01_transcript_15911	18	26	11	155	154	92	0.54	0.75	0.33	4.34	3.25	2.21	5.03e-10	2.69495	up
F01_transcript_15923	81	126	156	69	35	35	1.08	1.61	2.09	0.88	0.34	0.38	0.00197547	-1.45128	down
F01_transcript_15924	71	83	79	247	335	270	2.77	3.13	3.14	9.17	9.34	8.51	1.13e-16	1.71876	up
F01_transcript_15925	75	50	84	122	205	169	2.26	1.47	2.56	3.49	4.42	4.14	0.000338313	1.08462	up
F01_transcript_15928	284	260	275	18	30	33	6.11	5.44	6.03	0.38	0.47	0.58	6.74e-37	-3.46493	down
F01_transcript_1593	412	443	255	691	1320	544	9.12	9.51	5.74	14.64	21.08	9.84	0.00209907	1.01032	up
F01_transcript_15931	188	150	105	1016	1556	1065	3.53	2.74	2.01	18.25	21.08	16.32	1.61e-33	2.86688	up
F01_transcript_15950	77	102	75	466	427	584	1.75	2.25	1.73	10.05	6.95	10.76	2.92e-18	2.40977	up
F01_transcript_15955	223	242	160	808	1135	982	16.84	17.76	12.44	58.46	61.6	60.3	4.08e-24	2.07209	up
F01_transcript_15958	334	288	286	11	10	2	12.51	10.49	10.96	0.41	0.29	0.07	1.36e-42	-5.38194	down
F01_transcript_15961	149	150	169	349	492	391	10.3	10.03	12.01	23.01	24.38	21.96	8.8e-13	1.24543	up
F01_transcript_15962	11	37	18	93	145	218	0.24	0.79	0.4	1.94	2.28	3.87	3.85e-07	2.59924	up
F01_transcript_15964	540	474	549	207	245	185	13.69	11.67	14.16	5.03	4.49	3.83	3.59e-16	-1.43199	down
F01_transcript_15969	53	35	32	205	328	230	1.03	0.68	0.64	3.81	4.59	3.64	2.12e-18	2.49489	up
F01_transcript_15976	1331	1096	814	3401	3253	2504	44.75	35.8	27.92	109.53	78.91	68.72	4.16e-08	1.36621	up
F01_transcript_1598	66	48	64	20	36	22	1.48	1.05	1.45	0.43	0.59	0.4	0.000737672	-1.33708	down
F01_transcript_15980	9	8	15	1536	1883	1600	0.7	0.59	1.19	109.69	100.95	97.08	2.54e-127	7.10606	up
F01_transcript_15984	3	11	13	58	61	47	0.26	0.79	0.98	4.15	3.27	2.86	1.55e-05	2.43194	up
F01_transcript_15996	115	141	95	317	474	304	5.49	6.5	4.64	14.4	16.21	11.77	6.45e-10	1.47751	up
F01_transcript_16001	1443	1528	1140	93	102	108	58.5	60.16	47.19	3.63	2.99	3.59	7.08e-79	-3.88357	down
F01_transcript_16007	57	125	67	274	401	296	1.14	2.45	1.37	5.27	5.81	4.86	4.52e-08	1.79496	up
F01_transcript_16008	342	295	252	140	209	99	9.11	7.62	6.84	3.57	4.03	2.15	4.58e-05	-1.14484	down
F01_transcript_16011	0	0	8	69	90	28	0	0	0.13	1	0.99	0.35	1.39e-05	4.09592	up
F01_transcript_16013	109	102	128	480	518	752	7.03	6.39	8.44	29.46	23.91	39.26	1.77e-16	2.23408	up
F01_transcript_16015	336	320	311	619	905	717	24.29	22.5	23.12	42.84	47.02	42.13	4.06e-13	1.0601	up
F01_transcript_16017	267	273	267	112	195	119	7.29	7.23	7.42	2.93	3.85	2.67	5.59e-07	-1.08166	down
F01_transcript_16019	0	0	0	39	61	43	0	0	0	1.69	1.95	1.57	4.29e-07	7.20877	up
F01_transcript_16022	77	115	141	43	54	59	5.39	7.78	10.11	2.89	2.71	3.35	0.000607566	-1.21958	down
F01_transcript_16024	0	0	0	245	270	214	0	0	0	7.95	6.61	5.94	3.42e-13	9.29178	up
F01_transcript_16025	770	795	705	0	1	2	51.96	52.15	48.88	0	0.05	0.11	7.88e-38	-9.26363	down
F01_transcript_16028	27	36	20	3	1	3	1.32	1.7	1	0.14	0.03	0.13	7.55e-06	-3.51227	down
F01_transcript_16029	266	267	242	66	109	63	6.42	6.25	5.95	1.53	1.91	1.25	1.89e-15	-1.85643	down
F01_transcript_16032	1774	1888	934	3426	4892	3495	32.06	33.12	17.15	59.29	63.83	51.6	1.43e-05	1.20094	up
F01_transcript_16034	112	115	205	6	34	18	2.53	2.51	4.7	0.14	0.56	0.34	1.04e-09	-3.04378	down
F01_transcript_16044	116	79	108	2	0	0	7.53	5.01	7.17	0.12	0.02	0	2.46e-14	-6.84279	down
F01_transcript_16046	104	123	98	37	57	38	6.59	7.56	6.37	2.25	2.6	1.97	1.39e-06	-1.44554	down
F01_transcript_16050	1851	2162	1962	483	350	449	81.26	92.18	88.01	20.32	11.08	16.08	7.48e-22	-2.31515	down
F01_transcript_16051	37	18	45	203	113	211	1.38	0.65	1.73	7.19	3.03	6.37	1.15e-06	2.27636	up
F01_transcript_16055	26	36	30	393	384	417	0.87	1.18	1.03	12.67	9.32	11.45	1.7e-38	3.55478	up
F01_transcript_16056	111	128	160	942	1387	1311	5.88	6.55	8.64	47.47	52.55	56.24	2.51e-50	3.03363	up
F01_transcript_1606	30	40	50	254	220	356	0.68	0.86	1.14	5.39	3.53	6.46	4.97e-14	2.65585	up
F01_transcript_16069	21	11	12	192	280	178	1.4	0.71	0.82	12.28	13.46	9.68	4.47e-26	3.69537	up
F01_transcript_16074	51	88	89	274	390	170	0.98	1.66	1.76	5.08	5.43	2.68	1.74e-06	1.69475	up
F01_transcript_16081	588	534	442	110	213	127	15.99	14.11	12.24	2.87	4.18	2.83	4.31e-17	-1.9604	down
F01_transcript_16087	594	692	610	15	21	14	44.02	49.88	46.54	1.09	1.15	0.85	8.37e-87	-5.36257	down
F01_transcript_16088	75	82	95	34	45	31	4.13	4.38	5.34	1.79	1.78	1.39	3.87e-05	-1.33303	down
F01_transcript_16097	78	146	127	54	53	58	1.14	2.06	1.88	0.76	0.56	0.7	0.000883789	-1.20444	down
F01_transcript_161	697	605	669	111	180	86	9.38	7.9	9.13	1.43	1.75	0.95	6.13e-28	-2.54099	down
F01_transcript_16101	150	155	111	995	1311	1104	3.86	3.87	2.9	24.45	24.27	23.13	1.76e-55	2.88312	up
F01_transcript_16104	320	253	337	44	143	96	4.39	3.36	4.7	0.58	1.42	1.08	5.09e-08	-1.8585	down
F01_transcript_16109	85	90	75	412	549	305	1.01	1.03	0.9	4.65	4.68	2.94	3e-18	2.17721	up
F01_transcript_16113	40	48	66	18	33	22	2.39	2.78	4.04	1.03	1.42	1.07	0.00502662	-1.22168	down
F01_transcript_16116	142	116	98	55	75	42	16.39	13.04	11.75	6.09	6.22	3.94	0.000197109	-1.19408	down
F01_transcript_16117	3	8	3	152	191	159	0.05	0.14	0.05	2.44	2.3	2.17	8.46e-26	4.93738	up
F01_transcript_16131	288	278	246	44	124	65	4.94	4.63	4.28	0.73	1.54	0.92	1.77e-10	-1.97748	down
F01_transcript_16132	164	172	120	40	99	87	27.54	28.23	21.14	6.55	11.96	11.88	0.000929225	-1.17338	down
F01_transcript_16139	103	103	116	14	3	14	5.43	5.28	6.27	0.71	0.11	0.6	4.83e-11	-3.39176	down
F01_transcript_16141	349	351	335	47	43	116	12.03	11.74	11.78	1.57	1.09	3.26	3.33e-09	-2.40818	down
F01_transcript_16145	1177	1027	1537	361	943	496	57.76	48.98	77.17	17.01	33.35	19.86	1.93e-05	-1.24086	down
F01_transcript_16148	12	15	23	206	261	208	0.63	0.76	1.22	10.24	9.78	8.82	5.79e-29	3.58506	up
F01_transcript_1615	683	699	417	2092	2322	1788	15.31	15.19	9.5	44.84	37.51	32.68	1.18e-11	1.64186	up
F01_transcript_16154	100	113	146	17	29	31	3.43	3.76	5.1	0.59	0.72	0.88	3.1e-11	-2.34706	down
F01_transcript_16155	232	481	242	73	68	56	9.55	19.21	10.16	2.91	2.04	1.91	6.67e-11	-2.38225	down
F01_transcript_1616	329	252	322	48	68	55	7.3	5.42	7.26	1.02	1.09	1	4.58e-27	-2.53719	down
F01_transcript_16167	0	0	1	32	49	19	0	0	0.04	1.19	1.38	0.61	2.02e-06	5.61185	up
F01_transcript_16168	0	16	18	554	525	648	0	0.47	0.57	16.16	11.54	16.12	6.17e-06	5.01541	up
F01_transcript_16177	131	120	140	477	517	603	4.98	4.44	5.42	17.29	14.11	18.61	1.6e-18	1.89681	up
F01_transcript_1618	94	72	47	658	904	777	2.14	1.61	1.11	14.31	14.82	14.42	4.76e-38	3.29401	up
F01_transcript_16186	23	27	23	62	71	66	0.4	0.46	0.4	1.02	0.88	0.93	0.000441959	1.29851	up
F01_transcript_1619	78	57	76	352	430	384	1.74	1.25	1.73	7.48	6.9	6.97	8.87e-27	2.31997	up
F01_transcript_16194	38	51	46	2783	2911	4286	2.94	3.83	3.67	204.98	161.02	268.2	2.51e-107	6.05283	up
F01_transcript_16196	378	385	484	122	224	172	5.91	5.84	7.67	1.84	2.53	2.2	9.89e-11	-1.42316	down
F01_transcript_16199	185	159	108	1612	2352	2159	31.73	26.61	19.49	265.58	289.1	300.15	2.28e-57	3.59745	up
F01_transcript_16202	88	117	172	22	51	35	3.12	4.01	6.2	0.76	1.31	1.03	6.75e-07	-1.95209	down
F01_transcript_16203	1	0	0	341	307	353	0.03	0	0	10.15	6.89	8.97	7.43e-19	8.81909	up
F01_transcript_16206	414	319	348	76	100	52	42.41	31.81	36.92	7.47	7.37	4.33	2.57e-20	-2.38505	down
F01_transcript_16208	235	265	288	69	93	75	3.95	4.32	4.92	1.12	1.13	1.04	3.72e-18	-1.87238	down
[truncated: 11,852 more rows]
