# Supplementary material for: Full-Length Transcriptome Analysis Reveals Candidate Genes Involved in Terpenoid Biosynthesis in Artemisia argyi
Source: Front Genet. 2021 Jun 22;12:659962. doi: 10.3389/fgene.2021.659962 (PMC8258318; doi:10.3389/fgene.2021.659962)
Supplement: Supplementary Figure 1 — Flowchart of bioinformatics analysis of full-length transcriptome. [file Data_Sheet_1.ZIP › Table S8 Expression profiles of 9502 DETs between leaf and stem of A.argyi. L and S represent the leaf and stem, respectively..xlsx]

## Sheet: Table S7 Expression profiles of
Table S8. Expression profiles of 9502 DETs between leaf and stem of A.argyi. L and S represent the leaf and stem, respectively.
ID	L1_Count	L2_Count	L3_Count	S1_Count	S2_Count	S3_Count	L1_FPKM	L2_FPKM	L3_FPKM	S1_FPKM	S2_FPKM	S3_FPKM	FDR	log2FC	regulated
F01_transcript_10006	1353	1720	1059	6350	5983	5499	82.22	101.51	66.02	377.18	322.39	320.52	1.19e-19	1.86478	up
F01_transcript_10007	132	68	55	1419	1286	1202	8.05	4.06	3.43	84.46	69.42	70.23	1.43e-32	3.64843	up
F01_transcript_10008	311	268	224	116	97	75	18.62	15.59	13.76	6.79	5.15	4.31	2.47e-10	-1.68983	down
F01_transcript_10010	26509	24170	23520	3480	2544	3043	1611.11	1427.65	1466.43	206.9	137.21	177.53	2.45e-73	-3.23954	down
F01_transcript_10011	911	1039	924	195	241	204	54.46	60.4	56.66	11.44	12.82	11.73	1.78e-64	-2.39761	down
F01_transcript_10013	11	16	13	69	42	84	0.67	0.94	0.81	4.07	2.23	4.84	4.83e-05	1.98673	up
F01_transcript_10016	64	80	97	44	47	45	3.81	4.63	5.92	2.56	2.48	2.57	0.0012297	-1.04413	down
F01_transcript_10019	228	287	180	638	816	686	13.71	16.75	11.12	37.48	43.46	39.54	8.6e-11	1.37196	up
F01_transcript_10021	457	328	458	48	63	65	26.74	18.65	27.49	2.75	3.27	3.67	1.08e-37	-3.03071	down
F01_transcript_10029	12	25	10	73	61	60	0.74	1.45	0.61	4.3	3.29	3.45	0.000265897	1.75224	up
F01_transcript_1003	384	377	265	794	841	792	7.44	7.1	5.22	15.06	14.47	14.78	2.24e-07	1.00086	up
F01_transcript_10034	264	256	246	558	931	820	16.14	15.19	15.44	33.28	50.4	48.01	2.53e-11	1.33645	up
F01_transcript_10038	758	817	689	158	245	214	45.84	48.03	42.71	9.38	13.15	12.41	4.02e-32	-2.10843	down
F01_transcript_10045	7616	7261	7604	405	387	448	496.9	460.53	509.46	25.89	22.43	28.09	1.19e-286	-4.40186	down
F01_transcript_1005	55	22	18	312	313	255	1.09	0.43	0.37	5.97	5.44	4.8	5.5e-13	2.89893	up
F01_transcript_10051	12	8	6	48	54	58	1.23	0.8	0.64	4.8	4.9	5.67	1.57e-06	2.29816	up
F01_transcript_10052	912	911	912	238	248	232	54.58	53	55.97	13.97	13.21	13.32	9.55e-67	-2.15888	down
F01_transcript_10053	1808	2627	1427	4810	7091	5778	111.2	157.03	90.05	289.37	386.88	341.07	5.38e-08	1.33466	up
F01_transcript_10054	22	14	21	80	51	47	1.33	0.82	1.33	4.7	2.72	2.71	0.0036701	1.3754	up
F01_transcript_10058	316	344	321	804	1323	794	19.09	20.15	19.89	47.41	70.77	45.98	1.19e-09	1.31591	up
F01_transcript_1006	446	442	263	1553	1112	1777	8.72	8.39	5.23	29.71	19.3	33.45	2.78e-09	1.70088	up
F01_transcript_10065	380	530	264	1054	1224	1147	23.43	31.77	16.69	63.5	66.91	67.83	6.26e-07	1.29275	up
F01_transcript_10077	1673	1995	1615	8822	10959	7089	106.6	123.54	105.63	549.67	619.39	433.36	5.3e-31	2.09492	up
F01_transcript_10083	39	21	51	437	340	183	2.42	1.25	3.2	25.89	18.27	10.64	5.69e-11	2.80361	up
F01_transcript_10086	556	577	504	2005	2902	2027	35.43	35.75	33.02	124.98	164.02	123.95	1.72e-28	1.82985	up
F01_transcript_10090	118	153	115	1330	1250	1203	7.17	9.06	7.16	78.84	67.22	70	1.24e-64	3.04491	up
F01_transcript_10104	467	299	447	731	1045	1354	29.7	18.48	29.18	45.46	58.95	82.62	5.75e-05	1.11332	up
F01_transcript_10108	117	139	93	306	391	335	7.12	8.22	5.81	18.22	21.12	19.57	1.63e-09	1.31388	up
F01_transcript_10118	62	45	40	443	359	298	3.91	2.76	2.59	27.34	20.1	18.05	6.44e-20	2.6399	up
F01_transcript_10120	54	65	68	262	278	281	3.31	3.91	4.29	15.64	15.07	16.47	2.92e-19	1.88604	up
F01_transcript_10124	76	50	37	1665	2515	1837	4.69	3.01	2.33	99.5	136.34	107.75	5.93e-81	4.90449	up
F01_transcript_10127	3898	4069	3691	175	203	216	238.32	241.76	231.55	10.47	11.04	12.68	4.18e-277	-4.51943	down
F01_transcript_10132	55	46	26	630	691	689	3.35	2.74	1.63	37.38	37.19	40.11	9.29e-50	3.70872	up
F01_transcript_10135	32	36	29	482	582	470	1.99	2.19	1.88	28.95	31.72	27.68	2.31e-63	3.71385	up
F01_transcript_10136	64	105	98	139	252	286	3.96	6.27	6.2	8.33	13.7	16.82	0.00218075	1.07606	up
F01_transcript_10137	149	165	93	418	406	376	9.41	10.13	6.03	25.82	22.75	22.79	4.25e-07	1.31286	up
F01_transcript_10159	477	440	475	988	1228	1076	29.3	26.28	29.9	59.3	66.85	63.38	1.97e-16	1.00032	up
F01_transcript_10160	120	130	128	270	379	279	7.01	7.36	7.69	15.4	19.59	15.63	2.25e-07	1.04661	up
F01_transcript_10161	63	27	24	189	204	166	3.94	1.64	1.54	11.56	11.32	9.97	5.36e-07	2.00575	up
F01_transcript_10172	535	381	429	1124	1206	1134	33.75	23.38	27.74	69.27	67.4	68.58	3.29e-11	1.12442	up
F01_transcript_10180	15	33	11	1631	1943	1499	0.94	2.01	0.71	100.15	108.2	90.35	9.75e-96	6.09576	up
F01_transcript_10185	90	140	210	502	908	1035	5.65	8.57	13.49	30.79	50.45	62.19	5.75e-10	2.18435	up
F01_transcript_10191	1075	1010	1095	196	293	288	66.61	60.83	69.63	11.88	16.11	17.13	1.38e-42	-2.26527	down
F01_transcript_10194	1151	1001	1159	305	502	421	71.32	60.29	73.69	18.49	27.6	25.04	4.65e-20	-1.668	down
F01_transcript_10195	58	80	62	112	300	399	3.64	4.85	3.97	6.86	16.64	23.93	0.000105024	1.71412	up
F01_transcript_10204	9573	11563	9029	4771	4365	4332	610.37	716.62	590.96	297.53	246.92	265.09	3.24e-19	-1.38868	down
F01_transcript_10206	1109	1174	1417	720	701	688	68.72	70.71	90.1	43.64	38.54	40.92	1.53e-11	-1.03911	down
F01_transcript_10208	509	594	403	1609	2070	1954	31.62	35.81	25.65	97.65	113.93	116.31	5.46e-20	1.65367	up
F01_transcript_10211	0	0	0	19	50	30	0	0	0	1.21	2.78	1.82	2.61e-07	5.5419	up
F01_transcript_10215	43	37	56	176	176	134	2.7	2.28	3.6	10.67	9.71	8.02	8.17e-08	1.58269	up
F01_transcript_10221	441	432	381	2210	2045	2093	27.6	26.25	24.46	135.11	113.44	125.56	3.17e-49	2.10157	up
F01_transcript_10222	1785	1541	1442	515	617	584	111.51	93.58	92.45	31.47	34.22	35.01	3.67e-35	-1.70736	down
F01_transcript_10224	753	717	693	1652	2515	1579	46.98	43.46	44.36	100.74	139.11	94.51	9.19e-10	1.1567	up
F01_transcript_10225	231	264	239	569	687	618	14.36	15.93	15.22	34.5	37.79	36.75	7.16e-15	1.11031	up
F01_transcript_10226	1248	1578	1311	8940	12404	7351	80.01	98.34	86.32	560.42	705.35	452.16	8.06e-37	2.53346	up
F01_transcript_10228	2599	2531	1664	128	119	157	161.88	153.22	106.36	7.8	6.58	9.38	1.83e-76	-4.26635	down
F01_transcript_10235	7	9	4	45	49	36	0.45	0.55	0.31	2.78	2.7	2.16	1.32e-05	2.35021	up
F01_transcript_10239	879	1031	1001	156	209	223	54.82	62.48	64.07	9.56	11.57	13.37	1.27e-51	-2.53552	down
F01_transcript_10240	2783	2890	2727	255	349	304	173.48	175.1	174.45	15.55	19.3	18.19	2.65e-171	-3.44157	down
F01_transcript_10243	619	537	530	33	38	35	38.57	32.54	33.89	2.03	2.14	2.09	5.07e-88	-4.19684	down
F01_transcript_10244	19071	18689	17835	307	361	386	1187.81	1131.38	1139.97	18.7	20	23.09	0	-5.945	down
F01_transcript_10246	119	175	133	460	515	730	7.47	10.68	8.57	28.24	28.68	43.97	1.6e-11	1.74292	up
F01_transcript_10249	2235	2223	2045	7011	9840	5923	139.85	135.16	131.32	428.99	546.12	355.61	4.69e-17	1.55533	up
F01_transcript_10251	249	217	264	854	1125	1025	15.66	13.27	17	52.36	62.56	61.65	2.37e-32	1.79372	up
F01_transcript_10252	29	22	21	122	116	77	1.82	1.36	1.39	7.44	6.43	4.63	6.27e-07	1.85593	up
F01_transcript_10253	355	350	377	1012	1233	1057	22.31	21.41	24.31	62.24	68.74	63.73	5.81e-29	1.36771	up
F01_transcript_10255	443	481	474	1578	2049	1641	28.05	29.62	30.83	97.77	115.13	99.73	2.88e-38	1.66867	up
F01_transcript_10256	11	2	0	29	52	46	0.75	0.15	0	1.82	2.93	2.82	0.00142851	2.68231	up
F01_transcript_10271	148	157	147	410	503	547	9.29	9.56	9.45	25.09	27.92	32.82	2.88e-16	1.44592	up
F01_transcript_10279	1342	1496	955	3717	3304	3404	83.44	90.41	60.95	226.1	182.3	203.18	4.13e-09	1.22003	up
F01_transcript_10280	1598	1369	1344	775	959	704	105.05	87.45	90.73	49.84	55.94	44.42	1.58e-11	-1.05797	down
F01_transcript_10287	329	295	227	914	1024	880	20.75	18.11	14.69	56.4	57.3	53.24	4.14e-16	1.48244	up
F01_transcript_10293	1509	1818	2290	1082	1030	1148	96.46	112.96	150.28	67.65	58.41	70.42	1.92e-07	-1.00995	down
F01_transcript_10294	921	1082	984	571	443	596	58.02	66.23	63.56	35.19	24.76	36.02	1.27e-08	-1.11166	down
F01_transcript_10295	48	83	55	167	264	234	3.04	5.17	3.63	10.37	14.86	14.24	2.1e-07	1.57005	up
F01_transcript_10297	1085	1124	1085	429	509	547	68.4	68.87	70.2	26.45	28.47	33.09	1.9e-26	-1.38311	down
F01_transcript_10300	0	1	4	106	40	43	0	0.06	0.26	6.56	2.27	2.61	2.81e-08	4.43459	up
F01_transcript_10301	197	134	172	67	75	64	12.36	8.17	11.09	4.15	4.22	3.88	5.92e-09	-1.50839	down
F01_transcript_10303	24	23	35	242	228	169	1.55	1.43	2.28	14.98	12.84	10.3	1.44e-17	2.68702	up
F01_transcript_10305	140	135	91	1592	1921	1420	8.85	8.29	5.96	98.35	107.67	86.07	1.82e-64	3.48818	up
F01_transcript_1031	756	656	1185	148	215	188	14.89	12.54	23.73	2.87	3.77	3.58	3.02e-21	-2.45139	down
F01_transcript_10321	15118	20749	20921	1953	2251	2440	955.51	1274.7	1357.24	120.75	126.28	148.03	3.94e-88	-3.3165	down
F01_transcript_10331	4921	5795	4850	177	182	203	329.04	376.7	333.15	11.63	10.81	13.05	1.12e-259	-5.00848	down
F01_transcript_10343	1199	1406	581	2315	2886	2853	76.95	87.68	38.28	145.25	164.3	175.64	0.000574805	1.08124	up
F01_transcript_10345	126	143	76	427	379	274	8.07	8.85	5.01	26.58	21.41	16.78	1.19e-05	1.39404	up
F01_transcript_10346	221	286	120	637	683	703	14.39	18.11	8.04	40.63	39.47	43.98	3.56e-06	1.43234	up
F01_transcript_10355	60	40	18	1245	1207	1398	3.93	2.57	1.22	79.64	70.02	87.67	2.89e-47	4.70878	up
F01_transcript_10359	281	320	209	1171	1038	737	18.1	20.04	13.84	73.63	59.19	45.48	4.3e-10	1.6156	up
F01_transcript_10366	155	166	137	870	1116	867	9.88	10.34	8.97	54.28	63.16	53.09	9.23e-48	2.38769	up
F01_transcript_1037	148	174	270	55	36	23	2.91	3.32	5.42	1.07	0.64	0.45	3.44e-10	-2.53	down
F01_transcript_10371	1472	1601	1481	329	355	312	99.49	105.18	102.85	21.75	21.3	20.24	1.32e-88	-2.42269	down
F01_transcript_10373	384	408	331	1916	2454	2102	25.28	26.09	22.42	123.3	143.23	132.67	1e-60	2.27901	up
F01_transcript_10378	35	22	16	169	219	218	2.41	1.47	1.13	11.36	13.36	14.38	3.37e-17	2.76349	up
F01_transcript_10380	186	109	112	24	99	44	11.9	6.78	7.36	1.5	5.62	2.7	0.00300333	-1.49713	down
F01_transcript_10381	264	275	178	817	791	616	16.86	17.07	11.67	51.04	44.82	37.75	5.29e-09	1.38779	up
F01_transcript_10383	77	112	54	343	315	265	4.93	7.01	3.58	21.48	17.88	16.26	8.63e-08	1.66816	up
F01_transcript_10387	302	306	167	646	549	673	19.43	19.12	11.03	40.61	31.31	41.5	0.000313696	1.027	up
F01_transcript_10393	43	23	22	154	158	115	2.78	1.45	1.46	9.63	8.95	7.04	5.29e-08	2.00044	up
F01_transcript_10395	214	245	241	749	1226	695	13.97	15.5	16.14	47.69	70.78	43.42	5.89e-13	1.66858	up
F01_transcript_1040	72	135	95	522	596	423	1.43	2.58	1.91	10.07	10.43	8.04	1.22e-14	2.08901	up
F01_transcript_10400	1666	1541	1108	3928	3743	2885	107.06	96.26	73.1	246.88	213.4	177.9	1.91e-06	1.05044	up
F01_transcript_10408	2406	3818	2425	1261	1084	1598	155.33	239.6	160.75	79.62	62.09	99.03	1.27e-07	-1.34903	down
F01_transcript_10409	1520	1486	2183	536	953	831	98.07	93.16	144.61	33.84	54.53	51.48	6.2e-09	-1.39628	down
F01_transcript_10410	2909	3549	2501	6701	9294	7626	190.82	226.3	168.48	429.9	540.85	479.95	5.4e-11	1.14982	up
F01_transcript_10418	22	32	25	182	217	101	1.42	2.04	1.72	11.55	12.47	6.28	1.05e-09	2.36471	up
F01_transcript_10423	467	413	361	2522	2357	1867	31.09	26.76	24.69	164.19	139.22	119.25	2.55e-31	2.19823	up
F01_transcript_10424	0	0	0	41	166	34	0	0	0	2.64	9.51	2.16	5.62e-10	6.42457	up
F01_transcript_10425	89	74	67	214	216	190	5.77	4.67	4.48	13.51	12.35	11.79	4.18e-07	1.18641	up
F01_transcript_10426	1817	1799	1661	255	343	313	117.18	112.78	109.98	16.08	19.62	19.37	4.43e-99	-2.76678	down
F01_transcript_10430	50	46	65	10	21	11	3.24	2.91	4.33	0.65	1.2	0.7	3.16e-06	-2.11563	down
F01_transcript_10435	55	37	64	261	208	171	3.63	2.36	4.26	16.6	11.99	10.67	4.15e-08	1.78076	up
F01_transcript_10436	48	53	63	0	0	0	3.14	3.39	4.25	0	0	0	1.2e-11	-6.68942	down
F01_transcript_10440	55	49	26	941	1014	465	3.55	3.08	1.72	59.46	58.12	28.83	2.63e-26	3.89247	up
F01_transcript_10457	169	183	224	2000	2440	1503	11.82	12.44	16.11	136.81	151.4	100.83	2.75e-48	3.10455	up
F01_transcript_10462	751	770	732	378	397	328	48.65	48.48	48.69	23.95	22.82	20.39	2.77e-19	-1.26144	down
F01_transcript_10463	77	105	86	335	260	294	5.06	6.66	5.82	21.41	15.06	18.42	2.61e-09	1.48871	up
F01_transcript_10472	17	14	8	204	131	111	1.13	0.93	0.54	12.93	7.55	6.94	6.88e-13	3.18834	up
F01_transcript_10473	27	48	62	794	571	893	1.78	3.08	4.19	50.94	33.26	56.25	3.61e-31	3.75319	up
F01_transcript_10477	3	4	1	38	25	32	0.24	0.29	0.1	2.44	1.47	2.05	1.49e-05	3.06321	up
F01_transcript_10484	353	332	392	990	1085	852	22.82	20.86	26.02	62.46	62.08	52.77	1.59e-14	1.20203	up
F01_transcript_10487	412	590	336	2926	2667	2186	27.04	37.65	22.65	187.73	155.22	137.59	6.62e-21	2.28634	up
F01_transcript_10489	402	488	264	3311	2726	2233	26.37	31.12	17.78	212.23	158.5	140.43	4.02e-22	2.583	up
F01_transcript_10493	8500	8430	7261	1205	1501	1363	560.6	540.46	491.84	77.73	87.82	86.25	1.68e-123	-2.80468	down
F01_transcript_10496	9066	8628	7765	516	465	478	605.62	560.28	532.85	33.71	27.56	30.63	1.41e-219	-4.34242	down
F01_transcript_10499	6210	6428	5840	413	428	505	414.52	417.06	400.38	26.97	25.35	32.34	1.51e-207	-4.00211	down
F01_transcript_10504	993	1103	1093	3616	4268	3460	65.38	70.55	73.86	232.66	249.08	218.36	3.81e-42	1.58922	up
F01_transcript_10505	307	375	336	924	831	804	20.62	24.49	23.19	60.7	49.52	51.81	1.37e-10	1.09463	up
F01_transcript_10513	90	54	56	801	1073	772	5.89	3.43	3.76	51.25	62.27	48.46	3.96e-46	3.44945	up
F01_transcript_10518	386	403	530	120	128	85	25.82	26.22	36.42	7.87	7.62	5.51	1.74e-20	-2.20046	down
F01_transcript_10535	107	105	154	38	45	37	7.09	6.74	10.43	2.49	2.65	2.35	2.31e-09	-1.81875	down
F01_transcript_10539	191	201	155	46	70	72	12.63	12.92	10.53	2.98	4.11	4.57	2.01e-11	-1.76361	down
F01_transcript_10542	78	88	125	328	199	166	5.21	5.71	8.6	21.35	11.79	10.65	0.00803135	1.01364	up
F01_transcript_10543	11877	13117	11199	382	440	502	793.4	851.79	768.49	24.96	26.07	32.17	8.13e-283	-4.99339	down
F01_transcript_10551	123	224	124	530	741	645	8.22	14.5	8.52	34.48	43.73	41.19	1.78e-10	1.75975	up
F01_transcript_10558	5099	4832	3452	11051	12472	9594	348.3	320.89	242.31	738.22	755.75	628.63	3.73e-08	1.06336	up
F01_transcript_10560	462	346	385	1629	1767	1382	30.44	22.16	26.06	104.98	103.29	87.37	2.61e-24	1.75751	up
F01_transcript_10561	250	169	260	1272	1270	1041	17.31	11.4	18.49	85.99	77.89	69.03	2.55e-24	2.15129	up
F01_transcript_10563	328	251	215	2195	2222	1725	21.83	16.24	14.7	142.88	131.2	110.14	1.03e-38	2.69815	up
F01_transcript_10564	101	89	58	256	220	210	6.7	5.74	3.95	16.6	12.94	13.36	2.82e-05	1.22205	up
F01_transcript_10568	1657	1468	1366	4617	4299	4073	111.32	95.88	94.27	303.34	256.18	262.46	5.53e-19	1.29653	up
F01_transcript_10573	458	488	870	122	160	344	30.66	31.8	59.85	7.99	9.56	22.1	3.5e-05	-1.72586	down
F01_transcript_1058	443	446	315	1200	887	1455	8.77	8.57	6.33	23.24	15.58	27.73	5.08e-07	1.31669	up
F01_transcript_10583	675	816	437	2855	2863	2347	48.02	56.42	31.93	198.36	180.42	159.9	1.31e-13	1.81287	up
F01_transcript_10584	192	90	55	2565	2541	865	12.98	5.92	3.82	169.59	152.4	56.1	2.76e-08	3.63426	up
F01_transcript_10587	128	114	104	1087	1229	1105	8.65	7.49	7.22	71.85	73.68	71.62	2.19e-93	3.05731	up
F01_transcript_10592	7	8	7	75	98	89	0.47	0.52	0.48	4.9	5.81	5.7	4.06e-14	3.23294	up
F01_transcript_10595	977	1384	1131	94	78	129	65.62	90.32	77.97	6.19	4.66	8.36	2e-53	-3.72927	down
F01_transcript_10600	452	526	461	1837	1220	969	30.33	34.32	31.78	120.56	72.63	62.38	8.62e-06	1.24926	up
F01_transcript_10614	3599	3943	3194	77	79	88	242.21	257.99	220.89	5.07	4.73	5.73	5.11e-255	-5.66819	down
F01_transcript_10619	64	17	57	252	407	267	4.31	1.11	3.95	16.62	24.34	17.27	2.3e-08	2.42455	up
F01_transcript_10621	135	108	115	463	578	451	9.13	7.1	7.99	30.62	34.65	29.24	1.14e-22	1.80951	up
F01_transcript_10622	23	40	31	209	207	196	1.57	2.62	2.16	13.52	12.11	12.38	7.33e-18	2.43757	up
F01_transcript_10624	3259	3471	3510	792	1067	1337	219.74	227.52	243.14	52.25	63.88	86.49	1.08e-23	-1.90885	down
F01_transcript_10630	3460	3097	3467	178	184	248	233.34	203.02	240.19	11.78	11.01	16.08	5.45e-144	-4.25279	down
F01_transcript_10633	134	143	72	612	760	615	9.13	9.45	5.06	40.67	45.81	40.08	6.37e-17	2.24229	up
F01_transcript_10636	399	484	399	1716	1601	2082	27.07	31.89	27.78	113.7	96.21	135.3	1.42e-24	1.83336	up
F01_transcript_10637	0	6	4	20	24	36	0	0.44	0.29	1.35	1.48	2.34	0.00214887	2.47208	up
F01_transcript_1064	342	343	416	125	143	117	6.78	6.6	8.38	2.42	2.53	2.23	5.61e-21	-1.74275	down
F01_transcript_10642	12	24	12	351	360	374	0.8	1.56	0.82	22.93	21.33	23.97	1.02e-44	4.20006	up
F01_transcript_10652	6191	6610	5115	844	1024	919	428.51	444.79	363.88	57.13	62.87	61.01	1.22e-96	-2.914	down
F01_transcript_10659	570	552	495	182	206	224	38.82	36.53	34.61	12.12	12.45	14.66	1.61e-24	-1.63163	down
F01_transcript_10660	978	1657	1289	187	331	361	66.16	108.95	89.55	12.37	19.88	23.42	1.54e-17	-2.37499	down
F01_transcript_10662	489	473	483	57	92	85	32.99	31.06	33.48	3.77	5.52	5.53	4.16e-49	-2.85102	down
F01_transcript_1067	327	233	352	139	130	189	6.49	4.48	7.09	2.7	2.29	3.61	6.17e-06	-1.21162	down
F01_transcript_10670	389	662	555	211	255	233	26.85	44.42	39.37	14.24	15.61	15.42	1.16e-09	-1.4259	down
F01_transcript_10672	108	166	153	571	591	400	7.79	11.61	11.31	40.1	37.62	27.55	2.34e-10	1.6202	up
F01_transcript_10674	351	371	457	89	245	300	24	24.66	32.11	5.95	14.86	19.67	0.00528393	-1.12169	down
F01_transcript_10675	453	331	398	1288	1304	688	31	22.02	27.99	86.2	79.16	45.16	1.92e-05	1.22351	up
F01_transcript_10678	5191	5508	4756	224	252	218	352.99	364.09	332.27	14.9	15.23	14.23	9.45e-301	-4.70106	down
F01_transcript_10681	2760	2778	2672	121	205	135	188.71	184.66	187.74	8.1	12.47	8.89	5.35e-137	-4.37782	down
F01_transcript_10684	158	402	301	460	849	910	10.83	26.77	21.18	30.82	51.55	59.73	0.00414956	1.09434	up
F01_transcript_10688	126	151	131	601	717	583	9.46	10.99	10.08	43.92	47.54	41.79	1.24e-32	1.97288	up
F01_transcript_10692	30	20	27	209	331	529	2.06	1.34	1.91	14.05	20.19	34.89	3.03e-19	3.46517	up
F01_transcript_10693	7	31	13	442	579	396	0.48	2.11	0.92	29.7	35.25	26.07	1.84e-28	4.43131	up
F01_transcript_1070	1560	1408	1522	591	943	1051	30.82	27	30.57	11.44	16.56	20	1.25e-06	-1.03394	down
F01_transcript_10709	141	118	70	1784	1072	1000	9.59	7.82	4.95	118.62	64.71	65.27	2.6e-22	3.27079	up
F01_transcript_10710	1750	1637	1609	791	894	852	123.99	112.74	117.2	54.85	56.2	57.88	3.53e-31	-1.21218	down
F01_transcript_10711	5	11	3	84	93	86	0.35	0.76	0.28	5.65	5.66	5.71	1.29e-12	3.41691	up
F01_transcript_10712	312	332	376	123	203	166	21.29	22.03	26.37	8.21	12.29	10.87	1.24e-09	-1.28773	down
F01_transcript_10718	519	367	613	1882	1618	1761	34.88	24.02	42.35	123.64	96.45	113.53	1.66e-12	1.571	up
F01_transcript_10727	369	380	678	181	230	213	25.49	25.52	48.14	12.28	14.12	14.15	5.46e-07	-1.41396	down
F01_transcript_1073	1263	1114	802	6620	7297	3888	25.13	21.51	16.22	128.9	128.89	74.51	2.05e-16	2.22183	up
F01_transcript_10733	3372	4232	3344	1955	1479	1991	228.44	278.68	232.75	129.56	88.92	129.38	1.4e-09	-1.23063	down
F01_transcript_10735	1409	1434	1386	3800	3270	3728	98.09	97.07	99.22	258.76	201.93	248.92	5.27e-15	1.11991	up
F01_transcript_1074	1599	1190	957	4882	4079	2618	31.84	23	19.37	95.16	72.13	50.22	2.36e-06	1.38186	up
F01_transcript_10740	213	220	215	676	583	387	14.7	14.76	15.25	45.63	35.69	25.62	2.23e-05	1.10502	up
F01_transcript_10742	811	1030	798	3857	2476	3637	61.07	75.38	61.83	283.76	165.24	262.29	2.25e-12	1.68108	up
F01_transcript_10744	6	9	7	42	31	43	0.47	0.64	0.55	2.86	1.91	2.86	0.000136792	2.07225	up
F01_transcript_10747	125	143	169	50	50	57	8.52	9.48	11.84	3.33	3.02	3.73	1.37e-10	-1.69183	down
F01_transcript_10750	6130	6422	5968	200	179	181	423.94	431.76	424.21	13.54	11.01	12.04	0	-5.26421	down
F01_transcript_10756	101	106	50	401	482	451	7	7.14	3.56	27.17	29.62	29.97	3.85e-13	2.10764	up
F01_transcript_10759	553	515	578	102	119	157	38.1	34.48	40.9	6.88	7.29	10.36	5.18e-32	-2.34373	down
F01_transcript_10761	1276	976	707	8783	8090	6780	90.56	67.35	51.59	609.57	509.3	461.45	5.81e-31	2.74187	up
F01_transcript_10766	360	320	339	156	152	120	24.97	21.57	24.16	10.58	9.35	7.98	3.21e-14	-1.47591	down
F01_transcript_10768	759	570	768	352	249	337	52.74	38.5	54.85	23.92	15.35	22.46	5.85e-09	-1.37266	down
F01_transcript_10773	219	222	185	814	1074	963	15.28	15.06	13.26	55.48	66.4	64.37	1e-35	1.93848	up
F01_transcript_10776	136	169	96	564	703	531	9.74	11.72	7.08	39.29	44.41	36.25	3.59e-15	1.90608	up
F01_transcript_10780	870	2390	1022	341	887	713	60.78	162.23	73.4	23.28	54.94	47.76	0.00182056	-1.36105	down
F01_transcript_10783	27	28	34	158	162	129	1.88	1.9	2.39	10.61	9.85	8.5	1.15e-12	2.07236	up
F01_transcript_10790	755	1140	933	95	69	82	51.44	75.54	65.37	6.34	4.19	5.39	1.55e-54	-3.71436	down
F01_transcript_10792	350	382	285	857	850	699	25.95	27.57	21.75	62.11	55.87	49.65	1.59e-07	1.00317	up
F01_transcript_10794	1400	1417	1121	123	136	120	97.98	96.38	80.67	8.42	8.45	8.07	2.02e-100	-3.59664	down
F01_transcript_10803	95	128	59	670	700	705	6.66	8.72	4.25	45.92	43.52	47.39	4.69e-22	2.61244	up
F01_transcript_10807	7793	8585	7070	1187	1166	1159	534.35	572.27	498.21	79.61	70.95	76.24	5.42e-118	-2.96396	down
F01_transcript_10808	106	64	95	462	498	377	7.45	4.35	6.85	31.56	30.84	25.25	3.23e-17	2.07906	up
F01_transcript_1081	59	36	37	171	193	127	1.19	0.71	0.75	3.34	3.42	2.44	6.98e-07	1.63003	up
F01_transcript_10816	1052	837	841	482	455	586	73.93	57.17	60.74	33.15	28.38	39.5	1.83e-08	-1.06801	down
F01_transcript_1082	100	101	61	234	239	229	2	1.95	1.23	4.57	4.23	4.39	1.12e-05	1.17432	up
F01_transcript_10820	2160	1995	1799	713	704	627	156.35	140.46	133.99	50.51	45.21	43.57	1.29e-35	-1.76994	down
F01_transcript_10821	1757	2336	1350	3889	5024	4809	135.17	174.68	106.9	292.45	342.69	354.46	9.98e-07	1.08466	up
F01_transcript_10822	99	193	138	489	603	668	7.14	13.54	10.24	34.51	38.6	46.23	5.06e-11	1.77386	up
F01_transcript_10824	729	477	580	4072	3110	2238	52.6	33.46	43.02	287.11	198.94	154.75	3.29e-15	2.14878	up
F01_transcript_10826	250	219	188	478	628	541	17.63	15.03	13.66	32.99	39.3	36.61	2.21e-09	1.07929	up
F01_transcript_10827	294	282	158	1854	1728	1201	20.78	19.37	11.49	127.97	108.16	81.33	1.13e-17	2.4396	up
F01_transcript_10830	32	57	39	142	353	249	2.28	3.92	2.89	9.85	22.1	16.86	5.43e-09	2.22884	up
F01_transcript_10837	271	173	126	784	937	742	19.16	11.89	9.16	54.2	58.76	50.31	7.62e-11	1.84787	up
F01_transcript_10840	98	104	127	514	619	721	7.04	7.26	9.39	35.94	39.29	49.47	4.18e-28	2.24174	up
F01_transcript_10844	8148	10832	11439	1016	1161	1282	580	749.65	837.29	70.74	73.36	87.57	3.89e-88	-3.35667	down
F01_transcript_10846	381	334	345	1923	2737	1897	27.04	23.05	25.18	133.46	172.3	129.11	7.96e-46	2.37401	up
F01_transcript_10849	48	52	34	397	504	336	3.42	3.64	2.48	27.58	31.76	22.89	9.93e-30	2.93281	up
F01_transcript_1085	480	391	239	1234	1168	1069	9.58	7.57	4.85	24.09	20.69	20.53	2.07e-07	1.39639	up
F01_transcript_10854	660	744	835	211	260	251	46.18	50.6	60.01	14.49	16.17	16.87	6.55e-32	-1.86314	down
F01_transcript_10857	308	1112	423	140	329	273	21.84	76.64	30.82	9.76	20.72	18.59	0.00185143	-1.51388	down
F01_transcript_10859	81	39	38	2085	1730	1654	5.77	2.7	2.78	145.13	109.23	112.9	2.26e-60	4.81427	up
F01_transcript_10862	22	33	28	73	88	93	1.57	2.28	2.05	5.08	5.56	6.35	7.69e-05	1.35164	up
F01_transcript_10867	2018	2122	1830	1186	957	1029	141.16	144.32	131.59	81.17	59.4	69.04	2.21e-11	-1.13452	down
F01_transcript_1087	228	234	224	624	707	579	4.55	4.54	4.54	12.17	12.51	11.11	4.59e-17	1.2361	up
F01_transcript_10872	1512	1962	1448	806	735	748	107.95	136.2	106.35	56.27	46.56	51.26	1.14e-13	-1.32871	down
F01_transcript_10877	63	75	29	307	324	289	4.54	5.27	2.18	21.7	20.78	20.04	8.19e-11	2.18564	up
F01_transcript_10879	47	43	51	342	356	302	3.68	3.25	4.09	25.83	24.41	22.4	7.09e-32	2.57145	up
F01_transcript_10881	2270	2905	2022	8077	7840	7825	165.83	206.34	151.93	576.89	507.91	548.02	6.82e-18	1.48228	up
F01_transcript_10883	191	196	165	427	554	473	13.67	13.66	12.17	29.89	35.15	32.49	6.51e-12	1.15165	up
F01_transcript_10884	1247	1164	1167	194	225	226	89.37	81.12	86.01	13.6	14.3	15.53	1.95e-99	-2.70147	down
F01_transcript_10885	105	71	72	965	1050	722	7.51	4.94	5.34	67.3	66.37	49.35	3.65e-41	3.19771	up
F01_transcript_10887	761	992	697	2661	3290	2627	55.24	69.98	52	188.79	211.71	182.7	5.65e-19	1.56018	up
F01_transcript_10888	6663	6705	6533	417	394	458	483.76	473.33	487.86	29.61	25.39	31.89	2.06e-256	-4.19282	down
F01_transcript_10889	601	707	779	3102	3693	3529	43.19	49.38	57.6	217.9	235.25	243.06	4.08e-53	2.06272	up
F01_transcript_10891	246	274	221	1475	1927	1703	18.55	20.06	17.13	108.44	128.45	122.71	9.84e-68	2.53447	up
F01_transcript_10892	6589	7895	6977	1905	2401	2941	475.53	553.98	517.9	134.45	153.71	203.58	3.93e-24	-1.79604	down
F01_transcript_10894	383	444	233	1504	1291	1031	26.85	30.21	16.77	102.93	80.16	69.23	1.47e-08	1.60215	up
F01_transcript_10899	1220	1134	1241	11552	15263	11614	89.19	80.61	93.34	825.88	989.78	814.12	7.8e-140	3.16825	up
F01_transcript_10909	81	65	81	388	504	315	5.89	4.62	6.03	27.45	32.3	21.83	7.97e-19	2.14893	up
F01_transcript_10916	19019	19109	17875	982	1299	1220	1479.7	1445.8	1432.13	74.7	89.63	90.97	0	-4.23139	down
F01_transcript_10917	1135	1314	969	57	63	58	83.08	93.57	72.98	4.13	4.11	4.13	3e-111	-4.46985	down
F01_transcript_10918	682	773	537	3626	3010	1968	49.92	55.03	40.5	259.54	195.41	138.14	3.57e-12	1.86188	up
F01_transcript_1092	8	14	30	58	67	73	0.17	0.29	0.62	1.15	1.2	1.41	0.00198257	1.62433	up
F01_transcript_10921	374	349	295	684	972	784	27.1	24.58	21.98	48.39	62.37	54.39	8.49e-09	1.01279	up
F01_transcript_10926	673	741	666	244	379	379	48.81	52.24	49.69	17.34	24.41	26.37	1.44e-11	-1.29026	down
F01_transcript_10932	13617	15824	14424	2219	2944	3507	990.61	1119.3	1079.38	157.87	189.99	244.64	3.41e-49	-2.56633	down
F01_transcript_10933	379	286	330	857	1244	1212	27.44	20.14	24.61	60.62	79.81	84.07	4.83e-15	1.48373	up
F01_transcript_10942	25	20	10	509	773	651	1.82	1.42	0.75	36.24	49.93	45.45	8.82e-59	4.81637	up
F01_transcript_10945	233	272	196	1529	1552	1755	17.12	19.38	14.83	109.45	100.76	123.18	3.91e-49	2.5399	up
F01_transcript_10954	5572	6574	5371	447	530	545	406.55	466.39	403.13	31.89	34.3	38.13	2.2e-165	-3.75074	down
F01_transcript_10955	251	279	199	633	674	584	18.37	19.84	15.02	45.28	43.71	40.96	1.28e-09	1.13339	up
F01_transcript_10956	22	19	16	60	169	134	1.58	1.38	1.24	4.28	10.82	9.28	2.46e-07	2.33424	up
F01_transcript_10957	104	87	83	274	302	226	7.64	6.25	6.34	19.71	19.72	15.91	8.83e-09	1.30249	up
F01_transcript_10969	682	536	607	1	0	1	49.87	38.14	45.66	0.08	0	0.09	6.14e-40	-8.94783	down
F01_transcript_10972	406	365	366	1422	1325	1528	30.06	26.29	27.89	102.93	86.98	108.44	2e-29	1.67335	up
F01_transcript_10977	2575	2870	2553	454	597	420	189.86	205.7	193.63	32.74	39.07	29.75	2.16e-71	-2.67407	down
F01_transcript_10979	169	200	236	601	727	575	12.5	14.31	17.9	43.28	47.46	40.56	3.23e-14	1.40731	up
F01_transcript_1098	76	48	96	178	196	157	1.55	0.95	2	3.55	3.54	3.09	0.00134259	1.0207	up
F01_transcript_10980	162	160	192	524	677	654	12.01	11.57	14.69	37.98	44.46	46.46	8.2e-22	1.6047	up
F01_transcript_10981	116	176	100	591	1096	941	8.57	12.61	7.63	42.5	71.47	66.36	6.04e-18	2.46171	up
F01_transcript_10982	55	52	60	147	287	277	4.15	3.82	4.66	10.85	19.21	20.04	4.69e-09	1.81308	up
F01_transcript_10984	149	99	88	539	508	430	11.06	7.13	6.75	38.98	33.33	30.52	2.28e-13	1.88398	up
F01_transcript_10988	730	1032	573	2601	2687	1743	54.54	75.01	44.05	189.97	178.01	124.84	8.73e-07	1.33981	up
F01_transcript_10990	91	72	41	1041	1008	1015	6.74	5.19	3.13	75.41	66.23	72.09	2.96e-43	3.63317	up
F01_transcript_10994	3468	5844	5132	1344	2414	2509	257.21	421.42	391.63	97.46	158.78	178.4	1.46e-07	-1.43558	down
F01_transcript_11003	109	103	90	235	296	275	8.09	7.39	6.85	16.98	19.39	19.45	3.79e-09	1.16959	up
F01_transcript_11004	260	255	266	870	1066	1022	19.35	18.46	20.36	63.21	70.28	72.85	7.28e-39	1.67811	up
F01_transcript_11007	130	128	75	773	789	593	9.83	9.42	5.84	57.09	52.85	42.9	5.28e-21	2.4326	up
F01_transcript_11008	83	89	45	511	527	343	6.16	6.45	3.45	36.99	34.61	24.34	2.05e-14	2.39618	up
F01_transcript_11011	411	377	267	1004	924	969	30.4	27.12	20.29	72.55	60.58	68.61	7.04e-09	1.21737	up
F01_transcript_11013	54	43	13	439	593	548	4.04	3.13	1	32.09	39.32	39.28	5.33e-19	3.50883	up
F01_transcript_11015	102	298	122	432	798	930	7.59	21.58	9.35	31.45	52.7	66.38	5.74e-05	1.74834	up
F01_transcript_1102	341	310	313	1206	1641	1649	6.87	6.06	6.4	23.73	29.28	31.92	3.59e-37	1.97236	up
F01_transcript_11020	310	506	304	1069	2171	1859	23.42	37.16	23.62	78.92	145.33	134.48	8.02e-11	1.9077	up
F01_transcript_11032	49	61	63	163	155	154	3.66	4.43	4.87	11.9	10.27	11.03	1.99e-06	1.20398	up
F01_transcript_11038	203	239	182	480	601	484	15.16	17.4	14.05	35.07	39.87	34.68	2.32e-09	1.0811	up
F01_transcript_11045	776	747	679	2740	2920	3080	58.67	54.93	52.83	202.41	195.64	223.06	4.54e-49	1.74967	up
F01_transcript_11047	579	762	416	2103	2543	2550	43.49	55.61	32.18	154.26	169.17	183.37	1.01e-14	1.77961	up
F01_transcript_11054	2445	2488	2639	342	497	529	178.81	176.89	198.55	24.49	32.29	37.11	2.87e-60	-2.69849	down
F01_transcript_11057	3000	3283	3019	7209	8791	9379	225.52	239.93	233.54	529.75	585.97	675.7	5.77e-22	1.20645	up
F01_transcript_11058	614	638	452	1574	1374	1119	46.83	47.33	35.5	117.38	92.98	81.85	6.6e-06	1.01758	up
F01_transcript_11073	689	827	530	3764	3152	1966	53.61	62.57	42.45	286.05	217.28	146.46	5.84e-11	1.86598	up
F01_transcript_11077	24	35	17	78	110	53	1.87	2.59	1.35	5.81	7.42	3.91	0.0027346	1.37609	up
F01_transcript_11080	1184	1163	951	82	108	95	88.52	84.55	73.17	5.99	7.16	6.81	2.1e-100	-3.75269	down
F01_transcript_11082	970	980	684	2016	2029	2614	74.31	73	54	151	137.85	191.92	1.78e-07	1.09668	up
F01_transcript_11090	237	217	184	485	564	513	17.98	16.01	14.37	35.97	37.94	37.3	2.94e-10	1.04945	up
F01_transcript_11092	215	192	213	532	523	492	16.43	14.27	16.76	39.81	35.44	36.04	1.24e-11	1.08187	up
F01_transcript_11097	1408	1689	995	423	397	544	106.7	124.49	77.63	31.36	26.75	39.56	2.51e-13	-1.79984	down
F01_transcript_11106	474	499	411	133	161	165	36.3	37.16	32.4	9.96	10.93	12.11	1.67e-25	-1.82139	down
F01_transcript_11111	728	744	730	2220	2432	2435	55.84	55.52	57.68	166.44	165.4	178.96	2.04e-48	1.44834	up
F01_transcript_11116	110	136	97	631	842	663	8.51	10.2	7.67	47.39	57.32	48.84	1.19e-34	2.38199	up
F01_transcript_11117	616	803	493	2353	2508	1520	46.2	58.56	38.05	172.55	166.82	109.28	1.26e-08	1.48672	up
F01_transcript_11120	935	1011	1001	426	417	358	71.78	75.51	79.09	31.98	28.4	26.4	3.13e-26	-1.52288	down
F01_transcript_11121	54	83	40	275	217	179	4.04	6.04	3.14	20.11	14.38	12.85	3.03e-06	1.66252	up
F01_transcript_11125	372	549	645	1052	1862	1639	29.35	42.14	52.44	81.23	130.31	123.98	1.5e-06	1.27801	up
F01_transcript_11130	165	193	198	1636	1382	1146	12.76	14.51	15.76	123.66	94.75	84.91	5.12e-38	2.65842	up
F01_transcript_11132	975	812	554	2654	2692	2911	75.14	60.91	44.03	199.99	184.01	215.02	1.75e-12	1.57162	up
F01_transcript_11135	198	206	112	996	1002	622	15.33	15.53	8.95	75.15	68.58	46	4.84e-12	2.07921	up
F01_transcript_11138	6	2	2	916	853	711	0.46	0.15	0.16	68.95	58.29	52.48	2.27e-60	7.42931	up
F01_transcript_11141	3021	3872	2505	7538	8915	8088	234.04	291.71	199.83	570.99	612.54	600.53	5.8e-10	1.14008	up
F01_transcript_11143	194	185	381	56	60	44	14.97	13.88	30.26	4.22	4.11	3.25	7.88e-12	-2.43151	down
F01_transcript_11152	490	549	487	225	195	195	37.25	40.58	38.11	16.72	13.15	14.21	1.96e-18	-1.53401	down
F01_transcript_11158	117	139	145	257	427	405	9.13	10.53	11.65	19.55	29.44	30.19	9.31e-07	1.18489	up
F01_transcript_11163	284	207	187	601	562	584	22	15.59	14.92	45.52	38.61	43.36	2.27e-07	1.12541	up
F01_transcript_11166	9785	12736	10659	1689	1897	2182	762.12	964.66	854.98	128.65	131.08	162.92	3.24e-69	-2.74917	down
F01_transcript_11175	98	151	78	861	1107	828	7.67	11.52	6.3	65.7	76.55	61.91	4.23e-28	2.82357	up
F01_transcript_11188	17	22	12	1224	791	1232	1.36	1.7	0.99	92.96	54.52	91.69	1.04e-66	5.6645	up
F01_transcript_11189	3344	1990	3246	55	81	118	261.28	151.21	261.2	4.2	5.61	8.84	2.19e-72	-5.24251	down
F01_transcript_11191	361	411	203	4944	4547	3837	28.21	31.23	16.34	377.71	315.1	287.33	3.51e-40	3.50044	up
F01_transcript_11192	12806	4495	8178	197	11	225	1014.77	346.41	667.56	15.26	0.77	17.09	2.41e-07	-4.98882	down
F01_transcript_11194	372	416	359	96	116	92	29.29	31.79	29.09	7.41	8.08	6.99	7.05e-32	-2.14224	down
F01_transcript_11195	19093	17970	17768	1836	2447	2227	1485.45	1359.62	1423.56	139.67	168.85	166.06	2.08e-196	-3.30861	down
F01_transcript_11200	514	416	407	1764	2164	1757	41.6	32.8	34	139.6	155.34	136.22	2.33e-34	1.84184	up
F01_transcript_11202	207	612	418	28	45	107	16.39	47.11	34.08	2.17	3.16	8.12	1.24e-08	-2.89525	down
F01_transcript_11204	534	704	874	1862	4440	4836	44.01	56.4	74.16	149.86	324.01	381.26	1.78e-10	2.10903	up
F01_transcript_11206	302	381	329	200	210	173	24.32	29.85	27.26	15.76	15	13.35	8.21e-08	-1.02487	down
F01_transcript_11209	117	31	82	1203	2487	1569	9.56	2.47	6.98	96.09	180.09	122.79	7.03e-25	4.14561	up
F01_transcript_11212	741	783	392	9187	9516	8383	59.37	61	32.33	718.87	675.39	642.87	1.46e-44	3.5478	up
F01_transcript_11213	570	658	507	2865	2887	2109	45.83	51.43	41.98	224.98	205.64	162.29	1.99e-24	1.93467	up
F01_transcript_11215	392	523	414	1385	1251	893	30.67	39.78	33.36	105.99	86.79	66.98	6.49e-07	1.1689	up
F01_transcript_11216	34	58	31	635	700	664	2.71	4.47	2.56	48.86	48.89	50.1	1.48e-53	3.74881	up
F01_transcript_11219	975	1070	997	181	197	194	76.82	81.97	80.91	14	13.79	14.71	6.51e-89	-2.63914	down
F01_transcript_11220	1188	1193	1126	3395	2854	3457	94.17	92	91.96	263.11	200.61	262.54	1.8e-15	1.2356	up
F01_transcript_11224	1	1	0	43	38	51	0.08	0.08	0	3.36	2.74	3.92	3.92e-09	4.94031	up
F01_transcript_11226	85	196	79	2972	2517	2756	6.75	15.12	6.49	230.03	176.71	209.06	6.44e-38	4.21183	up
F01_transcript_11228	390	553	457	1362	1271	1225	31.04	42.78	37.42	105.8	89.58	93.22	2.43e-11	1.2248	up
F01_transcript_11230	723	750	612	140	172	120	57.29	57.8	49.96	10.85	12.09	9.11	4e-41	-2.49596	down
F01_transcript_11232	1554	1338	1878	592	638	638	123.54	103.45	153.81	46.02	44.98	48.6	4.7e-22	-1.58026	down
F01_transcript_11250	15	6	3	746	634	618	1.2	0.47	0.25	58.53	45.13	47.55	2.62e-58	6.00183	up
F01_transcript_11251	18559	17447	15896	1087	1428	1211	1488.51	1360.97	1313.66	85.31	101.64	93.09	4.68e-245	-4.03128	down
F01_transcript_11254	455	476	451	2373	2284	2356	37.36	38	38.18	190.29	166.13	185.18	5.99e-66	2.10591	up
F01_transcript_11257	1216	1164	1234	176	247	211	98.14	91.36	102.6	13.92	17.72	16.35	1.36e-87	-2.74319	down
F01_transcript_11259	772	673	693	1810	1984	1948	61.86	52.41	57.18	141.7	140.84	149.42	4.78e-25	1.18696	up
F01_transcript_1126	519	425	658	129	148	95	10.65	8.45	13.7	2.6	2.69	1.89	7.42e-21	-2.31989	down
F01_transcript_11265	12	17	79	1143	1733	995	0.98	1.4	6.63	90.24	124.1	77	8.46e-09	4.41771	up
F01_transcript_11269	114	207	196	318	512	652	9.25	16.31	16.32	25.14	36.71	50.47	0.000181214	1.25422	up
F01_transcript_11274	9310	8991	7069	11	22	45	751.68	706.03	588.12	0.93	1.61	3.49	1.7e-145	-8.4282	down
F01_transcript_11278	92	102	51	744	503	395	8.12	8.76	4.65	64.21	39.37	33.39	3.1e-12	2.47209	up
F01_transcript_11279	1110	1269	1134	346	387	309	89.77	99.79	94.47	27.4	27.81	23.98	2.02e-44	-1.9834	down
F01_transcript_11281	156	127	144	1293	2336	1404	13	10.29	12.4	104.92	171.88	111.64	6.82e-45	3.27804	up
F01_transcript_11285	1358	3401	1649	429	814	856	111.06	270.39	138.97	34.3	59.02	67.1	1.07e-06	-1.81979	down
F01_transcript_11291	36288	36628	33773	3468	4111	3772	3062.31	3006.65	2939.36	286.18	307.64	304.92	0	-3.46597	down
F01_transcript_11294	0	0	1	40	23	99	0	0	0.08	3.24	1.67	7.73	2.17e-08	5.43147	up
F01_transcript_11296	616	523	587	1529	1532	1488	49.78	41.14	48.86	120.77	109.75	115.14	6.52e-19	1.16173	up
F01_transcript_11297	5745	4117	4023	2068	1101	1554	475.46	331.42	343.29	167.37	80.82	123.25	1e-09	-1.74858	down
F01_transcript_11298	836	749	512	1801	1661	1519	67.72	58.99	42.72	142.52	119.22	117.82	8.08e-06	1.00871	up
F01_transcript_11300	10	9	13	217	308	276	0.82	0.72	1.1	17.4	22.4	21.69	2.29e-38	4.32061	up
F01_transcript_11308	29	40	28	1419	2105	1590	2.38	3.19	2.37	113.78	153.09	124.93	4.21e-125	5.42712	up
F01_transcript_11309	573	603	410	2347	3049	2692	48.63	49.76	35.89	194.56	229.23	218.63	5.16e-31	2.09772	up
F01_transcript_1131	157	120	170	364	450	372	3.17	2.36	3.49	7.2	8.07	7.25	7.85e-09	1.16162	up
F01_transcript_11312	478	323	545	199	277	268	39.2	25.76	46.07	15.96	20.15	21.06	1.53e-05	-1.08588	down
F01_transcript_1132	0	0	0	580	389	272	0	0.02	0	11.47	6.99	5.29	6.24e-23	8.76145	up
F01_transcript_11322	1519	1602	1820	154	179	205	125.31	128.53	154.76	12.49	13.09	16.22	1.82e-105	-3.42146	down
F01_transcript_11325	143	131	103	1060	939	663	11.81	10.52	8.77	85.57	68.76	52.44	1.84e-24	2.56341	up
F01_transcript_11328	74	61	69	198	264	197	6.11	4.9	5.87	15.98	19.33	15.58	6.08e-10	1.43829	up
F01_transcript_11339	16	41	15	191	125	144	1.34	3.35	1.3	15.67	9.3	11.57	2.32e-07	2.37177	up
F01_transcript_11343	290	407	246	162	223	165	23.8	32.45	20.79	12.99	16.23	13.01	0.00012398	-1.01013	down
F01_transcript_11347	342	322	319	84	129	101	27.95	25.58	26.81	6.7	9.33	7.89	5.63e-22	-1.87769	down
F01_transcript_11353	36	48	59	359	714	685	3.01	3.9	5.08	29.31	52.88	54.8	1.08e-26	3.31657	up
F01_transcript_11357	2819	2983	1950	6679	5930	5770	235.77	242.61	168.14	546.03	439.72	462.19	1.35e-06	1.0084	up
F01_transcript_11358	98	165	44	1320	1715	1025	8.21	13.44	3.82	107.91	127.19	82.1	1.24e-17	3.39177	up
F01_transcript_11363	1616	2866	3223	653	917	1014	134.71	232.32	276.96	53.27	67.78	80.96	9.49e-11	-1.79501	down
F01_transcript_11368	4898	4856	4975	213	300	291	409.1	394.55	428.43	17.47	22.24	23.28	1.31e-247	-4.42328	down
F01_transcript_1137	93	80	45	358	460	328	1.89	1.58	0.94	7.1	8.26	6.4	6.97e-13	2.1223	up
F01_transcript_11380	23	12	19	810	804	586	1.94	0.98	1.65	66.75	60.1	47.31	1.62e-65	5.04011	up
F01_transcript_11381	3245	3518	3764	1604	1510	2011	274.82	289.83	328.82	132.87	113.41	163.13	2.94e-14	-1.26404	down
F01_transcript_11384	69	98	132	1580	1196	1584	5.8	8.01	11.43	129.75	89.09	127.45	5.5e-42	3.59932	up
F01_transcript_11387	428	355	309	2634	3038	2586	35.24	28.43	26.24	211.99	221.73	203.93	7.87e-65	2.67004	up
F01_transcript_11388	964	970	982	2534	2724	2659	81.92	80.23	86.12	210.53	205.31	216.46	1.06e-37	1.20408	up
F01_transcript_11394	1309	1540	2438	99	111	132	110.85	126.86	213.01	8.24	8.34	10.71	2.65e-56	-4.13721	down
F01_transcript_11396	23	16	22	84	43	52	1.98	1.33	1.96	7.04	3.25	4.28	0.00843133	1.2912	up
F01_transcript_11400	89	17	18	762	596	558	7.65	1.44	1.59	63.41	45.02	45.49	6.9e-06	3.37299	up
F01_transcript_11404	674	794	1083	433	438	374	57.02	65.38	94.51	35.83	32.9	30.35	1.01e-08	-1.25805	down
F01_transcript_11408	575	614	515	55	61	54	48.97	50.88	45.28	4.65	4.66	4.44	3.58e-77	-3.54042	down
F01_transcript_11413	2685	2986	2114	457	543	505	226.58	245.11	183.99	37.7	40.63	40.82	8.15e-55	-2.59748	down
F01_transcript_11415	76	103	87	423	374	354	6.47	8.53	7.64	35.22	28.25	28.88	3.57e-17	1.86861	up
F01_transcript_11417	138	170	106	1315	1680	1696	11.74	14.07	9.3	109.38	126.75	138.2	2.37e-58	3.23986	up
F01_transcript_11418	516	544	481	172	192	209	43.95	45.07	42.26	14.32	14.5	17.05	7.69e-26	-1.65689	down
F01_transcript_11421	3463	3330	2893	8036	9205	7676	301.73	282.23	260.1	684.44	711.12	640.42	3.44e-19	1.12279	up
F01_transcript_11422	152	149	138	652	508	369	13.15	12.56	12.29	54.95	38.89	30.53	9.44e-09	1.55679	up
F01_transcript_11425	28441	25916	20484	28	30	21	2431.1	2154.92	1806.27	2.4	2.3	1.8	0	-10.0294	down
F01_transcript_11433	3706	4324	3756	361	421	419	313.13	355.43	327.3	29.89	31.55	33.94	3e-174	-3.52281	down
F01_transcript_11435	264	288	242	859	538	721	22.46	23.77	21.2	71.25	40.5	58.55	3e-06	1.1834	up
F01_transcript_11436	551	814	400	2641	2850	2276	47.3	68	35.44	221.53	216.82	187.07	6.87e-13	1.88047	up
F01_transcript_11439	31	60	26	440	890	576	2.66	5.01	2.3	36.9	67.7	47.32	1.89e-25	3.693	up
F01_transcript_11440	58	82	82	2728	3039	4193	5.58	7.6	8.12	252.63	255.27	380.05	6.93e-114	5.20552	up
F01_transcript_11442	68	83	82	1252	1979	1420	5.81	6.9	7.32	104.7	150.04	116.31	1.4e-86	4.04394	up
F01_transcript_11447	422	433	396	2131	2452	2565	36.77	36.75	35.67	181.52	189.46	214.06	6.33e-78	2.27183	up
F01_transcript_1145	72	64	52	192	201	182	1.46	1.27	1.07	3.81	3.62	3.56	1.44e-08	1.36527	up
F01_transcript_11455	274	322	229	716	754	727	23.64	27.03	20.39	60.4	57.69	60.08	3.49e-11	1.17215	up
F01_transcript_11456	8615	9029	9453	1228	1493	1531	746.95	761.59	845.7	104.12	114.78	127.17	1.49e-153	-2.90415	down
F01_transcript_1146	52	30	22	155	171	131	1.06	0.59	0.46	3.06	3.08	2.55	5.03e-07	1.858	up
F01_transcript_11460	84	98	106	55	46	45	6.99	7.88	9.09	4.45	3.43	3.63	5.86e-05	-1.19427	down
F01_transcript_11467	1120	1154	928	78	84	81	96.53	96.75	82.52	6.57	6.42	6.69	5.19e-110	-3.93547	down
F01_transcript_11468	1484	3834	1666	456	616	707	127.77	321.1	148.01	38.38	47.02	58.36	1.34e-09	-2.16977	down
F01_transcript_1147	490	292	261	112	179	141	9.96	5.76	5.4	2.24	3.23	2.76	1.17e-06	-1.49613	down
F01_transcript_11470	40	32	21	96	53	129	3.51	2.68	1.94	8.07	4.09	10.66	0.0075369	1.31119	up
F01_transcript_11472	27	25	10	112	147	126	2.44	2.16	0.97	9.55	11.35	10.53	2.07e-09	2.33483	up
F01_transcript_11488	63	24	66	1270	2080	1345	5.54	2.1	6.01	108.81	161.68	112.88	2.33e-44	4.60645	up
F01_transcript_11492	9000	8360	6978	2	0	10	789.72	713.63	631.96	0.17	0	0.84	5.11e-27	-9.36394	down
F01_transcript_11499	239	191	282	738	1178	666	20.31	15.79	24.72	61.31	88.77	54.21	3.65e-10	1.5948	up
F01_transcript_11503	14	10	20	64	96	90	1.24	0.91	1.82	5.6	7.58	7.62	8.1e-08	2.20339	up
F01_transcript_11504	95	92	88	1514	1260	843	8.41	7.9	8.07	130.54	98.53	71.2	8.56e-40	3.45061	up
F01_transcript_11513	210	265	243	2368	2039	2370	18.63	22.87	22.25	205.35	160.38	201.3	8.47e-69	2.99523	up
F01_transcript_11514	31	29	15	86	143	101	2.75	2.5	1.37	7.45	11.23	8.57	2.41e-06	1.84455	up
F01_transcript_11523	131	147	140	50	62	67	12	13.09	13.21	4.51	5.06	5.88	3.07e-09	-1.44786	down
F01_transcript_11526	369	322	249	1344	1553	1089	33.39	28.35	23.3	118.6	124.33	94.17	2.07e-18	1.83283	up
F01_transcript_11528	284	409	269	818	1259	987	25.43	35.51	24.82	71.45	99.71	84.36	4.49e-10	1.4138	up
F01_transcript_11530	132	286	84	823	1108	835	11.84	24.96	7.78	72.16	88.12	71.7	4.52e-08	2.16365	up
F01_transcript_11532	608	697	548	1923	2588	2103	54.27	60.52	50.5	167.78	204.81	179.71	1.62e-25	1.58756	up
F01_transcript_11537	102	89	103	608	569	581	9.18	7.81	9.61	53.28	45.24	49.86	4.19e-39	2.33631	up
F01_transcript_11541	52	42	23	109	75	126	4.65	3.66	2.12	9.53	5.95	10.79	0.00891253	1.1478	up
F01_transcript_11543	3533	3569	3093	139	182	137	316.89	311.44	286.46	12.19	14.47	11.76	1.52e-220	-4.69897	down
F01_transcript_11554	75	128	53	265	352	257	6.86	11.29	5.01	23.44	28.18	22.21	1.56e-05	1.50064	up
F01_transcript_11555	1217	1200	1126	113	158	162	110.11	105.63	105.21	9.99	12.67	14.03	2.41e-94	-3.25928	down
F01_transcript_11558	461	714	260	7634	8899	6991	41.97	63.21	24.45	678.59	717.44	608.54	9.21e-33	3.73403	up
F01_transcript_11561	121	88	108	879	1068	1062	10.99	7.78	10.13	78.03	85.99	92.33	5.29e-67	2.99337	up
F01_transcript_11562	424	477	591	1	10	6	38.41	42.04	55.29	0.09	0.8	0.52	2.58e-59	-6.5094	down
F01_transcript_11564	52	69	16	839	1216	1153	4.85	6.23	1.53	75.81	99.71	102.02	8.26e-27	4.19431	up
F01_transcript_11578	57	36	32	201	253	220	5.32	3.32	3.05	18.21	20.77	19.45	2.71e-14	2.16235	up
F01_transcript_11582	901	852	756	2678	3943	3105	82.45	75.88	71.48	239.61	319.9	272.04	3.89e-28	1.70331	up
F01_transcript_11594	4276	4351	4093	1701	1372	1268	391.82	387.85	387.36	152.4	111.49	111.28	1.24e-24	-1.76916	down
F01_transcript_11603	390	450	356	1319	1347	1316	35.91	40.33	33.87	118.79	110	116.01	6.68e-25	1.49609	up
F01_transcript_11605	40	16	17	444	450	165	3.69	1.51	1.61	39.87	36.61	14.52	4.53e-13	3.48555	up
F01_transcript_11610	7	10	18	170	138	167	0.64	0.89	1.7	15.28	11.22	14.7	2.88e-18	3.44412	up
F01_transcript_11613	612	660	596	5046	6320	4819	57.16	59.91	57.44	460.05	522.6	430.14	8.75e-108	2.86689	up
F01_transcript_11619	966	875	758	52	135	105	89.78	79.15	72.77	4.76	11.19	9.36	3.29e-32	-3.36349	down
F01_transcript_11624	60	65	37	384	394	366	5.54	5.84	3.6	34.67	32.25	32.34	5.65e-25	2.55936	up
F01_transcript_11625	32	20	13	171	130	164	3.01	1.83	1.36	15.75	10.86	14.77	4.48e-11	2.5489	up
F01_transcript_11627	387	388	681	1408	2533	2568	36.13	35.23	65.65	128.43	209.5	229.26	1.64e-10	1.88725	up
F01_transcript_1163	105	85	129	43	49	76	2.15	1.69	2.67	0.87	0.9	1.49	0.00128737	-1.13921	down
F01_transcript_11632	937	1201	1141	2705	4209	3819	87.52	109.18	110.11	246.94	348.51	341.37	8.67e-16	1.45791	up
F01_transcript_11637	958	1229	1385	420	609	693	90.71	113.13	135.44	38.85	51.15	62.81	1.38e-08	-1.28408	down
F01_transcript_11638	1039	1437	992	5024	9526	8354	97.17	130.82	95.89	459.18	789.72	747.56	3.64e-24	2.44904	up
F01_transcript_11640	2442	4941	1998	7190	9490	7253	227.81	448.38	192.62	655.49	784.7	647.41	0.0010556	1.09049	up
F01_transcript_11641	74	84	139	504	629	667	6.75	7.46	13.1	44.97	50.9	58.27	1.14e-18	2.33488	up
F01_transcript_11648	265	307	262	742	1517	1335	25.25	28.48	25.82	68.97	127.91	121.49	3.15e-13	1.83666	up
F01_transcript_11659	77	176	58	565	672	543	7.54	16.81	5.97	54.08	58.33	50.88	5.95e-09	2.22456	up
F01_transcript_11662	12	2	3	394	349	200	1.13	0.18	0.29	36.43	29.19	18.12	6.2e-25	5.30593	up
F01_transcript_11668	117	250	96	742	1335	769	11.24	23.29	9.51	69.31	113.04	70.28	7.4e-10	2.31404	up
F01_transcript_11672	107	113	51	931	1089	949	10.11	10.39	4.98	85.97	91.21	85.79	1.77e-30	3.17412	up
F01_transcript_11676	1618	2058	1299	260	361	225	157.19	194.52	130.55	24.71	31.13	20.94	1e-32	-2.77482	down
F01_transcript_11679	107	126	212	851	594	487	10.31	11.81	21.12	80.14	50.74	44.89	4.19e-08	1.86373	up
F01_transcript_11681	24	25	25	307	531	319	2.36	2.4	2.5	28.5	44.69	28.97	5.25e-34	3.66111	up
F01_transcript_11687	428	611	407	4340	5060	3609	40.96	56.91	40.28	406.01	429.35	330.53	1.35e-45	2.91052	up
F01_transcript_11688	101	147	83	631	1019	605	9.73	13.72	8.25	59.05	86.51	55.42	1.33e-18	2.48682	up
F01_transcript_11689	215	321	151	2895	2474	1311	20.49	29.82	14.94	269.46	208.88	119.5	2.53e-17	2.99073	up
F01_transcript_11690	272	303	304	678	594	919	25.7	27.85	29.69	62.61	49.75	83.08	1.93e-06	1.07953	up
F01_transcript_11696	46	40	28	346	363	283	4.42	3.74	2.78	32.5	30.92	26.02	2.41e-27	2.85314	up
F01_transcript_11699	168	231	346	736	750	597	16.14	21.58	34.35	69.03	63.79	54.82	1.54e-05	1.23553	up
F01_transcript_11702	696	783	803	414	452	462	67.75	74.12	80.85	39.39	39.03	43.02	3.46e-14	-1.01364	down
F01_transcript_11703	426	468	426	161	240	204	40.66	43.5	42.01	15.05	20.35	18.63	9.1e-15	-1.3617	down
F01_transcript_11705	2584	2924	2420	72	69	94	249.61	274.87	241.76	6.8	5.91	8.69	4.85e-187	-5.28081	down
F01_transcript_11711	318	380	217	1126	934	777	34.48	40.16	24.41	119.34	89.8	80.56	2.86e-07	1.38847	up
F01_transcript_11712	321	358	281	928	1089	1034	31.02	33.61	28.07	87.53	93.16	95.52	2.44e-22	1.42531	up
F01_transcript_11719	134	120	73	810	605	567	13.01	11.35	7.33	76.96	52.15	52.73	8.77e-16	2.3419	up
F01_transcript_1172	172	124	175	29	82	32	3.52	2.46	3.62	0.58	1.49	0.65	3.61e-06	-1.92759	down
F01_transcript_11722	70	64	79	793	667	454	6.83	6.06	7.97	75.19	57.41	42.19	4.44e-26	2.90395	up
F01_transcript_11726	51	98	33	1332	1209	553	5.02	9.29	3.37	126.67	104.26	51.45	2.4e-18	3.73968	up
F01_transcript_11729	1349	1447	1521	571	700	634	130.83	136.57	152.57	54.13	60.19	58.83	9.91e-35	-1.41556	down
F01_transcript_11732	405	397	275	1228	993	784	39	37.17	27.44	115.57	84.73	72.22	1.92e-06	1.2402	up
F01_transcript_11742	230	258	202	801	702	562	22.88	24.95	20.83	77.88	61.92	53.47	9.75e-10	1.34176	up
F01_transcript_11749	449	448	312	2772	2496	1829	45.77	44.47	33	276.08	225.41	178.23	7.39e-23	2.30229	up
F01_transcript_11751	844	917	536	5118	5170	3850	84.22	89.08	55.43	499.13	457.36	367.53	1.7e-23	2.36556	up
F01_transcript_11753	143	196	266	538	550	520	14.16	18.84	27.13	51.86	48.08	49.09	3.65e-06	1.16617	up
F01_transcript_11754	194	235	200	2820	2394	1565	19.11	22.56	20.42	271.35	208.94	147.38	1.13e-36	3.16902	up
F01_transcript_11756	17	21	14	579	652	309	1.73	2.07	1.46	55.64	56.76	29.07	1.73e-35	4.54578	up
F01_transcript_11759	75	38	50	1329	1765	778	7.5	3.69	5.18	128.95	155.33	73.94	4.09e-36	4.24412	up
F01_transcript_1176	94	99	151	41	44	31	1.92	1.96	3.14	0.82	0.8	0.61	1.85e-07	-1.77068	down
F01_transcript_11766	26690	26810	30510	3763	4706	4460	2677.85	2618	3168.4	369.05	418.61	428.09	9.19e-158	-2.93306	down
F01_transcript_1177	155	117	119	288	329	315	3.18	2.33	2.49	5.77	5.98	6.22	5.01e-07	1.0098	up
F01_transcript_11771	320	295	212	2309	2283	1656	32	28.69	21.92	225.57	202.26	158.27	5.24e-33	2.66213	up
F01_transcript_11776	305	288	198	858	964	772	29.62	27.22	19.89	81.44	83	71.73	3.23e-12	1.46566	up
F01_transcript_11778	2	2	4	199	270	83	0.2	0.25	0.41	19.08	23.51	7.85	3.19e-18	5.44377	up
F01_transcript_11779	44000	39593	49923	6759	7547	7334	4457.61	3904.07	5236.08	669.27	677.82	710.67	1.76e-125	-2.85414	down
F01_transcript_11780	300	297	196	1357	1382	1171	29.96	28.89	20.23	132.2	122.12	111.68	6.66e-23	2.05274	up
F01_transcript_11781	130	98	88	958	789	514	12.98	9.52	9.09	93.46	69.87	49.14	3.23e-18	2.57464	up
F01_transcript_11782	11027	9962	9148	481	658	581	1115.57	980.92	958.09	47.56	59.01	56.22	2.26e-226	-4.35925	down
F01_transcript_11783	566	768	482	1918	2003	1397	58.58	77.37	51.71	193.97	183.79	138.28	3.73e-08	1.30352	up
F01_transcript_11788	984	1417	1086	3293	4237	3289	99.69	139.72	113.9	326.04	380.5	318.68	1.58e-14	1.38541	up
F01_transcript_11791	267	103	167	3656	4221	4009	26.75	10.04	17.32	358	374.89	384.2	3.11e-46	4.1705	up
F01_transcript_11793	97	130	128	320	307	256	9.78	12.71	13.36	31.42	27.31	24.59	3.08e-06	1.07388	up
F01_transcript_11794	221	409	147	3739	2856	2896	22.27	40.02	15.36	366.67	254.08	277.93	3.23e-22	3.31922	up
F01_transcript_11797	1909	2054	1683	92	136	133	188.75	197.58	172.15	8.91	11.98	12.64	3.33e-128	-4.18755	down
F01_transcript_11798	163	228	130	1979	2244	2315	16.29	22.17	13.44	193.26	198.76	221.25	3.09e-57	3.38665	up
F01_transcript_11801	722	714	645	3101	3677	3244	72.69	69.96	67.23	304.93	327.97	312.23	4.7e-78	2.02563	up
F01_transcript_11802	70	51	58	6	13	2	7.13	5.1	6.1	0.69	1.22	0.24	1.07e-08	-3.17279	down
F01_transcript_11803	152	166	185	4060	3746	1929	15.37	16.28	19.32	399.29	334.11	185.7	1.34e-44	3.99	up
F01_transcript_11804	68	86	57	228	167	144	6.92	8.46	5.93	22.39	14.88	13.91	0.000769129	1.11027	up
F01_transcript_11805	95	112	89	3465	3965	1849	9.62	11.05	9.28	340.76	353.67	177.97	1.12e-60	4.66808	up
F01_transcript_11812	8551	7923	6786	3908	1995	2202	878.59	792.36	722.04	392.43	181.72	216.39	7.46e-09	-1.71004	down
F01_transcript_11820	336	333	351	1621	1788	2093	34.31	33.09	37.08	161.64	161.77	204.24	7.44e-51	2.18814	up
F01_transcript_11822	142	131	102	363	393	464	14.51	13.03	10.79	36.24	35.59	45.33	1.47e-11	1.45545	up
F01_transcript_11824	73	90	102	1109	823	343	7.43	8.91	10.74	110.28	74.27	33.44	4.01e-12	2.80411	up
F01_transcript_11825	420	444	417	894	1100	1120	42.79	44.03	43.99	89.01	99.34	109.12	8.78e-15	1.03985	up
F01_transcript_11827	8462	7810	8413	692	945	879	945.55	849.71	975.52	75.62	93.65	93.86	3.04e-186	-3.52695	down
F01_transcript_11828	1794	1306	1578	240	355	286	185.99	131.79	169.43	24.36	32.66	28.4	6.64e-47	-2.63746	down
F01_transcript_11835	6	8	2	167	224	155	0.7	0.8	0.27	16.83	20.37	15.28	5.64e-26	4.68489	up
F01_transcript_11838	15	13	12	1204	1366	553	1.58	1.4	1.31	121.26	124.78	54.57	3.4e-51	5.88969	up
F01_transcript_11839	81	92	56	283	285	219	8.36	9.24	5.98	28.54	26.06	21.61	2.3e-08	1.52871	up
F01_transcript_11842	284	488	218	1878	1865	1605	30.08	50.37	23.93	194.38	175.06	162.5	9.04e-14	2.16974	up
F01_transcript_11843	21	10	5	60	78	77	2.21	1.07	0.55	6.19	7.37	7.82	1.77e-05	2.23726	up
F01_transcript_11846	195	279	144	721	1330	857	20.18	28.09	15.48	72.83	121.84	84.74	5.4e-11	1.95406	up
F01_transcript_11849	11	29	15	89	79	54	1.2	3	1.72	9.08	7.34	5.44	0.000494514	1.71738	up
F01_transcript_11852	31	57	36	103	111	139	3.25	5.81	3.89	10.4	10.16	13.81	0.000409114	1.25034	up
F01_transcript_11855	506	539	497	1508	1241	1025	52.18	54.09	53.12	151.91	113.34	101.05	2.74e-07	1.05722	up
F01_transcript_1186	216	215	167	425	584	604	4.47	4.32	3.52	8.6	10.71	12.01	9.21e-09	1.18191	up
F01_transcript_11861	79	150	74	442	375	553	8.23	15.15	7.95	44.67	34.31	54.63	7.92e-09	1.91359	up
F01_transcript_11863	2303	3646	1646	6113	6974	6316	240.1	369.87	177.7	622.56	644.23	629.35	9.32e-05	1.10183	up
F01_transcript_11864	0	9	2	183	163	194	0.04	0.96	0.22	18.83	15.18	19.5	8.58e-22	5.11512	up
F01_transcript_11866	33	33	22	365	573	350	3.44	3.31	2.37	36.13	51.43	33.95	2.36e-34	3.57265	up
F01_transcript_11869	921	938	820	448	553	503	94.36	93.54	86.99	44.86	50.22	49.28	4.14e-16	-1.06895	down
F01_transcript_11872	895	744	560	1429	2173	2289	94.14	76.21	61.06	146.88	202.47	230.1	1.26e-06	1.16636	up
F01_transcript_11874	484	538	872	1746	3192	3325	50.61	54.67	94.37	178.15	295.32	331.84	3.46e-10	1.85236	up
F01_transcript_11875	82	43	25	1359	1728	744	8.71	4.42	2.8	139.47	160.83	74.72	1.87e-25	4.30524	up
F01_transcript_11876	288	448	293	2342	1987	1329	30.37	45.88	31.94	240.58	185.2	133.64	3.96e-15	2.20282	up
F01_transcript_11878	1948	2087	1926	663	703	677	213.45	222.61	218.93	71.05	68.3	70.93	1.92e-62	-1.77665	down
F01_transcript_11888	44	76	36	127	135	160	4.62	7.81	4.01	13.04	12.56	16.11	0.00118312	1.17699	up
F01_transcript_11893	24452	21242	23642	2651	3184	3088	2674.58	2262.1	2682.16	283.42	308.69	322.89	1.19e-198	-3.19008	down
F01_transcript_11896	23939	24603	23346	1911	2491	2422	2602.86	2604.36	2632.36	203.13	240.06	251.74	9.04e-235	-3.62992	down
F01_transcript_11897	13986	13898	14199	1115	1415	1368	1498.24	1449.39	1576.8	116.72	134.35	140.09	1.82e-287	-3.66552	down
F01_transcript_11898	786	785	733	251	259	280	81.21	78.98	78.47	25.38	23.8	27.68	1.84e-38	-1.77345	down
F01_transcript_11901	1149	1288	1084	487	379	409	120.98	132.06	118.26	50.13	35.38	41.22	6.59e-20	-1.68303	down
F01_transcript_11906	2	9	4	301	345	97	0.25	1	0.55	31.58	32.77	9.96	2.25e-17	5.05432	up
F01_transcript_11908	100	94	107	1654	1888	707	10.67	9.85	11.93	172.47	178.54	72.17	2.4e-25	3.51404	up
F01_transcript_11909	182	183	169	943	811	1031	19.58	19.14	18.84	98.94	77.12	105.78	1.19e-31	2.14173	up
F01_transcript_11912	542	868	627	1584	1751	1951	57.72	89.99	69.21	164.85	165.28	198.63	8.83e-08	1.13192	up
F01_transcript_11913	45914	43568	54217	6641	8042	7681	5098.72	4710.76	6246.95	720.66	791.5	815.09	1.67e-124	-2.91445	down
F01_transcript_11914	10111	9259	9593	635	1028	857	1087.94	969.94	1070.15	66.8	98.13	88.2	3.02e-126	-3.75335	down
F01_transcript_11918	11444	11723	10219	532	654	737	1236.91	1233.54	1145.22	56.2	62.73	76.19	2.05e-201	-4.34135	down
F01_transcript_11927	111	160	130	900	872	571	12.1	16.99	14.7	95.91	84.28	59.51	2.13e-19	2.29025	up
F01_transcript_11931	12535	14257	11412	760	909	863	1354.77	1500.13	1278.88	80.27	87.08	89.15	3.54e-228	-4.14222	down
F01_transcript_11937	4833	3454	4282	406	480	492	530.22	368.93	487.27	43.53	46.67	51.59	1.08e-95	-3.41129	down
F01_transcript_11939	15104	14302	11581	887	1464	1129	1749.38	1613.16	1393.33	100.43	150.3	125	8.04e-94	-3.78435	down
F01_transcript_11942	244	266	179	681	623	545	26.91	28.52	20.41	73.21	60.72	57.23	1.19e-07	1.18373	up
F01_transcript_11943	1659	1482	1592	169	158	146	182.08	158.35	181.25	18.17	15.43	15.34	2.88e-130	-3.54307	down
F01_transcript_11949	70	106	37	1070	1323	556	7.81	11.51	4.28	116.64	130.85	59.32	9.77e-18	3.45448	up
F01_transcript_11951	1751	1931	5131	501	945	293	194.45	208.79	591.2	54.36	93	31.09	0.00024783	-2.41717	down
F01_transcript_11954	55	57	31	1047	894	627	6.06	6.09	3.53	111.77	86.58	65.47	4.1e-37	3.87687	up
F01_transcript_11956	1375	1723	1203	3457	4054	3755	151.62	184.92	137.61	372.39	395.98	395.52	4.58e-12	1.14607	up
F01_transcript_11958	8375	7134	7711	569	820	680	944.45	783.35	902.59	62.7	81.95	73.27	1.68e-158	-3.7194	down
F01_transcript_1196	81	72	87	35	45	41	1.66	1.45	1.82	0.72	0.83	0.82	5.74e-05	-1.21001	down
F01_transcript_11960	69	85	60	78	315	273	7.75	9.31	7.04	8.66	31.38	29.33	0.00622426	1.32677	up
F01_transcript_11965	152	160	73	919	670	431	16.91	17.33	8.42	99.87	66.04	45.81	3.29e-08	2.11744	up
F01_transcript_11968	43	51	31	181	234	189	4.68	5.41	3.5	19.26	22.58	19.67	2.09e-13	2.00749	up
F01_transcript_11972	59	114	48	384	792	710	6.72	12.56	5.59	42.2	78.84	76.23	5.76e-14	2.77743	up
F01_transcript_11975	132	147	133	548	544	457	14.49	15.74	15.21	58.7	52.82	47.88	2.82e-20	1.66854	up
F01_transcript_11982	12570	11322	11519	819	1264	1078	1470.03	1289.44	1399.49	93.65	130.99	120.45	2.47e-139	-3.71712	down
F01_transcript_11984	517	576	539	1384	1510	1274	59.5	64.55	64.42	155.63	154	140.06	2.7e-18	1.11403	up
F01_transcript_11986	6346	8575	6946	2610	2219	3009	725.79	955	824.91	291.73	224.92	328.78	1.78e-18	-1.69861	down
F01_transcript_11991	669	763	749	1950	2556	1771	76.51	84.97	88.94	217.9	259.05	193.49	1.73e-15	1.27844	up
F01_transcript_11993	30	29	37	309	261	351	3.42	3.22	4.38	34.42	26.37	38.23	6.29e-28	2.99608	up
F01_transcript_11994	443	550	356	3555	2255	2591	50.93	61.54	42.45	398.52	229.33	283.97	3.4e-20	2.39205	up
F01_transcript_11999	1105	1608	1480	3623	3666	3950	126.46	179.15	175.79	404.88	371.57	431.62	1.76e-11	1.1836	up
F01_transcript_12001	458	534	327	1056	1219	1053	52.91	60.04	39.17	119.01	124.53	115.95	2.41e-07	1.08956	up
F01_transcript_12002	121	147	121	495	557	424	14.66	17.28	15.2	58.25	59.41	48.78	3.09e-18	1.67689	up
F01_transcript_12006	6001	4451	5421	531	556	491	708.67	511.95	665.24	61.27	58.17	55.46	4.32e-117	-3.55076	down
F01_transcript_12010	4249	4473	4002	385	434	491	498.55	511.07	487.84	44.22	45.2	55.1	4.22e-159	-3.50632	down
F01_transcript_12016	9309	7278	7934	621	797	589	1102.85	839.7	976.83	71.9	83.7	66.7	7.51e-136	-3.83607	down
F01_transcript_12017	69	50	29	199	202	202	8.57	6.08	3.86	24.13	22.19	23.97	1.67e-07	1.7602	up
F01_transcript_12023	530	611	635	2462	2276	1573	61.98	69.65	77.24	281.4	235.87	175.7	1.25e-13	1.58729	up
F01_transcript_12026	777	814	692	1868	2060	1870	92.5	94.47	85.75	217.34	217.36	212.68	4.96e-20	1.1058	up
F01_transcript_12027	9	10	1	634	540	195	1.07	1.16	0.12	73.74	56.96	22.17	1.16e-22	5.5384	up
F01_transcript_12031	0	0	0	140	94	137	0	0	0	16.52	10.12	15.8	1.63e-14	7.30377	up
F01_transcript_12032	110	91	141	1130	948	1294	13.42	10.9	17.9	134.79	102.51	150.86	1.18e-39	3.04673	up
F01_transcript_12034	669	790	576	1804	1868	1631	82.61	95.03	74.01	217.63	204.38	192.25	8.59e-12	1.1421	up
F01_transcript_12035	7169	5040	6131	400	677	528	850.75	582.48	756.23	46.4	71.21	59.93	7.62e-77	-3.73654	down
F01_transcript_12036	524	503	451	193	114	202	63.52	59.39	56.86	22.86	12.24	23.38	2.29e-10	-1.73839	down
F01_transcript_12039	93925	92398	75004	2149	2129	2454	13036.7	12499.5	10870.2	291.42	261.76	324.71	0	-5.49201	down
F01_transcript_12041	554	664	637	316	400	326	66.82	78.01	79.9	37.24	42.75	37.54	3.91e-12	-1.0675	down
F01_transcript_12047	62	53	37	255	161	170	7.64	6.3	4.75	30.38	17.37	19.8	1.51e-06	1.69296	up
F01_transcript_12054	6196	5021	5190	1645	804	1501	761.37	600.91	663.51	197.54	87.54	176.09	1.27e-14	-2.23828	down
F01_transcript_12061	191	214	157	460	793	610	23.13	25.22	19.73	54.29	84.8	70.29	2.04e-10	1.46778	up
F01_transcript_12063	3120	3300	2796	251	540	570	386.66	398.35	360.52	30.48	59.29	67.49	8.25e-29	-2.97564	down
F01_transcript_12072	569	708	583	0	9	12	71.84	87.03	76.58	0	1.02	1.53	3.02e-13	-5.90832	down
F01_transcript_12076	3235	3675	5697	432	372	450	415.74	460.2	762.73	54.27	42.45	55.29	2.99e-49	-3.52375	down
F01_transcript_12081	346	215	157	1156	2211	968	44.38	26.87	20.98	144.85	251.27	118.51	2.12e-10	2.28968	up
F01_transcript_12082	725	808	614	2330	2393	2344	91.4	99.33	80.66	286.96	267.25	282.09	7.44e-24	1.47931	up
F01_transcript_12084	2477	2429	2187	130	161	152	308.59	294.8	283.56	15.85	17.85	18.09	7.11e-209	-4.22599	down
F01_transcript_12085	613	564	385	1240	1398	1219	78.02	69.93	51.04	154.14	157.5	148.01	3.21e-07	1.05954	up
F01_transcript_12088	4596	4571	4275	376	540	454	582.46	564.34	564.13	46.65	60.66	54.95	4.05e-161	-3.52702	down
F01_transcript_12089	1271	1406	1267	330	325	303	161.17	173.69	167.3	40.97	36.59	36.75	8.75e-65	-2.26841	down
F01_transcript_12090	93	99	101	304	226	309	11.64	12.07	13.16	37.18	25.07	36.92	2.84e-07	1.27972	up
F01_transcript_12092	180	507	238	601	883	1046	22.87	62.49	31.4	74.38	98.98	126.31	0.00307395	1.1804	up
F01_transcript_12094	185	236	186	589	754	670	23.74	29.53	24.82	73.69	85.55	81.89	4.03e-18	1.48245	up
F01_transcript_12095	8	10	9	743	754	826	1.01	1.23	1.18	91.41	84.08	99.26	7.41e-85	6.08894	up
F01_transcript_12099	206	151	132	695	965	774	26.15	18.67	17.45	86.18	108.52	93.75	9.62e-22	2.05675	up
F01_transcript_12103	5457	7382	5930	2436	1939	2863	706.35	930.87	799.71	308	222.33	353.54	8.35e-14	-1.59019	down
F01_transcript_12112	995	1081	999	124	150	162	123.71	130.92	129.26	15.06	16.52	19.22	8.12e-93	-3.04451	down
F01_transcript_12115	306	347	215	1046	784	862	40.25	44.47	29.48	134.38	91.34	108.14	2.92e-08	1.39359	up
F01_transcript_1212	172	177	235	73	134	133	3.52	3.51	4.88	1.46	2.43	2.62	0.000702204	-1.01329	down
F01_transcript_12120	84	91	93	424	392	344	10.94	11.53	12.57	53.72	45.12	42.6	8.22e-20	1.86992	up
F01_transcript_12121	478	347	538	6	5	4	63.33	44.89	74.44	0.82	0.61	0.53	6.01e-55	-6.52993	down
F01_transcript_12129	3219	3574	3907	1693	1738	1713	487.83	528.08	619.98	250.59	233.29	247.26	4.31e-26	-1.28709	down
F01_transcript_1213	1658	1502	1828	283	289	289	34.87	30.67	39.09	5.84	5.41	5.87	2.51e-89	-2.75957	down
F01_transcript_12132	387	559	501	1516	1649	1375	52.4	73.72	70.73	200.26	197.55	177.31	3.57e-15	1.40696	up
F01_transcript_12133	510	613	506	308	290	254	69.2	81.06	71.64	40.82	34.86	32.86	1.52e-10	-1.16124	down
F01_transcript_12139	105	118	110	263	346	231	14.25	15.6	15.57	34.85	41.59	29.89	1.3e-06	1.08522	up
F01_transcript_12140	59	99	20	247	366	279	8.27	13.51	2.92	33.54	45.06	37.01	3.04e-05	2.00428	up
F01_transcript_12142	395	566	359	1395	1616	1169	54.09	75.43	51.32	186.34	195.71	152.46	2.75e-10	1.41347	up
F01_transcript_12146	916	1357	843	3408	3169	2970	135.68	195.97	130.73	493.05	415.78	419.1	3.3e-10	1.37356	up
F01_transcript_12149	3	11	6	39	45	18	0.41	1.47	0.86	5.22	5.46	2.35	0.00455791	1.95822	up
F01_transcript_12156	204	240	194	1039	952	677	28.54	32.73	28.36	141.95	118.01	90.3	1.26e-15	1.81831	up
F01_transcript_12160	137	284	137	497	713	627	19.35	39.15	20.34	68.56	89.26	84.39	6.49e-06	1.45164	up
F01_transcript_12161	857	1075	606	1737	2390	2458	145.32	177.96	108.18	287.49	358.72	396.23	3.89e-06	1.12267	up
F01_transcript_12162	115	322	146	564	919	920	16.32	44.26	21.63	77.67	114.84	123.67	5.62e-06	1.75526	up
F01_transcript_12163	1171	1293	1135	411	379	380	173.81	187.11	176.29	59.57	49.81	53.72	5.19e-38	-1.84658	down
F01_transcript_12168	72364	69683	56366	4902	6542	5602	10299.6	9667.55	8383.44	681.47	824.64	759.89	3.87e-151	-3.76985	down
F01_transcript_1217	20	8	16	71	63	69	0.42	0.17	0.35	1.42	1.15	1.37	1.82e-05	1.91465	up
F01_transcript_12170	11197	11152	10541	955	1200	1139	1679.09	1630.58	1654.74	139.84	159.44	162.74	1.07e-265	-3.55285	down
F01_transcript_12175	13098	13913	12544	903	1013	991	1886.44	1953.36	1888.61	127.08	129.21	136.02	0	-3.99628	down
F01_transcript_12180	122	257	260	93	121	140	17.92	36.64	39.67	13.29	15.67	19.53	0.00296254	-1.07036	down
F01_transcript_12182	49	42	19	468	383	253	7.13	5.96	2.89	66.47	49.34	35.06	8.35e-15	3.02265	up
F01_transcript_12188	843	1005	617	9411	9061	10134	128.36	149.11	98.41	1398.15	1220.8	1468.15	2.45e-61	3.28229	up
F01_transcript_12192	289	404	203	1055	814	615	42.66	58.17	31.39	152.03	106.45	86.51	0.000177003	1.22551	up
F01_transcript_12195	24680	22689	22769	2059	2717	2855	3685.7	3303.65	3558.99	300.24	359.3	406.05	4.61e-143	-3.43035	down
F01_transcript_12196	15195	16428	14158	972	1078	1066	2402.45	2533.13	2347.58	150.04	150.99	160.43	0	-4.10517	down
F01_transcript_12203	406	376	266	143	123	130	61.23	55.24	41.95	21.12	16.49	18.76	3.43e-11	-1.61937	down
F01_transcript_12205	252	177	311	2	4	5	37.03	25.35	47.8	0.29	0.52	0.7	7.46e-35	-6.03685	down
F01_transcript_12208	27	28	83	213	365	458	4.21	4.26	13.17	31.5	48.97	65.98	3.59e-08	2.57244	up
F01_transcript_12209	1037	1161	1145	2586	3517	2961	156.17	170.46	180.51	380.23	468.98	424.57	6.49e-21	1.19404	up
F01_transcript_12212	248	322	173	1763	3781	3100	37.74	47.78	27.66	261.9	509.44	449.2	9.39e-28	3.23802	up
F01_transcript_12215	788	1115	691	434	435	444	130.94	180.62	120.59	70.46	64	70.13	4.35e-08	-1.20708	down
F01_transcript_12217	1672	1771	1109	4637	3874	3576	253.33	261.65	175.96	685.98	519.75	515.91	5.41e-07	1.17059	up
F01_transcript_12224	181	112	108	484	526	500	28.03	16.89	17.55	72.9	71.89	73.44	8.74e-12	1.66104	up
F01_transcript_12229	473	609	329	1058	1308	1264	74.47	93.5	54.42	162.65	182.3	189.41	4.61e-06	1.11318	up
F01_transcript_12234	7563	9882	8715	3954	3117	5485	1241.56	1582.53	1502.53	633.61	452.97	856.41	1.97e-07	-1.27404	down
F01_transcript_12241	333	154	320	1816	1884	1810	54.18	24.44	54.66	288.41	271.36	280.12	1.26e-19	2.5064	up
F01_transcript_12242	414	717	248	1926	3156	2244	65.31	110.37	41.06	296.77	440.89	336.9	2.05e-09	2.11734	up
F01_transcript_12247	6995	7615	6319	657	422	373	1130.46	1200.42	1071.88	103.65	60.38	57.35	7.99e-60	-4.0279	down
F01_transcript_12252	2530	2843	2486	282	225	308	417.37	457.43	430.72	45.4	32.88	48.43	1.74e-85	-3.47939	down
F01_transcript_12256	5046	5920	3631	34	50	68	811.9	929.23	613.18	5.46	7.23	10.52	6.31e-141	-6.74398	down
F01_transcript_12257	49	84	45	2242	2288	1735	8.14	13.61	7.85	363.35	336.27	273.94	7.48e-82	4.85024	up
F01_transcript_12262	408	420	280	2971	2370	1869	68.5	68.69	49.34	486.07	351.65	297.85	1.78e-22	2.45004	up
F01_transcript_12264	115	133	135	1169	1156	862	19.31	21.79	23.83	191.63	171.85	137.65	1.37e-45	2.80582	up
F01_transcript_12265	84643	87424	80524	564	527	655	14976.1	15096.3	15006.8	97.47	82.53	110.23	0	-7.38516	down
F01_transcript_12266	1158	1334	1061	158	133	79	193.15	217.08	185.97	25.72	19.64	12.53	1.53e-39	-3.45259	down
F01_transcript_12269	1157	1594	1290	735	748	739	191.66	257.61	224.51	118.85	109.69	116.42	6.72e-11	-1.09185	down
F01_transcript_12273	9427	9209	9200	42622	38527	33515	1680.18	1601.95	1727.65	7413.21	6076.72	5674.37	9.6e-36	1.80629	up
F01_transcript_12279	311	533	435	1262	1359	1029	53.44	89.3	78.5	211.32	206.34	167.91	6.84e-08	1.2667	up
F01_transcript_12285	153	123	52	377	338	355	26.75	20.98	9.57	64.33	52.29	58.97	0.000156337	1.44195	up
F01_transcript_12288	205	331	178	1769	1809	1448	34.59	54.49	31.58	291.33	270.17	232.28	5.96e-24	2.55393	up
F01_transcript_12289	543	556	419	1759	1564	1553	95.38	95.31	77.5	301.53	243.13	259.19	9.65e-16	1.44581	up
F01_transcript_1229	310	259	115	1400	1553	1221	6.4	5.19	2.42	28.27	28.46	24.27	1.39e-12	2.33031	up
F01_transcript_12290	1972	2280	1492	4914	6744	6059	326.8	368.62	259.7	794.67	988.94	954.68	7.18e-13	1.37411	up
F01_transcript_12292	173	138	99	961	929	961	30.68	23.89	18.5	166.33	145.82	161.93	4.59e-30	2.54388	up
F01_transcript_12296	90	88	94	506	544	478	16.08	15.35	17.7	88.22	86.01	81.12	8.07e-40	2.24395	up
F01_transcript_12297	766	839	302	8197	9554	7079	141.78	151.66	59.07	1479.88	1564.13	1243.55	1.6e-24	3.39996	up
F01_transcript_1230	353	312	311	107	103	72	7.29	6.25	6.51	2.17	1.89	1.44	5.47e-19	-2.0079	down
F01_transcript_12307	3858	5095	3694	19	53	102	706.64	910.99	713.7	3.4	8.59	17.74	1.89e-24	-6.04229	down
F01_transcript_12312	242	234	148	1380	1472	1229	48.09	45.41	31.08	266.7	257.98	230.89	7.94e-30	2.45441	up
F01_transcript_12314	3411	5750	4125	1061	1474	1543	640.89	1054.82	818.42	194.5	245.04	275.17	2.79e-17	-1.92966	down
F01_transcript_12315	750	869	441	2500	1571	1996	142.76	161.51	88.69	464.27	264.56	360.53	2.26e-05	1.31797	up
F01_transcript_12325	5251	5697	4334	602	723	634	996.9	1056.07	869.25	111.51	121.44	114.22	8.92e-107	-3.19113	down
F01_transcript_12327	15690	16678	16636	1078	1299	1185	2986.52	3099.78	3345.71	200.19	218.76	214.04	0	-4.01483	down
F01_transcript_12334	328	503	665	1412	1577	1858	66.43	99.51	142.69	278.92	282.51	356.87	5.35e-08	1.44525	up
F01_transcript_12346	405	452	343	929	803	1125	80.24	87.46	71.93	179.54	140.72	211.35	2.22e-06	1.01463	up
F01_transcript_12347	299	239	154	2196	2231	1424	61.23	47.85	33.44	438.79	404.29	276.4	3.16e-23	2.80789	up
F01_transcript_12348	2384	2951	2098	6084	6535	5876	530.1	641.47	496.64	1318.84	1284.4	1236.17	3.69e-11	1.07498	up
F01_transcript_12349	56	123	87	241	260	259	11.15	23.83	18.38	46.75	45.6	48.83	5.74e-05	1.26046	up
F01_transcript_12353	13108	15818	13425	1195	1467	1341	3553.03	4198.65	3917.02	315.51	351.18	342.47	6.65e-194	-3.63307	down
F01_transcript_12354	240	172	278	2358	1354	1257	52.87	37.04	65.15	506.47	263.7	262.06	2.01e-16	2.59123	up
F01_transcript_12357	7271	7644	5806	693	863	822	1444.47	1483.25	1221.08	134.39	151.75	155	4.71e-111	-3.35033	down
F01_transcript_12362	150	208	96	629	577	400	31.7	42.95	21.54	129.64	107.83	80.07	2.11e-06	1.56455	up
F01_transcript_12363	873	1040	913	380	361	322	188.88	220.11	209.96	80.17	69.06	66.15	6.47e-25	-1.63621	down
F01_transcript_12364	1265	1376	1360	511	589	517	275.52	292.8	314.72	108.6	113.42	106.68	6.58e-43	-1.54092	down
F01_transcript_12365	9716	9999	8816	854	1101	960	2127.39	2139.96	2053.01	182.33	213.15	198.96	1.42e-209	-3.52359	down
F01_transcript_12366	2228	3437	1853	4754	7543	6468	493.77	744.6	437.03	1027.28	1477.97	1356.49	5.75e-05	1.06141	up
F01_transcript_12372	99	138	76	818	896	760	22.35	30.46	18.28	180.03	178.81	162.29	1.29e-31	2.72165	up
F01_transcript_12375	23	31	14	124	67	83	5.27	6.95	3.42	27.72	13.58	18	0.000229897	1.73288	up
F01_transcript_12376	20243	21617	19304	2981	3267	3195	4612.55	4816.04	4687.76	662.2	658.06	688.54	1.46e-207	-2.92677	down
F01_transcript_12379	16101	16393	15113	1758	2170	1971	3473.24	3456.05	3464.72	369.8	413.91	402.56	6.65e-251	-3.24674	down
F01_transcript_12382	503	550	335	4582	3177	3222	117.77	125.86	83.55	1044	656.34	711.93	4.83e-26	2.73098	up
F01_transcript_12385	7375	6495	8541	2198	1754	1712	1751.65	1508.84	2166.78	508.85	368.19	384.25	3.98e-32	-2.19754	down
F01_transcript_12387	3	7	2	32	27	18	0.72	1.65	0.51	7.51	5.75	4.09	0.00188144	2.24938	up
F01_transcript_12391	14	37	24	1	4	6	3.38	8.74	6.2	0.24	0.85	1.37	0.000306829	-2.73242	down
F01_transcript_12393	425	487	474	272	246	245	100.46	112.4	119.45	62.77	51.39	54.69	1.09e-10	-1.08749	down
F01_transcript_12394	51139	55966	54265	5054	5449	5539	13365.3	14318.5	15231.8	1286.84	1258.02	1365.08	0	-3.56054	down
F01_transcript_12396	983	1395	873	5076	5097	3867	247.17	343.38	235.46	1243.81	1132.34	917.85	5.61e-17	1.86186	up
F01_transcript_12399	615	468	537	1138	1684	1331	154.1	114.75	144.16	277.87	372.83	314.8	5.75e-10	1.10814	up
F01_transcript_12405	1081	1403	672	8985	7356	6359	279.76	355.1	186.67	2263.56	1680.35	1551.01	4e-20	2.58492	up
F01_transcript_12409	70	51	47	1155	782	867	18.65	13.37	13.45	299.49	183.95	217.59	1.02e-44	3.79222	up
F01_transcript_12411	759	958	684	3007	3284	2279	203.68	251.66	197.35	785.36	777.72	575.95	3.93e-15	1.58883	up
F01_transcript_12412	14121	14307	15547	1110	1276	1375	3990.64	3960.93	4741.93	305.48	318.38	365.74	8.5e-246	-3.77598	down
F01_transcript_12413	5045	6340	3241	33403	27241	23993	1372.6	1689.44	949.49	8852.12	6545.39	6149.9	1.51e-17	2.27844	up
F01_transcript_12417	8342	8969	8295	632	716	814	2330.41	2454.3	2499.12	171.94	176.62	214.09	1.48e-200	-3.79242	down
F01_transcript_12419	1756	2665	1746	10437	9323	9110	516.27	767.88	555.51	2987.35	2419.52	2518.35	3.15e-21	1.98267	up
F01_transcript_12421	1648	2020	1471	5692	5355	5255	480.86	577.52	464.19	1616.38	1378.61	1441.42	7.7e-18	1.4275	up
F01_transcript_12429	219	299	219	1079	909	762	72.65	97.33	79.43	347.78	265.6	236.83	6.34e-13	1.65745	up
F01_transcript_12431	931	1003	649	2305	2389	1902	307.22	324.8	233.49	739.74	694.9	588.11	1.49e-07	1.10984	up
F01_transcript_12433	758	352	385	1100	1176	1376	266.96	121.99	148.81	376.51	365.13	453.21	0.00106966	1.03743	up
F01_transcript_12434	0	4	2	17	19	31	0	1.31	0.73	5.53	5.6	9.71	0.00081866	2.84489	up
F01_transcript_12435	0	0	0	231	241	173	0	0	0	60.18	56.91	43.69	1.3e-18	8.01904	up
F01_transcript_12436	705	1060	755	3177	2216	1974	237.85	351.02	278.36	1042.62	659.32	623.83	1.14e-06	1.31097	up
F01_transcript_12442	223	266	109	1236	1440	976	88.21	103.56	47.73	475.01	501.76	359.95	2.32e-13	2.33245	up
F01_transcript_12444	2340	2123	2048	305	365	345	887.71	791.45	857.14	112.51	122.25	122.42	1.1e-124	-2.91206	down
F01_transcript_12447	95	90	100	402	471	417	37.38	34.82	43.53	153.67	163.23	152.93	5.94e-30	1.93173	up
F01_transcript_12451	6	12	2	116	94	53	2.57	5.05	0.95	48.51	35.64	21.41	3.9e-08	3.28253	up
F01_transcript_12457	8	7	9	165	137	121	3.72	3.21	4.7	74.48	56.06	52.16	1.72e-20	3.80126	up
F01_transcript_12461	42	77	46	392	528	652	20.84	37.7	25.8	188.63	230.31	299.01	4.64e-23	2.96687	up
F01_transcript_12462	1	5	0	524	631	469	0.49	2.42	0	249.06	271.84	212.38	7.73e-44	7.40701	up
F01_transcript_1247	1625	1503	1657	423	448	334	33.78	30.32	35.02	8.62	8.27	6.69	3.18e-47	-2.21587	down
F01_transcript_12478	731	793	575	62	61	77	1544.39	1705.7	1589.26	126.53	112.4	140.9	8.85e-61	-3.5972	down
F01_transcript_1250	651	646	1019	352	419	512	13.47	12.97	21.41	7.14	7.69	10.2	1.67e-05	-1.07815	down
F01_transcript_12500	25	14	19	705	939	808	1.47	0.82	1.19	40.46	48.85	45.5	1.43e-91	5.10514	up
F01_transcript_12501	67	53	93	14	12	18	3.21	2.47	4.56	0.66	0.52	0.83	1.53e-08	-2.43249	down
F01_transcript_12502	212	138	272	88	62	131	3.92	2.48	5.11	1.61	1.03	2.34	0.000639707	-1.33981	down
F01_transcript_12504	21	32	37	131	172	139	2.61	3.84	4.68	15.57	18.51	16.14	5.81e-11	2.02469	up
F01_transcript_12506	349	350	413	68	82	82	9.47	9.22	11.4	1.82	1.98	2.14	2.9e-38	-2.48301	down
F01_transcript_12512	228	161	147	625	718	477	5.64	3.86	3.71	15.11	15.74	11.34	1.42e-09	1.51059	up
F01_transcript_12515	50	41	32	115	131	160	17.5	13.93	12.04	38.77	39.7	51.58	2.5e-06	1.46386	up
F01_transcript_12523	318	285	235	656	674	693	6.33	5.51	4.75	12.78	11.92	13.28	2.98e-09	1.03215	up
F01_transcript_12524	41	23	24	84	88	77	1.03	0.57	0.62	2.03	1.92	1.82	0.000991169	1.23898	up
F01_transcript_12529	285	220	355	112	177	104	6.93	5.2	8.78	2.68	3.84	2.44	2.14e-06	-1.35806	down
F01_transcript_12535	202	189	205	110	97	105	4.77	4.33	4.91	2.53	2.03	2.39	3.15e-08	-1.15729	down
F01_transcript_12537	578	654	501	57	57	31	52.57	57.82	47.05	5.12	4.6	2.7	1.33e-47	-3.77105	down
F01_transcript_12574	306	521	294	94	205	217	20.69	34.24	20.42	6.22	12.29	14.07	0.000262826	-1.34334	down
F01_transcript_12579	44	24	18	0	1	0	3.2	1.75	1.37	0	0.07	0	1.21e-07	-5.12909	down
F01_transcript_12580	1006	636	716	406	391	389	17.49	10.73	12.65	6.91	6.04	6.53	3.14e-08	-1.2149	down
F01_transcript_12583	162	139	105	609	692	573	1.96	1.64	1.3	7.2	7.42	6.67	1.7e-21	1.95557	up
F01_transcript_12591	64	76	81	18	15	14	1.78	2.05	2.29	0.49	0.37	0.37	1.18e-10	-2.40985	down
F01_transcript_12592	176	177	158	47	138	97	2.89	2.82	2.65	0.76	2.01	1.54	0.00332536	-1.0943	down
F01_transcript_12596	1064	988	880	3378	2945	2533	50.1	45.19	42.38	155.62	123.07	114.62	3.79e-14	1.35862	up
F01_transcript_12610	46	24	17	183	194	183	2.92	1.51	1.12	11.35	10.95	11.18	1.09e-10	2.39638	up
F01_transcript_12637	32	56	31	13	20	17	2.63	4.53	2.69	1.09	1.49	1.4	0.00368685	-1.44009	down
F01_transcript_12655	41	60	38	137	147	99	10.49	15.02	10.43	34.15	33.45	24.12	0.000332571	1.20573	up
F01_transcript_12658	94	49	129	162	297	313	13.7	6.96	19.66	23.06	38.33	43.46	0.00278064	1.22749	up
F01_transcript_1266	1941	1598	1796	224	282	223	40.64	32.48	38.24	4.6	5.26	4.5	4.92e-99	-3.09956	down
F01_transcript_12675	5	4	4	23	28	18	0.71	0.55	0.59	3.3	3.56	2.54	0.00242851	2.02015	up
F01_transcript_12678	77	51	83	517	568	518	4.26	2.74	4.7	27.98	27.88	27.52	1.84e-35	2.66956	up
F01_transcript_12679	106	73	64	237	295	214	3.5	2.35	2.17	7.64	8.62	6.79	6.98e-07	1.36197	up
F01_transcript_12687	777	793	794	143	213	212	37.31	36.99	39	6.72	9.08	9.78	1.04e-41	-2.28851	down
F01_transcript_12695	6	16	15	58	76	26	0.4	0.93	0.93	3.3	3.9	1.48	0.00371495	1.76642	up
F01_transcript_12698	187	189	167	658	628	423	2.21	2.17	2.01	7.62	6.6	4.83	1.97e-09	1.40984	up
F01_transcript_12700	8	15	27	148	123	131	0.43	0.77	1.42	7.33	5.53	6.36	3.1e-10	2.69811	up
F01_transcript_12706	585	736	454	0	3	5	84.75	103.95	68.77	0	0.38	0.69	1.4e-51	-7.64452	down
F01_transcript_12707	3	6	0	104	86	52	0.08	0.12	0	2.13	1.58	1.05	1.86e-10	4.17818	up
F01_transcript_1271	181	138	171	521	468	532	3.77	2.79	3.61	10.59	8.63	10.64	1.07e-12	1.39535	up
F01_transcript_12722	99	51	67	184	217	135	2.27	1.14	1.58	4.14	4.44	2.99	0.0026447	1.04715	up
F01_transcript_12725	223	249	278	113	91	81	15.44	16.77	19.83	7.68	5.61	5.4	2.15e-11	-1.60951	down
F01_transcript_12726	294	254	510	37	59	79	13.34	11.19	23.63	1.65	2.38	3.47	1.75e-14	-2.77677	down
F01_transcript_12730	243	310	153	936	737	783	9.3	11.51	5.99	34.95	24.99	28.75	7.69e-08	1.55107	up
F01_transcript_12735	91	83	85	514	581	536	2.41	2.15	2.29	13.28	13.59	13.62	1.71e-48	2.40728	up
F01_transcript_12738	1175	1865	1774	164	207	235	32.26	49.69	49.56	4.41	5.07	6.22	1.4e-45	-3.20098	down
F01_transcript_12739	69	62	82	27	35	37	1.7	1.48	2.06	0.67	0.76	0.88	8.33e-05	-1.32091	down
F01_transcript_12740	42	35	29	206	144	109	1.1	0.91	0.79	5.27	3.34	2.76	9.76e-07	1.84964	up
F01_transcript_12742	137	224	124	479	576	598	2.34	3.7	2.15	7.96	8.68	9.78	8.34e-09	1.5138	up
F01_transcript_12758	2308	1915	2337	186	203	173	80.77	65.1	83.43	6.4	6.32	5.83	9.57e-141	-3.76669	down
F01_transcript_12764	439	435	449	1841	1909	1865	38.28	36.92	40.39	156.85	147.52	155.59	7.01e-64	1.84764	up
F01_transcript_12771	87	65	79	42	43	41	3.76	2.73	3.49	1.78	1.65	1.7	0.000486393	-1.09308	down
F01_transcript_12778	183	218	158	1417	1236	922	11.64	13.48	10.33	88.09	69.7	56.22	4.59e-25	2.42585	up
F01_transcript_12780	471	544	471	125	165	139	49.29	55.42	51.07	12.78	15.31	13.91	3.73e-33	-2.02288	down
F01_transcript_12785	51	29	38	875	1025	860	1.27	0.7	0.97	21.18	22.5	20.48	1.58e-86	4.27589	up
F01_transcript_12798	34	19	69	119	169	221	2	1.11	4.13	6.82	8.77	12.38	0.000258222	1.75761	up
F01_transcript_12799	49	41	44	288	343	294	2.97	2.43	2.74	16.99	18.38	17.02	9.39e-32	2.52967	up
F01_transcript_12801	177	129	203	68	79	83	3.58	2.53	4.17	1.34	1.43	1.62	4.47e-07	-1.36683	down
F01_transcript_12808	222	314	297	95	94	74	6.01	8.25	8.18	2.52	2.26	1.93	9.38e-15	-1.87888	down
F01_transcript_1281	348	328	252	1013	1018	950	7.26	6.64	5.35	20.67	18.84	19.07	2.44e-16	1.44254	up
F01_transcript_12810	195	226	95	1467	1518	902	4.99	5.62	2.5	36.73	34.48	22.22	7.34e-15	2.62809	up
F01_transcript_12816	24	30	17	75	91	74	3.79	4.56	2.85	11.21	12.33	10.8	5.31e-05	1.48689	up
F01_transcript_12818	959	1145	981	210	234	242	38.75	44.93	40.47	8.32	8.41	9.42	4.47e-59	-2.39658	down
F01_transcript_12839	178	150	190	400	498	471	4.2	3.42	4.55	9.21	10.4	10.68	2.29e-11	1.15789	up
F01_transcript_12861	66	66	89	7	37	36	2.13	2.06	2.91	0.22	1.06	1.11	0.00320621	-1.64649	down
F01_transcript_12869	980	1296	1974	154	228	271	27.88	35.81	57.19	4.31	5.77	7.44	6.88e-23	-2.90159	down
F01_transcript_12870	94	106	100	24	45	50	3.95	4.33	4.3	0.99	1.68	2.02	4.44e-06	-1.55119	down
F01_transcript_12872	11	8	2	59	111	91	0.56	0.39	0.14	2.9	4.9	4.33	1.64e-09	3.22477	up
F01_transcript_12874	758	914	698	2643	2718	2839	67.9	79.64	64.49	231.21	215.7	243.22	1.41e-25	1.55099	up
F01_transcript_12876	426	501	425	1267	1702	1220	78.54	90.13	82.67	227.74	277.38	213.28	7.51e-17	1.38319	up
F01_transcript_12896	8	17	3	203	257	420	3.03	6.34	1.25	74.82	85.87	148.66	1.08e-20	4.54332	up
F01_transcript_1290	228	206	182	491	699	456	4.79	4.2	3.88	10.06	13	9.21	4.14e-08	1.1656	up
F01_transcript_12907	0	2	2	3292	2576	2258	0	0.15	0.16	247.05	175.36	166.11	1.71e-67	9.98921	up
F01_transcript_12908	26	16	34	102	119	61	1.24	0.75	1.65	4.63	4.89	2.73	0.000282326	1.6054	up
F01_transcript_12911	123	190	136	628	533	757	11.34	17.04	12.96	56.45	43.41	66.61	2.56e-13	1.84684	up
F01_transcript_12921	249	234	288	81	107	113	17.81	16.27	21.18	5.67	6.79	7.75	9.82e-14	-1.58446	down
F01_transcript_12924	40	22	17	416	582	528	1.52	0.81	0.68	15.22	19.33	18.99	4.36e-40	3.9683	up
F01_transcript_12926	129	194	117	664	650	512	7.04	10.26	6.56	35.3	31.37	26.74	1.04e-12	1.80151	up
F01_transcript_12930	467	694	405	1877	1554	1330	48.33	69.87	43.35	189.54	142.41	131.43	2.05e-07	1.36171	up
F01_transcript_12931	78	73	73	241	252	200	8.62	7.86	8.37	26.03	24.69	21.13	5.07e-10	1.3837	up
F01_transcript_12932	120	88	64	408	331	172	3.48	2.47	1.89	11.51	8.48	4.79	0.000230933	1.48006	up
F01_transcript_12936	73	153	80	202	319	342	3.92	7.94	4.42	10.54	15.08	17.53	0.000731071	1.22634	up
F01_transcript_12949	131	213	91	578	407	342	11.65	18.42	8.42	50.27	32.06	29.15	0.000307726	1.35666	up
F01_transcript_12960	147	213	166	422	534	456	7.23	10.13	8.34	20.24	23.23	21.47	4.7e-09	1.1773	up
F01_transcript_12962	92	49	71	294	357	343	4.31	2.24	3.4	13.42	14.78	15.36	4.55e-14	1.96902	up
F01_transcript_12963	219	157	86	784	658	508	5.87	4.07	2.36	20.52	15.63	13.07	2.91e-07	1.81258	up
F01_transcript_12979	369	410	426	211	226	215	21.25	22.95	25.15	11.89	11.55	11.89	5.71e-13	-1.11707	down
F01_transcript_12980	124	49	110	221	329	383	4.28	1.65	3.87	7.43	10.04	12.67	0.000144571	1.4464	up
F01_transcript_12983	70	65	40	159	171	156	4.8	4.39	2.84	10.65	10.43	10.29	3.24e-05	1.22132	up
F01_transcript_12985	97	123	140	612	738	668	7.49	9.21	11.1	46.11	50.43	49.29	6.53e-35	2.23678	up
F01_transcript_12987	147	150	212	48	43	42	2.88	2.86	4.24	0.92	0.76	0.8	5.77e-14	-2.13935	down
F01_transcript_12991	36	68	36	165	232	196	1.18	2.14	1.21	5.21	6.66	6.11	3.2e-08	1.80875	up
F01_transcript_12996	8	2	13	54	57	38	0.38	0.09	0.64	2.53	2.42	1.75	0.000152191	2.31686	up
F01_transcript_12997	143	162	136	18	26	26	4.79	5.28	4.65	0.62	0.79	0.84	1.74e-22	-2.85445	down
F01_transcript_13007	1053	1020	1160	655	605	615	41.95	39.45	47.14	25.54	21.37	23.55	6.42e-13	-1.01383	down
F01_transcript_13009	35	29	35	249	338	217	1.46	1.17	1.49	9.96	12.26	8.52	2.39e-23	2.74489	up
F01_transcript_13013	396	526	858	8	44	135	21.16	27.31	46.97	0.42	2.09	6.95	0.00137174	-2.9835	down
F01_transcript_13019	43	20	12	265	294	184	1.61	0.72	0.48	9.57	9.62	6.53	7.61e-12	2.97609	up
F01_transcript_13022	311	296	272	34	32	19	13.35	12.32	11.92	1.44	1.25	0.79	1.41e-40	-3.56186	down
F01_transcript_13026	214	73	140	327	376	497	7.37	2.46	4.9	10.98	11.46	16.41	0.00182482	1.22577	up
F01_transcript_13027	2764	2945	2464	104	72	69	213.44	221.16	195.92	7.85	4.93	5.11	6.31e-141	-5.2483	down
F01_transcript_13029	291	262	214	791	705	503	6.2	5.42	4.64	16.52	13.36	10.34	4.76e-06	1.14101	up
F01_transcript_1303	251	291	257	619	948	824	5.22	5.89	5.45	12.61	17.51	16.53	2.39e-13	1.32958	up
F01_transcript_13031	892	1139	941	321	324	288	8.45	10.47	9.04	2.98	2.73	2.63	6.65e-31	-1.89707	down
F01_transcript_13038	205	223	190	748	862	736	26.77	28.37	25.86	95.4	99.71	91.68	9.13e-31	1.68125	up
F01_transcript_13041	280	360	496	75	107	100	8.19	10.23	14.78	2.15	2.78	2.82	2.47e-16	-2.2242	down
F01_transcript_13042	745	1209	819	359	276	406	21.39	33.68	23.96	10.08	7.04	11.21	8.31e-10	-1.62228	down
F01_transcript_13046	816	677	877	162	148	157	26.04	20.97	28.52	5.06	4.19	4.82	8.75e-47	-2.56142	down
F01_transcript_13051	13	6	6	62	48	36	0.44	0.22	0.23	2.07	1.46	1.16	7.82e-05	2.20596	up
F01_transcript_13063	33	23	31	124	115	103	1.51	1.02	1.45	5.57	4.68	4.54	7.39e-08	1.71576	up
F01_transcript_13064	88	79	74	362	245	230	6.66	5.82	5.72	26.54	16.3	16.54	1.28e-07	1.5531	up
F01_transcript_13066	76	82	60	354	458	372	13.99	14.74	11.65	63.59	74.6	65.02	1.17e-25	2.1849	up
F01_transcript_13067	2077	1677	1858	1044	1048	1122	58.19	45.61	53.02	28.63	26.08	30.28	1.56e-13	-1.03426	down
F01_transcript_13072	362	341	320	1057	1306	1091	8.47	7.73	7.6	24.17	27.1	24.56	2.05e-30	1.51181	up
F01_transcript_13075	30	64	46	1017	663	750	1.36	2.82	2.17	45.13	26.68	32.69	1.25e-33	3.83194	up
F01_transcript_13076	240	363	412	150	123	205	9.84	14.49	17.27	6.03	4.5	8.11	2.87e-05	-1.29521	down
F01_transcript_13077	651	709	812	73	62	86	48.42	51.28	62.15	5.31	4.09	6.13	6.66e-66	-3.50337	down
F01_transcript_13080	258	144	331	2681	2800	2363	10.16	5.52	13.29	103.19	97.74	89.38	2.52e-30	3.14682	up
F01_transcript_13082	68	40	49	12	7	16	3.89	2.23	2.88	0.71	0.4	0.88	4.48e-06	-2.2976	down
F01_transcript_13085	104	72	47	0	10	30	1.26	0.85	0.58	0	0.12	0.36	0.00527836	-2.40673	down
F01_transcript_1309	68	30	45	176	132	263	1.39	0.61	0.94	3.53	2.4	5.18	3.72e-05	1.72352	up
F01_transcript_13102	3	2	2	96	119	178	0.16	0.1	0.11	4.96	5.56	8.94	1.43e-18	5.21397	up
F01_transcript_13105	108	68	81	181	234	218	2.6	1.59	1.97	4.25	4.99	5.04	5e-05	1.04968	up
F01_transcript_13107	38	4	13	99	138	86	0.64	0.07	0.22	1.64	2.07	1.39	0.000816321	2.16047	up
F01_transcript_13121	190	221	201	11	23	26	25.47	28.82	27.98	1.51	2.76	3.31	4.49e-30	-3.53596	down
F01_transcript_13123	125	118	113	600	510	486	2.5	2.29	2.29	11.66	9.01	9.29	6.06e-22	1.92321	up
F01_transcript_13126	44	50	32	433	486	263	2.36	2.56	1.74	22.24	22.61	13.28	1.43e-20	2.94303	up
F01_transcript_13130	31	32	42	104	122	84	1.12	1.15	1.58	3.7	3.92	2.94	6.44e-05	1.30317	up
F01_transcript_13131	22	3	0	427	470	517	0.91	0.14	0	16.72	16.69	19.88	0.000175752	4.16747	up
F01_transcript_13132	1568	1527	1710	609	543	609	180.74	171.41	204.71	68.59	55.47	67.06	4.56e-32	-1.67281	down
F01_transcript_13135	50	45	42	11	24	31	2.54	2.23	2.19	0.59	1.12	1.51	0.00914789	-1.25675	down
F01_transcript_13136	337	345	281	90	93	68	18.4	18.3	15.7	4.84	4.5	3.57	9.53e-23	-2.15812	down
F01_transcript_13138	183	204	219	60	48	99	8.04	8.73	9.86	2.6	1.9	4.2	6.13e-08	-1.74964	down
F01_transcript_13150	141	134	74	875	882	443	5.27	4.87	2.85	31.92	29.19	15.9	9.63e-12	2.37448	up
F01_transcript_13155	8318	6672	7955	713	871	921	2859.19	2251.41	2992.59	238.64	264.17	296.44	3.22e-126	-3.42175	down
F01_transcript_13158	38	36	6	103	148	94	2.41	2.22	0.39	6.38	8.32	5.72	0.00245613	1.76675	up
F01_transcript_13161	4290	4529	3935	327	479	432	914.66	943.66	891.23	68.1	90.31	87.32	8.79e-135	-3.59509	down
F01_transcript_13166	411	413	611	82	89	104	8.01	7.8	12.09	1.58	1.54	1.95	2.83e-27	-2.59344	down
F01_transcript_13172	22	41	13	226	322	269	1.01	1.79	0.63	9.91	12.79	11.56	9.75e-17	3.10908	up
F01_transcript_13173	66	155	131	8	6	5	1.25	2.82	2.51	0.16	0.11	0.11	6.47e-17	-4.24641	down
F01_transcript_13181	191	120	100	2283	2048	1348	28.18	17.26	15.43	328.86	267.55	189.42	4.59e-32	3.50599	up
F01_transcript_13186	97	135	121	46	63	76	2.27	3.06	2.87	1.06	1.32	1.7	0.000159398	-1.15551	down
F01_transcript_13189	815	842	756	71	85	71	201.45	203.63	200.04	17.1	18.56	16.57	2.2e-107	-3.63115	down
F01_transcript_1319	265	178	211	620	859	812	5.77	3.75	4.66	13.2	16.59	17	3.83e-14	1.55599	up
F01_transcript_13190	16	19	24	52	69	95	0.91	1.03	1.33	2.79	3.33	4.92	0.000183609	1.58892	up
F01_transcript_13199	77	85	73	362	380	379	5.18	5.56	5.02	23.68	22.53	24.27	2.29e-27	2.00794	up
F01_transcript_13200	100	63	78	582	646	356	4.3	2.64	3.43	24.29	24.45	14.62	1.68e-16	2.4444	up
F01_transcript_13208	26	18	12	109	125	59	1.96	1.32	0.93	8.03	8.35	4.26	8.62e-06	2.07572	up
F01_transcript_13218	193	198	270	23	7	31	4.27	4.25	6.08	0.51	0.15	0.67	1.06e-15	-3.5368	down
F01_transcript_13220	338	220	360	171	169	182	9.89	6.25	10.73	4.9	4.4	5.13	4.07e-05	-1.03701	down
F01_transcript_13227	256	250	243	123	158	129	5.66	5.36	5.47	2.67	3.1	2.74	1.19e-09	-1.10309	down
F01_transcript_13231	124	96	132	1111	861	755	31.39	23.79	35.83	274.09	192.59	180.39	5.2e-29	2.7026	up
F01_transcript_13236	5	0	11	24	113	138	0.15	0.01	0.33	0.7	2.94	3.9	3.46e-05	3.39982	up
F01_transcript_13239	248	184	211	66	48	89	3.73	2.68	3.23	0.97	0.65	1.29	1.17e-09	-1.86284	down
F01_transcript_13245	874	772	737	111	130	122	76.01	65.3	66.12	9.48	10.03	10.22	2.4e-76	-2.93978	down
F01_transcript_13246	21	32	19	96	82	95	1.01	1.47	0.95	4.44	3.47	4.34	6.87e-06	1.6575	up
F01_transcript_13248	105	78	81	270	326	335	2.91	2.1	2.28	7.31	8.01	8.92	2.92e-13	1.56837	up
F01_transcript_13253	316	322	263	41	51	59	16.37	16.21	13.95	2.08	2.35	2.94	1.18e-33	-2.79044	down
F01_transcript_13264	18	9	27	34	65	92	0.87	0.42	1.33	1.61	2.78	4.27	0.00929111	1.50084	up
F01_transcript_13265	1	2	0	312	826	329	0.09	0.17	0	27.32	65.61	28.22	9.71e-29	7.74909	up
F01_transcript_1327	175	152	185	390	510	368	3.69	3.11	3.95	8.03	9.52	7.47	4.54e-08	1.06139	up
F01_transcript_13285	7	6	7	92	166	197	0.6	0.5	0.62	7.74	12.67	16.24	1.73e-18	4.10324	up
F01_transcript_1329	125	107	116	320	278	296	2.63	2.19	2.49	6.6	5.21	6.01	6.39e-08	1.12383	up
F01_transcript_13291	1590	2590	2345	5235	7485	6591	202.27	320.95	310.56	650.26	843.3	799.73	6.53e-10	1.31306	up
F01_transcript_1330	3232	2965	2940	570	714	654	72.05	64.16	66.66	12.44	14.14	14.05	3.35e-109	-2.47123	down
F01_transcript_13305	58	92	56	14	24	11	3.82	5.89	3.79	0.9	1.4	0.69	6.94e-07	-2.24368	down
F01_transcript_13323	289	256	327	139	217	146	5.22	4.49	6.01	2.46	3.48	2.54	6.01e-06	-1.03317	down
F01_transcript_13325	192	184	274	116	115	119	7.63	7.13	11.15	4.53	4.09	4.58	7.78e-06	-1.11511	down
F01_transcript_13327	488	398	503	1549	2131	1718	5.56	4.4	5.82	17.28	21.56	18.87	1.55e-27	1.70935	up
F01_transcript_13329	60	105	57	169	226	202	1.4	2.38	1.36	3.83	4.66	4.52	0.00020667	1.16806	up
F01_transcript_13330	79	54	122	31	30	32	1.19	0.78	1.85	0.46	0.41	0.46	7.49e-05	-1.64287	down
F01_transcript_13333	931	816	754	345	437	335	38	32.33	31.44	13.8	15.82	13.17	5.26e-18	-1.39715	down
F01_transcript_13338	243	238	195	87	114	96	12.4	11.78	10.15	4.36	5.18	4.73	3.36e-11	-1.41644	down
F01_transcript_13343	24	11	10	57	59	47	0.92	0.4	0.39	2.09	1.94	1.68	0.00167262	1.56198	up
F01_transcript_13347	20	6	5	267	262	220	1.03	0.29	0.27	13.16	11.7	10.66	6.47e-23	4.22578	up
F01_transcript_13350	52	60	42	169	160	137	2.38	2.62	1.93	7.47	6.39	5.97	1.45e-06	1.34851	up
F01_transcript_13352	15	27	20	33	116	66	0.26	0.43	0.34	0.53	1.69	1.06	0.00787509	1.46142	up
F01_transcript_13361	33	25	21	9	8	10	2.04	1.51	1.34	0.55	0.44	0.59	0.0023381	-1.69896	down
F01_transcript_13362	2	3	0	42	32	39	0.03	0.05	0	0.66	0.46	0.6	2.41e-07	3.84282	up
F01_transcript_13378	7	12	3	85	77	33	0.28	0.42	0.14	2.97	2.47	1.15	1.2e-05	2.73283	up
F01_transcript_13380	152	183	171	630	874	919	4.63	5.4	5.29	18.72	23.55	26.85	3.49e-26	2.00628	up
F01_transcript_13381	94	108	120	35	48	66	4.15	4.63	5.42	1.51	1.88	2.82	5.03e-05	-1.3289	down
F01_transcript_13384	49	57	60	19	21	18	2.66	3.03	3.32	1.02	1.01	0.95	5.36e-06	-1.71478	down
F01_transcript_13390	22	28	9	131	168	97	2.84	3.52	1.21	16.5	19.19	11.93	3.78e-08	2.42672	up
F01_transcript_13391	497	684	460	141	144	126	51.72	69.28	49.59	14.34	13.28	12.54	1.07e-23	-2.21444	down
F01_transcript_13396	314	267	428	147	172	197	5.96	4.91	8.24	2.73	2.9	3.59	1.62e-06	-1.19231	down
F01_transcript_13400	14	22	35	205	237	192	0.68	1.01	1.72	9.45	9.93	8.71	1.29e-17	2.86844	up
F01_transcript_1341	308	389	259	655	938	801	6.48	7.95	5.53	13.48	17.52	16.23	3.2e-07	1.07327	up
F01_transcript_13411	52	85	94	21	31	33	2.86	4.47	5.2	1.16	1.52	1.72	3.37e-05	-1.6426	down
F01_transcript_13412	117	89	68	358	400	373	17.31	12.87	10.62	51.58	52.17	52.4	5.13e-14	1.792	up
F01_transcript_13424	411	320	604	117	130	111	18.47	13.98	27.73	5.15	5.21	4.81	9.66e-15	-2.10852	down
F01_transcript_13428	226	194	241	712	794	702	10.82	9.03	11.79	33.32	33.66	32.27	2.73e-23	1.49842	up
F01_transcript_13433	33	40	28	2	3	4	2.12	2.53	1.87	0.16	0.18	0.25	5.01e-08	-3.46938	down
F01_transcript_13440	1	3	3	44	72	54	0.02	0.06	0.06	0.87	1.29	1.05	2.13e-10	4.04368	up
F01_transcript_13441	30	4	19	67	105	56	0.83	0.13	0.52	1.79	2.53	1.46	0.0058306	1.74647	up
F01_transcript_13450	795	702	718	154	207	178	50.73	43.54	47.03	9.61	11.72	10.9	2.22e-50	-2.27051	down
F01_transcript_13452	168	174	180	10	2	15	6.8	6.83	7.41	0.41	0.07	0.59	1.08e-23	-4.35244	down
F01_transcript_13457	307	390	253	901	676	858	16.29	20.11	13.78	46.75	31.83	43.71	4.95e-06	1.12179	up
F01_transcript_13461	295	272	325	115	103	133	14.38	12.88	16.21	5.49	4.46	6.23	5.72e-14	-1.56598	down
F01_transcript_13465	352	273	326	104	129	120	16.51	12.44	15.64	4.77	5.37	5.41	2.3e-17	-1.65794	down
F01_transcript_13469	218	183	227	107	94	141	12.64	10.3	13.44	6.06	4.84	7.86	2.1e-05	-1.09624	down
F01_transcript_1347	31	44	13	115	121	136	0.66	0.91	0.3	2.38	2.28	2.77	4.24e-05	1.78978	up
F01_transcript_13471	250	297	319	63	81	113	7.53	8.69	9.78	1.87	2.19	3.29	5.41e-14	-1.96882	down
F01_transcript_13475	40	49	22	133	212	121	1.97	2.35	1.11	6.42	9.28	5.73	4.28e-06	1.77922	up
F01_transcript_13487	13	14	8	776	755	766	0.48	0.49	0.33	27.27	24.06	26.46	1.18e-87	5.72083	up
F01_transcript_13488	1159	916	835	275	320	306	40.87	31.38	30.03	9.5	10.04	10.4	1.37e-27	-1.91942	down
F01_transcript_13496	84	139	101	255	342	282	5.57	8.95	6.89	16.46	20.04	17.87	2.82e-06	1.18668	up
F01_transcript_1350	414	151	374	197	90	167	8.75	3.1	8.05	4.08	1.7	3.41	0.00854369	-1.22207	down
F01_transcript_13510	28	9	21	86	101	64	1.68	0.55	1.29	4.92	5.28	3.61	0.000124926	1.81156	up
F01_transcript_13513	258	253	362	142	183	148	3.99	3.78	5.67	2.15	2.51	2.2	1.06e-06	-1.11438	down
F01_transcript_13515	2308	1974	2401	160	272	232	296.67	247.17	321.41	20.12	30.97	28.49	2.58e-82	-3.55655	down
F01_transcript_13516	126	125	146	53	54	62	2.89	2.79	3.4	1.19	1.11	1.38	7.6e-09	-1.45195	down
F01_transcript_1352	273	450	422	64	81	116	5.78	9.24	9.09	1.34	1.54	2.37	7.03e-15	-2.33661	down
F01_transcript_13520	19	41	24	85	156	121	2.88	5.77	3.62	12.09	19.99	16.61	7.14e-06	1.81132	up
F01_transcript_13525	366	316	342	126	146	141	9.85	8.27	9.37	3.32	3.49	3.66	1.43e-19	-1.53983	down
F01_transcript_13528	586	531	576	294	352	291	49.22	43.39	49.89	24.14	26.22	23.41	1.29e-14	-1.08804	down
F01_transcript_13540	38	45	46	264	239	170	1.21	1.4	1.5	8.26	6.78	5.23	5.22e-13	2.12322	up
F01_transcript_13541	58	102	44	172	198	133	2.12	3.6	1.63	6.14	6.38	4.64	0.00716128	1.0407	up
F01_transcript_13554	84	88	75	251	344	256	1.72	1.74	1.56	5.03	6.25	5.05	1.51e-12	1.53103	up
F01_transcript_13556	47	27	34	309	421	559	2.6	1.45	1.93	16.72	20.67	29.7	1.04e-25	3.28264	up
F01_transcript_13560	831	821	745	9	18	32	45.94	44.1	42.2	0.49	0.88	1.7	2.53e-76	-5.50112	down
F01_transcript_13566	47	33	21	372	335	327	1.67	1.14	0.79	12.94	10.58	11.18	1.71e-24	3.07808	up
F01_transcript_13568	46	33	19	290	315	216	2.08	1.43	0.87	12.67	12.46	9.29	5.65e-16	2.77561	up
F01_transcript_13593	484	549	443	111	151	148	49.59	54.82	47.04	11.13	13.74	14.6	4.74e-29	-2.07676	down
F01_transcript_13601	875	819	1111	539	488	510	46.48	42.27	60.45	28.04	23.01	26.01	2.1e-09	-1.09214	down
F01_transcript_13606	110	85	63	387	361	344	7.33	5.5	4.29	25.11	21.27	21.9	7.39e-13	1.83033	up
F01_transcript_1361	187	116	141	531	557	613	3.97	2.4	3.05	11.01	10.48	12.5	1.67e-14	1.68998	up
F01_transcript_13611	1383	1457	1114	3360	3225	3371	96.38	98.7	79.81	228.97	199.36	225.3	2.21e-12	1.09567	up
F01_transcript_13612	0	0	0	44	39	39	0	0	0	2.09	1.68	1.82	1.15e-08	5.91997	up
F01_transcript_13613	119	136	96	498	381	223	4.67	5.17	3.86	19.03	13.2	8.38	6.87e-05	1.39927	up
F01_transcript_13616	3441	3259	3570	152	227	208	137.56	126.53	145.74	5.95	8.08	8.02	3.76e-199	-4.35541	down
F01_transcript_13617	555	669	521	1911	1757	2372	63.44	74.45	61.83	213.25	177.86	258.81	5.44e-16	1.55111	up
F01_transcript_1362	89	95	77	251	254	242	1.91	1.98	1.67	5.24	4.81	4.98	7.6e-10	1.27433	up
F01_transcript_13623	97	160	222	21	45	37	6.07	9.71	14.18	1.31	2.51	2.25	4.16e-09	-2.40038	down
F01_transcript_13638	36	63	47	19	20	13	1.11	1.85	1.46	0.56	0.56	0.4	0.000249627	-1.67065	down
F01_transcript_13643	5	8	0	34	37	62	0.12	0.21	0	0.84	0.83	1.5	0.000121958	2.83731	up
F01_transcript_13647	82	55	56	21	32	18	1.71	1.13	1.19	0.43	0.6	0.36	5.41e-05	-1.64404	down
F01_transcript_13656	17	34	19	165	161	93	0.78	1.51	0.9	7.25	6.44	4.06	3.95e-08	2.28418	up
F01_transcript_13659	175	141	106	639	439	482	14.53	11.36	9.05	51.69	32.22	38.24	6.49e-09	1.64238	up
F01_transcript_13667	121	135	110	43	40	39	4.53	4.9	4.2	1.57	1.33	1.4	5.19e-11	-1.79688	down
F01_transcript_13672	620	637	690	302	320	349	14.42	14.4	16.35	6.89	6.62	7.83	1.86e-18	-1.23455	down
F01_transcript_13675	77	67	64	0	0	0	1.31	1.11	1.11	0	0	0	4.24e-13	-7.00129	down
F01_transcript_13678	26	7	17	74	67	41	1.04	0.29	0.69	2.86	2.33	1.57	0.0058819	1.55676	up
F01_transcript_1368	576	702	457	1629	2268	1840	12.19	14.44	9.84	33.74	42.63	37.52	1.04e-13	1.47267	up
F01_transcript_13692	646	814	720	330	421	470	33.33	40.8	38.03	16.66	19.28	23.3	4.83e-09	-1.06987	down
F01_transcript_13698	95	78	70	370	398	328	2.23	1.79	1.68	8.5	8.3	7.41	7.83e-20	1.92352	up
F01_transcript_13699	23	17	12	447	397	343	0.64	0.46	0.34	12.18	9.81	9.21	8.25e-43	4.21449	up
F01_transcript_1370	1055	919	1127	278	260	273	22.3	18.85	24.24	5.77	4.88	5.56	2.89e-44	-2.15825	down
F01_transcript_13701	167	159	133	71	100	69	6.14	5.67	5	2.56	3.26	2.46	4.86e-06	-1.16606	down
F01_transcript_13703	102	122	80	789	566	633	7.67	8.93	6.19	58.04	37.77	45.65	6.18e-22	2.45867	up
F01_transcript_13707	148	163	165	85	79	92	3.47	3.73	3.94	1.96	1.65	2.09	8.14e-07	-1.11848	down
F01_transcript_13708	36	42	14	126	153	93	1.21	1.36	0.47	4.07	4.47	2.96	0.000117729	1.72083	up
F01_transcript_13720	155	140	103	603	506	460	81.78	72.97	61.81	308.36	234.56	223.76	7.13e-13	1.73408	up
F01_transcript_13722	0	0	3	46	71	40	0	0	0.23	3.39	4.75	2.89	2.02e-09	4.77412	up
F01_transcript_13725	169	188	218	51	75	80	3.63	3.9	4.74	1.07	1.42	1.64	1.91e-11	-1.70412	down
F01_transcript_13727	214	215	255	99	111	161	6.24	6.09	7.59	2.83	2.88	4.52	2.04e-05	-1.10661	down
F01_transcript_13746	172	100	127	25	35	28	3.21	1.81	2.42	0.47	0.6	0.52	2e-12	-2.37736	down
F01_transcript_13757	18	20	39	82	65	63	0.56	0.61	1.24	2.49	1.79	1.9	0.00909496	1.18556	up
F01_transcript_13765	108	143	113	41	71	65	8.07	10.4	8.69	3	4.71	4.66	2.83e-05	-1.26754	down
F01_transcript_13766	619	837	1071	248	344	360	17.17	22.53	30.27	6.74	8.49	9.63	2.64e-11	-1.63324	down
F01_transcript_13776	23	28	11	484	369	528	1.29	1.52	0.63	26.54	18.35	28.42	9.53e-35	4.16863	up
F01_transcript_13777	20	15	16	819	1133	688	1.06	0.76	0.83	40.55	50.89	33.46	1e-74	5.37041	up
F01_transcript_13779	163	142	143	73	93	64	9.08	7.69	8.16	3.98	4.6	3.42	1.28e-06	-1.19045	down
F01_transcript_13791	33	54	37	332	496	374	4.45	7.1	5.21	43.86	59.4	48.12	5.32e-30	2.99759	up
F01_transcript_13796	16	30	26	149	159	142	0.61	1.11	1.03	5.53	5.36	5.17	6.84e-14	2.37004	up
F01_transcript_13802	95	65	83	226	230	230	2.96	1.99	2.66	6.91	6.37	6.93	7.08e-08	1.25282	up
F01_transcript_13815	158	171	162	42	29	28	47.02	49.88	52.21	12.17	7.62	7.83	2.28e-18	-2.50444	down
F01_transcript_13831	150	108	132	51	43	41	3.83	2.68	3.44	1.29	0.98	1.02	2.31e-09	-1.73789	down
F01_transcript_13834	128	73	64	30	60	43	3.04	1.69	1.55	0.7	1.27	1	0.00475489	-1.21242	down
F01_transcript_13840	65	91	56	466	451	353	9.09	12.37	8.23	63.51	55.72	46.97	2.71e-19	2.32441	up
F01_transcript_13841	9	0	0	58	40	59	0.18	0	0	1.11	0.7	1.12	0.000191793	3.34503	up
F01_transcript_13851	0	0	0	103	154	89	0	0	0	7.19	9.75	6.09	4.69e-14	7.20584	up
F01_transcript_13852	670	761	730	115	132	159	44.47	49.1	49.77	7.47	7.77	10.12	7.76e-53	-2.63561	down
F01_transcript_13860	6	5	5	30	21	26	0.8	0.65	0.7	3.92	2.49	3.32	0.00235667	1.91727	up
F01_transcript_13861	1305	1484	1074	53	103	85	185.38	205.48	159.42	7.35	12.96	11.51	5.39e-73	-4.21184	down
F01_transcript_13881	114	154	116	867	787	684	12.98	17.15	13.71	96.45	79.4	74.47	2.7e-29	2.35846	up
F01_transcript_13883	5	5	9	185	152	99	0.64	0.66	1.29	23.25	17.3	12.12	9e-18	4.12527	up
F01_transcript_13892	308	400	368	735	1497	1438	8.77	11.03	10.64	20.43	37.75	39.32	2.02e-08	1.5021	up
F01_transcript_13893	83	66	36	166	124	153	2.33	1.8	1.04	4.57	3.1	4.14	0.00947135	1.01082	up
F01_transcript_13896	341	326	410	136	175	157	5.1	4.74	6.23	1.99	2.33	2.27	7.24e-15	-1.4336	down
F01_transcript_1390	28	32	22	79	128	68	0.6	0.68	0.49	1.65	2.43	1.41	0.000196826	1.46306	up
F01_transcript_13906	491	451	446	249	287	189	9.94	8.87	9.19	4.94	5.16	3.7	3.38e-09	-1.16754	down
F01_transcript_13914	199	229	266	816	925	1034	24.37	27.38	33.92	97.66	100.37	120.94	8e-24	1.75484	up
F01_transcript_13925	137	251	111	17	17	10	1.77	3.14	1.46	0.22	0.2	0.13	1.7e-16	-3.6195	down
F01_transcript_13926	226	333	236	128	214	93	5.39	7.7	5.72	2.99	4.52	2.13	0.00131184	-1.10062	down
F01_transcript_13931	612	608	588	330	276	308	13.12	12.64	12.8	6.92	5.26	6.37	4.48e-13	-1.20805	down
F01_transcript_13933	520	819	833	91	120	93	12.34	18.84	20.08	2.13	2.53	2.14	9.21e-37	-3.04736	down
F01_transcript_13940	17	27	4	197	176	141	1.24	1.9	0.29	13.79	11.19	9.65	1.65e-09	3.05569	up
F01_transcript_13941	19	27	18	77	126	61	1.59	2.25	1.56	6.24	9.29	4.92	4.36e-05	1.74569	up
F01_transcript_13948	735	1177	952	426	597	580	25.87	40.19	34.14	14.68	18.63	19.64	1.6e-06	-1.07109	down
F01_transcript_13954	1117	1103	1003	177	205	153	33.79	32.39	30.91	5.24	5.51	4.45	3.48e-75	-2.81733	down
F01_transcript_13960	51	40	45	1784	1787	643	5.01	3.88	4.59	169.83	154.29	59.99	2.67e-34	4.60752	up
F01_transcript_1397	83	57	70	197	265	196	1.77	1.19	1.52	4.1	5	4.03	3.42e-08	1.39223	up
F01_transcript_13985	28	23	27	275	468	315	1.79	1.43	1.77	17.15	26.47	19.27	5.63e-33	3.46445	up
F01_transcript_13989	160	82	67	1610	1755	790	13.54	6.72	5.82	132.55	131.09	63.76	3.28e-19	3.42727	up
F01_transcript_13997	22	25	8	528	384	228	4.48	4.97	1.73	104.88	69.17	44.01	4.17e-19	4.01011	up
F01_transcript_13998	2	6	7	65	20	16	0.09	0.2	0.25	2.01	0.56	0.51	0.00511406	2.28462	up
F01_transcript_13999	663	606	1022	226	311	387	6.93	6.15	10.84	2.31	2.89	3.91	3.01e-08	-1.53116	down
F01_transcript_140	73	55	78	15	43	22	0.98	0.72	1.06	0.2	0.52	0.29	0.00050645	-1.57179	down
F01_transcript_14004	63	102	93	320	399	371	3.06	4.81	4.65	15.17	17.16	17.26	2.64e-15	1.82431	up
F01_transcript_14015	3	8	1	423	296	242	0.11	0.24	0.06	12.8	8.12	7.19	4.56e-30	5.81608	up
F01_transcript_14028	42	45	19	108	140	120	0.91	0.95	0.41	2.25	2.66	2.48	6.06e-05	1.52029	up
F01_transcript_1403	416	296	280	1448	1426	958	8.86	6.11	6.07	30.15	26.93	19.63	5.68e-12	1.69993	up
F01_transcript_14030	124	104	102	1039	1303	859	8.46	6.9	7.15	69.34	78.88	56.23	5.4e-50	3.0168	up
F01_transcript_1404	580	691	474	1807	1697	1235	12.4	14.33	10.31	37.78	32.17	25.41	1.64e-07	1.19986	up
F01_transcript_14041	18	31	11	202	126	170	1.36	2.17	0.85	14.18	8.05	11.75	1.8e-10	2.7469	up
F01_transcript_14043	1213	1116	1105	336	377	398	74.07	66.2	69.25	20.08	20.44	23.34	5.8e-48	-1.85941	down
F01_transcript_14045	289	285	180	75	83	72	12.03	11.52	7.68	3.07	3.08	2.9	1.05e-12	-1.92735	down
F01_transcript_14059	25	25	15	74	79	62	1.12	1.09	0.69	3.24	3.14	2.67	0.000187405	1.45577	up
F01_transcript_1406	134	125	130	473	523	460	2.9	2.63	2.86	10	10.01	9.56	1.02e-25	1.66125	up
F01_transcript_14061	467	328	443	1364	1157	966	34.24	23.35	33.37	97.66	75.14	67.82	3.1e-08	1.25608	up
F01_transcript_14063	12	27	23	37	67	159	0.23	0.46	0.42	0.63	1.04	2.67	0.00499393	1.73742	up
F01_transcript_14064	437	504	598	1079	1400	1964	18.08	20.26	25.25	43.63	51.36	78.03	2.51e-07	1.2787	up
F01_transcript_14072	294	226	305	637	1050	939	14.26	10.67	15.11	30.19	45.14	43.72	1.01e-10	1.41346	up
F01_transcript_14073	193	177	181	499	576	421	14.7	13.11	14.19	37.17	38.91	30.74	4.36e-11	1.19718	up
F01_transcript_14077	315	411	501	0	3	1	14.45	18.33	23.48	0	0.16	0.07	5.48e-38	-7.84608	down
F01_transcript_14080	4	7	4	52	46	40	0.05	0.08	0.06	0.61	0.49	0.46	3.97e-07	2.82083	up
F01_transcript_14081	31	25	31	56	111	68	1.72	1.35	1.76	3.04	5.46	3.62	0.00387185	1.15497	up
F01_transcript_14082	184	318	209	723	759	677	2.64	4.42	3.04	10.13	9.65	9.33	1.48e-08	1.3554	up
F01_transcript_14090	578	513	658	88	93	115	16.81	14.49	19.49	2.51	2.41	3.23	1.88e-45	-2.77963	down
F01_transcript_14111	359	435	351	1041	1238	1185	12.96	15.26	12.93	36.77	39.69	41.17	7.15e-21	1.35439	up
F01_transcript_14112	102	97	92	284	242	275	6.16	5.7	5.69	16.67	12.88	15.83	1.86e-08	1.22224	up
F01_transcript_14115	330	205	423	61	216	145	15.15	9.17	19.87	2.76	8.81	6.41	0.00150559	-1.40424	down
F01_transcript_14119	68	68	20	823	605	609	4.3	4.18	1.3	50.93	33.98	36.98	2.25e-17	3.38989	up
F01_transcript_14121	3180	3432	2919	541	454	478	221.62	232.51	209.08	36.91	28.09	31.99	8.85e-78	-2.91104	down
F01_transcript_14126	31	59	32	364	384	307	1.57	2.9	1.66	18.04	17.26	14.94	6.28e-22	2.83617	up
F01_transcript_14134	103	67	92	754	693	654	2.78	1.75	2.54	19.84	16.54	16.93	1.51e-37	2.75171	up
F01_transcript_14138	90	157	65	170	428	431	7.36	12.5	5.48	13.6	31.06	33.86	0.00125353	1.42348	up
F01_transcript_1414	186	111	102	639	613	663	3.98	2.31	2.24	13.37	11.64	13.65	1.58e-14	2.00799	up
F01_transcript_14143	243	268	254	78	92	89	5.03	5.39	5.33	1.58	1.69	1.79	4.36e-21	-1.78929	down
F01_transcript_14145	453	514	472	264	256	206	7.64	8.41	8.08	4.37	3.83	3.35	1.56e-11	-1.21374	down
F01_transcript_14154	289	287	305	116	176	153	4.3	4.15	4.6	1.7	2.32	2.19	2.24e-10	-1.2209	down
F01_transcript_14155	337	260	305	153	138	109	14.12	10.61	13.06	6.29	5.15	4.4	1.84e-09	-1.39244	down
F01_transcript_14158	650	566	405	1516	1335	1366	6.38	5.39	4.04	14.56	11.63	12.92	2.2e-07	1.14057	up
F01_transcript_1416	135	93	177	374	433	407	2.9	1.95	3.85	7.84	8.23	8.38	2.54e-07	1.33355	up
F01_transcript_14165	92	93	89	232	222	226	2.63	2.58	2.59	6.47	5.61	6.2	1.73e-07	1.07178	up
F01_transcript_14172	466	432	556	230	337	243	11.02	9.92	13.37	5.32	7.07	5.53	4.62e-08	-1.08064	down
F01_transcript_14182	99	125	118	261	264	306	8.23	10.08	10.13	21.09	19.4	24.27	7.77e-07	1.0402	up
F01_transcript_14197	91	137	115	25	37	37	3.09	4.47	3.95	0.85	1.12	1.21	5.81e-10	-2.00015	down
F01_transcript_14199	33	47	43	16	9	13	1.14	1.56	1.5	0.53	0.3	0.43	0.000137589	-1.8501	down
F01_transcript_14203	374	351	447	98	127	94	13.37	12.21	16.29	3.44	4.05	3.24	7.76e-26	-2.10288	down
F01_transcript_14214	10	12	16	81	41	61	0.66	0.78	1.08	5.02	2.35	3.73	9.8e-05	1.97105	up
F01_transcript_14228	171	203	39	536	539	296	3.47	3.99	0.82	10.61	9.68	5.76	0.00745942	1.43289	up
F01_transcript_14235	517	451	536	105	127	138	31.69	26.86	33.7	6.29	6.91	8.12	7.16e-37	-2.24896	down
F01_transcript_14240	120	88	72	623	534	516	3.75	2.67	2.29	18.93	14.73	15.42	5.2e-21	2.32627	up
F01_transcript_14242	1410	1387	1253	710	743	731	34.65	33.09	31.33	17.08	16.22	17.29	3.9e-21	-1.12323	down
F01_transcript_14243	42	80	88	255	206	218	2.9	5.37	6.25	17.23	12.62	14.45	1.49e-05	1.44187	up
F01_transcript_14246	443	350	414	165	188	173	13.54	10.39	12.89	4.95	5.1	5.09	2.7e-16	-1.42803	down
F01_transcript_14250	527	569	528	91	91	86	37.22	39.1	38.37	6.3	5.72	5.82	1.61e-64	-2.82094	down
F01_transcript_14258	3212	3590	2561	1345	1681	1272	161.2	174.99	131.51	66.06	74.86	61.34	1.24e-14	-1.35706	down
F01_transcript_14272	20	17	2	164	104	107	0.84	0.7	0.09	6.77	3.9	4.34	1.3e-06	2.87023	up
F01_transcript_14276	55	33	35	199	102	135	1.72	1.01	1.13	6.05	2.83	4.05	0.000146701	1.56878	up
F01_transcript_14280	129	91	132	20	34	26	4.77	3.26	4.96	0.73	1.14	0.94	2.56e-12	-2.33826	down
F01_transcript_1430	423	325	390	93	87	75	9.08	6.76	8.51	1.96	1.67	1.55	7.48e-29	-2.37293	down
F01_transcript_14308	64	85	65	33	37	28	2.48	3.2	2.58	1.25	1.29	1.05	8.79e-05	-1.33974	down
F01_transcript_14310	136	176	174	11	0	6	4.16	5.26	5.44	0.33	0	0.19	1.64e-20	-4.81219	down
F01_transcript_14313	22	31	9	68	115	60	0.9	1.24	0.4	2.71	4.11	2.34	0.00155413	1.64994	up
F01_transcript_14314	2045	2069	1752	595	802	702	96.38	94.7	84.45	27.45	33.57	31.83	6.38e-35	-1.71876	down
F01_transcript_14316	6	2	2	25	17	22	0.2	0.07	0.07	0.83	0.51	0.72	0.00332114	2.22908	up
F01_transcript_14340	97	117	104	253	315	235	1.5	1.76	1.64	3.83	4.32	3.5	2.49e-07	1.08939	up
F01_transcript_14343	80	39	121	229	294	293	1.18	0.57	1.81	3.32	3.85	4.17	0.000132631	1.49216	up
F01_transcript_14347	22	39	33	401	440	172	0.83	1.38	1.25	14.28	14.24	6.04	3.35e-14	3.10603	up
F01_transcript_14350	13	4	6	772	1212	714	0.64	0.19	0.34	35.77	50.95	32.51	4.53e-64	6.45729	up
F01_transcript_14354	21	18	8	46	41	70	1.31	1.08	0.5	2.76	2.19	4.08	0.00681434	1.4453	up
F01_transcript_14356	22	45	10	147	189	115	1.2	2.33	0.57	7.72	8.99	5.9	9.09e-06	2.21726	up
F01_transcript_14365	7	35	17	56	103	129	0.4	1.87	1	3.05	5.05	6.81	0.000991579	1.93315	up
F01_transcript_14366	5341	4609	4602	481	259	419	169.7	142.18	149.03	14.98	7.33	12.83	4.01e-51	-3.82592	down
F01_transcript_14368	16	11	9	88	124	93	0.53	0.37	0.32	2.76	3.53	2.88	1.63e-12	2.76883	up
F01_transcript_14374	43	61	33	346	254	229	4.23	5.84	3.36	33.29	22.25	21.56	1.84e-12	2.33093	up
F01_transcript_14377	98	98	109	426	336	299	1.81	1.77	2.05	7.7	5.51	5.33	1.58e-10	1.5577	up
F01_transcript_14391	240	146	196	872	858	1063	9.88	5.83	8.25	35.07	31.29	42.01	4.76e-19	2.01342	up
F01_transcript_14399	76	103	156	5	11	11	1.45	1.9	3.02	0.09	0.19	0.2	1.26e-15	-3.73488	down
F01_transcript_14400	108	136	118	378	412	425	4.36	5.29	4.83	14.83	14.64	16.39	6.54e-17	1.50346	up
F01_transcript_14406	24	20	30	128	146	113	1.29	1.05	1.61	6.51	6.75	5.65	1.67e-11	2.11616	up
F01_transcript_14410	277	262	234	118	163	126	14.64	13.46	12.68	6.11	7.65	6.43	6.4e-09	-1.15971	down
F01_transcript_1442	42	61	64	169	190	156	0.92	1.28	1.41	3.56	3.62	3.24	2.99e-07	1.3731	up
F01_transcript_14422	96	103	108	20	17	31	3.21	3.32	3.67	0.67	0.5	0.99	8.99e-12	-2.36034	down
F01_transcript_14431	6	2	1	106	98	48	0.14	0.04	0.02	2.14	1.79	0.96	5.94e-11	4.23741	up
F01_transcript_14434	193	180	162	1053	998	523	9.13	8.3	7.84	48.7	41.86	23.78	6.78e-12	2.00706	up
F01_transcript_14439	67	85	79	43	31	56	1.42	1.75	1.7	0.89	0.58	1.14	0.00538746	-1.0359	down
F01_transcript_14455	145	121	125	671	738	561	4.17	3.38	3.66	18.82	18.79	15.48	2.24e-29	2.08498	up
F01_transcript_14458	16	12	19	366	363	274	1.96	1.44	2.35	41.52	37.31	30.35	7.89e-40	4.11455	up
F01_transcript_14459	486	882	812	275	410	407	14.08	24.8	23.97	7.81	10.55	11.36	6.94e-06	-1.22636	down
F01_transcript_1446	14	1	9	51	82	56	0.32	0.03	0.21	1.08	1.58	1.17	6.56e-05	2.55209	up
F01_transcript_14460	414	577	528	185	264	242	26.53	35.95	34.74	11.6	15.01	14.88	1.83e-11	-1.3693	down
F01_transcript_14461	1788	1351	2180	342	373	427	21.34	15.65	26.4	4	3.96	4.92	1.36e-31	-2.43676	down
F01_transcript_14465	6	7	7	194	207	164	0.16	0.17	0.18	4.75	4.61	3.96	1.24e-29	4.46287	up
F01_transcript_14466	604	902	586	2416	2225	1786	213.75	313.41	227.45	830.97	693.86	590.86	3.47e-09	1.37653	up
F01_transcript_14482	64	68	63	20	21	29	1.28	1.32	1.28	0.39	0.37	0.56	2.88e-06	-1.67917	down
F01_transcript_14483	222	181	270	70	114	145	4.6	3.65	5.69	1.43	2.11	2.9	7.18e-05	-1.25626	down
F01_transcript_14487	306	223	129	1317	1839	970	11.06	7.83	4.78	46.49	58.87	33.65	1.68e-12	2.35984	up
F01_transcript_14494	11	7	8	50	54	58	0.41	0.25	0.3	1.8	1.76	2.05	5.64e-07	2.32169	up
F01_transcript_14499	124	105	138	74	68	68	1.91	1.58	2.17	1.11	0.93	1.02	9.65e-05	-1.02661	down
F01_transcript_14509	735	579	644	151	180	193	46.6	35.71	41.95	9.37	10.15	11.76	3.58e-34	-2.12862	down
F01_transcript_14510	311	282	370	157	116	128	7.11	6.24	8.6	3.51	2.37	2.83	4.6e-10	-1.4766	down
F01_transcript_14512	89	68	84	23	35	28	2.01	1.48	1.92	0.51	0.71	0.62	3.59e-07	-1.69848	down
F01_transcript_14515	640	696	646	352	319	376	76.59	81.2	80.35	41.17	33.86	43.03	3.74e-13	-1.14737	down
F01_transcript_14517	2761	2904	3221	994	1239	950	28.7	29.29	33.97	10.12	11.44	9.53	2.95e-38	-1.71549	down
F01_transcript_14527	738	790	702	48	50	57	56.51	58.83	55.34	3.59	3.4	4.18	1.13e-107	-4.0591	down
F01_transcript_14536	58	79	39	171	148	176	4.5	6.01	3.19	13	10.21	13.07	0.00020994	1.24039	up
F01_transcript_14538	426	482	461	1168	1481	1279	9.8	10.75	10.78	26.27	30.21	28.3	4.39e-24	1.27761	up
F01_transcript_14547	86	58	81	248	278	328	10.41	6.84	10.19	29.32	29.81	37.9	1.07e-11	1.67226	up
F01_transcript_14556	510	524	420	179	165	150	7.04	7.02	5.88	2.42	2.03	2	9.68e-21	-1.77926	down
F01_transcript_1456	62	9	45	143	250	164	1.34	0.19	0.99	3.02	4.79	3.41	0.00071722	1.91583	up
F01_transcript_14566	339	270	380	200	196	154	3.38	2.61	3.84	1.95	1.74	1.48	2.57e-06	-1.07062	down
F01_transcript_14569	737	749	726	1960	2281	1876	36.95	36.5	37.23	96.1	101.46	90.35	3.36e-27	1.22725	up
F01_transcript_1457	4456	5547	6814	656	493	829	95.89	115.86	149.13	13.82	9.42	17.19	3.24e-40	-3.27948	down
F01_transcript_14575	184	191	204	98	106	101	5.96	5.99	6.72	3.13	3.05	3.14	4.69e-09	-1.15334	down
F01_transcript_14576	124	183	125	406	494	491	5.47	7.84	5.64	17.52	19.31	20.81	4.65e-11	1.43739	up
F01_transcript_14585	107	70	78	56	36	32	4.53	2.9	3.4	2.32	1.37	1.3	0.0019039	-1.23415	down
F01_transcript_14588	406	523	345	1577	1256	868	29.93	37.45	26.16	113.46	81.99	61.25	5.51e-06	1.29611	up
F01_transcript_14595	34	15	14	80	90	63	1.25	0.54	0.53	2.89	2.95	2.24	0.000622744	1.59536	up
F01_transcript_14599	389	462	474	205	201	217	4.51	5.2	5.58	2.33	2.08	2.43	1.81e-14	-1.31555	down
F01_transcript_14602	11	14	9	2115	2142	2564	0.66	0.83	0.56	118.81	109.14	141.37	4.97e-143	7.30869	up
F01_transcript_14612	84	103	110	54	52	50	2.1	2.49	2.78	1.33	1.15	1.2	5.48e-05	-1.14792	down
F01_transcript_14656	271	241	305	87	79	124	10.33	8.94	11.88	3.26	2.7	4.57	2.37e-11	-1.70771	down
F01_transcript_14657	5	16	0	86	119	44	0.29	0.96	0	4.96	6.16	2.5	0.000177003	2.97328	up
F01_transcript_14661	235	205	276	53	49	39	14.19	12.05	17.1	3.17	2.62	2.26	1.86e-23	-2.54929	down
F01_transcript_14662	139	109	59	407	542	308	4.94	3.77	2.13	14.11	17.04	10.51	5.5e-07	1.75569	up
F01_transcript_14671	136	154	138	55	75	73	3.36	3.69	3.46	1.34	1.66	1.74	6.12e-08	-1.30428	down
F01_transcript_14675	9	11	16	61	28	60	0.31	0.36	0.56	2	0.83	1.92	0.00198932	1.74625	up
F01_transcript_14676	170	159	111	23	32	34	3.93	3.56	2.61	0.52	0.66	0.76	5.03e-15	-2.50403	down
F01_transcript_14680	1906	1302	1068	8765	7242	4452	76.73	50.89	43.91	345.13	258.69	172.3	7.46e-11	2.00054	up
F01_transcript_14683	28	55	37	196	171	184	1.03	1.97	1.39	7.04	5.6	6.52	1.18e-09	1.93771	up
F01_transcript_14684	335	267	349	114	116	104	20.46	15.85	21.87	6.81	6.29	6.1	2.03e-17	-1.73207	down
F01_transcript_14690	34	20	50	0	8	0	0.94	0.52	1.37	0	0.21	0	0.000327267	-3.36539	down
F01_transcript_147	27	31	16	128	147	108	0.37	0.41	0.22	1.67	1.73	1.38	1.89e-09	2.09263	up
F01_transcript_14705	274	224	225	558	999	780	23.5	18.67	19.91	46.81	75.94	64.01	1.71e-10	1.43168	up
F01_transcript_14708	109	121	78	468	490	473	4.71	5.11	3.47	19.81	18.78	19.64	1.21e-20	1.96663	up
F01_transcript_14713	122	47	61	360	321	125	5.03	1.89	2.56	14.42	11.66	4.93	0.00241875	1.52065	up
F01_transcript_14714	399	386	605	24	24	5	10	9.37	15.4	0.59	0.55	0.14	3.31e-31	-4.80358	down
F01_transcript_14721	679	683	853	3	12	10	69.66	68.2	90.63	0.3	1.09	0.98	3.6e-85	-6.57822	down
F01_transcript_14725	118	155	110	61	51	54	5.69	7.29	5.43	2.9	2.18	2.53	1.11e-06	-1.4181	down
F01_transcript_14735	223	176	254	100	131	84	7.3	5.58	8.45	3.21	3.8	2.65	9.2e-07	-1.27858	down
F01_transcript_14740	4	2	6	50	37	46	0.21	0.14	0.32	2.44	1.65	2.2	4.36e-07	3.04883	up
F01_transcript_14745	2895	3224	2844	208	197	274	91.92	99.37	92.02	6.46	5.55	8.39	5.57e-116	-3.9354	down
F01_transcript_14747	70	82	73	205	236	192	2.56	2.89	2.71	7.29	7.59	6.68	1.16e-08	1.2457	up
F01_transcript_1475	0	0	0	169	111	79	0	0	0	3.57	2.13	1.64	7.81e-14	7.20455	up
F01_transcript_14751	1815	1807	2021	288	295	279	133.5	129.24	152.94	20.71	19.25	19.68	6.67e-124	-2.93737	down
F01_transcript_14754	2955	2927	2843	562	603	579	195.6	188.34	193.29	36.38	35.41	36.77	4.93e-149	-2.5541	down
F01_transcript_14765	513	554	486	245	226	171	10.52	11.02	10.12	4.93	4.12	3.39	1.36e-13	-1.49627	down
F01_transcript_14770	119	162	94	326	477	496	5.42	7.16	4.39	14.44	19.17	21.61	1.53e-08	1.53113	up
F01_transcript_14772	416	512	819	0	0	2	10.67	12.76	21.39	0	0	0.06	4.97e-36	-8.8073	down
F01_transcript_14778	50	59	35	268	168	103	2.28	2.61	1.66	11.91	6.75	4.5	0.000223012	1.63574	up
F01_transcript_14783	193	166	128	74	80	82	3.93	3.28	2.65	1.48	1.46	1.62	1.43e-06	-1.26778	down
F01_transcript_14794	66	139	68	18	35	27	1	2.01	1.03	0.27	0.47	0.39	1.58e-05	-1.95568	down
F01_transcript_14795	74	147	72	210	292	201	4.95	9.49	4.96	13.64	17.18	12.79	0.00520739	1.00018	up
F01_transcript_14797	168	226	183	512	441	744	7.79	10.18	8.68	23.23	18.15	33.15	1.27e-06	1.31193	up
F01_transcript_14798	453	323	482	114	131	98	15.09	10.48	16.4	3.72	3.89	3.15	1.51e-19	-2.09338	down
F01_transcript_1480	42	55	38	871	1076	1028	0.93	1.16	0.85	18.44	20.68	21.42	1.37e-101	4.19543	up
F01_transcript_14805	198	154	250	50	47	41	6.39	4.84	8.23	1.6	1.36	1.27	9.2e-16	-2.3254	down
F01_transcript_14810	83	96	116	38	57	39	4.37	4.89	6.21	1.94	2.64	1.96	1.43e-05	-1.36015	down
F01_transcript_14825	2	1	3	4288	4739	4528	0.22	0.11	0.34	456.29	457.37	471.29	5.99e-100	10.3731	up
F01_transcript_14828	24	40	17	124	118	142	3.21	5.22	2.37	16.22	14	18.14	2.06e-07	1.96709	up
F01_transcript_1484	38	50	64	209	316	298	0.84	1.06	1.41	4.44	6.08	6.23	6.6e-15	2.1664	up
F01_transcript_14843	147	199	149	466	621	284	5.99	7.85	6.19	18.54	22.42	11.11	0.000125851	1.20828	up
F01_transcript_14853	99	84	109	32	84	47	1.66	1.35	1.84	0.53	1.25	0.76	0.00689856	-1.07309	down
F01_transcript_14856	17	21	23	73	85	85	0.38	0.46	0.53	1.61	1.7	1.85	7.42e-07	1.72409	up
F01_transcript_14860	81	83	93	343	335	365	1.99	1.98	2.31	8.18	7.25	8.57	3.63e-20	1.77749	up
F01_transcript_14865	211	149	176	78	82	99	4.7	3.24	3.99	1.72	1.62	2.14	6.05e-07	-1.27136	down
F01_transcript_14867	69	54	51	21	24	20	3.16	2.4	2.39	0.94	0.98	0.88	1.74e-05	-1.62174	down
F01_transcript_14868	2547	2637	2519	164	186	161	174.35	175.48	177.22	11.04	11.33	10.63	2.61e-258	-4.14065	down
F01_transcript_14873	1166	1444	1123	314	491	721	22.93	27.55	22.46	6.05	8.58	13.65	1.65e-07	-1.51391	down
F01_transcript_14876	21	10	10	145	171	120	2.65	1.31	1.28	17.42	18.62	14.12	1.5e-15	3.09364	up
F01_transcript_14880	28	50	37	0	0	0	0.69	1.17	0.91	0	0	0	1.57e-09	-6.19167	down
F01_transcript_14886	116	106	189	343	527	435	3.55	3.15	5.89	10.26	14.3	12.81	4.48e-07	1.4059	up
F01_transcript_149	472	372	530	237	263	260	6.24	4.78	7.11	3.07	3.09	3.31	1.66e-08	-1.08367	down
F01_transcript_14900	106	107	134	61	60	75	2.99	2.93	3.85	1.68	1.5	2.04	0.000149874	-1.04528	down
F01_transcript_14905	3912	4449	5840	589	759	746	353.09	390.72	544.3	51.99	60.79	64.51	3.08e-60	-2.98419	down
F01_transcript_14909	1279	1437	1249	359	370	336	147.9	161.82	150.01	40.56	37.92	37.11	7.73e-57	-2.1248	down
F01_transcript_14911	1374	1797	1674	91	129	192	64.51	81.97	80.36	4.2	5.41	8.67	1.97e-48	-3.75429	down
F01_transcript_14921	110	99	95	3	3	10	5.08	4.44	4.47	0.17	0.14	0.47	1.85e-19	-4.30802	down
F01_transcript_14923	6274	5611	5268	413	452	422	531.98	462.81	460.74	34.29	34.04	34.3	6.48e-230	-3.9625	down
F01_transcript_14924	8	17	7	99	71	69	1.94	4.03	1.81	23.37	15.2	15.85	1.22e-07	2.5746	up
F01_transcript_14929	335	292	325	101	237	103	16.13	13.67	15.98	4.79	10.12	4.79	6.5e-05	-1.34531	down
F01_transcript_14933	17	13	17	131	189	113	0.66	0.49	0.67	4.74	6.18	4.02	1.27e-15	2.89627	up
F01_transcript_14936	45	94	30	207	416	359	1.73	3.51	1.17	7.77	14.1	13.2	2.85e-07	2.2186	up
F01_transcript_14940	32	22	21	83	60	80	0.76	0.51	0.51	1.93	1.26	1.82	0.00103715	1.31412	up
F01_transcript_14946	242	329	340	143	112	77	4.61	6.08	6.58	2.67	1.9	1.42	3.54e-08	-1.6586	down
F01_transcript_14947	56	81	55	371	327	290	1.18	1.65	1.18	7.59	6.08	5.84	3.73e-16	2.11041	up
F01_transcript_14949	269	223	249	55	46	36	7.23	5.81	6.8	1.44	1.12	0.94	3.59e-25	-2.63808	down
F01_transcript_14951	377	476	450	127	155	100	11.46	14.05	13.94	3.78	4.18	2.93	1.16e-20	-1.99413	down
F01_transcript_14953	30	39	97	10	30	6	0.65	0.81	2.08	0.22	0.56	0.13	0.00533871	-1.95651	down
F01_transcript_14956	98	119	98	24	32	39	11.52	13.62	11.97	2.76	3.33	4.38	6.92e-10	-1.93758	down
F01_transcript_14959	860	949	856	280	363	320	53.24	57.11	54.38	16.96	19.94	19.01	2.11e-36	-1.70324	down
F01_transcript_14969	127	114	80	557	601	557	8.35	7.27	5.37	35.62	34.86	34.99	4.41e-25	2.16598	up
F01_transcript_14972	310	366	372	179	131	163	8.07	9.24	9.85	4.57	3.03	4.09	1.29e-09	-1.36284	down
F01_transcript_14973	1872	1608	1863	222	282	223	46.96	39.16	47.56	5.45	6.29	5.4	3.38e-106	-3.10639	down
F01_transcript_14979	156	262	102	702	756	639	8.29	13.51	5.55	36.31	35.48	32.46	1.04e-07	1.74538	up
F01_transcript_14980	14	48	49	5	2	1	0.51	1.72	1.81	0.18	0.06	0.03	4.31e-06	-3.58435	down
F01_transcript_14983	150	128	175	44	48	53	7.86	6.54	9.44	2.3	2.23	2.67	2.27e-12	-1.85783	down
F01_transcript_1500	3	12	6	35	33	40	0.07	0.25	0.13	0.74	0.64	0.84	0.00107222	2.007	up
F01_transcript_15008	72	82	52	227	227	222	3.56	3.94	2.63	10.99	9.97	10.56	5.15e-09	1.46583	up
F01_transcript_15013	249	234	331	100	86	106	5.59	5.12	7.57	2.21	1.72	2.31	3.65e-12	-1.69277	down
F01_transcript_15023	157	112	163	63	109	69	4.3	2.98	4.56	1.7	2.67	1.82	0.000520774	-1.07371	down
F01_transcript_15028	17	21	17	124	277	237	4.25	5.13	4.55	30.17	61.12	55.87	2.78e-17	3.20518	up
F01_transcript_15030	411	614	426	2990	2751	3675	10.92	15.83	11.53	77.72	64.87	93.97	1.49e-29	2.44804	up
F01_transcript_15035	3757	3906	3692	266	352	409	141.79	143.14	142.19	9.83	11.81	14.85	1.93e-118	-3.69082	down
F01_transcript_15039	245	282	216	734	734	601	25.18	28.24	23.08	73.74	66.91	59.06	4.77e-11	1.23696	up
F01_transcript_15041	3540	3315	3612	90	98	108	311.37	283.66	327.92	7.74	7.64	9.1	0	-5.36234	down
F01_transcript_15048	49	40	23	114	138	130	3.26	2.58	1.57	7.41	8.13	8.29	1.3e-05	1.50303	up
F01_transcript_15052	45	46	45	163	150	101	0.78	0.78	0.79	2.76	2.31	1.69	2.29e-05	1.35362	up
F01_transcript_15057	901	988	748	456	432	534	35.87	38.18	30.38	17.78	15.27	20.43	2.06e-09	-1.11724	down
F01_transcript_15058	9	8	9	50	78	64	0.43	0.37	0.44	2.32	3.28	2.95	1.54e-08	2.5537	up
F01_transcript_15059	9	2	10	30	42	26	0.78	0.17	0.9	2.55	3.23	2.16	0.00478599	1.85118	up
F01_transcript_15060	343	251	329	137	146	165	8.77	6.24	8.57	3.44	3.33	4.07	2.75e-09	-1.26864	down
F01_transcript_15070	205	234	167	89	122	129	5.57	6.17	4.62	2.37	2.95	3.37	2.15e-05	-1.06462	down
F01_transcript_15071	147	166	102	317	398	400	8.21	9.03	5.84	17.27	19.69	21.39	9.62e-07	1.17548	up
F01_transcript_15073	563	758	774	151	259	189	36.93	48.33	52.14	9.69	15.07	11.89	1.53e-19	-2.03647	down
F01_transcript_15080	49	39	53	2	4	2	1.14	0.86	1.24	0.05	0.08	0.06	2.36e-11	-4.09202	down
F01_transcript_15081	5	2	10	170	134	114	0.09	0.04	0.17	2.68	1.91	1.77	1.51e-17	4.21151	up
F01_transcript_15082	335	341	400	174	206	199	5.86	5.79	7.1	2.98	3.2	3.35	2.48e-11	-1.12615	down
F01_transcript_15086	1	4	5	48	27	24	0.05	0.2	0.26	2.38	1.21	1.17	0.000105494	2.82054	up
F01_transcript_15098	181	168	175	989	924	972	30.35	27.46	30.82	161.88	137.06	154.91	3.89e-48	2.22103	up
F01_transcript_151	417	407	393	145	139	143	5.56	5.26	5.32	1.9	1.65	1.84	1.64e-26	-1.73694	down
F01_transcript_15117	582	490	569	46	35	50	57.06	46.71	57.65	4.44	3.05	4.71	2.17e-67	-3.84584	down
F01_transcript_15119	17	11	16	128	156	129	0.71	0.45	0.69	5.26	5.82	5.21	2.21e-18	2.93671	up
F01_transcript_15122	61	80	60	759	1110	596	30.07	38.91	33.41	362.83	481.01	271.59	7.87e-36	3.33093	up
F01_transcript_15124	1216	1345	1175	4165	4628	4119	68.08	73.15	67.44	228.04	229.81	221.35	7.76e-46	1.54976	up
F01_transcript_15125	15	10	11	126	186	118	0.46	0.3	0.35	3.8	5.08	3.5	8.39e-18	3.25468	up
F01_transcript_15129	47	74	45	216	169	232	3.03	4.64	3.03	13.6	9.65	14.34	2.06e-07	1.64083	up
F01_transcript_15130	43	55	51	6	13	7	1.23	1.55	1.5	0.17	0.35	0.19	2.84e-08	-2.66227	down
F01_transcript_15132	352	429	421	79	104	90	10.05	11.86	12.23	2.2	2.65	2.47	1.86e-35	-2.3636	down
F01_transcript_15141	64	67	63	28	32	30	2	2.06	2.02	0.87	0.89	0.9	5.08e-05	-1.32327	down
F01_transcript_15143	245	290	297	866	929	765	7.92	9.07	9.77	27.31	26.57	23.71	3.44e-18	1.3808	up
F01_transcript_15145	73	59	58	342	316	311	4.18	3.28	3.41	19.16	16.06	17.1	1.09e-21	2.10242	up
F01_transcript_15147	449	203	486	34	18	25	26.97	11.89	29.97	2.03	1	1.49	7.71e-23	-3.99255	down
F01_transcript_15152	63	48	63	22	19	33	1.27	0.93	1.28	0.44	0.35	0.65	0.000471326	-1.42836	down
F01_transcript_15159	94	129	126	280	403	238	5.02	6.71	6.92	14.66	19.11	12.23	2.02e-05	1.14335	up
F01_transcript_1516	22	10	17	131	232	181	0.48	0.21	0.38	2.8	4.49	3.8	3.06e-17	3.15055	up
F01_transcript_15161	348	486	276	1050	1494	1317	14.92	20.24	12.09	44.02	56.83	54.27	8.72e-11	1.54074	up
F01_transcript_15164	682	661	615	247	360	228	32.81	30.92	30.27	11.63	15.37	10.55	2.59e-14	-1.46502	down
F01_transcript_15168	24	5	4	292	379	234	2.7	0.57	0.46	31.58	37.15	24.77	5.34e-17	4.32931	up
F01_transcript_15178	194	237	182	129	99	123	11.78	13.98	11.29	7.68	5.32	7.17	5.36e-05	-1.02241	down
F01_transcript_15179	239	220	221	865	803	645	8.04	7.21	7.6	28.48	24	20.89	5.82e-16	1.52635	up
F01_transcript_15180	68	66	87	699	515	270	5.64	5.32	7.44	56.68	37.88	21.45	2.71e-11	2.46983	up
F01_transcript_15185	126	90	135	251	412	251	6.01	4.16	6.57	11.65	17.35	11.43	7.49e-05	1.11966	up
F01_transcript_15196	136	77	171	6	14	17	2.75	1.52	3.53	0.13	0.27	0.34	8.64e-14	-3.48909	down
F01_transcript_15201	45	35	91	4	2	9	1.08	0.81	2.22	0.09	0.04	0.21	9.83e-08	-3.46961	down
F01_transcript_15203	50	27	54	217	324	222	9.38	4.85	10.49	39.15	52.92	38.97	9e-13	2.26089	up
F01_transcript_15205	176	170	183	20	20	18	20.62	19.45	22.36	2.34	2.17	2.08	4.26e-33	-3.37917	down
F01_transcript_15212	98	76	70	239	284	222	3.8	2.88	2.79	9.08	9.8	8.3	6.06e-09	1.36012	up
F01_transcript_15217	187	180	232	78	71	67	3.3	3.09	4.16	1.35	1.12	1.14	1.26e-12	-1.68796	down
F01_transcript_15221	32	21	29	105	144	65	0.47	0.3	0.42	1.47	1.82	0.9	7.32e-05	1.64914	up
F01_transcript_15226	39	39	29	12	22	16	0.78	0.77	0.6	0.25	0.39	0.32	0.00606666	-1.29998	down
F01_transcript_15233	341	341	336	162	229	205	7.57	7.35	7.58	3.53	4.52	4.39	4.15e-09	-1.00913	down
F01_transcript_15236	150	101	120	244	417	283	2.51	1.65	2.04	4	6.2	4.57	6.18e-05	1.08668	up
F01_transcript_15237	42	106	21	290	473	397	1.83	4.44	0.93	12.2	18.03	16.4	7.88e-07	2.43311	up
F01_transcript_15238	29	39	38	114	121	114	3.34	4.35	4.48	12.49	12.09	12.31	3.91e-07	1.46512	up
F01_transcript_15247	33	20	39	299	201	237	1.64	0.99	1.99	14.25	8.69	11.13	1.69e-15	2.7275	up
F01_transcript_15255	516	520	506	113	123	128	13.08	12.82	13.08	2.83	2.79	3.13	6.21e-51	-2.30963	down
F01_transcript_15258	21	15	24	70	60	61	0.57	0.4	0.66	1.8	1.39	1.53	0.00043578	1.40672	up
F01_transcript_15268	73	83	166	8	10	10	4.92	5.45	11.42	0.55	0.64	0.67	7.78e-14	-3.61336	down
F01_transcript_15270	1511	1760	1510	4798	6493	4746	44.41	50.23	45.2	138.01	169.39	134.26	9.44e-24	1.4981	up
F01_transcript_15278	4	8	7	95	53	30	0.17	0.32	0.29	3.76	1.9	1.18	1.02e-05	2.81445	up
F01_transcript_15294	74	73	41	212	208	125	3.31	3.14	1.9	9.19	8.17	5.32	0.000523013	1.27566	up
F01_transcript_15297	64	84	71	724	839	643	3	3.83	3.45	33.25	34.94	29	3.17e-56	3.07533	up
F01_transcript_15301	4	6	13	36	28	42	0.2	0.29	0.67	1.76	1.24	2.02	0.00260421	1.86333	up
F01_transcript_15304	224	202	416	135	107	165	8.73	7.64	16.55	5.15	3.7	6.18	0.000489785	-1.25045	down
F01_transcript_15305	125	170	204	83	75	122	5.6	7.39	9.34	3.64	2.98	5.25	0.00143614	-1.0473	down
F01_transcript_15306	102	73	40	589	1191	991	4.45	3.09	1.79	25.01	45.84	41.32	4.44e-22	3.36591	up
F01_transcript_15316	656	492	789	61	56	72	26.27	19.15	32.26	2.4	2.02	2.8	2.52e-46	-3.55212	down
F01_transcript_1534	27	22	33	94	167	157	0.59	0.49	0.75	2.02	3.25	3.32	3.47e-09	2.06254	up
F01_transcript_15343	392	342	287	1391	2147	1758	31.1	26.39	23.48	107.67	150.76	133.38	6.03e-29	2.11644	up
F01_transcript_15347	19	28	7	120	141	135	0.74	1.03	0.28	4.44	4.71	4.89	4.84e-09	2.55502	up
F01_transcript_15359	70	96	64	39	31	25	2.74	3.69	2.56	1.49	1.08	0.94	9.86e-05	-1.47263	down
F01_transcript_15366	49	90	53	6	20	7	1.28	2.28	1.42	0.17	0.47	0.2	1.25e-06	-2.66447	down
F01_transcript_15367	31	43	36	127	142	98	2	2.69	2.38	8	8.12	6.06	2.55e-06	1.47878	up
F01_transcript_15376	41	56	66	13	19	24	1.71	2.26	2.83	0.53	0.7	0.96	7.24e-05	-1.72923	down
F01_transcript_15378	92	98	107	194	260	300	10.72	11.15	13.02	22.12	26.87	33.4	5.25e-06	1.09449	up
F01_transcript_15380	143	185	130	345	331	460	63.2	80.66	64.32	147.71	128.45	188.41	2.04e-05	1.06784	up
F01_transcript_15383	54	55	40	10	10	8	2.21	2.18	1.67	0.42	0.39	0.34	2.96e-08	-2.55701	down
F01_transcript_15389	74	81	113	41	56	35	0.85	0.91	1.32	0.46	0.57	0.39	0.000339273	-1.23988	down
F01_transcript_15392	1287	1360	960	289	354	351	68.03	69.86	51.96	14.97	16.61	17.82	8.69e-30	-2.08703	down
F01_transcript_15401	27	35	18	60	133	80	0.69	0.84	0.48	1.47	2.94	1.92	0.000961251	1.4704	up
F01_transcript_15403	357	486	459	91	84	124	19.77	26.17	26.05	4.97	4.16	6.6	2.96e-22	-2.33218	down
F01_transcript_15409	236	201	181	139	101	95	5.74	4.74	4.48	3.3	2.19	2.23	7.18e-05	-1.09658	down
F01_transcript_15415	384	379	362	145	163	172	5.86	5.61	5.61	2.17	2.22	2.53	1.02e-19	-1.45918	down
F01_transcript_15417	0	0	0	37	47	40	0	0	0	0.97	1.11	1.03	9.58e-09	5.93979	up
F01_transcript_1542	168	121	136	56	52	56	3.68	2.58	3.04	1.21	1.02	1.19	4.42e-09	-1.5882	down
F01_transcript_15423	175	136	119	537	672	438	4.49	3.39	3.11	13.48	15.28	10.82	1.3e-12	1.6816	up
F01_transcript_15433	82	60	55	198	197	170	3.34	2.38	2.27	7.83	7.06	6.6	1.7e-06	1.27237	up
F01_transcript_15444	48	24	47	278	376	290	1.33	0.64	1.32	7.51	9.22	7.71	1.58e-20	2.70825	up
F01_transcript_15452	261	313	228	116	189	143	14.71	17.14	13.17	6.39	9.45	7.74	8.96e-06	-1.07657	down
F01_transcript_15457	32	30	42	190	197	167	0.57	0.5	0.74	3.21	3.02	2.78	1.67e-15	2.15358	up
F01_transcript_15466	43	32	34	205	160	100	1.69	1.25	1.4	7.86	5.57	3.8	1.83e-06	1.8249	up
F01_transcript_15472	99	30	62	384	459	522	7.5	2.21	4.84	28.45	30.85	37.92	1.76e-11	2.53982	up
F01_transcript_15480	133	219	124	7	40	46	4.97	7.92	4.73	0.28	1.34	1.65	5.72e-06	-2.49191	down
F01_transcript_15483	0	0	0	2453	1614	1878	0	0	0	480.57	286.73	357.59	1.02e-40	10.8015	up
F01_transcript_15492	209	107	172	71	70	61	3.63	1.8	3.04	1.22	1.08	1.02	6.33e-06	-1.48102	down
F01_transcript_15500	151	127	84	294	382	421	5.02	4.08	2.86	9.54	11.24	13.41	1.06e-06	1.34294	up
F01_transcript_15505	382	618	351	7090	5377	4198	43.91	69.12	41.86	794.83	546.7	460.09	5.82e-32	3.35443	up
F01_transcript_15517	44	40	27	193	178	247	2.36	2.08	1.48	10.11	8.46	12.71	5.72e-13	2.21132	up
F01_transcript_15531	1439	1533	994	8	22	16	348.7	363.41	257.69	2.07	4.75	3.82	2.12e-97	-6.56379	down
F01_transcript_15532	200	202	248	30	18	34	5.93	5.81	7.49	0.9	0.5	0.97	6.4e-25	-3.16346	down
F01_transcript_15534	57	52	42	269	253	261	16.64	14.9	13.17	75.24	64.27	70.59	2.18e-19	2.12302	up
F01_transcript_1554	196	201	198	795	706	561	4.31	4.28	4.43	17.1	13.77	11.87	2.63e-14	1.5531	up
F01_transcript_15541	13	2	12	64	48	65	0.58	0.09	0.54	2.78	1.91	2.8	7.49e-05	2.34938	up
F01_transcript_15542	0	0	0	231	213	152	0	0	0	4.51	3.77	2.92	7.49e-18	7.90506	up
F01_transcript_15555	109	88	67	236	284	142	1.9	1.49	1.19	4.02	4.38	2.38	0.0022801	1.06688	up
F01_transcript_1556	12209	15048	11207	4831	5744	4469	270.17	323.19	252.22	104.64	112.87	95.25	2.48e-23	-1.58657	down
F01_transcript_15560	1212	1355	1278	186	193	196	52.18	56.65	56.22	7.86	7.41	8.12	2.65e-111	-2.96755	down
F01_transcript_15563	66	55	51	244	339	263	2.59	2.1	2.05	9.29	11.71	9.85	1.5e-18	2.03791	up
F01_transcript_15575	69	71	53	274	311	304	3.08	3.07	2.42	11.9	12.27	12.99	4.38e-20	1.9522	up
F01_transcript_15576	144	160	108	78	63	71	14.92	16.08	11.59	7.95	5.85	7.02	5.75e-05	-1.17314	down
F01_transcript_15581	57	71	65	144	199	169	2.21	2.66	2.56	5.42	6.81	6.28	2.26e-06	1.15546	up
F01_transcript_15583	287	566	336	176	178	175	5.69	10.88	6.76	3.41	3.13	3.34	2.87e-06	-1.3837	down
F01_transcript_15588	13	24	5	143	138	146	0.47	0.78	0.2	4.72	4.11	4.72	4.46e-11	3.00657	up
F01_transcript_15589	1378	2450	1060	3382	4968	3953	79.7	137.69	62.87	191.32	254.95	219.49	0.000611716	1.07052	up
F01_transcript_15599	367	425	301	67	80	67	9.64	10.83	8.05	1.72	1.86	1.7	1.43e-30	-2.56971	down
F01_transcript_15603	4201	2427	4639	461	580	990	214.18	120.23	242.09	23.03	26.26	48.51	2.37e-16	-2.66277	down
F01_transcript_15604	342	341	469	157	152	211	4.74	4.59	6.61	2.14	1.88	2.83	1.33e-08	-1.36701	down
F01_transcript_15628	127	169	103	432	596	395	3.1	4.01	2.56	10.33	12.93	9.29	7.6e-10	1.57451	up
F01_transcript_15634	669	778	796	21	20	26	20.07	22.67	24.34	0.63	0.55	0.76	4.27e-109	-5.24961	down
F01_transcript_15637	576	512	656	271	349	319	37.4	32.35	43.77	17.24	20.15	19.86	8.29e-12	-1.12765	down
F01_transcript_1564	7430	5485	7141	526	703	642	163.58	117.2	159.88	11.34	13.75	13.62	1.83e-112	-3.64685	down
F01_transcript_15649	635	718	687	338	289	328	19.3	21.18	21.29	10.07	7.82	9.62	1.55e-15	-1.31887	down
F01_transcript_15658	260	277	251	88	94	95	11.57	11.99	11.42	3.86	3.73	4.1	2.07e-20	-1.73409	down
F01_transcript_15661	34	23	31	2	3	0	2.07	1.41	1.98	0.13	0.17	0	2.16e-07	-3.92308	down
F01_transcript_15663	32	49	25	585	728	709	0.45	0.66	0.35	7.89	8.9	9.41	3.06e-58	3.97308	up
F01_transcript_15664	1122	1060	1179	295	292	280	11.09	10.16	11.82	2.86	2.57	2.67	9.71e-63	-2.18214	down
F01_transcript_15666	23	13	23	58	64	46	0.86	0.47	0.87	2.06	2.06	1.62	0.00450663	1.23863	up
F01_transcript_15670	20	16	14	351	289	130	2.24	1.75	1.65	36.71	27.38	13.32	4.89e-16	3.59705	up
F01_transcript_15684	414	419	275	1412	1523	1202	15.62	15.35	10.6	52.11	50.98	43.6	4.6e-15	1.65254	up
F01_transcript_15685	387	388	522	83	86	84	6.65	6.47	9.12	1.4	1.31	1.39	5.13e-34	-2.57306	down
F01_transcript_15686	250	286	244	797	587	558	26.25	29.14	26.46	81.59	54.51	55.89	3.38e-06	1.08276	up
F01_transcript_15687	283	349	353	10	7	2	4.88	5.83	6.17	0.18	0.12	0.04	6.04e-50	-5.77281	down
F01_transcript_15690	180	142	191	69	49	45	14.11	10.83	15.42	5.29	3.41	3.38	4.94e-10	-1.85356	down
F01_transcript_15693	244	177	237	13	10	16	10.94	7.74	10.9	0.57	0.4	0.71	4.38e-36	-4.22656	down
F01_transcript_15699	164	254	257	65	108	45	5.34	8	8.51	2.09	3.13	1.42	2.28e-07	-1.84162	down
F01_transcript_15702	243	253	322	122	180	168	11.37	11.49	15.37	5.59	7.48	7.55	4.38e-06	-1.03339	down
F01_transcript_15705	317	291	351	32	25	51	12.97	11.56	14.67	1.31	0.94	2	1.08e-30	-3.33383	down
F01_transcript_15710	30	37	68	2	4	1	1.53	1.83	3.55	0.1	0.18	0.05	3.7e-09	-4.11936	down
F01_transcript_15711	98	70	107	39	28	38	1.77	1.23	1.95	0.7	0.44	0.66	7.08e-06	-1.5853	down
F01_transcript_15716	14	17	12	87	90	95	0.68	0.77	0.58	3.95	3.67	4.19	8.19e-11	2.37461	up
F01_transcript_15720	528	422	444	279	233	255	25.56	19.83	22.01	13.24	10.01	11.88	3.15e-08	-1.08459	down
F01_transcript_15721	16	11	14	63	71	45	0.24	0.16	0.21	0.93	0.95	0.65	3.26e-05	1.83271	up
F01_transcript_15722	120	166	151	69	64	50	3.49	4.7	4.49	1.99	1.65	1.42	1.76e-07	-1.46977	down
F01_transcript_15725	1085	1257	1350	151	308	200	51.49	57.95	65.53	7.01	12.97	9.12	4.51e-31	-2.71338	down
F01_transcript_15731	137	130	194	1189	1367	1295	7.8	7.18	11.33	66.01	68.85	70.58	1.49e-53	2.81048	up
F01_transcript_15732	12	3	1	30	63	55	0.58	0.14	0.05	1.41	2.68	2.54	0.000226965	2.69795	up
F01_transcript_15741	10	2	5	67	66	62	0.36	0.09	0.19	2.2	1.99	2.02	6.49e-09	3.12881	up
F01_transcript_15766	291	351	398	1205	1586	1118	8.54	9.99	11.86	34.51	41.21	31.51	5.7e-19	1.65983	up
F01_transcript_15775	1116	1358	1459	781	686	829	28.22	33.33	37.53	19.33	15.4	20.2	2.47e-08	-1.00077	down
F01_transcript_15777	246	172	232	85	77	102	12.03	8.17	11.61	4.07	3.34	4.79	5.42e-09	-1.51521	down
F01_transcript_15787	923	742	1067	293	332	427	19.96	15.58	23.46	6.21	6.39	8.91	7.9e-14	-1.60064	down
F01_transcript_15793	155	149	163	354	461	370	3.47	3.23	3.71	7.75	9.16	7.96	1.77e-10	1.09799	up
F01_transcript_15813	12	0	7	36	46	48	0.35	0	0.2	0.97	1.14	1.29	0.00257785	2.30133	up
F01_transcript_1582	21	18	39	107	158	142	0.46	0.39	0.88	2.32	3.11	3.03	1.81e-08	2.0945	up
F01_transcript_15820	61	85	100	762	667	749	12.33	16.54	21.09	148.1	117.69	141.61	1.87e-37	2.89283	up
F01_transcript_15822	65	17	80	176	242	150	2.43	0.63	3.05	6.42	7.98	5.39	0.00322906	1.50767	up
F01_transcript_15823	1188	1954	1606	620	952	1012	37.8	60.36	52.08	19.32	26.89	31	8.2e-06	-1.11116	down
F01_transcript_15832	10219	10438	9485	360	449	425	571.44	567.22	543.54	19.74	22.3	22.87	0	-4.83912	down
F01_transcript_15834	333	216	307	18	15	18	7.96	5.03	7.48	0.44	0.33	0.43	3.51e-40	-4.22819	down
F01_transcript_15837	305	376	194	903	1128	978	12.58	15.07	8.19	36.43	41.31	38.8	1.4e-09	1.52596	up
F01_transcript_15842	692	547	625	128	129	155	19.59	15.05	18.02	3.57	3.26	4.23	8.49e-39	-2.39827	down
F01_transcript_15847	95	172	217	407	407	337	13.63	23.85	32.26	56.57	51.2	45.7	0.00204993	1.00227	up
F01_transcript_15857	36	31	26	103	181	117	1.93	1.61	1.42	5.39	8.54	5.98	7.16e-08	1.82573	up
F01_transcript_15867	867	937	643	3251	3666	3104	61.12	64.22	46.57	223.91	229.02	209.65	1.38e-24	1.78767	up
F01_transcript_15873	327	280	170	1213	1198	603	8.05	6.68	4.26	29.19	26.18	14.28	9.47e-07	1.69011	up
F01_transcript_15882	114	58	88	42	23	33	5.83	2.88	4.61	2.1	1.04	1.62	0.000255745	-1.58226	down
F01_transcript_15883	257	194	236	92	93	73	7.57	5.55	7.08	2.65	2.43	2.07	3.25e-12	-1.63286	down
F01_transcript_15884	204	183	188	75	93	74	12.35	10.75	11.64	4.47	4.98	4.29	2.88e-12	-1.47664	down
F01_transcript_15885	6	10	17	46	49	39	0.11	0.18	0.31	0.81	0.78	0.67	0.00114172	1.71302	up
F01_transcript_15889	336	415	540	153	170	176	37.66	45.37	62.87	16.76	16.91	18.86	2.86e-12	-1.5933	down
F01_transcript_1589	950	660	765	2594	2645	2393	21.69	14.65	17.77	57.98	53.62	52.63	6.84e-17	1.4434	up
F01_transcript_15899	17	13	8	63	69	73	8.49	6.41	4.52	30.52	30.3	33.69	5.93e-07	2.1322	up
F01_transcript_15900	0	0	0	52	74	68	0	0	0	0.87	1.12	1.12	6.37e-11	6.50505	up
F01_transcript_15901	68	107	76	26	49	50	2.03	3.11	2.32	0.77	1.29	1.45	0.00154693	-1.22478	down
F01_transcript_15910	182	168	226	81	108	115	2.25	2.02	2.83	0.98	1.18	1.38	2.31e-06	-1.1507	down
F01_transcript_15911	18	26	11	84	88	36	0.54	0.75	0.33	2.4	2.31	1.02	0.00312812	1.60893	up
F01_transcript_15928	284	260	275	132	92	111	6.11	5.44	6.03	2.79	1.76	2.3	1.62e-10	-1.50209	down
F01_transcript_15931	188	150	105	917	1196	649	3.53	2.74	2.01	16.85	19.93	11.73	2.52e-16	2.36518	up
F01_transcript_15950	77	102	75	247	270	216	1.75	2.25	1.73	5.46	5.42	4.69	4.7e-08	1.28178	up
F01_transcript_15955	223	242	160	524	586	546	16.84	17.76	12.44	38.64	39.18	39.48	1.07e-08	1.16129	up
F01_transcript_15958	334	288	286	37	30	44	12.51	10.49	10.96	1.36	1.02	1.59	2.1e-39	-3.23132	down
F01_transcript_15977	213	234	210	109	145	106	6.29	6.71	6.32	3.15	3.8	3.01	9.41e-08	-1.1012	down
F01_transcript_15980	9	8	15	253	223	365	0.7	0.59	1.19	18.46	14.79	26.12	1.85e-29	4.37236	up
F01_transcript_15984	3	11	13	342	477	358	0.26	0.79	0.98	24.61	31.12	25.21	3.18e-45	5.08777	up
F01_transcript_16001	1443	1528	1140	264	311	296	58.5	60.16	47.19	10.47	11.22	11.56	1.83e-50	-2.46572	down
F01_transcript_16010	0	0	0	531	624	263	0	0	0	45.66	48.64	22.13	6.31e-24	8.90784	up
F01_transcript_16017	267	273	267	85	108	86	7.29	7.23	7.42	2.28	2.62	2.27	5.13e-21	-1.7612	down
F01_transcript_16025	770	795	705	13	7	19	51.96	52.15	48.88	0.86	0.42	1.23	7.42e-98	-6.00988	down
F01_transcript_16029	266	267	242	115	127	100	6.42	6.25	5.95	2.72	2.73	2.33	3.09e-13	-1.40833	down
F01_transcript_16044	116	79	108	6	11	12	7.53	5.01	7.17	0.38	0.63	0.75	1.44e-17	-3.52342	down
F01_transcript_16051	37	18	45	185	88	61	1.38	0.65	1.73	6.69	2.9	2.2	0.00997171	1.46043	up
F01_transcript_16062	219	268	166	566	832	831	9.05	10.76	7.02	22.9	30.51	33.03	2.34e-10	1.51354	up
F01_transcript_16084	170	191	190	571	481	281	3.45	3.77	3.92	11.33	8.66	5.49	0.000831212	1.03255	up
F01_transcript_16087	594	692	610	40	68	36	44.02	49.88	46.54	2.93	4.5	2.58	6.11e-63	-3.92714	down
F01_transcript_16092	163	136	115	574	598	544	10.95	8.88	7.93	37.52	35.44	34.88	1.09e-21	1.806	up
F01_transcript_161	697	605	669	289	286	238	9.38	7.9	9.13	3.81	3.42	3.09	2.53e-20	-1.50456	down
F01_transcript_16101	150	155	111	284	292	433	3.86	3.87	2.9	7.15	6.67	10.71	0.000170518	1.03226	up
F01_transcript_16109	85	90	75	485	550	404	1.01	1.03	0.9	5.6	5.77	4.59	1.64e-28	2.27208	up
F01_transcript_16115	15	38	28	52	97	142	0.43	1.06	0.82	1.47	2.46	3.91	0.00295199	1.53627	up
F01_transcript_16117	3	8	3	55	182	113	0.05	0.14	0.05	0.91	2.69	1.82	7.26e-12	4.10827	up
F01_transcript_16118	453	242	194	878	1209	878	12.69	6.59	5.53	24.04	30.05	23.66	5.6e-06	1.46974	up
F01_transcript_16131	288	278	246	123	74	88	4.94	4.63	4.28	2.06	1.14	1.45	6.22e-10	-1.7113	down
F01_transcript_16136	18	23	11	196	204	222	2.83	3.53	1.82	30.12	28.43	33.26	5.13e-25	3.28936	up
F01_transcript_16139	103	103	116	48	65	55	5.43	5.28	6.27	2.48	3.04	2.79	8.64e-06	-1.16612	down
F01_transcript_16145	1177	1027	1537	682	631	784	57.76	48.98	77.17	32.77	27.51	37	3.82e-07	-1.05823	down
F01_transcript_16147	388	441	304	827	948	933	6.64	7.32	5.28	13.83	14.39	15.37	2.5e-08	1.01436	up
F01_transcript_1615	683	699	417	2284	2803	2786	15.31	15.19	9.5	50.04	55.71	60.06	1.74e-17	1.87515	up
F01_transcript_16155	232	481	242	144	125	159	9.55	19.21	10.16	5.8	4.59	6.3	8.32e-05	-1.36318	down
F01_transcript_1616	329	252	322	156	122	155	7.3	5.42	7.26	3.39	2.4	3.31	4.62e-08	-1.27713	down
F01_transcript_16173	54	73	72	32	28	38	1.46	1.9	1.98	0.86	0.68	1	0.00062054	-1.22942	down
F01_transcript_1618	94	72	47	1293	1932	1236	2.14	1.61	1.11	28.76	38.96	27.05	2.5e-52	4.09185	up
F01_transcript_16194	38	51	46	115	181	311	2.94	3.83	3.67	8.67	12.37	22.92	3.93e-06	1.87739	up
F01_transcript_16199	185	159	108	1541	1246	850	31.73	26.61	19.49	257.95	189.15	138.57	2.28e-20	2.74156	up
F01_transcript_162	297	200	388	44	36	43	3.98	2.61	5.28	0.58	0.43	0.57	2.33e-21	-3.02468	down
F01_transcript_16202	88	117	172	42	77	68	3.12	4.01	6.2	1.46	2.42	2.33	0.000974977	-1.23185	down
F01_transcript_16203	1	0	0	34	25	29	0.03	0	0	1.06	0.69	0.89	5.47e-07	4.82842	up
F01_transcript_16216	306	506	444	195	198	156	10.07	16.12	14.86	6.26	5.78	4.95	1.86e-08	-1.41359	down
F01_transcript_16219	52	16	36	82	146	86	1.07	0.33	0.77	1.66	2.67	1.71	0.00793379	1.29766	up
F01_transcript_16225	281	313	338	25	62	56	12.23	13.24	15.04	1.06	2.4	2.34	1.46e-22	-2.91135	down
F01_transcript_16230	32	54	32	156	267	258	1.97	3.23	2.02	9.4	14.59	15.25	1.76e-11	2.24127	up
F01_transcript_16232	25	28	26	65	96	51	0.63	0.68	0.65	1.57	2.09	1.22	0.00408867	1.15206	up
F01_transcript_16235	40	46	14	376	332	269	3.32	3.79	1.2	30.54	24.47	21.44	3.01e-14	2.98091	up
F01_transcript_16236	62	61	19	401	488	454	2.26	2.16	0.71	14.27	15.72	15.87	5.04e-15	2.93257	up
F01_transcript_16237	215	224	117	1446	1444	1132	9.82	9.95	5.48	64.53	58.45	49.6	2.03e-22	2.59034	up
F01_transcript_16239	233	178	165	447	614	554	34.3	25.62	25.49	64.25	79.95	77.6	1.44e-09	1.23707	up
F01_transcript_1624	865	824	860	305	303	349	19.23	17.78	19.45	6.64	5.98	7.47	6.2e-32	-1.6416	down
F01_transcript_16242	370	261	267	52	76	98	32.16	22.14	23.97	4.43	5.9	8.16	1.51e-14	-2.20237	down
F01_transcript_16243	266	325	218	808	837	609	9.88	11.69	8.26	29.3	27.54	21.7	5.02e-08	1.23354	up
F01_transcript_16245	1444	2680	3099	795	607	566	113.88	205.42	251.58	61.27	42.43	42.76	6.29e-12	-2.06932	down
F01_transcript_16246	507	335	819	40	56	83	58.26	37.48	97.73	4.49	5.7	9.11	2.68e-19	-3.37244	down
F01_transcript_16251	9	14	14	77	82	46	0.18	0.25	0.28	1.41	1.36	0.84	3.47e-06	2.15896	up
F01_transcript_16255	84	149	147	0	0	8	6.45	11.18	11.64	0	0	0.65	0.00102338	-3.9308	down
F01_transcript_16258	3214	3763	3101	245	512	533	321.62	366.5	321.12	23.98	45.49	51.04	1.27e-34	-3.18101	down
F01_transcript_16263	451	513	401	191	171	158	37.71	41.79	34.62	15.69	12.75	12.67	2.05e-16	-1.6137	down
F01_transcript_16264	6246	5077	5019	606	361	563	193.89	153	158.75	18.42	9.96	16.84	1.56e-50	-3.60178	down
F01_transcript_16265	648	588	556	314	291	356	21.48	18.95	18.79	10.21	8.59	11.38	5.57e-11	-1.12561	down
F01_transcript_16271	16	22	21	7	8	4	0.64	0.86	0.86	0.28	0.29	0.18	0.00629312	-1.75597	down
F01_transcript_16278	37	64	35	124	216	191	3.22	5.42	3.18	10.52	16.61	15.9	1.73e-06	1.68419	up
F01_transcript_16281	30	27	21	91	110	81	1.84	1.61	1.32	5.45	6.03	4.76	2.61e-06	1.58677	up
F01_transcript_16291	61	64	58	133	144	164	3.22	3.26	3.14	6.83	6.7	8.26	4.03e-05	1.02382	up
F01_transcript_16296	958	1003	829	137	117	178	21.58	21.93	19	3.02	2.36	3.87	1.81e-43	-2.90054	down
F01_transcript_16302	6	15	22	37	53	68	0.21	0.45	0.69	1.12	1.45	1.98	0.00583966	1.56043	up
F01_transcript_16304	160	131	144	44	99	92	5.21	4.13	4.77	1.4	2.87	2.9	0.000861793	-1.12031	down
F01_transcript_16305	29	73	29	229	215	160	2	4.9	2.06	15.41	13.11	10.55	5.02e-06	1.91882	up
F01_transcript_16308	44	38	53	5	6	15	1.4	1.17	1.72	0.16	0.17	0.47	5.47e-06	-2.48729	down
F01_transcript_1631	5	2	2	64	96	54	0.11	0.04	0.05	1.39	1.89	1.16	1.23e-11	4.0555	up
F01_transcript_16312	122	141	51	310	377	333	2.22	2.48	0.94	5.49	6.06	5.81	9.22e-05	1.42997	up
F01_transcript_16316	498	737	449	1049	1759	1567	13.71	19.68	12.57	28.23	42.91	41.46	1.34e-05	1.11826	up
F01_transcript_16319	147	160	101	288	390	320	2.52	2.66	1.76	4.83	5.93	5.29	1.86e-05	1.03881	up
F01_transcript_16326	125	100	139	75	76	60	1.75	1.36	1.97	1.03	0.94	0.81	0.000307327	-1.00885	down
F01_transcript_16342	141	194	153	42	43	41	10.51	14.06	11.73	3.06	2.84	2.93	1.01e-15	-2.16288	down
F01_transcript_16350	137	139	193	30	29	39	1.85	1.83	2.66	0.4	0.36	0.51	6.3e-16	-2.45456	down
F01_transcript_16355	422	418	417	187	230	212	11.34	10.91	11.41	4.92	5.49	5.49	2.89e-17	-1.23294	down
F01_transcript_16358	94	71	79	25	21	22	1.94	1.42	1.67	0.51	0.39	0.45	3.78e-09	-2.03597	down
F01_transcript_16360	86	99	71	346	368	338	1.44	1.6	1.21	5.61	5.42	5.4	1.68e-18	1.7914	up
F01_transcript_16364	1357	1290	1121	243	321	268	130.48	120.7	111.47	22.87	27.42	24.72	1.92e-58	-2.41089	down
F01_transcript_16372	75	92	81	36	45	40	1.46	1.73	1.6	0.7	0.78	0.75	2.62e-05	-1.25662	down
F01_transcript_16383	23	20	10	195	228	146	0.71	0.59	0.31	5.74	6.1	4.23	2.6e-17	3.1146	up
F01_transcript_1639	452	412	413	174	262	182	10.04	8.87	9.34	3.78	5.18	3.9	1.68e-11	-1.2838	down
F01_transcript_16390	182	207	223	2	0	9	29.81	33.07	38.36	0.32	0	1.4	5.4e-31	-5.76134	down
F01_transcript_16391	247	261	225	672	832	535	11.27	11.55	10.5	29.97	33.65	23.44	1.41e-09	1.22795	up
F01_transcript_16396	71	86	105	52	56	40	3.94	4.64	5.97	2.82	2.76	2.13	0.00145648	-1.04265	down
F01_transcript_1640	160	152	176	55	103	84	3.57	3.29	3.98	1.2	2.03	1.8	4.27e-06	-1.24478	down
F01_transcript_16402	87	82	81	286	223	247	3.79	3.47	3.61	12.2	8.63	10.35	1.46e-08	1.3573	up
F01_transcript_16404	14	17	8	41	50	44	0.48	0.57	0.27	1.33	1.46	1.39	0.00176118	1.49929	up
F01_transcript_16406	199	124	194	93	94	102	7.9	4.8	7.86	3.61	3.34	3.89	0.00015623	-1.06009	down
F01_transcript_16410	731	595	445	2438	2249	2529	36.54	28.9	22.76	119.22	99.76	121.44	3.46e-17	1.78219	up
F01_transcript_16412	30	48	36	157	250	159	1.64	2.56	2.03	8.31	12.02	8.28	1.3e-10	2.03225	up
F01_transcript_16416	531	511	510	315	279	264	11.14	10.4	10.87	6.47	5.19	5.33	8.32e-11	-1.08102	down
F01_transcript_16417	66	63	44	184	154	97	0.82	0.76	0.56	2.24	1.69	1.17	0.00390172	1.07952	up
F01_transcript_16430	236	266	236	93	128	93	18.42	20.19	18.97	7.1	8.86	6.96	1.45e-12	-1.46404	down
F01_transcript_16433	405	502	543	148	312	340	33.6	40.47	46.38	12.02	22.98	26.99	0.000457973	-1.09193	down
F01_transcript_16438	28	37	10	92	96	85	1.06	1.37	0.42	3.41	3.21	3.1	0.00104283	1.57203	up
F01_transcript_16442	379	429	377	176	182	189	9.7	10.64	9.81	4.41	4.13	4.67	1.79e-16	-1.3443	down
F01_transcript_16449	50	81	79	106	231	238	4.7	7.31	7.6	9.66	18.99	21.1	0.00228335	1.17629	up
F01_transcript_16452	53	76	56	203	212	161	1.54	2.15	1.67	5.74	5.45	4.47	3.34e-07	1.38763	up
F01_transcript_16459	625	497	558	194	82	91	41.18	31.83	37.73	12.49	4.8	5.77	7.08e-11	-2.35347	down
F01_transcript_16460	765	788	718	244	401	274	14.98	14.98	14.29	4.69	6.98	5.18	5.26e-16	-1.54315	down
F01_transcript_16466	746	553	537	1559	1504	1310	19.28	13.86	14.11	39.4	34.49	32.56	1.59e-07	1.01372	up
F01_transcript_16468	50	29	23	115	116	114	2.77	1.54	1.29	6.2	5.68	6	5.48e-05	1.492	up
F01_transcript_16490	2218	2509	2170	1009	768	970	178.9	196.83	180.41	79.59	54.98	75.02	2.91e-17	-1.54565	down
F01_transcript_16491	59	50	62	288	259	240	0.6	0.49	0.64	2.84	2.32	2.33	1.66e-16	1.95418	up
F01_transcript_16498	286	237	252	1049	1168	1118	3.08	2.49	2.76	11.08	11.19	11.62	1.84e-43	1.86359	up
F01_transcript_16501	260	239	321	72	126	96	8.78	7.85	11.05	2.4	3.79	3.14	6.51e-12	-1.7088	down
F01_transcript_16502	91	119	134	47	52	40	3.01	3.82	4.51	1.53	1.52	1.28	3.56e-07	-1.52186	down
F01_transcript_16508	149	156	117	69	106	63	4.14	4.21	3.3	1.89	2.61	1.68	0.000333291	-1.05777	down
F01_transcript_1652	598	446	538	1222	1285	1255	13.23	9.58	12.09	26.43	25.21	26.71	8.25e-11	1.01138	up
F01_transcript_16524	150	109	130	55	75	71	3.65	2.58	3.22	1.32	1.63	1.67	1.11e-05	-1.17981	down
F01_transcript_16528	232	293	212	88	104	92	25.88	31.83	24.54	9.59	10.28	9.81	1.06e-12	-1.60084	down
F01_transcript_16547	33	35	16	170	171	214	1.04	1.06	0.51	5.23	4.75	6.47	1.22e-12	2.4424	up
F01_transcript_16549	207	291	193	897	662	897	8.59	11.74	8.21	36.38	24.36	35.75	2.63e-10	1.58833	up
F01_transcript_1655	1920	1701	2096	207	266	227	42.57	36.62	47.26	4.5	5.25	4.86	5.8e-113	-3.25761	down
F01_transcript_16550	71	32	56	288	274	248	1.17	0.52	0.93	4.63	3.99	3.92	2.45e-11	2.08436	up
F01_transcript_16553	8	4	3	110	108	134	0.65	0.36	0.27	8.33	7.42	9.96	1.68e-18	4.15381	up
F01_transcript_16556	53	80	51	218	259	176	1.98	2.9	1.94	7.95	8.57	6.31	6.52e-08	1.56772	up
F01_transcript_16562	87	88	88	721	556	361	2.66	2.61	2.74	21.36	14.95	10.53	2.51e-15	2.37906	up
F01_transcript_16563	89	149	51	349	458	404	3.78	6.16	2.22	14.49	17.25	16.49	9.73e-07	1.7871	up
F01_transcript_16573	1	2	0	139	108	124	0.06	0.08	0	4.97	3.5	4.37	9.5e-18	6.0337	up
F01_transcript_16581	330	401	376	175	215	205	28.17	33.3	33.12	14.61	16.28	16.76	3.44e-11	-1.12879	down
F01_transcript_16585	334	323	351	93	110	98	22.1	20.74	23.85	6.05	6.48	6.21	3.19e-30	-1.97132	down
F01_transcript_16592	52	92	51	317	365	138	1.31	2.23	1.29	7.68	8.02	3.29	3.1e-05	1.78184	up
F01_transcript_16593	322	378	424	221	201	171	4.86	5.54	6.51	3.27	2.7	2.49	5.9e-08	-1.14527	down
F01_transcript_16608	22	21	19	144	199	121	1.09	1.02	0.94	6.76	8.51	5.61	4.79e-15	2.61279	up
F01_transcript_16621	47	30	43	120	98	112	1.99	1.23	1.86	4.97	3.66	4.56	0.000237823	1.21124	up
F01_transcript_16625	35	24	14	74	98	77	3.25	2.17	1.39	6.57	7.89	6.68	0.000397477	1.48775	up
F01_transcript_16627	56	80	45	125	184	176	1.55	2.15	1.28	3.38	4.52	4.67	0.000259494	1.16068	up
F01_transcript_1663	8340	9858	7709	3683	4370	3620	186.49	213.94	175.33	80.62	86.77	77.97	2.81e-23	-1.38436	down
F01_transcript_16630	383	399	393	106	96	94	16.2	16.39	16.98	4.41	3.61	3.85	1.84e-35	-2.21002	down
F01_transcript_16631	132	179	127	0	1	1	8.69	11.46	8.59	0	0.06	0.06	2.06e-21	-7.01065	down
F01_transcript_16635	55	50	85	24	40	25	0.75	0.67	1.19	0.33	0.49	0.33	0.00169824	-1.30475	down
F01_transcript_16637	87	89	45	197	310	307	5.09	5.09	2.71	11.27	16.02	17.17	1.08e-06	1.60761	up
F01_transcript_16642	136	169	101	352	290	383	6.12	7.42	4.68	15.51	11.58	16.59	6.98e-05	1.09467	up
F01_transcript_16644	472	424	553	50	28	26	12.12	10.57	14.44	1.26	0.66	0.66	1.69e-41	-3.96473	down
F01_transcript_16655	13	24	23	83	78	49	0.29	0.52	0.52	1.79	1.53	1.05	0.000697081	1.52821	up
F01_transcript_16656	17	20	19	86	105	85	0.99	1.1	1.11	4.82	5.33	4.68	2.75e-09	2.02472	up
F01_transcript_16658	767	489	783	3	6	2	21.21	13.14	22.04	0.08	0.15	0.05	3.6e-59	-7.47037	down
F01_transcript_16659	137	182	188	46	65	43	8.41	10.85	11.84	2.78	3.57	2.54	2.5e-12	-1.93645	down
F01_transcript_16678	12	10	6	45	33	33	1.21	0.95	0.59	4.2	2.79	2.99	0.00217999	1.68126	up
F01_transcript_16679	1	11	17	456	389	564	0.06	0.38	0.62	15.25	11.83	18.57	1.51e-30	5.18694	up
F01_transcript_16681	421	479	271	1303	1717	1306	48.38	53.6	32.34	146.29	174.84	143.35	5.33e-12	1.62835	up
F01_transcript_1669	4	6	3	130	149	102	0.11	0.13	0.08	2.87	2.96	2.21	3.92e-20	4.44758	up
F01_transcript_16692	126	189	183	30	34	28	3.13	4.55	4.62	0.73	0.75	0.67	1.98e-18	-2.63355	down
F01_transcript_16694	118	196	169	53	63	77	7.66	12.36	11.26	3.36	3.63	4.79	4.47e-07	-1.53804	down
F01_transcript_167	320	319	359	94	98	111	4.33	4.18	4.93	1.24	1.18	1.45	6.89e-26	-1.94359	down
F01_transcript_16715	88	71	61	265	326	264	5.45	4.27	3.88	16.05	17.91	15.69	5.25e-14	1.70491	up
F01_transcript_16725	66	77	84	597	642	638	1.45	1.64	1.89	12.79	12.47	13.44	7.54e-58	2.79843	up
F01_transcript_16746	138	132	96	473	503	360	6.75	6.27	4.8	22.55	21.71	16.83	1e-11	1.61765	up
F01_transcript_16754	197	66	113	1	0	1	5.28	1.72	3.08	0.03	0	0.03	5.3e-17	-6.66077	down
F01_transcript_16762	198	169	265	84	123	93	8.79	7.29	12.06	3.68	4.87	3.97	1.16e-06	-1.30264	down
F01_transcript_16764	144	174	175	98	69	63	3	3.53	3.7	2	1.28	1.27	7.57e-06	-1.30766	down
F01_transcript_16769	34	37	38	86	84	90	1.11	1.18	1.27	2.76	2.45	2.83	0.00106451	1.00698	up
F01_transcript_16770	76	85	69	249	215	153	6.23	6.76	5.82	19.88	15.56	11.97	6.57e-05	1.17875	up
F01_transcript_16775	111	81	80	254	241	246	3.59	2.54	2.63	8	6.89	7.62	3.12e-07	1.20317	up
F01_transcript_16776	28	8	27	131	100	63	1.06	0.32	1.05	4.76	3.29	2.25	0.00038548	1.91019	up
F01_transcript_16778	27	33	16	108	166	155	1.9	2.23	1.12	7.24	10.05	10.15	5.93e-10	2.20651	up
F01_transcript_16779	12	20	11	39	63	50	0.4	0.61	0.37	1.2	1.77	1.51	0.00123937	1.52371	up
F01_transcript_16780	1201	1299	1176	107	131	119	134.81	141.97	137	11.74	13.03	12.76	1.76e-139	-3.58981	down
F01_transcript_16785	230	294	313	95	138	120	7.29	9.05	10.12	2.95	3.89	3.66	3.7e-11	-1.47557	down
F01_transcript_16791	38	67	14	635	417	634	1.26	2.12	0.47	20.08	11.97	19.73	1.57e-14	3.47954	up
F01_transcript_16797	152	172	171	503	521	534	6.33	6.95	7.26	20.41	19.19	21.3	1.34e-19	1.41442	up
F01_transcript_16811	148	160	170	61	91	74	4.93	5.17	5.77	1.99	2.69	2.37	2.47e-08	-1.31122	down
F01_transcript_16818	4855	4099	4450	1180	1419	1116	128.79	105.55	120.19	30.66	33.43	28.51	3.08e-58	-2.08405	down
F01_transcript_1682	681	709	752	219	388	440	15.57	15.73	17.5	4.9	7.88	9.69	4.03e-07	-1.26671	down
F01_transcript_16821	21	26	31	85	126	103	0.35	0.42	0.53	1.38	1.86	1.63	1.82e-07	1.73586	up
F01_transcript_16824	408	454	550	127	177	187	9.09	9.82	12.47	2.79	3.52	4.03	7.94e-17	-1.75177	down
F01_transcript_1683	254	209	281	102	139	115	5.72	4.57	6.43	2.26	2.78	2.5	2.44e-09	-1.29428	down
F01_transcript_16832	3294	3958	3480	1518	1116	1627	218.7	255.43	237.32	98.55	65.73	103.62	3.9e-14	-1.54719	down
F01_transcript_16834	142	142	103	366	711	568	2.29	2.22	1.68	5.78	10.17	8.82	1.5e-11	1.81494	up
F01_transcript_16838	80	105	77	511	698	793	4.27	5.4	4.2	26.47	32.81	40.33	7.87e-31	2.66893	up
F01_transcript_16848	20	18	15	94	220	145	0.81	0.7	0.62	3.72	7.89	5.64	4.14e-12	2.78345	up
F01_transcript_16858	43	50	46	138	254	131	1.68	1.9	1.84	5.28	8.82	4.95	1.27e-06	1.63115	up
F01_transcript_16859	1564	1760	1389	582	628	540	145.73	159.58	133.78	53.02	51.89	48.2	2.23e-29	-1.65925	down
F01_transcript_16863	314	203	206	557	655	642	8.83	5.55	5.9	15.32	16.33	17.36	6.62e-07	1.1119	up
F01_transcript_16866	10	13	10	31	44	38	0.53	0.67	0.55	1.62	2.08	1.95	0.00257204	1.4793	up
F01_transcript_16867	394	443	224	1017	1006	612	14.76	16.09	8.58	37.26	33.43	22.04	0.00114912	1.06157	up
F01_transcript_16868	9	5	3	63	80	74	0.3	0.16	0.1	2.05	2.36	2.39	3.6e-11	3.29275	up
F01_transcript_16869	47	37	32	725	584	463	3.04	2.32	2.13	45.71	33.41	28.64	5.53e-38	3.65673	up
F01_transcript_16875	14	4	10	81	66	58	0.93	0.26	0.68	5.27	3.89	3.7	6.49e-07	2.53479	up
F01_transcript_1688	223	235	192	585	755	526	5.03	5.13	4.4	12.9	15.1	11.41	2.51e-11	1.27294	up
F01_transcript_16886	599	574	576	329	269	255	35.18	32.74	34.68	18.91	14.03	14.38	1.04e-11	-1.25737	down
F01_transcript_16887	108	134	90	419	380	398	7.84	9.43	6.67	29.54	24.29	27.53	5.5e-13	1.60632	up
F01_transcript_16893	0	19	2	158	215	240	0	0.45	0.06	3.6	4.44	5.38	0.00247801	3.44384	up
F01_transcript_16895	68	60	65	221	226	257	3.54	3.03	3.46	11.23	10.41	12.84	2e-13	1.62036	up
F01_transcript_16902	85	118	115	25	59	58	4.67	6.28	6.47	1.39	2.91	3.05	0.000325066	-1.38217	down
F01_transcript_16904	2	6	1	20	29	21	0.12	0.39	0.07	1.14	1.5	1.19	0.00137612	2.45585	up
F01_transcript_16907	155	111	125	541	605	405	5.63	3.94	4.65	19.19	19.47	14.13	1.12e-13	1.73583	up
F01_transcript_16908	71	72	53	634	712	455	6.34	6.26	4.89	55.38	56.42	38.93	5.68e-32	2.93221	up
F01_transcript_16915	2	0	4	28	16	25	0.03	0	0.06	0.45	0.23	0.39	0.000597681	2.90051	up
F01_transcript_1692	48	36	24	101	120	99	1.08	0.79	0.55	2.22	2.4	2.15	0.000203741	1.30369	up
F01_transcript_16926	12	9	17	43	66	32	0.39	0.28	0.54	1.29	1.79	0.95	0.00261395	1.57897	up
F01_transcript_1693	201	167	223	77	89	62	4.51	3.63	5.1	1.69	1.78	1.34	1.16e-10	-1.59563	down
F01_transcript_16930	263	230	237	97	121	88	11.31	9.57	10.39	4.1	4.62	3.65	5.39e-13	-1.48343	down
F01_transcript_16933	84	107	104	55	57	36	5.31	6.55	6.72	3.4	3.19	2.21	0.000155879	-1.21112	down
F01_transcript_16934	408	414	546	40	44	39	12.32	12.14	16.8	1.21	1.18	1.14	1.86e-56	-3.67751	down
F01_transcript_16936	124	58	60	212	242	212	2.38	1.09	1.18	3.97	4.12	3.91	0.000652133	1.20033	up
F01_transcript_16946	58	21	21	546	370	468	17.69	6.28	6.95	162.11	99.6	134.1	1.03e-17	3.47124	up
F01_transcript_16950	940	824	919	252	288	287	51.48	43.83	51.56	13.5	14.04	15.11	6.83e-47	-1.92882	down
F01_transcript_16955	90	102	123	54	54	41	3.76	4.11	5.22	2.2	1.99	1.66	1.52e-05	-1.29586	down
F01_transcript_16956	483	608	487	1304	1181	1345	40.02	49	41.59	105.56	86.72	106.68	1.41e-09	1.04383	up
F01_transcript_1697	7428	5547	7376	388	553	489	166.3	120.54	167.96	8.52	11	10.56	2.14e-125	-4.05352	down
F01_transcript_16971	52	70	78	17	43	37	2.74	3.55	4.16	0.88	2.03	1.89	0.00373119	-1.25979	down
F01_transcript_16981	56	78	70	339	309	212	3.03	4.08	3.86	17.67	14.65	10.88	2.46e-10	1.8213	up
F01_transcript_17001	90	92	92	323	326	341	3.27	3.24	3.42	11.48	10.53	11.94	2.09e-18	1.61072	up
F01_transcript_17007	170	176	172	509	480	593	9.53	9.55	9.87	27.79	23.79	31.78	2.85e-14	1.37183	up
F01_transcript_17012	101	78	30	695	1052	523	3.65	2.74	1.11	24.59	33.77	18.19	2.05e-14	3.10646	up
F01_transcript_17013	33	69	51	4	4	4	27.28	56.83	50.7	3.18	2.89	2.98	4.4e-10	-3.67672	down
F01_transcript_17019	655	691	582	89	109	94	47.51	48.73	43.42	6.31	7.01	6.54	2.11e-67	-2.94721	down
F01_transcript_17020	75	23	19	126	165	145	2.18	0.67	0.56	3.58	4.24	4.02	0.00262967	1.58702	up
F01_transcript_17021	44533	46084	38695	2897	3954	3280	2417.71	2431.03	2151.96	153.85	190.48	171.02	2.62e-195	-3.9052	down
F01_transcript_17023	173	193	189	106	106	83	7.15	7.73	7.99	4.31	3.91	3.31	3.51e-07	-1.13704	down
F01_transcript_17024	7	0	5	372	421	379	0.32	0	0.24	16.88	17.32	16.88	3.39e-46	6.16026	up
F01_transcript_17030	1	4	13	87	108	96	0.05	0.18	0.52	3.22	3.59	3.46	5.31e-10	3.56854	up
F01_transcript_17035	595	518	602	194	225	276	15.43	13.04	15.9	4.92	5.19	6.91	8.81e-17	-1.53136	down
F01_transcript_17042	2579	2368	2625	391	482	375	80.28	71.55	83.26	11.93	13.34	11.25	3.42e-111	-2.8323	down
F01_transcript_17049	37	38	40	593	1014	591	2.02	2.03	2.22	31.07	48.14	30.37	4.9e-49	3.95849	up
F01_transcript_17055	323	206	271	102	130	92	10.18	6.3	8.71	3.15	3.64	2.79	2.51e-09	-1.52807	down
F01_transcript_17056	677	1055	810	321	416	431	22.13	33.46	26.97	10.26	12.08	13.55	3.75e-10	-1.35194	down
F01_transcript_17059	1584	1659	1550	315	342	310	49.7	50.53	49.56	9.68	9.53	9.36	9.23e-108	-2.5396	down
F01_transcript_17063	178	267	191	50	82	77	7.52	10.95	8.24	2.07	3.07	3.13	1.6e-10	-1.82613	down
F01_transcript_1707	34	17	29	210	203	165	0.78	0.39	0.67	4.62	4.05	3.57	2.03e-15	2.57607	up
F01_transcript_1708	45	38	44	928	1232	924	1.03	0.85	1.01	20.43	24.6	20.02	1.06e-99	4.32983	up
F01_transcript_17084	37	45	23	157	155	82	1.5	1.76	0.96	6.18	5.56	3.18	9.59e-05	1.62956	up
F01_transcript_1710	699	757	534	97	68	117	15.94	16.76	12.39	2.17	1.39	2.59	5.75e-30	-3.01072	down
F01_transcript_17102	133	125	89	66	41	35	6.21	5.66	4.26	3.04	1.7	1.6	0.000103384	-1.47825	down
F01_transcript_17110	73	103	91	61	47	38	2.51	3.44	3.22	2.05	1.43	1.26	0.00215092	-1.07869	down
F01_transcript_17111	1	1	2	16	49	33	0.04	0.04	0.08	0.61	1.66	1.19	4.19e-06	3.8031	up
F01_transcript_17113	55	82	57	20	26	31	2.34	3.38	2.51	0.83	0.98	1.27	7.87e-05	-1.53602	down
F01_transcript_17114	77	101	50	255	341	227	3.62	4.61	2.4	11.73	14.23	10.26	3.93e-07	1.58459	up
F01_transcript_17116	0	0	0	1369	1076	964	0	0	0	46.16	32.91	31.97	3.05e-34	10.1093	up
F01_transcript_17122	71	44	53	29	26	34	7.85	4.74	6.08	3.13	2.55	3.59	0.0051256	-1.12217	down
F01_transcript_17125	34	16	32	600	776	618	0.8	0.36	0.77	13.61	15.95	13.78	8.45e-62	4.31392	up
F01_transcript_17129	431	518	657	103	131	151	17.75	20.73	27.63	4.16	4.8	5.98	1.34e-22	-2.27826	down
F01_transcript_17133	273	222	215	61	81	40	20.35	16.09	16.49	4.45	5.35	2.86	5.62e-14	-2.17596	down
F01_transcript_17138	45	37	30	109	129	80	3.8	3.05	2.63	8.98	9.6	6.44	0.000354951	1.24379	up
F01_transcript_17150	248	227	173	2334	1743	1035	13.48	12.01	9.62	123.87	83.93	53.95	9.04e-18	2.71151	up
F01_transcript_17152	514	526	459	1753	2085	1752	37.32	37.13	34.29	124.4	134.17	121.87	1.67e-40	1.65622	up
F01_transcript_17153	63	102	55	273	558	511	7.01	11.05	6.35	29.67	55	54.31	7.58e-12	2.31368	up
F01_transcript_17155	50	64	28	1284	1729	1020	4.25	5.28	2.49	106.47	130.02	82.89	1.2e-51	4.5155	up
F01_transcript_17158	536	571	546	226	271	225	40.32	41.74	42.29	16.61	18.11	16.28	4.15e-24	-1.42844	down
F01_transcript_17161	9526	8633	8727	843	1071	921	942.77	831.55	893.69	81.59	93.99	87.26	3.22e-228	-3.47843	down
F01_transcript_17171	375	496	446	141	135	148	20.35	26.14	24.79	7.5	6.5	7.74	6.23e-22	-1.85668	down
F01_transcript_17176	873	966	976	299	326	343	61.05	65.65	70.16	20.5	20.25	23.03	2.91e-41	-1.77053	down
F01_transcript_17177	6	2	11	44	54	45	0.26	0.11	0.42	1.66	1.81	1.64	1.47e-05	2.52859	up
F01_transcript_17187	5	10	0	46	38	30	0.06	0.13	0	0.56	0.42	0.36	0.0018526	2.43214	up
F01_transcript_17203	259	357	313	162	152	152	6.27	8.39	7.71	3.84	3.28	3.55	6.78e-09	-1.21905	down
F01_transcript_17204	34	7	17	203	152	126	1.39	0.29	0.7	7.96	5.4	4.86	8.65e-08	2.71084	up
F01_transcript_17208	102	89	109	36	42	52	3.45	2.92	3.75	1.19	1.26	1.69	1.49e-06	-1.42357	down
F01_transcript_17230	38	58	40	104	292	265	0.63	0.92	0.67	1.67	4.24	4.18	2.18e-06	1.96896	up
F01_transcript_17231	189	117	106	603	674	471	3.44	2.07	1.96	10.74	10.9	8.26	3.17e-11	1.82544	up
F01_transcript_17233	356	378	306	100	205	75	6.38	6.58	5.57	1.75	3.27	1.31	1.66e-06	-1.67655	down
F01_transcript_17236	0	4	6	50	41	56	0	0.09	0.14	1.1	0.82	1.21	3.91e-07	3.37591	up
F01_transcript_17239	1556	406	638	441	289	249	47.03	11.91	19.65	13.05	7.76	7.24	0.000917502	-1.57507	down
F01_transcript_17246	0	2	3	23	26	25	0	0.12	0.2	1.44	1.48	1.53	4.96e-05	3.24175	up
F01_transcript_17258	203	55	150	0	0	1	7.18	1.89	5.41	0	0	0.03	2.4e-16	-7.11396	down
F01_transcript_17260	69	50	38	246	193	189	2.86	2.01	1.62	9.97	7.08	7.51	3.84e-08	1.74493	up
F01_transcript_17270	191	267	186	781	1085	569	4.21	5.7	4.16	16.79	21.17	12.04	1.19e-09	1.6549	up
F01_transcript_1728	1990	1959	2019	1041	1083	1191	45.69	43.66	47.16	23.41	22.09	26.34	1.54e-21	-1.08024	down
F01_transcript_17282	142	122	131	7	0	7	38.48	32.37	38.18	1.94	0	1.87	5.19e-23	-4.8308	down
F01_transcript_17293	433	338	354	196	193	217	10.04	7.61	8.36	4.45	3.97	4.85	5.13e-09	-1.11958	down
F01_transcript_17296	133	108	122	24	37	23	11.76	9.29	11.13	2.07	2.9	1.95	4.84e-14	-2.31799	down
F01_transcript_17297	32	26	12	101	94	45	0.69	0.54	0.26	2.09	1.75	0.93	0.0052644	1.48136	up
F01_transcript_17304	18	18	19	52	78	76	0.91	0.9	1.02	2.6	3.51	3.71	2.44e-05	1.62485	up
F01_transcript_17307	1024	1186	1459	442	616	1009	27.53	30.94	39.91	11.62	14.71	26.1	0.000707142	-1.0522	down
F01_transcript_1731	39	43	75	12	7	28	0.89	0.95	1.73	0.28	0.14	0.61	0.00227122	-1.85491	down
F01_transcript_17315	897	694	477	5546	5437	4429	170.75	128.99	95.93	1029.93	915.61	799.98	1.2e-27	2.63866	up
F01_transcript_17319	289	330	373	138	128	137	8.22	9.13	10.83	3.87	3.25	3.77	1.21e-14	-1.52189	down
F01_transcript_17321	33	50	31	110	112	116	0.92	1.32	0.86	2.92	2.71	3.03	3.88e-05	1.31315	up
F01_transcript_17326	79	87	58	42	31	44	1.81	1.93	1.35	0.94	0.63	0.99	0.00191258	-1.14252	down
F01_transcript_17328	22	184	22	0	0	0	1.15	9.17	1.2	0	0	0	1.03e-09	-6.4837	down
F01_transcript_17330	198	140	140	41	22	25	4.22	2.89	3.03	0.87	0.43	0.53	3.99e-13	-2.60758	down
F01_transcript_17333	87	107	81	216	291	209	2.24	2.68	2.13	5.47	6.67	5.19	2.19e-06	1.12873	up
F01_transcript_17358	44	110	33	320	413	249	1.06	2.54	0.81	7.44	8.7	5.7	2.52e-06	2.08417	up
F01_transcript_17359	33	41	20	398	435	339	1.72	2.08	1.06	20.19	19.99	16.86	4.69e-33	3.35924	up
F01_transcript_17360	24	35	53	112	95	87	1.12	1.52	2.45	4.9	3.81	3.76	0.00433125	1.13792	up
F01_transcript_17363	9	6	2	83	120	117	0.24	0.16	0.07	2.16	2.83	2.99	2.25e-15	3.83331	up
F01_transcript_17364	102	107	86	447	541	581	5.77	5.89	4.97	24.68	27.05	31.46	8.21e-30	2.15981	up
F01_transcript_17365	376	377	365	14	29	17	28.1	27.37	28.06	1.02	1.92	1.24	3.58e-62	-4.40998	down
F01_transcript_17367	124	129	216	22	25	31	3.33	3.36	5.88	0.59	0.6	0.82	7.83e-15	-2.76508	down
F01_transcript_17379	1071	890	1305	214	259	289	20.5	16.54	25.38	4.01	4.41	5.33	8.68e-32	-2.32191	down
F01_transcript_17380	269	248	216	31	40	39	52.72	47.47	44.78	5.93	6.93	7.25	9.49e-34	-2.94598	down
F01_transcript_17382	594	560	547	71	64	72	47.07	43.16	44.65	5.5	4.5	5.47	7.57e-74	-3.25452	down
F01_transcript_17385	20	24	17	62	74	64	0.3	0.34	0.25	0.89	0.97	0.91	0.00010003	1.44419	up
F01_transcript_17386	909	1154	827	97	137	91	138.95	172	132.39	14.56	18.6	13.37	9.74e-56	-3.3693	down
F01_transcript_17394	1256	1332	853	120	149	169	88.45	91.2	61.76	8.26	9.31	11.41	3.19e-44	-3.18535	down
F01_transcript_17398	671	597	472	3255	2513	2312	58.74	50.84	42.64	278.54	195.06	193.8	7.65e-19	1.9737	up
F01_transcript_17401	103	92	136	53	45	60	2.6	2.26	3.48	1.32	1	1.46	4.61e-05	-1.2776	down
F01_transcript_17402	116	143	125	13	19	6	5.41	6.47	5.95	0.62	0.78	0.27	2.77e-19	-3.48924	down
F01_transcript_17407	285	176	270	663	865	723	16.91	10.15	16.43	38.48	45.54	41.18	5.13e-10	1.3716	up
F01_transcript_17410	690	718	655	155	156	148	14.88	15.02	14.35	3.27	2.99	3.08	3.37e-59	-2.39409	down
F01_transcript_17413	16	41	27	64	77	92	0.84	2.04	1.45	3.21	3.5	4.55	0.00714204	1.19899	up
F01_transcript_17419	1	12	18	155	209	116	0.05	0.37	0.61	4.84	5.89	3.56	1.06e-09	3.50783	up
F01_transcript_17422	127	121	123	56	88	41	2.43	2.26	2.39	1.05	1.5	0.75	0.000170937	-1.22992	down
F01_transcript_1743	578	653	533	1161	1655	1520	12.97	14.24	12.17	25.52	32.99	32.85	1.33e-10	1.04999	up
F01_transcript_17435	26	74	62	26	17	14	0.48	1.3	1.14	0.47	0.28	0.24	0.00309953	-1.64956	down
F01_transcript_17446	55	75	98	27	51	43	2.71	3.56	4.9	1.31	2.24	2.01	0.00437778	-1.13392	down
F01_transcript_17448	91	76	110	37	44	77	1.9	1.54	2.33	0.76	0.82	1.55	0.00971252	-1.02274	down
F01_transcript_17452	143	160	123	50	43	26	9.52	10.33	8.38	3.3	2.54	1.71	6.24e-10	-2.03542	down
F01_transcript_17454	112	95	128	37	46	42	7.15	5.9	8.43	2.35	2.62	2.62	7.61e-09	-1.63919	down
F01_transcript_17455	70	44	59	137	145	168	0.97	0.59	0.84	1.87	1.79	2.25	8.33e-05	1.1303	up
F01_transcript_17456	14	16	4	768	960	692	0.42	0.47	0.14	21.45	24.32	19.03	8.67e-72	5.80597	up
F01_transcript_17463	110	101	77	248	193	253	3.24	2.89	2.32	7.13	5.02	7.15	0.000165931	1.02981	up
F01_transcript_17474	1461	1799	1248	331	356	334	93.18	111.5	81.73	20.66	20.15	20.44	1.53e-40	-2.36607	down
F01_transcript_17481	208	196	187	79	89	91	10.25	9.38	9.42	3.81	3.89	4.31	3.52e-12	-1.41742	down
F01_transcript_17485	242	218	161	741	796	779	11.5	10.03	7.82	34.31	33.44	35.45	5.38e-18	1.65338	up
F01_transcript_17486	583	836	667	1735	1702	1922	37.73	52.57	44.31	109.74	97.64	119.26	7.24e-10	1.12279	up
F01_transcript_17490	76	105	115	319	456	336	8.58	11.53	13.5	35.05	45.43	36.1	3.39e-12	1.65042	up
F01_transcript_17500	139	167	99	660	668	647	5.21	6.04	3.79	24.04	22.08	23.16	3.05e-20	2.03544	up
F01_transcript_17501	82	56	95	267	238	325	2.4	1.6	2.83	7.59	6.14	9.07	2.44e-08	1.58299	up
F01_transcript_17509	47	73	40	1445	1294	1117	5.64	8.53	4.99	169.44	137.62	128.01	1.05e-65	4.31431	up
F01_transcript_1751	125	99	93	381	380	403	2.83	2.19	2.15	8.45	7.64	8.78	3.73e-16	1.6324	up
F01_transcript_17510	73	58	80	361	401	338	4.94	3.78	5.51	23.66	23.85	21.74	1.02e-24	2.13114	up
F01_transcript_17518	1519	1592	965	98	116	83	67.18	68.41	43.63	4.28	4.56	3.53	1.42e-59	-3.97767	down
F01_transcript_1753	2226	2083	2002	586	591	521	50.38	45.76	46.08	13	11.88	11.37	3.66e-63	-2.12233	down
F01_transcript_17530	18	26	14	261	216	143	2.53	3.4	1.96	34.14	25.64	18.28	8.3e-16	3.1122	up
F01_transcript_17531	56	91	76	29	35	30	2.62	4.14	3.64	1.33	1.46	1.35	4.54e-05	-1.45554	down
F01_transcript_17541	1047	1101	1100	530	363	319	73.72	75.36	79.58	36.47	22.65	21.52	1.19e-11	-1.62894	down
F01_transcript_17545	834	974	686	377	413	279	11.49	13.02	9.6	5.09	5.06	3.71	3.89e-11	-1.44787	down
F01_transcript_1755	70	34	58	430	452	285	1.58	0.77	1.35	9.53	9.09	6.22	1.34e-15	2.5703	up
F01_transcript_17557	155	129	122	72	47	46	4.81	3.88	3.86	2.19	1.29	1.4	2.66e-06	-1.49936	down
F01_transcript_17562	327	578	224	1198	1075	841	10.91	18.7	7.6	39.03	31.79	26.94	0.000658548	1.20985	up
F01_transcript_17576	251	312	274	72	67	86	10.84	13.05	12.08	3.07	2.58	3.57	2.37e-21	-2.11103	down
F01_transcript_17584	4221	3033	3887	244	409	306	93.76	65.38	87.81	5.32	8.08	6.57	1.16e-78	-3.75985	down
F01_transcript_17585	212	136	205	75	71	56	3.5	2.18	3.44	1.21	1.05	0.9	1.1e-08	-1.66288	down
F01_transcript_17589	177	53	179	8	84	19	2.98	0.87	3.06	0.13	1.26	0.31	0.00733444	-1.98965	down
F01_transcript_17605	708	671	439	334	327	335	9.53	8.76	6	4.4	3.91	4.35	2.38e-06	-1.09277	down
F01_transcript_17606	2	1	1	80	100	91	0.12	0.06	0.06	4.88	5.54	5.45	1.13e-15	5.33831	up
F01_transcript_17613	278	209	244	143	144	132	6.95	5.08	6.23	3.51	3.21	3.19	9.72e-07	-1.02995	down
F01_transcript_17616	643	490	489	260	353	248	31.12	23.07	24.23	12.31	15.17	11.55	2.54e-08	-1.14837	down
F01_transcript_17622	807	1169	559	2202	2991	2513	77.43	109.03	55.45	206.31	254.17	230.47	6.15e-07	1.34558	up
F01_transcript_17626	819	718	658	63	74	90	45.04	38.42	37.12	3.39	3.61	4.75	1.61e-69	-3.48776	down
F01_transcript_17627	98	93	88	283	325	248	5.79	5.34	5.33	16.35	17.03	14.06	2.48e-11	1.37075	up
F01_transcript_17632	227	257	234	22	19	38	5.99	6.6	6.3	0.57	0.45	0.99	4.45e-29	-3.3655	down
F01_transcript_17642	1578	1951	1587	431	470	391	137.47	165.34	142.67	36.71	36.31	32.62	7.26e-48	-2.21295	down
F01_transcript_17643	43	21	20	89	127	56	3.42	1.6	1.61	6.82	8.8	4.23	0.0042531	1.39868	up
F01_transcript_17658	38	38	40	15	28	16	1.33	1.29	1.42	0.53	0.87	0.56	0.00859956	-1.1865	down
F01_transcript_17659	43	35	44	259	296	199	2.67	2.11	2.8	15.72	16.3	11.85	1.68e-18	2.36243	up
F01_transcript_17660	712	497	650	255	322	334	13.99	9.48	12.99	4.9	5.62	6.33	2.85e-10	-1.26005	down
F01_transcript_17665	626	640	549	113	157	112	19.43	19.27	17.35	3.45	4.33	3.35	1.13e-42	-2.47651	down
F01_transcript_17680	521	999	577	251	161	174	26.51	49.35	30.04	12.5	7.27	8.5	4.9e-10	-2.02594	down
F01_transcript_17686	327	226	289	148	141	119	14.97	10.08	13.53	6.65	5.76	5.24	7.63e-08	-1.26671	down
F01_transcript_17688	266	328	180	699	855	735	9.96	11.91	6.86	25.56	28.36	26.41	5.36e-08	1.31246	up
F01_transcript_17693	54	38	38	119	119	102	1.29	0.88	0.93	2.79	2.53	2.36	0.000214024	1.13692	up
F01_transcript_17694	1239	1159	1181	227	301	249	52.81	47.98	51.43	9.47	11.39	10.2	6.79e-77	-2.43671	down
F01_transcript_17709	25	12	31	241	396	310	2.12	0.99	2.71	19.98	29.77	25.17	1.24e-24	3.48542	up
F01_transcript_17710	335	306	342	95	75	53	12.03	10.67	12.51	3.34	2.4	1.84	3.05e-19	-2.34195	down
F01_transcript_17711	342	249	277	80	95	60	6.66	4.71	5.5	1.53	1.65	1.14	5.33e-17	-2.10194	down
F01_transcript_17716	91	101	77	21	27	20	2.85	3.09	2.48	0.67	0.76	0.62	6.37e-11	-2.18373	down
F01_transcript_17717	654	740	708	377	311	301	13.44	14.76	14.79	7.58	5.68	5.96	3.91e-13	-1.30924	down
F01_transcript_17727	13	12	18	33	43	47	0.84	0.75	1.2	2.09	2.47	2.92	0.00894034	1.23638	up
F01_transcript_17728	75	82	85	217	249	217	2.97	3.15	3.43	8.4	8.74	8.26	6.99e-10	1.25183	up
F01_transcript_17730	60	50	32	289	402	296	2.67	2.18	1.46	12.6	15.92	12.68	1.45e-19	2.52138	up
F01_transcript_17736	41	22	77	253	262	249	1.11	0.57	2.12	6.64	6.23	6.41	1.13e-07	2.15821	up
F01_transcript_17742	546	766	539	225	290	216	78.27	106.96	80.71	31.52	36.85	29.57	1.78e-13	-1.56972	down
F01_transcript_17757	5	7	8	59	78	44	0.21	0.28	0.34	2.41	2.87	1.76	3.65e-08	2.81201	up
F01_transcript_17758	1859	1916	2308	349	337	318	61.91	61.97	78.39	11.37	9.97	10.21	1.14e-78	-2.82064	down
F01_transcript_17762	212	230	240	2524	2021	1415	16.92	17.86	19.72	196.47	142.67	107.94	1.38e-31	2.87312	up
F01_transcript_17765	29	13	5	240	392	282	1.96	0.85	0.35	15.87	23.51	18.29	2.23e-17	3.89068	up
F01_transcript_17769	50	25	26	65	110	108	2.32	1.13	1.24	2.96	4.54	4.83	0.00472684	1.20708	up
F01_transcript_17772	24	20	14	81	99	56	0.97	0.76	0.59	3.14	3.48	2.12	3.78e-05	1.73603	up
F01_transcript_17777	105	92	101	55	32	54	4.81	4.07	4.72	2.45	1.3	2.37	0.000217266	-1.27933	down
F01_transcript_17779	151	151	179	435	579	437	11.29	10.98	13.77	31.8	38.39	31.32	2.28e-13	1.34472	up
F01_transcript_17781	418	455	289	1118	1208	880	20.56	21.77	14.58	53.83	52.75	41.61	1.18e-07	1.21775	up
F01_transcript_17783	990	834	715	2318	2197	1700	41.98	34.33	30.99	96.13	82.63	69.28	2.76e-07	1.05271	up
F01_transcript_17798	167	177	236	56	145	134	7.79	7.99	11.22	2.57	5.98	6	0.00633794	-1.02471	down
F01_transcript_17799	336	321	263	754	774	863	12.72	11.8	10.16	27.88	25.94	31.36	1.39e-11	1.13851	up
F01_transcript_17802	20	10	15	77	68	60	2.03	0.99	1.58	7.65	6.12	5.83	9.75e-06	1.90132	up
F01_transcript_17810	6	5	7	18	30	24	0.2	0.16	0.25	0.57	0.84	0.73	0.0084821	1.6521	up
F01_transcript_17818	121	172	160	75	82	30	3.26	4.49	4.4	1.99	1.97	0.78	0.000296848	-1.47519	down
F01_transcript_17822	254	286	166	1130	973	601	8.71	9.51	5.82	37.81	29.54	19.79	7.33e-08	1.68229	up
F01_transcript_17827	168	153	113	370	462	435	18.96	16.87	13.31	40.79	46.25	46.91	6.64e-10	1.29685	up
F01_transcript_17831	678	611	796	217	283	261	37.69	33.03	45.35	11.81	13.97	13.98	1.95e-23	-1.68567	down
F01_transcript_17841	86	102	117	30	53	40	2.54	2.92	3.52	0.89	1.39	1.14	1.57e-06	-1.53076	down
F01_transcript_17845	61	81	53	31	49	24	4.46	5.76	3.99	2.22	3.18	1.68	0.00666776	-1.12467	down
F01_transcript_17846	31	48	32	76	79	111	3.27	5.02	3.59	7.89	7.46	11.27	0.00746148	1.00575	up
F01_transcript_17849	568	841	818	1675	2529	1982	23.22	33.42	34.15	67.02	91.75	77.91	4.17e-09	1.22091	up
F01_transcript_17857	287	379	339	162	264	120	6.09	7.79	7.31	3.37	4.97	2.45	0.000252801	-1.11328	down
F01_transcript_17862	323	379	381	94	131	127	17.79	20.28	21.5	5.1	6.42	6.74	6.36e-22	-1.8506	down
F01_transcript_1787	97	83	111	257	288	304	2.25	1.86	2.6	5.8	5.89	6.74	3.71e-10	1.30005	up
F01_transcript_17872	2	1	5	118	117	146	0.08	0.04	0.19	4.39	3.97	5.34	5.49e-20	5.04811	up
F01_transcript_17873	349	253	372	15	17	25	19.36	13.66	21.16	0.82	0.84	1.38	2.37e-43	-4.26128	down
F01_transcript_17883	988	903	920	423	375	293	10.27	9.1	9.69	4.3	3.46	2.94	9.28e-17	-1.58616	down
F01_transcript_17884	929	676	841	369	390	418	27.46	19.42	25.32	10.69	10.24	11.89	2.41e-13	-1.28371	down
F01_transcript_17889	0	0	1	53	50	32	0	0	0.04	1.84	1.57	1.11	5.45e-09	5.38942	up
F01_transcript_17892	145	156	167	30	51	36	43.86	46.26	54.77	8.83	13.62	10.23	2.93e-16	-2.21697	down
F01_transcript_17898	65	87	86	178	319	271	6.62	8.58	9.05	17.64	28.66	26.3	2.94e-07	1.42497	up
F01_transcript_17912	20	5	4	394	358	322	0.71	0.19	0.15	13.16	10.85	10.57	5.84e-28	4.81538	up
F01_transcript_17925	181	252	199	93	136	108	8.39	11.3	9.43	4.21	5.57	4.83	2.72e-06	-1.13962	down
F01_transcript_1793	970	1083	1058	325	325	456	21.95	23.81	24.36	7.2	6.54	9.94	6.68e-20	-1.71535	down
F01_transcript_17938	4	4	2	53	58	30	0.19	0.16	0.09	2.03	2.02	1.13	1.57e-07	3.33552	up
F01_transcript_17940	555	595	715	1446	1412	1632	47.04	49.03	62.53	119.71	106.06	132.44	2.6e-10	1.03132	up
F01_transcript_17943	177	187	149	14	5	11	11.75	12.02	10.19	0.91	0.31	0.73	1.92e-28	-4.21579	down
F01_transcript_17946	601	512	514	66	79	74	23.17	19.17	20.23	2.49	2.7	2.74	3.52e-65	-3.1135	down
F01_transcript_1795	965	979	1047	226	266	259	22.01	21.66	24.27	5.06	5.39	5.69	5.36e-70	-2.22504	down
F01_transcript_17957	6552	6375	5959	324	307	291	416.28	393.69	388.63	20.13	17.3	17.74	1.34e-291	-4.57711	down
F01_transcript_17960	76	113	73	229	290	275	2.28	3.27	2.22	6.7	7.69	7.89	7.28e-08	1.34655	up
F01_transcript_17964	16	26	40	862	1456	725	0.95	1.48	2.43	49.33	75.59	40.75	1.55e-44	4.86354	up
F01_transcript_17965	16	15	10	131	81	56	4.57	4.2	3.09	36.47	20.45	15.07	1.65e-06	2.39142	up
F01_transcript_17970	1009	1676	1218	631	753	717	82.3	132.97	102.41	50.31	54.46	56.07	1.87e-07	-1.12362	down
F01_transcript_17977	640	511	699	277	263	226	13.72	10.64	15.25	5.82	5.02	4.67	2.74e-14	-1.4946	down
F01_transcript_17981	96	86	55	610	703	461	3.95	3.45	2.3	24.37	25.47	18.1	9.65e-23	2.63419	up
F01_transcript_17983	8	10	9	43	43	17	0.36	0.46	0.41	1.85	1.67	0.72	0.00990581	1.60136	up
F01_transcript_17984	47	72	43	223	185	138	1.39	2.09	1.3	6.47	4.86	3.95	1.47e-05	1.49699	up
F01_transcript_18004	7060	6747	6903	240	271	259	217.76	202.02	216.95	7.27	7.45	7.7	0	-4.97676	down
F01_transcript_18005	45	48	55	24	37	23	1.39	1.44	1.73	0.72	1.01	0.68	0.00853201	-1.03677	down
F01_transcript_18009	105	78	80	24	35	38	3.14	2.27	2.44	0.71	0.95	1.1	9.89e-07	-1.65038	down
F01_transcript_18018	178	184	149	65	57	54	3.25	3.27	2.76	1.17	0.93	0.95	2.27e-12	-1.75228	down
F01_transcript_18028	141	61	94	32	21	21	5.44	2.29	3.74	1.21	0.74	0.81	1.33e-06	-2.15524	down
F01_transcript_18029	38	19	33	126	117	202	1.53	0.77	1.37	4.97	4.2	7.83	3.27e-07	2.02363	up
F01_transcript_18034	492	406	499	42	59	65	16.46	13.19	17.02	1.41	1.78	2.1	2.8e-51	-3.28626	down
F01_transcript_18039	43	51	76	17	34	27	0.62	0.71	1.09	0.24	0.43	0.37	0.00262928	-1.33156	down
F01_transcript_18044	205	166	204	558	643	606	16.88	13.36	17.35	44.95	46.97	47.84	2.91e-19	1.40943	up
F01_transcript_18048	515	413	439	1051	1193	1052	18.49	14.41	16.1	36.91	38	36.31	5.99e-13	1.02944	up
F01_transcript_18066	40	57	63	104	110	196	0.85	1.18	1.38	2.18	2.09	4.03	0.0048	1.09936	up
F01_transcript_18069	327	261	281	32	30	29	15.12	11.73	13.29	1.45	1.23	1.29	3.52e-44	-3.45406	down
F01_transcript_18071	17	2	9	38	77	100	1.02	0.13	0.55	2.2	4.08	5.7	0.000159195	2.50381	up
F01_transcript_18079	151	134	165	357	485	383	3.61	3.12	4.01	8.33	10.27	8.8	1.57e-10	1.1968	up
F01_transcript_18083	773	711	833	77	82	114	22.94	20.48	25.17	2.24	2.18	3.25	2.03e-62	-3.29849	down
F01_transcript_18089	2293	2319	1780	711	509	485	68.64	67.4	54.3	20.83	13.53	13.97	1.3e-20	-2.11253	down
F01_transcript_18090	412	329	472	135	177	145	8.57	6.65	10	2.76	3.29	2.92	3.6e-15	-1.63662	down
F01_transcript_18091	5	3	6	24	27	19	0.15	0.1	0.18	0.64	0.66	0.52	0.00335964	1.94492	up
F01_transcript_18092	320	411	267	2486	2324	2281	24.7	30.84	21.2	187.35	158.86	168.49	6.98e-41	2.58133	up
F01_transcript_18104	310	256	213	667	613	561	14.44	11.6	10.15	30.43	25.37	25.13	2.19e-06	1.00256	up
F01_transcript_18109	353	328	389	976	995	987	14.84	13.37	16.69	40.12	37.08	39.87	1.54e-19	1.22981	up
F01_transcript_18110	34	17	20	5	4	7	1.74	0.84	1.05	0.25	0.22	0.34	0.000822176	-2.21777	down
F01_transcript_18117	84	66	67	345	356	335	18.39	14.2	15.66	73.7	68.93	69.58	3.21e-23	2.00741	up
F01_transcript_18119	2758	3107	3731	1199	1137	1016	156.03	170.85	216.35	66.38	57.08	55.23	2.34e-25	-1.74046	down
F01_transcript_18123	23	4	17	61	112	62	1.23	0.2	0.9	3.09	5.15	3.12	0.00045183	2.05181	up
F01_transcript_18139	1363	1624	2105	547	880	746	38.28	44.29	60.22	15.04	21.95	20.19	2.7e-11	-1.46266	down
F01_transcript_18141	57	30	56	126	205	124	1.52	0.78	1.52	3.26	4.8	3.15	0.000131751	1.39432	up
F01_transcript_18142	89	80	91	30	53	53	1.67	1.44	1.72	0.55	0.88	0.95	0.000392073	-1.16057	down
F01_transcript_18146	651	523	639	263	336	327	31.34	24.43	31.47	12.42	14.35	15.15	4.81e-13	-1.20321	down
F01_transcript_18148	8	7	12	88	93	71	0.66	0.56	1.02	7.16	6.84	5.69	1.56e-11	2.89771	up
F01_transcript_18150	138	118	124	68	93	48	6.09	5.05	5.59	2.95	3.64	2.02	0.000437806	-1.08919	down
F01_transcript_18151	398	410	310	1236	1110	823	19.22	19.23	15.35	58.38	47.54	38.18	3.3e-08	1.26252	up
F01_transcript_18158	858	964	937	219	364	398	61.93	67.69	69.57	15.52	23.32	27.6	3.93e-15	-1.72354	down
F01_transcript_18162	507	418	402	112	135	93	10.67	8.54	8.59	2.31	2.52	1.88	4.67e-26	-2.18793	down
F01_transcript_1817	52	64	56	185	193	150	1.16	1.4	1.27	4.03	3.8	3.22	7.93e-08	1.36942	up
F01_transcript_18186	305	83	110	870	1307	1136	22.97	6.08	8.53	64.06	87.3	82.01	1.85e-08	2.41517	up
F01_transcript_18187	228	231	302	59	102	93	12.53	12.33	17	3.17	4.98	4.91	2.61e-12	-1.8083	down
F01_transcript_18190	95	149	94	909	1285	1188	4.77	7.27	4.84	44.64	57.24	57.31	1.66e-41	3.05363	up
F01_transcript_18194	778	859	591	370	357	256	35.11	37.63	27.24	16.35	14.31	11.1	2.12e-09	-1.40137	down
F01_transcript_18196	519	679	635	181	99	451	11.29	14.32	14.04	3.86	1.92	9.45	0.00207757	-1.49518	down
F01_transcript_18199	82	81	98	28	37	37	7.92	7.61	9.79	2.64	3.17	3.42	3.12e-07	-1.57088	down
F01_transcript_18200	156	251	142	1067	1236	1308	4.89	7.62	4.54	32.6	34.26	39.29	5.54e-25	2.45689	up
F01_transcript_18201	292	342	224	950	922	627	9.61	10.92	7.5	30.51	26.88	19.8	3.1e-07	1.29645	up
F01_transcript_18210	102	126	126	287	514	352	3.97	4.79	5.04	10.93	17.74	13.17	9.85e-09	1.43986	up
F01_transcript_18212	61	59	71	232	234	246	1.94	1.82	2.3	7.21	6.6	7.52	2.62e-14	1.65233	up
F01_transcript_18226	284	301	353	178	189	165	14.74	15.18	18.75	9.04	8.7	8.22	1.2e-08	-1.04752	down
F01_transcript_18227	39	55	32	167	247	169	2.13	2.93	1.81	8.88	11.89	8.8	3.27e-10	1.9356	up
F01_transcript_1823	79	66	81	24	38	34	1.81	1.47	1.91	0.54	0.79	0.77	1.27e-05	-1.45244	down
F01_transcript_18241	70	48	47	565	590	444	6.31	4.23	4.4	49.19	46.64	37.92	3.22e-35	3.01202	up
F01_transcript_18246	17	33	11	266	347	265	1.05	1.96	0.68	15.61	18.47	15.24	4.8e-23	3.52935	up
F01_transcript_18247	146	117	130	1315	1196	827	11.7	9.11	10.7	102.47	84.55	63.14	2.86e-33	2.8302	up
F01_transcript_18252	55	59	58	331	338	313	1.33	1.38	1.42	7.82	7.24	7.27	3.68e-29	2.26409	up
F01_transcript_18258	33	19	19	96	99	140	0.59	0.33	0.34	1.66	1.55	2.37	3.49e-07	1.95758	up
F01_transcript_18266	8	17	7	44	55	40	0.22	0.47	0.21	1.18	1.34	1.06	0.000587086	1.80044	up
F01_transcript_18272	11	29	35	738	661	894	0.53	1.34	1.7	33.99	27.62	40.46	3.33e-44	4.61826	up
F01_transcript_18273	35	10	18	99	81	85	0.85	0.24	0.45	2.36	1.75	2	0.000277363	1.77736	up
F01_transcript_18280	642	519	643	88	283	114	13.62	10.69	13.87	1.84	5.33	2.33	1.99e-08	-2.11381	down
F01_transcript_18289	231	181	234	109	120	144	11.01	8.36	11.37	5.1	5.09	6.6	9.7e-06	-1.01957	down
F01_transcript_18290	72	77	64	28	25	37	2.14	2.21	1.92	0.81	0.67	1.05	3.47e-05	-1.44804	down
F01_transcript_18296	242	278	162	779	671	466	8.42	9.41	5.77	26.51	20.74	15.6	3.17e-05	1.244	up
F01_transcript_18299	28	47	15	226	337	141	2.23	3.64	1.23	17.59	23.79	10.75	1.06e-08	2.62751	up
F01_transcript_18302	229	174	189	575	672	495	14.52	10.74	12.31	35.56	37.71	30.08	1.88e-11	1.31112	up
F01_transcript_18303	352	397	330	182	183	199	19.06	20.87	18.26	9.64	8.8	10.37	3.95e-11	-1.16437	down
F01_transcript_1831	102	101	118	37	44	82	2.34	2.25	2.76	0.84	0.91	1.82	0.00183282	-1.18808	down
F01_transcript_18318	473	792	474	96	122	104	23.7	38.54	24.29	4.72	5.43	5.02	8.5e-24	-2.64309	down
F01_transcript_18322	8	14	20	75	98	60	0.16	0.29	0.43	1.5	1.77	1.19	1.97e-06	2.15934	up
F01_transcript_18334	10	18	12	62	129	60	0.42	0.74	0.5	2.49	4.73	2.4	2.13e-06	2.30498	up
F01_transcript_18335	89	133	32	340	320	147	3.16	4.57	1.17	11.77	10.04	4.99	0.0098794	1.3757	up
F01_transcript_18339	77	102	102	237	376	277	2.97	3.8	4	8.89	12.8	10.22	9.26e-09	1.40435	up
F01_transcript_18354	155	167	164	13	19	31	11.14	11.67	12.12	0.91	1.21	2.14	4.18e-21	-3.12862	down
F01_transcript_18359	780	761	756	118	133	148	38.11	36.12	37.79	5.64	5.77	6.95	1.72e-75	-2.75138	down
F01_transcript_18361	17	7	10	83	62	96	1.12	0.44	0.67	5.23	3.57	5.92	1.18e-07	2.50582	up
F01_transcript_18365	197	175	439	687	1041	874	3.12	2.68	7.05	10.63	14.6	13.3	7.78e-05	1.41136	up
F01_transcript_18368	595	495	639	63	81	77	14.5	11.7	15.83	1.52	1.76	1.82	4.56e-60	-3.18591	down
F01_transcript_18384	69	137	122	16	30	31	2.43	4.65	4.36	0.56	0.94	1.07	3.43e-08	-2.27293	down
F01_transcript_18396	98	72	73	363	504	444	3.94	2.81	3	14.28	17.99	17.17	3.3e-24	2.17303	up
F01_transcript_18403	69	106	34	221	216	242	3.28	4.88	1.67	10.28	9.08	11.06	0.000382866	1.43041	up
F01_transcript_18404	172	141	125	533	666	479	6.35	5.06	4.69	19.19	21.78	16.97	2.87e-16	1.68591	up
F01_transcript_18408	72	80	71	201	187	168	4.61	4.98	4.67	12.59	10.62	10.32	5.78e-06	1.0769	up
F01_transcript_18409	1586	1259	1659	183	198	230	39.35	30.31	41.88	4.46	4.37	5.49	1.48e-70	-3.10116	down
F01_transcript_18413	1	0	0	118	104	100	0.05	0	0	5.82	4.67	4.87	5.1e-15	6.59169	up
F01_transcript_18417	104	146	80	269	311	373	1.28	1.74	0.99	3.21	3.37	4.39	7.48e-06	1.2765	up
F01_transcript_18427	1	0	6	135	148	95	0.05	0	0.31	6.75	6.71	4.67	3.43e-17	5.14351	up
F01_transcript_18429	13	10	0	588	570	493	1.02	0.72	0.07	42.36	37.25	34.79	1.4e-08	5.05017	up
F01_transcript_18433	6	8	6	59	67	78	0.21	0.28	0.22	2.05	2.11	2.66	1.57e-10	3.00154	up
F01_transcript_18434	405	519	298	1141	1302	1200	25.25	31.48	19.09	69.62	72.01	71.82	1.91e-09	1.32792	up
F01_transcript_18444	420	551	451	261	168	232	14.31	18.19	15.64	8.69	5.08	7.61	2.93e-07	-1.314	down
F01_transcript_1845	72	47	39	247	239	259	1.65	1.05	0.91	5.55	4.87	5.72	3.95e-12	1.97831	up
F01_transcript_18455	180	172	200	73	58	108	10.87	10.05	12.39	4.35	3.1	6.24	3.02e-06	-1.41611	down
F01_transcript_18468	315	291	251	45	58	103	9.87	8.86	8.01	1.4	1.61	3.12	2.64e-12	-2.25678	down
F01_transcript_18482	1345	1256	1270	315	407	339	34.98	31.72	33.63	8.02	9.4	8.5	1.02e-63	-2.10165	down
F01_transcript_18486	557	452	548	291	270	305	21.56	16.98	21.65	11.02	9.27	11.36	1.13e-09	-1.07266	down
F01_transcript_18487	1903	1936	1899	94	130	151	125.23	123.83	128.33	6.1	7.61	9.56	2.5e-135	-4.15557	down
F01_transcript_1849	85	70	112	29	35	30	1.94	1.55	2.58	0.66	0.72	0.66	4.91e-07	-1.71194	down
F01_transcript_18491	44	58	31	128	118	100	1.19	1.53	0.86	3.4	2.84	2.61	0.00128653	1.12681	up
F01_transcript_1851	1738	1588	1679	621	724	735	40.86	36.22	40.16	14.29	15.12	16.66	7.18e-40	-1.5008	down
F01_transcript_18512	70	108	65	277	207	183	2.23	3.35	2.12	8.65	5.86	5.65	0.000244481	1.21157	up
F01_transcript_18514	111	115	135	64	84	45	5.38	5.41	6.73	3.03	3.61	2.09	0.000271771	-1.12778	down
F01_transcript_18532	135	131	155	649	664	628	12.15	11.47	14.41	57.12	53	54.13	2.67e-35	1.96309	up
F01_transcript_18533	360	377	283	934	853	802	12.33	12.54	9.89	31.32	25.96	26.44	3.99e-09	1.10664	up
F01_transcript_18537	109	113	130	71	75	41	7.88	7.94	9.67	5.02	4.81	2.84	0.000490644	-1.12988	down
F01_transcript_18539	125	120	116	370	476	520	19.28	18	18.65	55.34	64.61	75.94	4.86e-18	1.67027	up
F01_transcript_18540	103	117	122	544	1143	443	4.57	5.04	5.51	23.47	44.72	18.77	3.88e-12	2.33791	up
F01_transcript_18541	256	259	238	775	833	687	12.25	12	11.63	36.15	35.25	31.52	7.85e-20	1.36728	up
F01_transcript_18548	1857	1566	1985	10	7	6	101.74	83.38	111.44	0.54	0.38	0.32	1.63e-131	-7.95895	down
F01_transcript_18550	998	979	814	406	334	390	38.29	36.48	31.88	15.24	11.38	14.39	6.13e-17	-1.52505	down
F01_transcript_18552	17	4	18	89	191	112	0.52	0.12	0.56	2.66	5.17	3.29	1.06e-08	2.94273	up
F01_transcript_18554	150	119	108	505	521	496	2.12	1.63	1.54	6.94	6.49	6.71	1.2e-20	1.76845	up
F01_transcript_18557	163	191	170	1726	1192	600	6.56	7.47	6.99	67.88	42.51	23.18	8.66e-12	2.47397	up
F01_transcript_18561	3	9	5	72	77	59	0.12	0.3	0.19	2.28	2.22	1.84	2.46e-10	3.2315	up
F01_transcript_18564	403	403	406	62	90	86	16.53	16.05	17	2.51	3.29	3.39	2e-43	-2.57397	down
F01_transcript_18567	29	35	41	1290	1530	640	2.93	3.42	4.33	126.06	135.58	61.23	1.09e-43	4.71024	up
F01_transcript_18569	34	59	39	155	150	158	0.58	0.96	0.67	2.53	2.22	2.54	3.01e-07	1.55519	up
F01_transcript_18570	19	22	15	77	68	69	0.59	0.66	0.49	2.29	1.84	2.03	1.3e-05	1.66506	up
F01_transcript_18578	169	176	291	1640	1517	962	13.13	13.33	23.25	124.37	104.36	71.53	1.08e-16	2.43171	up
F01_transcript_1858	533	441	406	1430	1360	1133	12.26	9.85	9.51	32.19	27.78	25.08	8.17e-12	1.26835	up
F01_transcript_18584	39	23	28	109	125	147	2.07	1.19	1.52	5.66	5.89	7.49	3.53e-08	1.81374	up
F01_transcript_18601	23	19	10	362	482	239	2.82	2.27	1.28	43.42	52.35	27.95	1.2e-26	4.03792	up
F01_transcript_18602	5	8	6	27	35	41	0.14	0.21	0.17	0.73	0.86	1.09	0.000229889	2.08932	up
F01_transcript_18604	449	638	534	2066	1703	2694	11.98	16.5	14.5	53.87	40.29	69.1	1.18e-13	1.75165	up
F01_transcript_18610	956	896	824	75	84	70	56.73	51.67	50.14	4.35	4.42	3.99	3.94e-110	-3.7654	down
F01_transcript_18612	112	100	85	264	235	250	2.84	2.46	2.18	6.54	5.28	6.08	1.41e-06	1.09499	up
F01_transcript_18613	408	486	337	8	32	34	24.43	28.25	20.66	0.49	1.74	1.97	3.65e-28	-4.20513	down
F01_transcript_18630	0	0	4	23	21	23	0.01	0	0.13	0.64	0.52	0.62	0.000420509	3.24547	up
F01_transcript_18631	408	644	461	1734	2582	1256	17.12	26.21	19.74	71.03	95.97	50.58	1.39e-08	1.61336	up
F01_transcript_18633	1262	2268	2176	151	173	157	60.56	105.73	106.82	7.09	7.37	7.24	2.45e-54	-3.76745	down
F01_transcript_18637	906	888	775	187	249	169	30.21	28.75	26.35	6.1	7.37	5.42	2.89e-39	-2.31562	down
F01_transcript_18640	607	788	528	299	165	214	34.01	42.9	30.36	16.43	8.2	11.54	1.29e-08	-1.69762	down
F01_transcript_18650	73	62	72	186	167	160	1.11	0.91	1.12	2.76	2.25	2.33	1.49e-05	1.06865	up
F01_transcript_18653	297	230	276	100	167	137	9.43	7.09	8.93	3.11	4.71	4.19	1.74e-07	-1.22604	down
F01_transcript_18654	134	188	76	579	465	517	3.56	4.85	2.07	15.03	10.95	13.19	2.99e-07	1.71327	up
F01_transcript_18661	190	128	207	23	41	38	5.29	3.48	5.86	0.64	1.03	1.02	4.09e-15	-2.56278	down
F01_transcript_18667	157	83	54	403	486	161	1.35	0.69	0.48	3.39	3.71	1.34	0.00205834	1.5361	up
F01_transcript_18678	280	293	306	643	797	746	8.17	8.3	9.1	18.37	20.66	20.96	1.67e-15	1.07249	up
F01_transcript_18680	36	37	61	11	13	7	1.08	1.07	1.86	0.32	0.35	0.2	9.81e-06	-2.25291	down
F01_transcript_18683	74	95	74	248	289	164	4.28	5.29	4.37	13.89	14.71	9.06	1.68e-05	1.27296	up
F01_transcript_18685	73	95	51	11	10	6	8.73	11.07	6.34	1.29	1.06	0.69	5.29e-11	-3.13249	down
F01_transcript_18694	137	119	113	68	56	76	6.82	5.76	5.76	3.34	2.49	3.64	7.37e-05	-1.10108	down
F01_transcript_18697	68	44	28	384	283	343	4.65	2.92	2	25.39	16.95	22.23	9.53e-14	2.57448	up
F01_transcript_1871	451	454	528	162	266	301	10.44	10.2	12.41	3.69	5.48	6.72	6.35e-07	-1.20828	down
F01_transcript_18712	14	30	13	72	100	83	0.64	1.32	0.62	3.17	3.97	3.58	1.65e-05	1.86337	up
F01_transcript_18716	23	11	10	82	104	70	0.82	0.4	0.37	2.86	3.27	2.41	5.02e-07	2.22823	up
F01_transcript_18723	98	97	73	575	585	747	4.07	3.91	3.11	23.35	21.56	29.79	2.3e-32	2.57684	up
F01_transcript_18725	111	182	104	45	41	46	3.38	5.37	3.22	1.34	1.11	1.37	1.63e-07	-1.78805	down
F01_transcript_18728	1	0	0	96	178	83	0.14	0	0.14	12.71	21.32	10.73	1.03e-14	6.63573	up
F01_transcript_18734	92	131	72	290	345	298	11.26	15.67	9.25	34.58	37.37	34.74	1.02e-07	1.40695	up
F01_transcript_18739	269	282	241	76	136	93	8.8	8.95	8.03	2.43	3.95	2.93	2.64e-11	-1.60935	down
F01_transcript_18741	41	44	30	167	259	209	2.85	3.02	2.19	11.37	15.98	13.98	6.78e-15	2.19153	up
F01_transcript_18749	34051	35325	33933	5964	6237	6303	11179.1	11379.6	12149.6	1904.99	1806.09	1939.84	4.48e-214	-2.71199	down
F01_transcript_1875	1445	908	1347	108	112	134	33.39	20.37	31.67	2.46	2.31	3	5.24e-56	-3.58864	down
F01_transcript_18755	55	43	30	214	214	193	1.07	0.81	0.59	4.07	3.69	3.61	2.25e-12	2.01743	up
F01_transcript_18756	28	22	36	737	603	335	2.42	1.9	3.18	61.56	45.71	27.4	7.42e-28	3.96902	up
F01_transcript_18767	921	931	869	89	96	147	34.45	33.8	33.15	3.27	3.2	5.3	3.99e-52	-3.24531	down
F01_transcript_18776	1918	2239	2048	898	972	899	163.56	185.74	180.16	74.87	73.5	73.43	3.66e-33	-1.39647	down
F01_transcript_18781	374	283	321	127	173	248	66.99	49.47	60.59	22.2	27.42	42.19	0.000194853	-1.0626	down
F01_transcript_18784	39	22	16	582	386	221	2	1.1	0.84	28.6	17.2	10.7	9.5e-16	3.60467	up
F01_transcript_18786	27	53	16	156	297	53	1.65	3.11	1.02	9.07	15.63	3.05	0.00147391	2.00843	up
F01_transcript_18791	14	25	16	93	109	100	0.49	0.87	0.58	3.17	3.38	3.36	1.23e-09	2.17419	up
F01_transcript_18792	550	576	541	139	187	120	77.52	79.13	79.66	19.13	23.34	16.12	4.29e-30	-2.13115	down
F01_transcript_18807	1104	882	1061	172	206	170	24.55	19.05	24	3.76	4.07	3.64	1.02e-63	-2.70146	down
F01_transcript_1882	49	28	29	117	159	122	1.14	0.63	0.68	2.66	3.28	2.73	9.69e-07	1.6377	up
F01_transcript_18825	20	11	16	66	55	54	0.77	0.42	0.62	2.43	1.83	1.95	0.000210988	1.61948	up
F01_transcript_1884	1807	1633	1613	172	241	213	41.78	36.66	37.95	3.9	4.96	4.76	7.43e-114	-3.24291	down
F01_transcript_18844	273	312	253	874	1249	1296	10.6	11.77	10.03	33.17	43.02	48.36	3.11e-21	1.77568	up
F01_transcript_18845	166	123	160	68	97	58	3.86	2.78	3.78	1.56	2	1.3	1.69e-05	-1.23664	down
F01_transcript_18848	131	204	128	278	425	476	4.16	6.31	4.16	8.66	12	14.54	0.000213272	1.09017	up
F01_transcript_18850	70	46	184	310	594	545	1.09	0.71	2.92	4.74	8.23	8.19	4.25e-05	1.95365	up
F01_transcript_18855	139	140	159	482	514	561	9.49	9.31	11.11	32.05	31.04	36.61	1.17e-21	1.58793	up
F01_transcript_18858	12	8	5	99	156	125	1.92	1.25	0.84	15.45	22.07	19.01	2.63e-17	3.57084	up
F01_transcript_18861	90	76	88	215	254	226	3.66	3.03	3.65	8.58	9.17	8.85	2.99e-09	1.20672	up
F01_transcript_18864	372	364	378	164	145	209	12.45	11.82	12.9	5.38	4.3	6.73	2.52e-10	-1.32632	down
F01_transcript_18872	80	70	70	377	359	269	17.46	15.08	16.42	80.42	69.48	55.64	6.75e-16	1.94139	up
F01_transcript_18873	32	26	38	78	111	76	2.37	1.87	2.89	5.64	7.28	5.39	0.000536851	1.20072	up
F01_transcript_18889	186	434	250	38	65	52	7.03	15.93	9.64	1.41	2.18	1.89	3.75e-13	-2.67551	down
F01_transcript_18890	33	44	29	129	137	127	1.02	1.3	0.9	3.85	3.69	3.71	2.36e-08	1.63293	up
F01_transcript_18899	23	68	28	0	9	14	0.37	1.05	0.46	0	0.14	0.22	0.00754104	-2.31727	down
F01_transcript_18906	48	32	27	192	230	151	2.66	1.76	1.57	10.41	11.26	8.02	2.91e-11	2.14537	up
F01_transcript_18912	133	164	127	336	470	415	4.71	5.66	4.59	11.64	14.78	14.15	1.76e-10	1.27553	up
F01_transcript_18918	207	183	194	38	32	39	6.57	5.64	6.28	1.18	0.9	1.19	8.08e-26	-2.62675	down
F01_transcript_18924	621	619	719	1630	1689	1328	69.6	67.55	83.63	178.5	167.76	142.21	2.17e-10	1.00828	up
F01_transcript_18926	1889	2007	1883	635	614	608	112.78	116.46	115.27	37.09	32.55	34.86	7.52e-56	-1.86625	down
F01_transcript_18927	332	363	213	1093	959	850	41.52	44.13	27.72	133.25	106.09	101.24	1.05e-08	1.43209	up
F01_transcript_18931	91	92	85	17	32	25	2.79	2.76	2.67	0.51	0.9	0.76	6.21e-10	-2.06429	down
F01_transcript_18934	794	840	1169	4	2	3	24.35	25	36.5	0.15	0.07	0.1	1.57e-67	-8.16077	down
F01_transcript_18935	40	36	36	140	186	195	0.95	0.84	0.89	3.25	3.92	4.45	3.52e-13	1.95478	up
F01_transcript_18940	9	3	9	62	80	86	0.63	0.21	0.65	4.26	4.99	5.8	2.1e-10	3.07797	up
F01_transcript_18949	95	123	97	217	279	258	3.52	4.45	3.69	7.87	9.2	9.2	2.53e-06	1.01215	up
F01_transcript_1895	129	126	165	320	546	322	2.98	2.84	3.87	7.22	11.19	7.16	3.07e-06	1.23793	up
F01_transcript_18953	200	217	232	65	81	53	7.02	7.41	8.33	2.26	2.54	1.81	1.33e-16	-1.92726	down
F01_transcript_18959	17	66	28	113	203	169	0.69	2.54	1.13	4.38	7.09	6.39	0.000273434	1.80744	up
F01_transcript_18984	54	33	28	156	179	121	1.3	0.79	0.7	3.68	3.81	2.8	9.15e-07	1.71607	up
F01_transcript_19004	6	5	3	26	56	86	0.38	0.31	0.2	1.61	3.15	5.23	1.71e-06	3.10354	up
F01_transcript_19008	1474	1283	1743	96	34	31	43.97	37.15	52.95	2.81	0.9	0.9	1.06e-34	-4.8762	down
F01_transcript_19020	31	36	85	138	191	168	0.74	0.85	2.06	3.2	4.01	3.83	0.000727078	1.43005	up
F01_transcript_19021	445	386	339	95	131	110	11.64	9.79	9.03	2.44	3.05	2.78	8.22e-24	-2.02778	down
F01_transcript_19028	9	4	11	72	60	49	0.48	0.21	0.6	3.73	2.82	2.5	5.53e-07	2.57324	up
F01_transcript_19048	344	368	283	1070	1258	782	14.1	14.63	11.85	42.81	45.66	30.76	2.1e-10	1.39466	up
F01_transcript_19052	77	109	78	402	576	445	3.81	5.25	3.94	19.38	25.18	21.08	4.56e-22	2.16879	up
F01_transcript_19069	529	1156	667	414	365	435	23.93	50.78	30.84	18.31	14.65	18.9	0.000194696	-1.16689	down
F01_transcript_19070	676	877	672	75	120	91	100.34	126.91	104.37	10.87	15.77	12.86	7.09e-51	-3.18015	down
F01_transcript_19073	216	295	140	1517	1410	941	14.85	19.75	9.94	102.06	86.05	62.1	7.38e-14	2.30343	up
F01_transcript_1908	7	6	10	33	38	45	0.16	0.16	0.24	0.77	0.79	1.02	0.000145946	2.00754	up
F01_transcript_19087	29	13	9	127	162	137	1.03	0.45	0.34	4.31	4.99	4.59	9.27e-11	2.73963	up
F01_transcript_1909	283	337	316	100	155	202	6.56	7.58	7.46	2.27	3.19	4.51	4.24e-06	-1.26219	down
F01_transcript_19094	42	47	51	22	33	24	0.98	1.07	1.23	0.5	0.7	0.54	0.00756735	-1.04419	down
F01_transcript_19101	431	436	384	103	121	108	27.62	27.16	25.27	6.46	6.88	6.64	2.13e-36	-2.14122	down
F01_transcript_19107	94	113	64	383	405	173	2.47	2.89	1.73	9.85	9.46	4.39	6.81e-05	1.55344	up
F01_transcript_19109	817	850	994	291	336	300	18.96	19.15	23.47	6.62	6.93	6.72	1.9e-34	-1.75218	down
F01_transcript_19114	10	7	9	157	198	193	0.64	0.44	0.63	9.46	10.8	11.42	3.96e-29	4.06594	up
F01_transcript_19115	13	20	12	165	156	161	0.3	0.44	0.27	3.62	3.1	3.47	7.68e-21	3.1301	up
F01_transcript_19124	1922	2197	1808	462	492	402	130.74	145.25	126.36	30.72	29.71	26.23	1.47e-57	-2.35495	down
F01_transcript_19125	191	251	199	527	604	588	6.07	7.75	6.45	16.39	17.04	17.99	7.28e-12	1.18057	up
F01_transcript_1913	396	512	550	149	186	113	9.35	11.74	13.23	3.45	3.91	2.58	3.9e-16	-1.92438	down
F01_transcript_19130	55	121	79	175	389	282	0.49	1.04	0.71	1.52	3.05	2.41	0.000167379	1.44264	up
F01_transcript_19137	55	32	44	231	219	200	1.19	0.69	0.96	4.86	4.18	4.14	1.93e-13	2.05302	up
F01_transcript_19139	34	28	30	117	99	101	0.9	0.72	0.8	2.96	2.26	2.52	1.28e-06	1.53132	up
F01_transcript_1914	372	402	550	144	229	209	8.62	9.04	12.97	3.27	4.71	4.67	3.86e-09	-1.41679	down
F01_transcript_19142	366	313	446	59	90	39	12.31	10.23	15.31	1.95	2.71	1.29	4.21e-20	-2.78359	down
F01_transcript_19146	1252	1098	1217	101	106	129	48.94	41.68	48.58	3.88	3.7	4.88	1.59e-110	-3.62709	down
F01_transcript_1915	2984	2737	3023	223	332	353	68.88	61.32	70.98	5.04	6.8	7.85	5.44e-94	-3.49298	down
[truncated: 7,504 more rows]
