# Supplementary material for: Full-Length Transcriptome Analysis Reveals Candidate Genes Involved in Terpenoid Biosynthesis in Artemisia argyi
Source: Front Genet. 2021 Jun 22;12:659962. doi: 10.3389/fgene.2021.659962 (PMC8258318; doi:10.3389/fgene.2021.659962)
Supplement: Supplementary Figure 1 — Flowchart of bioinformatics analysis of full-length transcriptome. [file Data_Sheet_1.ZIP › Table S9 187 genes involved in terpenoid biosynthesis in A. argyi.xlsx]

## Sheet: Sheet1
Table S9. 187 genes involved in terpenoid biosynthesis in A. argyi.
Gene ID	KEGG_pathway_annotation
F01_transcript_44695	Diterpenoid biosynthesis (ko00904)
F01_transcript_21165	Diterpenoid biosynthesis (ko00904)
F01_transcript_22424	Diterpenoid biosynthesis (ko00904)
F01_transcript_42946	Diterpenoid biosynthesis (ko00904)
F01_transcript_21470	Diterpenoid biosynthesis (ko00904)
F01_transcript_8173	Diterpenoid biosynthesis (ko00904)
F01_transcript_6940	Diterpenoid biosynthesis (ko00904)
F01_transcript_49864	Diterpenoid biosynthesis (ko00904)
F01_transcript_7628	Diterpenoid biosynthesis (ko00904)
F01_transcript_46361	Diterpenoid biosynthesis (ko00904)
F01_transcript_48625	Diterpenoid biosynthesis (ko00904)
F01_transcript_30763	Diterpenoid biosynthesis (ko00904)
F01_transcript_45929	Diterpenoid biosynthesis (ko00904)
F01_transcript_49979	Diterpenoid biosynthesis (ko00904)
F01_transcript_17260	Diterpenoid biosynthesis (ko00904)
F01_transcript_5869	Diterpenoid biosynthesis (ko00904)
F01_transcript_10841	Diterpenoid biosynthesis (ko00904)
F01_transcript_19017	Diterpenoid biosynthesis (ko00904)
F01_transcript_28027	Diterpenoid biosynthesis (ko00904)
F01_transcript_12633	Diterpenoid biosynthesis (ko00904)
F01_transcript_19382	Diterpenoid biosynthesis (ko00904)
F01_transcript_7803	Diterpenoid biosynthesis (ko00904)
F01_transcript_8333	Diterpenoid biosynthesis (ko00904)
F01_transcript_51430	Diterpenoid biosynthesis (ko00904)
F01_transcript_52041	Diterpenoid biosynthesis (ko00904)
F01_transcript_22964	Diterpenoid biosynthesis (ko00904)
F01_transcript_8589	Diterpenoid biosynthesis (ko00904)
F01_transcript_23858	Diterpenoid biosynthesis (ko00904)
F01_transcript_46524	Diterpenoid biosynthesis (ko00904)
F01_transcript_52012	Diterpenoid biosynthesis (ko00904)
F01_transcript_1350	Diterpenoid biosynthesis (ko00904)
F01_transcript_17527	Diterpenoid biosynthesis (ko00904)
F01_transcript_23273	Diterpenoid biosynthesis (ko00904)
F01_transcript_27628	Diterpenoid biosynthesis (ko00904)
F01_transcript_47126	Terpenoid backbone biosynthesis (ko00900)
F01_transcript_37116	Terpenoid backbone biosynthesis (ko00900)
F01_transcript_16672	Terpenoid backbone biosynthesis (ko00900)
F01_transcript_15965	Terpenoid backbone biosynthesis (ko00900)
F01_transcript_14648	Terpenoid backbone biosynthesis (ko00900)
F01_transcript_8437	Terpenoid backbone biosynthesis (ko00900)
F01_transcript_27886	Terpenoid backbone biosynthesis (ko00900)
F01_transcript_48741	Terpenoid backbone biosynthesis (ko00900)
F01_transcript_33110	Terpenoid backbone biosynthesis (ko00900)
F01_transcript_14972	Terpenoid backbone biosynthesis (ko00900)
F01_transcript_13259	Terpenoid backbone biosynthesis (ko00900)
F01_transcript_13767	Terpenoid backbone biosynthesis (ko00900)
F01_transcript_9015	Terpenoid backbone biosynthesis (ko00900)
F01_transcript_9519	Terpenoid backbone biosynthesis (ko00900)
F01_transcript_4164	Terpenoid backbone biosynthesis (ko00900)
F01_transcript_48785	Terpenoid backbone biosynthesis (ko00900)
F01_transcript_52079	Terpenoid backbone biosynthesis (ko00900)
F01_transcript_49622	Terpenoid backbone biosynthesis (ko00900)
F01_transcript_51045	Terpenoid backbone biosynthesis (ko00900)
F01_transcript_9751	Terpenoid backbone biosynthesis (ko00900)
F01_transcript_14786	Terpenoid backbone biosynthesis (ko00900)
F01_transcript_15452	Terpenoid backbone biosynthesis (ko00900)
F01_transcript_38166	Terpenoid backbone biosynthesis (ko00900)
F01_transcript_16752	Terpenoid backbone biosynthesis (ko00900)
F01_transcript_9341	Terpenoid backbone biosynthesis (ko00900)
F01_transcript_46813	Terpenoid backbone biosynthesis (ko00900)
F01_transcript_10872	Terpenoid backbone biosynthesis (ko00900)
F01_transcript_33992	Terpenoid backbone biosynthesis (ko00900)
F01_transcript_32998	Terpenoid backbone biosynthesis (ko00900)
F01_transcript_4134	Terpenoid backbone biosynthesis (ko00900)
F01_transcript_10409	Terpenoid backbone biosynthesis (ko00900)
F01_transcript_34596	Terpenoid backbone biosynthesis (ko00900)
F01_transcript_40026	Terpenoid backbone biosynthesis (ko00900)
F01_transcript_50919	Terpenoid backbone biosynthesis (ko00900)
F01_transcript_11584	Terpenoid backbone biosynthesis (ko00900)
F01_transcript_13057	Terpenoid backbone biosynthesis (ko00900)
F01_transcript_20108	Terpenoid backbone biosynthesis (ko00900)
F01_transcript_16157	Terpenoid backbone biosynthesis (ko00900)
F01_transcript_38255	Terpenoid backbone biosynthesis (ko00900)
F01_transcript_48050	Terpenoid backbone biosynthesis (ko00900)
F01_transcript_22005	Terpenoid backbone biosynthesis (ko00900)
F01_transcript_41303	Terpenoid backbone biosynthesis (ko00900)
F01_transcript_4816	Terpenoid backbone biosynthesis (ko00900)
F01_transcript_9727	Terpenoid backbone biosynthesis (ko00900)
F01_transcript_36706	Terpenoid backbone biosynthesis (ko00900)
F01_transcript_23056	Terpenoid backbone biosynthesis (ko00900)
F01_transcript_35176	Terpenoid backbone biosynthesis (ko00900)
F01_transcript_39357	Terpenoid backbone biosynthesis (ko00900)
F01_transcript_52578	Terpenoid backbone biosynthesis (ko00900)
F01_transcript_46551	Terpenoid backbone biosynthesis (ko00900)
F01_transcript_33887	Terpenoid backbone biosynthesis (ko00900)
F01_transcript_9845	Terpenoid backbone biosynthesis (ko00900)
F01_transcript_46747	Terpenoid backbone biosynthesis (ko00900)
F01_transcript_31136	Terpenoid backbone biosynthesis (ko00900)
F01_transcript_31472	Terpenoid backbone biosynthesis (ko00900)
F01_transcript_19536	Terpenoid backbone biosynthesis (ko00900)
F01_transcript_14476	Terpenoid backbone biosynthesis (ko00900)
F01_transcript_30656	Terpenoid backbone biosynthesis (ko00900)
F01_transcript_43611	Terpenoid backbone biosynthesis (ko00900)
F01_transcript_9804	Terpenoid backbone biosynthesis (ko00900)
F01_transcript_31958	Terpenoid backbone biosynthesis (ko00900)
F01_transcript_4213	Terpenoid backbone biosynthesis (ko00900)
F01_transcript_21649	Terpenoid backbone biosynthesis (ko00900)
F01_transcript_37272	Terpenoid backbone biosynthesis (ko00900)
F01_transcript_16358	Terpenoid backbone biosynthesis (ko00900)
F01_transcript_37725	Terpenoid backbone biosynthesis (ko00900)
F01_transcript_51716	Terpenoid backbone biosynthesis (ko00900)
F01_transcript_8627	Terpenoid backbone biosynthesis (ko00900)
F01_transcript_50072	Terpenoid backbone biosynthesis (ko00900)
F01_transcript_33758	Terpenoid backbone biosynthesis (ko00900)
F01_transcript_32753	Terpenoid backbone biosynthesis (ko00900)
F01_transcript_46016	Terpenoid backbone biosynthesis (ko00900)
F01_transcript_17042	Terpenoid backbone biosynthesis (ko00900)
F01_transcript_10462	Terpenoid backbone biosynthesis (ko00900)
F01_transcript_23430	Terpenoid backbone biosynthesis (ko00900)
F01_transcript_30725	Terpenoid backbone biosynthesis (ko00900)
F01_transcript_46092	Terpenoid backbone biosynthesis (ko00900)
F01_transcript_6130	Terpenoid backbone biosynthesis (ko00900)
F01_transcript_10854	Terpenoid backbone biosynthesis (ko00900)
F01_transcript_13455	Terpenoid backbone biosynthesis (ko00900)
F01_transcript_42482	Terpenoid backbone biosynthesis (ko00900)
F01_transcript_32961	Terpenoid backbone biosynthesis (ko00900)
F01_transcript_38564	Terpenoid backbone biosynthesis (ko00900)
F01_transcript_21859	Terpenoid backbone biosynthesis (ko00900);Sesquiterpenoid and triterpenoid biosynthesis (ko00909)
F01_transcript_26070	Terpenoid backbone biosynthesis (ko00900);Sesquiterpenoid and triterpenoid biosynthesis (ko00909)
F01_transcript_15851	Ubiquinone and other terpenoid-quinone biosynthesis (ko00130)
F01_transcript_46980	Ubiquinone and other terpenoid-quinone biosynthesis (ko00130)
F01_transcript_27292	Ubiquinone and other terpenoid-quinone biosynthesis (ko00130)
F01_transcript_9825	Ubiquinone and other terpenoid-quinone biosynthesis (ko00130)
F01_transcript_27374	Ubiquinone and other terpenoid-quinone biosynthesis (ko00130)
F01_transcript_44346	Ubiquinone and other terpenoid-quinone biosynthesis (ko00130)
F01_transcript_31511	Ubiquinone and other terpenoid-quinone biosynthesis (ko00130)
F01_transcript_50745	Ubiquinone and other terpenoid-quinone biosynthesis (ko00130)
F01_transcript_45312	Ubiquinone and other terpenoid-quinone biosynthesis (ko00130)
F01_transcript_24070	Ubiquinone and other terpenoid-quinone biosynthesis (ko00130)
F01_transcript_52446	Ubiquinone and other terpenoid-quinone biosynthesis (ko00130)
F01_transcript_28740	Ubiquinone and other terpenoid-quinone biosynthesis (ko00130)
F01_transcript_31237	Ubiquinone and other terpenoid-quinone biosynthesis (ko00130)
F01_transcript_8789	Ubiquinone and other terpenoid-quinone biosynthesis (ko00130)
F01_transcript_48945	Ubiquinone and other terpenoid-quinone biosynthesis (ko00130)
F01_transcript_47200	Ubiquinone and other terpenoid-quinone biosynthesis (ko00130)
F01_transcript_27305	Ubiquinone and other terpenoid-quinone biosynthesis (ko00130)
F01_transcript_52066	Ubiquinone and other terpenoid-quinone biosynthesis (ko00130)
F01_transcript_42355	Ubiquinone and other terpenoid-quinone biosynthesis (ko00130)
F01_transcript_10807	Ubiquinone and other terpenoid-quinone biosynthesis (ko00130)
F01_transcript_36236	Ubiquinone and other terpenoid-quinone biosynthesis (ko00130)
F01_transcript_14121	Ubiquinone and other terpenoid-quinone biosynthesis (ko00130)
F01_transcript_48055	Ubiquinone and other terpenoid-quinone biosynthesis (ko00130)
F01_transcript_12557	Ubiquinone and other terpenoid-quinone biosynthesis (ko00130)
F01_transcript_23133	Ubiquinone and other terpenoid-quinone biosynthesis (ko00130)
F01_transcript_11984	Ubiquinone and other terpenoid-quinone biosynthesis (ko00130)
F01_transcript_45517	Ubiquinone and other terpenoid-quinone biosynthesis (ko00130)
F01_transcript_41689	Ubiquinone and other terpenoid-quinone biosynthesis (ko00130)
F01_transcript_9799	Ubiquinone and other terpenoid-quinone biosynthesis (ko00130);Cysteine and methionine metabolism (ko00270);Tyrosine metabolism (ko00350);Phenylalanine metabolism (ko00360);Phenylalanine, tyrosine and tryptophan biosynthesis (ko00400);Isoquinoline alkaloid biosynthesis (ko00950);Tropane, piperidine and pyridine alkaloid biosynthesis (ko00960);Biosynthesis of amino acids (ko01230)
F01_transcript_9581	Ubiquinone and other terpenoid-quinone biosynthesis (ko00130);Cysteine and methionine metabolism (ko00270);Tyrosine metabolism (ko00350);Phenylalanine metabolism (ko00360);Phenylalanine, tyrosine and tryptophan biosynthesis (ko00400);Isoquinoline alkaloid biosynthesis (ko00950);Tropane, piperidine and pyridine alkaloid biosynthesis (ko00960);Biosynthesis of amino acids (ko01230)
F01_transcript_47059	Ubiquinone and other terpenoid-quinone biosynthesis (ko00130);Cysteine and methionine metabolism (ko00270);Tyrosine metabolism (ko00350);Phenylalanine metabolism (ko00360);Phenylalanine, tyrosine and tryptophan biosynthesis (ko00400);Isoquinoline alkaloid biosynthesis (ko00950);Tropane, piperidine and pyridine alkaloid biosynthesis (ko00960);Biosynthesis of amino acids (ko01230)
F01_transcript_52738	Ubiquinone and other terpenoid-quinone biosynthesis (ko00130);Cysteine and methionine metabolism (ko00270);Tyrosine metabolism (ko00350);Phenylalanine metabolism (ko00360);Phenylalanine, tyrosine and tryptophan biosynthesis (ko00400);Isoquinoline alkaloid biosynthesis (ko00950);Tropane, piperidine and pyridine alkaloid biosynthesis (ko00960);Biosynthesis of amino acids (ko01230)
F01_transcript_10071	Ubiquinone and other terpenoid-quinone biosynthesis (ko00130);Cysteine and methionine metabolism (ko00270);Tyrosine metabolism (ko00350);Phenylalanine metabolism (ko00360);Phenylalanine, tyrosine and tryptophan biosynthesis (ko00400);Isoquinoline alkaloid biosynthesis (ko00950);Tropane, piperidine and pyridine alkaloid biosynthesis (ko00960);Biosynthesis of amino acids (ko01230)
F01_transcript_9658	Ubiquinone and other terpenoid-quinone biosynthesis (ko00130);Cysteine and methionine metabolism (ko00270);Tyrosine metabolism (ko00350);Phenylalanine metabolism (ko00360);Phenylalanine, tyrosine and tryptophan biosynthesis (ko00400);Isoquinoline alkaloid biosynthesis (ko00950);Tropane, piperidine and pyridine alkaloid biosynthesis (ko00960);Biosynthesis of amino acids (ko01230)
F01_transcript_40508	Ubiquinone and other terpenoid-quinone biosynthesis (ko00130);Phenylalanine metabolism (ko00360);Phenylpropanoid biosynthesis (ko00940)
F01_transcript_17072	Ubiquinone and other terpenoid-quinone biosynthesis (ko00130);Phenylalanine metabolism (ko00360);Phenylpropanoid biosynthesis (ko00940)
F01_transcript_42151	Ubiquinone and other terpenoid-quinone biosynthesis (ko00130);Phenylalanine metabolism (ko00360);Phenylpropanoid biosynthesis (ko00940)
F01_transcript_47381	Ubiquinone and other terpenoid-quinone biosynthesis (ko00130);Phenylalanine metabolism (ko00360);Phenylpropanoid biosynthesis (ko00940)
F01_transcript_26219	Ubiquinone and other terpenoid-quinone biosynthesis (ko00130);Phenylalanine metabolism (ko00360);Phenylpropanoid biosynthesis (ko00940)
F01_transcript_7944	Ubiquinone and other terpenoid-quinone biosynthesis (ko00130);Phenylalanine metabolism (ko00360);Phenylpropanoid biosynthesis (ko00940)
F01_transcript_11340	Ubiquinone and other terpenoid-quinone biosynthesis (ko00130);Phenylalanine metabolism (ko00360);Phenylpropanoid biosynthesis (ko00940)
F01_transcript_19959	Ubiquinone and other terpenoid-quinone biosynthesis (ko00130);Phenylalanine metabolism (ko00360);Phenylpropanoid biosynthesis (ko00940)
F01_transcript_43894	Ubiquinone and other terpenoid-quinone biosynthesis (ko00130);Phenylalanine metabolism (ko00360);Phenylpropanoid biosynthesis (ko00940)
F01_transcript_45566	Ubiquinone and other terpenoid-quinone biosynthesis (ko00130);Phenylalanine metabolism (ko00360);Phenylpropanoid biosynthesis (ko00940)
F01_transcript_16169	Ubiquinone and other terpenoid-quinone biosynthesis (ko00130);Phenylalanine metabolism (ko00360);Phenylpropanoid biosynthesis (ko00940)
F01_transcript_40219	Ubiquinone and other terpenoid-quinone biosynthesis (ko00130);Phenylalanine metabolism (ko00360);Phenylpropanoid biosynthesis (ko00940)
F01_transcript_6768	Ubiquinone and other terpenoid-quinone biosynthesis (ko00130);Phenylalanine metabolism (ko00360);Phenylpropanoid biosynthesis (ko00940)
F01_transcript_49848	Ubiquinone and other terpenoid-quinone biosynthesis (ko00130);Phenylalanine metabolism (ko00360);Phenylpropanoid biosynthesis (ko00940)
F01_transcript_7160	Ubiquinone and other terpenoid-quinone biosynthesis (ko00130);Phenylalanine metabolism (ko00360);Phenylpropanoid biosynthesis (ko00940)
F01_transcript_18603	Ubiquinone and other terpenoid-quinone biosynthesis (ko00130);Phenylalanine metabolism (ko00360);Phenylpropanoid biosynthesis (ko00940)
F01_transcript_17849	Ubiquinone and other terpenoid-quinone biosynthesis (ko00130);Phenylalanine metabolism (ko00360);Phenylpropanoid biosynthesis (ko00940)
F01_transcript_4480	Ubiquinone and other terpenoid-quinone biosynthesis (ko00130);Phenylalanine metabolism (ko00360);Phenylpropanoid biosynthesis (ko00940);Flavonoid biosynthesis (ko00941);Stilbenoid, diarylheptanoid and gingerol biosynthesis (ko00945)
F01_transcript_46058	Ubiquinone and other terpenoid-quinone biosynthesis (ko00130);Phenylalanine metabolism (ko00360);Phenylpropanoid biosynthesis (ko00940);Flavonoid biosynthesis (ko00941);Stilbenoid, diarylheptanoid and gingerol biosynthesis (ko00945)
F01_transcript_20271	Ubiquinone and other terpenoid-quinone biosynthesis (ko00130);Phenylalanine metabolism (ko00360);Phenylpropanoid biosynthesis (ko00940);Flavonoid biosynthesis (ko00941);Stilbenoid, diarylheptanoid and gingerol biosynthesis (ko00945)
F01_transcript_11599	Ubiquinone and other terpenoid-quinone biosynthesis (ko00130);Phenylalanine metabolism (ko00360);Phenylpropanoid biosynthesis (ko00940);Flavonoid biosynthesis (ko00941);Stilbenoid, diarylheptanoid and gingerol biosynthesis (ko00945)
F01_transcript_18636	Ubiquinone and other terpenoid-quinone biosynthesis (ko00130);Phenylalanine metabolism (ko00360);Phenylpropanoid biosynthesis (ko00940);Flavonoid biosynthesis (ko00941);Stilbenoid, diarylheptanoid and gingerol biosynthesis (ko00945)
F01_transcript_10870	Ubiquinone and other terpenoid-quinone biosynthesis (ko00130);Phenylalanine metabolism (ko00360);Phenylpropanoid biosynthesis (ko00940);Flavonoid biosynthesis (ko00941);Stilbenoid, diarylheptanoid and gingerol biosynthesis (ko00945)
F01_transcript_15487	Ubiquinone and other terpenoid-quinone biosynthesis (ko00130);Phenylalanine metabolism (ko00360);Phenylpropanoid biosynthesis (ko00940);Flavonoid biosynthesis (ko00941);Stilbenoid, diarylheptanoid and gingerol biosynthesis (ko00945)
F01_transcript_25390	Ubiquinone and other terpenoid-quinone biosynthesis (ko00130);Phenylalanine metabolism (ko00360);Phenylpropanoid biosynthesis (ko00940);Flavonoid biosynthesis (ko00941);Stilbenoid, diarylheptanoid and gingerol biosynthesis (ko00945)
F01_transcript_41814	Ubiquinone and other terpenoid-quinone biosynthesis (ko00130);Phenylalanine metabolism (ko00360);Phenylpropanoid biosynthesis (ko00940);Flavonoid biosynthesis (ko00941);Stilbenoid, diarylheptanoid and gingerol biosynthesis (ko00945)
F01_transcript_5343	Ubiquinone and other terpenoid-quinone biosynthesis (ko00130);Phenylalanine metabolism (ko00360);Phenylpropanoid biosynthesis (ko00940);Flavonoid biosynthesis (ko00941);Stilbenoid, diarylheptanoid and gingerol biosynthesis (ko00945)
F01_transcript_9058	Ubiquinone and other terpenoid-quinone biosynthesis (ko00130);Phenylalanine metabolism (ko00360);Phenylpropanoid biosynthesis (ko00940);Flavonoid biosynthesis (ko00941);Stilbenoid, diarylheptanoid and gingerol biosynthesis (ko00945)
F01_transcript_16435	Ubiquinone and other terpenoid-quinone biosynthesis (ko00130);Phenylalanine metabolism (ko00360);Phenylpropanoid biosynthesis (ko00940);Flavonoid biosynthesis (ko00941);Stilbenoid, diarylheptanoid and gingerol biosynthesis (ko00945)
F01_transcript_52631	Ubiquinone and other terpenoid-quinone biosynthesis (ko00130);Phenylalanine metabolism (ko00360);Phenylpropanoid biosynthesis (ko00940);Flavonoid biosynthesis (ko00941);Stilbenoid, diarylheptanoid and gingerol biosynthesis (ko00945)
F01_transcript_30246	Ubiquinone and other terpenoid-quinone biosynthesis (ko00130);Phenylalanine metabolism (ko00360);Phenylpropanoid biosynthesis (ko00940);Flavonoid biosynthesis (ko00941);Stilbenoid, diarylheptanoid and gingerol biosynthesis (ko00945)
F01_transcript_44801	Ubiquinone and other terpenoid-quinone biosynthesis (ko00130);Phenylalanine metabolism (ko00360);Phenylpropanoid biosynthesis (ko00940);Flavonoid biosynthesis (ko00941);Stilbenoid, diarylheptanoid and gingerol biosynthesis (ko00945)
F01_transcript_20242	Ubiquinone and other terpenoid-quinone biosynthesis (ko00130);Phenylalanine metabolism (ko00360);Phenylpropanoid biosynthesis (ko00940);Flavonoid biosynthesis (ko00941);Stilbenoid, diarylheptanoid and gingerol biosynthesis (ko00945)
F01_transcript_40241	Ubiquinone and other terpenoid-quinone biosynthesis (ko00130);Tyrosine metabolism (ko00350);Phenylalanine metabolism (ko00360)
