# Supplementary material for: Full-Length Transcriptome Analysis Reveals Candidate Genes Involved in Terpenoid Biosynthesis in Artemisia argyi
Source: Front Genet. 2021 Jun 22;12:659962. doi: 10.3389/fgene.2021.659962 (PMC8258318; doi:10.3389/fgene.2021.659962)
Supplement: Supplementary Figure 1 — Flowchart of bioinformatics analysis of full-length transcriptome. [file Data_Sheet_1.ZIP › Table S11 Predicted lncRNA of A. argyi.xlsx]

## Sheet: software_venn
Table S11. Predicted lncRNA of A. argyi.
#ID	CNCI	CPAT	CPC	Pfam
F01_transcript_10428	NA	F01_transcript_10428	F01_transcript_10428	NA
F01_transcript_35135	F01_transcript_35135	F01_transcript_35135	F01_transcript_35135	F01_transcript_35135
F01_transcript_18967	NA	NA	F01_transcript_18967	NA
F01_transcript_31001	NA	F01_transcript_31001	F01_transcript_31001	NA
F01_transcript_40738	F01_transcript_40738	F01_transcript_40738	F01_transcript_40738	F01_transcript_40738
F01_transcript_49534	NA	F01_transcript_49534	F01_transcript_49534	NA
F01_transcript_30600	NA	NA	F01_transcript_30600	NA
F01_transcript_30606	F01_transcript_30606	F01_transcript_30606	F01_transcript_30606	F01_transcript_30606
F01_transcript_36356	NA	F01_transcript_36356	F01_transcript_36356	NA
F01_transcript_30573	F01_transcript_30573	F01_transcript_30573	F01_transcript_30573	F01_transcript_30573
F01_transcript_29762	NA	F01_transcript_29762	F01_transcript_29762	NA
F01_transcript_22634	F01_transcript_22634	F01_transcript_22634	F01_transcript_22634	F01_transcript_22634
F01_transcript_25177	F01_transcript_25177	F01_transcript_25177	F01_transcript_25177	F01_transcript_25177
F01_transcript_20902	NA	F01_transcript_20902	F01_transcript_20902	NA
F01_transcript_39269	NA	F01_transcript_39269	F01_transcript_39269	NA
F01_transcript_32751	NA	F01_transcript_32751	F01_transcript_32751	NA
F01_transcript_11577	NA	F01_transcript_11577	F01_transcript_11577	NA
F01_transcript_11502	NA	NA	F01_transcript_11502	NA
F01_transcript_25237	NA	F01_transcript_25237	NA	NA
F01_transcript_488	NA	F01_transcript_488	F01_transcript_488	NA
F01_transcript_36412	NA	F01_transcript_36412	F01_transcript_36412	NA
F01_transcript_27198	F01_transcript_27198	F01_transcript_27198	F01_transcript_27198	F01_transcript_27198
F01_transcript_27933	F01_transcript_27933	F01_transcript_27933	F01_transcript_27933	F01_transcript_27933
F01_transcript_20742	NA	F01_transcript_20742	F01_transcript_20742	NA
F01_transcript_12949	NA	F01_transcript_12949	F01_transcript_12949	NA
F01_transcript_51762	NA	F01_transcript_51762	NA	NA
F01_transcript_52316	F01_transcript_52316	F01_transcript_52316	F01_transcript_52316	F01_transcript_52316
F01_transcript_12393	NA	F01_transcript_12393	F01_transcript_12393	NA
F01_transcript_29923	F01_transcript_29923	F01_transcript_29923	F01_transcript_29923	NA
F01_transcript_19469	NA	F01_transcript_19469	NA	NA
F01_transcript_26223	NA	F01_transcript_26223	F01_transcript_26223	NA
F01_transcript_37857	NA	F01_transcript_37857	F01_transcript_37857	NA
F01_transcript_52043	NA	F01_transcript_52043	F01_transcript_52043	NA
F01_transcript_17580	NA	F01_transcript_17580	F01_transcript_17580	NA
F01_transcript_41546	NA	NA	F01_transcript_41546	NA
F01_transcript_40442	F01_transcript_40442	F01_transcript_40442	F01_transcript_40442	F01_transcript_40442
F01_transcript_46208	F01_transcript_46208	F01_transcript_46208	F01_transcript_46208	F01_transcript_46208
F01_transcript_27251	NA	F01_transcript_27251	F01_transcript_27251	NA
F01_transcript_32403	NA	F01_transcript_32403	F01_transcript_32403	NA
F01_transcript_41857	NA	F01_transcript_41857	F01_transcript_41857	NA
F01_transcript_14332	NA	NA	F01_transcript_14332	NA
F01_transcript_51192	F01_transcript_51192	F01_transcript_51192	F01_transcript_51192	F01_transcript_51192
F01_transcript_30876	F01_transcript_30876	F01_transcript_30876	F01_transcript_30876	F01_transcript_30876
F01_transcript_31428	NA	F01_transcript_31428	NA	NA
F01_transcript_310	NA	F01_transcript_310	F01_transcript_310	NA
F01_transcript_28060	NA	F01_transcript_28060	F01_transcript_28060	NA
F01_transcript_38910	F01_transcript_38910	F01_transcript_38910	F01_transcript_38910	NA
F01_transcript_35384	NA	F01_transcript_35384	F01_transcript_35384	NA
F01_transcript_18295	NA	F01_transcript_18295	NA	NA
F01_transcript_50228	NA	F01_transcript_50228	NA	NA
F01_transcript_42585	F01_transcript_42585	F01_transcript_42585	F01_transcript_42585	NA
F01_transcript_21829	F01_transcript_21829	F01_transcript_21829	F01_transcript_21829	F01_transcript_21829
F01_transcript_12482	F01_transcript_12482	F01_transcript_12482	F01_transcript_12482	F01_transcript_12482
F01_transcript_21608	NA	F01_transcript_21608	F01_transcript_21608	NA
F01_transcript_26294	NA	F01_transcript_26294	NA	NA
F01_transcript_22509	NA	F01_transcript_22509	NA	NA
F01_transcript_34296	F01_transcript_34296	F01_transcript_34296	F01_transcript_34296	F01_transcript_34296
F01_transcript_39783	NA	F01_transcript_39783	F01_transcript_39783	NA
F01_transcript_25890	NA	F01_transcript_25890	NA	NA
F01_transcript_24122	NA	NA	F01_transcript_24122	NA
F01_transcript_26763	F01_transcript_26763	F01_transcript_26763	F01_transcript_26763	F01_transcript_26763
F01_transcript_41374	NA	F01_transcript_41374	F01_transcript_41374	NA
F01_transcript_12191	NA	F01_transcript_12191	F01_transcript_12191	NA
F01_transcript_36890	NA	F01_transcript_36890	NA	NA
F01_transcript_49453	NA	F01_transcript_49453	F01_transcript_49453	NA
F01_transcript_50418	NA	NA	F01_transcript_50418	NA
F01_transcript_46964	NA	F01_transcript_46964	F01_transcript_46964	NA
F01_transcript_52374	NA	F01_transcript_52374	F01_transcript_52374	NA
F01_transcript_41650	NA	F01_transcript_41650	F01_transcript_41650	NA
F01_transcript_44901	NA	F01_transcript_44901	F01_transcript_44901	NA
F01_transcript_16088	NA	F01_transcript_16088	F01_transcript_16088	NA
F01_transcript_43337	NA	F01_transcript_43337	F01_transcript_43337	NA
F01_transcript_35142	NA	F01_transcript_35142	F01_transcript_35142	NA
F01_transcript_18089	F01_transcript_18089	F01_transcript_18089	F01_transcript_18089	NA
F01_transcript_16682	F01_transcript_16682	F01_transcript_16682	F01_transcript_16682	NA
F01_transcript_12288	NA	F01_transcript_12288	F01_transcript_12288	NA
F01_transcript_49863	NA	F01_transcript_49863	NA	NA
F01_transcript_15708	NA	F01_transcript_15708	NA	NA
F01_transcript_12677	NA	F01_transcript_12677	F01_transcript_12677	NA
F01_transcript_13693	F01_transcript_13693	F01_transcript_13693	F01_transcript_13693	F01_transcript_13693
F01_transcript_14489	F01_transcript_14489	F01_transcript_14489	F01_transcript_14489	F01_transcript_14489
F01_transcript_37602	F01_transcript_37602	F01_transcript_37602	F01_transcript_37602	NA
F01_transcript_32217	NA	F01_transcript_32217	F01_transcript_32217	NA
F01_transcript_41127	NA	NA	F01_transcript_41127	NA
F01_transcript_41970	F01_transcript_41970	F01_transcript_41970	F01_transcript_41970	F01_transcript_41970
F01_transcript_37646	NA	F01_transcript_37646	F01_transcript_37646	NA
F01_transcript_45210	NA	F01_transcript_45210	F01_transcript_45210	NA
F01_transcript_12515	NA	NA	F01_transcript_12515	NA
F01_transcript_23938	NA	F01_transcript_23938	F01_transcript_23938	NA
F01_transcript_21902	F01_transcript_21902	F01_transcript_21902	F01_transcript_21902	F01_transcript_21902
F01_transcript_44561	NA	F01_transcript_44561	F01_transcript_44561	NA
F01_transcript_43534	NA	NA	F01_transcript_43534	NA
F01_transcript_38222	NA	F01_transcript_38222	NA	NA
F01_transcript_8805	NA	F01_transcript_8805	NA	NA
F01_transcript_23256	NA	F01_transcript_23256	F01_transcript_23256	NA
F01_transcript_39357	F01_transcript_39357	F01_transcript_39357	F01_transcript_39357	NA
F01_transcript_31622	F01_transcript_31622	F01_transcript_31622	F01_transcript_31622	NA
F01_transcript_17834	F01_transcript_17834	F01_transcript_17834	F01_transcript_17834	F01_transcript_17834
F01_transcript_43230	NA	F01_transcript_43230	F01_transcript_43230	NA
F01_transcript_53040	NA	NA	F01_transcript_53040	NA
F01_transcript_35373	NA	F01_transcript_35373	F01_transcript_35373	NA
F01_transcript_48314	NA	F01_transcript_48314	F01_transcript_48314	NA
F01_transcript_42311	NA	F01_transcript_42311	NA	NA
F01_transcript_49516	F01_transcript_49516	F01_transcript_49516	F01_transcript_49516	F01_transcript_49516
F01_transcript_15516	F01_transcript_15516	F01_transcript_15516	F01_transcript_15516	F01_transcript_15516
F01_transcript_28778	NA	F01_transcript_28778	F01_transcript_28778	NA
F01_transcript_13004	NA	F01_transcript_13004	NA	NA
F01_transcript_42215	NA	F01_transcript_42215	F01_transcript_42215	NA
F01_transcript_38835	NA	F01_transcript_38835	F01_transcript_38835	NA
F01_transcript_19972	F01_transcript_19972	F01_transcript_19972	F01_transcript_19972	F01_transcript_19972
F01_transcript_24109	NA	F01_transcript_24109	F01_transcript_24109	NA
F01_transcript_17744	NA	F01_transcript_17744	F01_transcript_17744	NA
F01_transcript_12320	NA	NA	F01_transcript_12320	NA
F01_transcript_44660	NA	F01_transcript_44660	F01_transcript_44660	NA
F01_transcript_30859	NA	F01_transcript_30859	F01_transcript_30859	NA
F01_transcript_36947	NA	F01_transcript_36947	F01_transcript_36947	NA
F01_transcript_30745	F01_transcript_30745	F01_transcript_30745	F01_transcript_30745	F01_transcript_30745
F01_transcript_43934	NA	F01_transcript_43934	F01_transcript_43934	NA
F01_transcript_13418	F01_transcript_13418	F01_transcript_13418	F01_transcript_13418	F01_transcript_13418
F01_transcript_39349	NA	F01_transcript_39349	F01_transcript_39349	NA
F01_transcript_31548	NA	F01_transcript_31548	F01_transcript_31548	NA
F01_transcript_12287	NA	F01_transcript_12287	F01_transcript_12287	NA
F01_transcript_41277	NA	F01_transcript_41277	F01_transcript_41277	NA
F01_transcript_28607	NA	F01_transcript_28607	NA	NA
F01_transcript_26328	F01_transcript_26328	F01_transcript_26328	F01_transcript_26328	F01_transcript_26328
F01_transcript_49839	NA	F01_transcript_49839	F01_transcript_49839	NA
F01_transcript_7835	F01_transcript_7835	F01_transcript_7835	F01_transcript_7835	NA
F01_transcript_22460	NA	F01_transcript_22460	F01_transcript_22460	NA
F01_transcript_42993	F01_transcript_42993	F01_transcript_42993	F01_transcript_42993	F01_transcript_42993
F01_transcript_18346	NA	F01_transcript_18346	F01_transcript_18346	NA
F01_transcript_32132	NA	F01_transcript_32132	NA	NA
F01_transcript_23414	F01_transcript_23414	F01_transcript_23414	F01_transcript_23414	F01_transcript_23414
F01_transcript_10771	NA	F01_transcript_10771	F01_transcript_10771	NA
F01_transcript_48114	NA	F01_transcript_48114	NA	NA
F01_transcript_18923	NA	F01_transcript_18923	F01_transcript_18923	NA
F01_transcript_47146	F01_transcript_47146	F01_transcript_47146	F01_transcript_47146	F01_transcript_47146
F01_transcript_37192	F01_transcript_37192	F01_transcript_37192	F01_transcript_37192	F01_transcript_37192
F01_transcript_16589	F01_transcript_16589	F01_transcript_16589	F01_transcript_16589	F01_transcript_16589
F01_transcript_16108	NA	F01_transcript_16108	F01_transcript_16108	NA
F01_transcript_38200	F01_transcript_38200	F01_transcript_38200	F01_transcript_38200	F01_transcript_38200
F01_transcript_50862	NA	F01_transcript_50862	F01_transcript_50862	NA
F01_transcript_46125	NA	F01_transcript_46125	NA	NA
F01_transcript_26206	NA	F01_transcript_26206	F01_transcript_26206	NA
F01_transcript_52089	NA	F01_transcript_52089	F01_transcript_52089	NA
F01_transcript_32605	NA	F01_transcript_32605	F01_transcript_32605	NA
F01_transcript_19215	NA	NA	F01_transcript_19215	NA
F01_transcript_39481	NA	F01_transcript_39481	NA	NA
F01_transcript_27550	F01_transcript_27550	F01_transcript_27550	F01_transcript_27550	NA
F01_transcript_51928	NA	F01_transcript_51928	NA	NA
F01_transcript_29552	NA	F01_transcript_29552	F01_transcript_29552	NA
F01_transcript_38693	NA	NA	F01_transcript_38693	NA
F01_transcript_17390	NA	NA	F01_transcript_17390	NA
F01_transcript_50806	NA	F01_transcript_50806	F01_transcript_50806	NA
F01_transcript_31983	F01_transcript_31983	F01_transcript_31983	F01_transcript_31983	F01_transcript_31983
F01_transcript_11635	NA	F01_transcript_11635	NA	NA
F01_transcript_42992	F01_transcript_42992	F01_transcript_42992	F01_transcript_42992	NA
F01_transcript_25159	NA	F01_transcript_25159	NA	NA
F01_transcript_18984	NA	F01_transcript_18984	F01_transcript_18984	NA
F01_transcript_17218	NA	F01_transcript_17218	F01_transcript_17218	NA
F01_transcript_33421	NA	F01_transcript_33421	F01_transcript_33421	NA
F01_transcript_16813	NA	NA	F01_transcript_16813	NA
F01_transcript_28151	NA	F01_transcript_28151	F01_transcript_28151	NA
F01_transcript_23600	NA	F01_transcript_23600	NA	NA
F01_transcript_31034	F01_transcript_31034	F01_transcript_31034	F01_transcript_31034	F01_transcript_31034
F01_transcript_18876	NA	F01_transcript_18876	F01_transcript_18876	NA
F01_transcript_30647	NA	F01_transcript_30647	F01_transcript_30647	NA
F01_transcript_42958	F01_transcript_42958	F01_transcript_42958	F01_transcript_42958	F01_transcript_42958
F01_transcript_52603	NA	F01_transcript_52603	F01_transcript_52603	NA
F01_transcript_22781	NA	NA	F01_transcript_22781	NA
F01_transcript_17980	NA	F01_transcript_17980	F01_transcript_17980	NA
F01_transcript_11282	NA	NA	F01_transcript_11282	NA
F01_transcript_48560	F01_transcript_48560	F01_transcript_48560	F01_transcript_48560	F01_transcript_48560
F01_transcript_26459	NA	F01_transcript_26459	F01_transcript_26459	NA
F01_transcript_43568	NA	F01_transcript_43568	F01_transcript_43568	NA
F01_transcript_33554	NA	NA	F01_transcript_33554	NA
F01_transcript_27065	F01_transcript_27065	F01_transcript_27065	F01_transcript_27065	F01_transcript_27065
F01_transcript_30441	NA	F01_transcript_30441	F01_transcript_30441	NA
F01_transcript_23171	NA	F01_transcript_23171	F01_transcript_23171	NA
F01_transcript_40454	NA	F01_transcript_40454	NA	NA
F01_transcript_51870	F01_transcript_51870	F01_transcript_51870	F01_transcript_51870	F01_transcript_51870
F01_transcript_51663	NA	F01_transcript_51663	NA	NA
F01_transcript_14278	F01_transcript_14278	F01_transcript_14278	F01_transcript_14278	F01_transcript_14278
F01_transcript_50567	F01_transcript_50567	F01_transcript_50567	F01_transcript_50567	NA
F01_transcript_22292	NA	F01_transcript_22292	NA	NA
F01_transcript_19512	NA	F01_transcript_19512	F01_transcript_19512	NA
F01_transcript_21511	NA	F01_transcript_21511	F01_transcript_21511	NA
F01_transcript_21928	NA	F01_transcript_21928	F01_transcript_21928	NA
F01_transcript_49435	NA	F01_transcript_49435	F01_transcript_49435	NA
F01_transcript_51477	F01_transcript_51477	F01_transcript_51477	F01_transcript_51477	F01_transcript_51477
F01_transcript_51642	NA	NA	F01_transcript_51642	NA
F01_transcript_16889	NA	F01_transcript_16889	F01_transcript_16889	NA
F01_transcript_27689	F01_transcript_27689	F01_transcript_27689	F01_transcript_27689	F01_transcript_27689
F01_transcript_16388	F01_transcript_16388	F01_transcript_16388	F01_transcript_16388	F01_transcript_16388
F01_transcript_44131	NA	F01_transcript_44131	F01_transcript_44131	NA
F01_transcript_35092	NA	F01_transcript_35092	NA	NA
F01_transcript_39895	F01_transcript_39895	F01_transcript_39895	F01_transcript_39895	F01_transcript_39895
F01_transcript_42804	NA	F01_transcript_42804	F01_transcript_42804	NA
F01_transcript_34739	NA	F01_transcript_34739	F01_transcript_34739	NA
F01_transcript_18061	NA	F01_transcript_18061	NA	NA
F01_transcript_45409	NA	F01_transcript_45409	F01_transcript_45409	NA
F01_transcript_33434	NA	F01_transcript_33434	F01_transcript_33434	NA
F01_transcript_19695	NA	F01_transcript_19695	F01_transcript_19695	NA
F01_transcript_19568	NA	F01_transcript_19568	F01_transcript_19568	NA
F01_transcript_28460	NA	F01_transcript_28460	F01_transcript_28460	NA
F01_transcript_30789	NA	NA	F01_transcript_30789	NA
F01_transcript_53005	NA	F01_transcript_53005	F01_transcript_53005	NA
F01_transcript_42381	NA	F01_transcript_42381	F01_transcript_42381	NA
F01_transcript_39949	NA	F01_transcript_39949	F01_transcript_39949	NA
F01_transcript_17377	F01_transcript_17377	F01_transcript_17377	F01_transcript_17377	NA
F01_transcript_19625	NA	F01_transcript_19625	F01_transcript_19625	NA
F01_transcript_36147	F01_transcript_36147	F01_transcript_36147	F01_transcript_36147	F01_transcript_36147
F01_transcript_12896	NA	F01_transcript_12896	F01_transcript_12896	NA
F01_transcript_13997	NA	F01_transcript_13997	F01_transcript_13997	NA
F01_transcript_43233	NA	F01_transcript_43233	F01_transcript_43233	NA
F01_transcript_18901	NA	F01_transcript_18901	F01_transcript_18901	NA
F01_transcript_44772	NA	F01_transcript_44772	F01_transcript_44772	NA
F01_transcript_29888	F01_transcript_29888	F01_transcript_29888	F01_transcript_29888	NA
F01_transcript_48231	NA	F01_transcript_48231	F01_transcript_48231	NA
F01_transcript_35099	NA	F01_transcript_35099	NA	NA
F01_transcript_8555	NA	F01_transcript_8555	F01_transcript_8555	NA
F01_transcript_37449	NA	F01_transcript_37449	F01_transcript_37449	NA
F01_transcript_21854	NA	F01_transcript_21854	F01_transcript_21854	NA
F01_transcript_18026	NA	F01_transcript_18026	F01_transcript_18026	NA
F01_transcript_48949	NA	F01_transcript_48949	F01_transcript_48949	NA
F01_transcript_32549	NA	F01_transcript_32549	F01_transcript_32549	NA
F01_transcript_35545	NA	F01_transcript_35545	F01_transcript_35545	NA
F01_transcript_29020	F01_transcript_29020	F01_transcript_29020	F01_transcript_29020	NA
F01_transcript_52777	NA	F01_transcript_52777	F01_transcript_52777	NA
F01_transcript_16244	F01_transcript_16244	F01_transcript_16244	F01_transcript_16244	F01_transcript_16244
F01_transcript_23458	NA	F01_transcript_23458	F01_transcript_23458	NA
F01_transcript_38745	NA	NA	F01_transcript_38745	NA
F01_transcript_30133	NA	NA	F01_transcript_30133	NA
F01_transcript_25269	NA	NA	F01_transcript_25269	NA
F01_transcript_46838	NA	F01_transcript_46838	F01_transcript_46838	NA
F01_transcript_48302	NA	F01_transcript_48302	F01_transcript_48302	NA
F01_transcript_16310	F01_transcript_16310	F01_transcript_16310	F01_transcript_16310	F01_transcript_16310
F01_transcript_23306	F01_transcript_23306	F01_transcript_23306	F01_transcript_23306	F01_transcript_23306
F01_transcript_30396	NA	F01_transcript_30396	F01_transcript_30396	NA
F01_transcript_39207	F01_transcript_39207	F01_transcript_39207	F01_transcript_39207	F01_transcript_39207
F01_transcript_17070	NA	F01_transcript_17070	F01_transcript_17070	NA
F01_transcript_34613	NA	F01_transcript_34613	F01_transcript_34613	NA
F01_transcript_29949	NA	F01_transcript_29949	F01_transcript_29949	NA
F01_transcript_43326	NA	F01_transcript_43326	F01_transcript_43326	NA
F01_transcript_49052	F01_transcript_49052	F01_transcript_49052	F01_transcript_49052	F01_transcript_49052
F01_transcript_33746	NA	F01_transcript_33746	F01_transcript_33746	NA
F01_transcript_40831	F01_transcript_40831	F01_transcript_40831	F01_transcript_40831	F01_transcript_40831
F01_transcript_36488	NA	F01_transcript_36488	F01_transcript_36488	NA
F01_transcript_27079	NA	F01_transcript_27079	F01_transcript_27079	NA
F01_transcript_39817	F01_transcript_39817	F01_transcript_39817	F01_transcript_39817	F01_transcript_39817
F01_transcript_49013	NA	F01_transcript_49013	F01_transcript_49013	NA
F01_transcript_17159	NA	F01_transcript_17159	F01_transcript_17159	NA
F01_transcript_49323	NA	NA	F01_transcript_49323	NA
F01_transcript_13221	F01_transcript_13221	F01_transcript_13221	F01_transcript_13221	F01_transcript_13221
F01_transcript_10857	NA	F01_transcript_10857	NA	NA
F01_transcript_31309	F01_transcript_31309	F01_transcript_31309	F01_transcript_31309	NA
F01_transcript_34089	F01_transcript_34089	F01_transcript_34089	F01_transcript_34089	F01_transcript_34089
F01_transcript_2914	NA	NA	F01_transcript_2914	NA
F01_transcript_22238	F01_transcript_22238	F01_transcript_22238	F01_transcript_22238	F01_transcript_22238
F01_transcript_50861	NA	F01_transcript_50861	F01_transcript_50861	NA
F01_transcript_35797	F01_transcript_35797	F01_transcript_35797	F01_transcript_35797	F01_transcript_35797
F01_transcript_24387	F01_transcript_24387	F01_transcript_24387	F01_transcript_24387	F01_transcript_24387
F01_transcript_33279	NA	F01_transcript_33279	NA	NA
F01_transcript_33145	NA	F01_transcript_33145	F01_transcript_33145	NA
F01_transcript_44244	F01_transcript_44244	F01_transcript_44244	F01_transcript_44244	F01_transcript_44244
F01_transcript_41961	NA	F01_transcript_41961	F01_transcript_41961	NA
F01_transcript_39331	NA	NA	F01_transcript_39331	NA
F01_transcript_49140	F01_transcript_49140	F01_transcript_49140	F01_transcript_49140	F01_transcript_49140
F01_transcript_32917	NA	NA	F01_transcript_32917	NA
F01_transcript_50640	NA	F01_transcript_50640	F01_transcript_50640	NA
F01_transcript_13715	NA	F01_transcript_13715	F01_transcript_13715	NA
F01_transcript_43738	NA	F01_transcript_43738	F01_transcript_43738	NA
F01_transcript_50705	NA	NA	F01_transcript_50705	NA
F01_transcript_23206	F01_transcript_23206	F01_transcript_23206	F01_transcript_23206	NA
F01_transcript_28459	NA	F01_transcript_28459	F01_transcript_28459	NA
F01_transcript_24966	F01_transcript_24966	F01_transcript_24966	F01_transcript_24966	F01_transcript_24966
F01_transcript_46446	NA	F01_transcript_46446	F01_transcript_46446	NA
F01_transcript_45447	NA	F01_transcript_45447	F01_transcript_45447	NA
F01_transcript_26868	NA	F01_transcript_26868	F01_transcript_26868	NA
F01_transcript_48276	F01_transcript_48276	F01_transcript_48276	F01_transcript_48276	NA
F01_transcript_46166	F01_transcript_46166	F01_transcript_46166	F01_transcript_46166	NA
F01_transcript_31665	NA	NA	F01_transcript_31665	NA
F01_transcript_17906	NA	F01_transcript_17906	F01_transcript_17906	NA
F01_transcript_49544	NA	F01_transcript_49544	F01_transcript_49544	NA
F01_transcript_22507	NA	F01_transcript_22507	F01_transcript_22507	NA
F01_transcript_21400	NA	F01_transcript_21400	NA	NA
F01_transcript_10692	NA	F01_transcript_10692	F01_transcript_10692	NA
F01_transcript_30157	NA	F01_transcript_30157	F01_transcript_30157	NA
F01_transcript_37042	NA	F01_transcript_37042	F01_transcript_37042	NA
F01_transcript_20557	F01_transcript_20557	F01_transcript_20557	F01_transcript_20557	F01_transcript_20557
F01_transcript_19166	NA	NA	F01_transcript_19166	NA
F01_transcript_21518	NA	F01_transcript_21518	F01_transcript_21518	NA
F01_transcript_15957	NA	NA	F01_transcript_15957	NA
F01_transcript_49133	F01_transcript_49133	F01_transcript_49133	F01_transcript_49133	F01_transcript_49133
F01_transcript_25577	NA	F01_transcript_25577	F01_transcript_25577	NA
F01_transcript_28978	NA	F01_transcript_28978	F01_transcript_28978	NA
F01_transcript_18596	F01_transcript_18596	F01_transcript_18596	F01_transcript_18596	NA
F01_transcript_10942	NA	F01_transcript_10942	F01_transcript_10942	NA
F01_transcript_12435	NA	F01_transcript_12435	F01_transcript_12435	NA
F01_transcript_49184	F01_transcript_49184	F01_transcript_49184	F01_transcript_49184	F01_transcript_49184
F01_transcript_31544	NA	F01_transcript_31544	F01_transcript_31544	NA
F01_transcript_51562	NA	F01_transcript_51562	F01_transcript_51562	NA
F01_transcript_12457	F01_transcript_12457	F01_transcript_12457	F01_transcript_12457	F01_transcript_12457
F01_transcript_50790	NA	F01_transcript_50790	F01_transcript_50790	NA
F01_transcript_15925	NA	F01_transcript_15925	F01_transcript_15925	NA
F01_transcript_13816	NA	NA	F01_transcript_13816	NA
F01_transcript_40525	NA	F01_transcript_40525	F01_transcript_40525	NA
F01_transcript_31386	NA	F01_transcript_31386	F01_transcript_31386	NA
F01_transcript_12228	NA	NA	F01_transcript_12228	NA
F01_transcript_26326	F01_transcript_26326	F01_transcript_26326	F01_transcript_26326	NA
F01_transcript_27733	F01_transcript_27733	F01_transcript_27733	F01_transcript_27733	F01_transcript_27733
F01_transcript_44056	NA	F01_transcript_44056	F01_transcript_44056	NA
F01_transcript_16694	NA	F01_transcript_16694	NA	NA
F01_transcript_48224	NA	F01_transcript_48224	F01_transcript_48224	NA
F01_transcript_29554	F01_transcript_29554	F01_transcript_29554	F01_transcript_29554	F01_transcript_29554
F01_transcript_17529	NA	F01_transcript_17529	F01_transcript_17529	NA
F01_transcript_22149	NA	F01_transcript_22149	F01_transcript_22149	NA
F01_transcript_19720	NA	F01_transcript_19720	F01_transcript_19720	NA
F01_transcript_42488	F01_transcript_42488	F01_transcript_42488	F01_transcript_42488	F01_transcript_42488
F01_transcript_44498	NA	F01_transcript_44498	F01_transcript_44498	NA
F01_transcript_19845	NA	F01_transcript_19845	F01_transcript_19845	NA
F01_transcript_22096	NA	F01_transcript_22096	F01_transcript_22096	NA
F01_transcript_52535	NA	F01_transcript_52535	F01_transcript_52535	NA
F01_transcript_15355	F01_transcript_15355	F01_transcript_15355	F01_transcript_15355	F01_transcript_15355
F01_transcript_34121	F01_transcript_34121	F01_transcript_34121	F01_transcript_34121	F01_transcript_34121
F01_transcript_34884	NA	F01_transcript_34884	NA	NA
F01_transcript_12711	F01_transcript_12711	F01_transcript_12711	F01_transcript_12711	F01_transcript_12711
F01_transcript_25694	F01_transcript_25694	F01_transcript_25694	F01_transcript_25694	F01_transcript_25694
F01_transcript_2937	F01_transcript_2937	F01_transcript_2937	F01_transcript_2937	NA
F01_transcript_15165	F01_transcript_15165	F01_transcript_15165	F01_transcript_15165	F01_transcript_15165
F01_transcript_25775	NA	NA	F01_transcript_25775	NA
F01_transcript_16820	NA	F01_transcript_16820	F01_transcript_16820	NA
F01_transcript_35568	F01_transcript_35568	F01_transcript_35568	F01_transcript_35568	F01_transcript_35568
F01_transcript_21569	NA	F01_transcript_21569	F01_transcript_21569	NA
F01_transcript_47138	NA	F01_transcript_47138	F01_transcript_47138	NA
F01_transcript_27498	NA	F01_transcript_27498	NA	NA
F01_transcript_22924	NA	F01_transcript_22924	F01_transcript_22924	NA
F01_transcript_11756	NA	F01_transcript_11756	F01_transcript_11756	NA
F01_transcript_44389	F01_transcript_44389	F01_transcript_44389	F01_transcript_44389	F01_transcript_44389
F01_transcript_26092	NA	F01_transcript_26092	F01_transcript_26092	NA
F01_transcript_41747	F01_transcript_41747	F01_transcript_41747	F01_transcript_41747	F01_transcript_41747
F01_transcript_14732	NA	NA	F01_transcript_14732	NA
F01_transcript_32485	NA	F01_transcript_32485	F01_transcript_32485	NA
F01_transcript_24583	F01_transcript_24583	F01_transcript_24583	F01_transcript_24583	F01_transcript_24583
F01_transcript_28096	NA	F01_transcript_28096	F01_transcript_28096	NA
F01_transcript_45171	NA	F01_transcript_45171	F01_transcript_45171	NA
F01_transcript_37284	F01_transcript_37284	F01_transcript_37284	F01_transcript_37284	NA
F01_transcript_37616	NA	F01_transcript_37616	F01_transcript_37616	NA
F01_transcript_36568	F01_transcript_36568	F01_transcript_36568	F01_transcript_36568	F01_transcript_36568
F01_transcript_26427	NA	F01_transcript_26427	F01_transcript_26427	NA
F01_transcript_46960	F01_transcript_46960	F01_transcript_46960	F01_transcript_46960	F01_transcript_46960
F01_transcript_45869	NA	F01_transcript_45869	F01_transcript_45869	NA
F01_transcript_28215	NA	F01_transcript_28215	NA	NA
F01_transcript_34343	F01_transcript_34343	F01_transcript_34343	F01_transcript_34343	F01_transcript_34343
F01_transcript_37292	F01_transcript_37292	F01_transcript_37292	F01_transcript_37292	F01_transcript_37292
F01_transcript_34547	NA	F01_transcript_34547	F01_transcript_34547	NA
F01_transcript_25326	F01_transcript_25326	F01_transcript_25326	F01_transcript_25326	F01_transcript_25326
F01_transcript_17617	F01_transcript_17617	F01_transcript_17617	F01_transcript_17617	F01_transcript_17617
F01_transcript_29894	NA	NA	F01_transcript_29894	NA
F01_transcript_43057	NA	NA	F01_transcript_43057	NA
F01_transcript_51357	NA	F01_transcript_51357	NA	NA
F01_transcript_40829	NA	F01_transcript_40829	F01_transcript_40829	NA
F01_transcript_13263	NA	F01_transcript_13263	F01_transcript_13263	NA
F01_transcript_40195	F01_transcript_40195	F01_transcript_40195	F01_transcript_40195	F01_transcript_40195
F01_transcript_1295	F01_transcript_1295	F01_transcript_1295	F01_transcript_1295	F01_transcript_1295
F01_transcript_29085	NA	F01_transcript_29085	F01_transcript_29085	NA
F01_transcript_49425	NA	F01_transcript_49425	NA	NA
F01_transcript_36394	NA	F01_transcript_36394	NA	NA
F01_transcript_23230	NA	F01_transcript_23230	F01_transcript_23230	NA
F01_transcript_42907	F01_transcript_42907	F01_transcript_42907	F01_transcript_42907	F01_transcript_42907
F01_transcript_18375	F01_transcript_18375	F01_transcript_18375	F01_transcript_18375	NA
F01_transcript_49896	NA	F01_transcript_49896	F01_transcript_49896	NA
F01_transcript_49567	NA	F01_transcript_49567	F01_transcript_49567	NA
F01_transcript_51195	NA	F01_transcript_51195	F01_transcript_51195	NA
F01_transcript_20106	NA	F01_transcript_20106	F01_transcript_20106	NA
F01_transcript_52253	NA	F01_transcript_52253	F01_transcript_52253	NA
F01_transcript_35327	F01_transcript_35327	F01_transcript_35327	F01_transcript_35327	NA
F01_transcript_23941	F01_transcript_23941	F01_transcript_23941	F01_transcript_23941	F01_transcript_23941
F01_transcript_45700	NA	F01_transcript_45700	F01_transcript_45700	NA
F01_transcript_45475	NA	F01_transcript_45475	F01_transcript_45475	NA
F01_transcript_19922	NA	F01_transcript_19922	F01_transcript_19922	NA
F01_transcript_45693	NA	F01_transcript_45693	NA	NA
F01_transcript_25004	NA	F01_transcript_25004	F01_transcript_25004	NA
F01_transcript_16211	NA	F01_transcript_16211	NA	NA
F01_transcript_22630	NA	F01_transcript_22630	F01_transcript_22630	NA
F01_transcript_43626	NA	NA	F01_transcript_43626	NA
F01_transcript_10875	NA	F01_transcript_10875	F01_transcript_10875	NA
F01_transcript_13620	NA	F01_transcript_13620	F01_transcript_13620	NA
F01_transcript_21028	NA	F01_transcript_21028	F01_transcript_21028	NA
F01_transcript_36591	F01_transcript_36591	F01_transcript_36591	F01_transcript_36591	NA
F01_transcript_31818	NA	F01_transcript_31818	F01_transcript_31818	NA
F01_transcript_37119	NA	F01_transcript_37119	F01_transcript_37119	NA
F01_transcript_40430	F01_transcript_40430	F01_transcript_40430	F01_transcript_40430	F01_transcript_40430
F01_transcript_19554	F01_transcript_19554	F01_transcript_19554	F01_transcript_19554	F01_transcript_19554
F01_transcript_26527	NA	F01_transcript_26527	F01_transcript_26527	NA
F01_transcript_37426	NA	F01_transcript_37426	F01_transcript_37426	NA
F01_transcript_25798	NA	F01_transcript_25798	F01_transcript_25798	NA
F01_transcript_16352	NA	F01_transcript_16352	F01_transcript_16352	NA
F01_transcript_37225	F01_transcript_37225	F01_transcript_37225	F01_transcript_37225	F01_transcript_37225
F01_transcript_23843	NA	F01_transcript_23843	F01_transcript_23843	NA
F01_transcript_35085	F01_transcript_35085	F01_transcript_35085	F01_transcript_35085	F01_transcript_35085
F01_transcript_39466	NA	F01_transcript_39466	F01_transcript_39466	NA
F01_transcript_11553	NA	NA	F01_transcript_11553	NA
F01_transcript_42728	NA	NA	F01_transcript_42728	NA
F01_transcript_551	NA	NA	F01_transcript_551	NA
F01_transcript_28141	NA	F01_transcript_28141	F01_transcript_28141	NA
F01_transcript_37404	NA	F01_transcript_37404	F01_transcript_37404	NA
F01_transcript_48303	F01_transcript_48303	F01_transcript_48303	F01_transcript_48303	F01_transcript_48303
F01_transcript_30946	NA	F01_transcript_30946	F01_transcript_30946	NA
F01_transcript_29461	NA	F01_transcript_29461	F01_transcript_29461	NA
F01_transcript_12397	NA	NA	F01_transcript_12397	NA
F01_transcript_21049	NA	F01_transcript_21049	F01_transcript_21049	NA
F01_transcript_26021	NA	F01_transcript_26021	F01_transcript_26021	NA
F01_transcript_30064	NA	F01_transcript_30064	NA	NA
F01_transcript_13083	NA	F01_transcript_13083	NA	NA
F01_transcript_30620	NA	F01_transcript_30620	F01_transcript_30620	NA
F01_transcript_51293	F01_transcript_51293	F01_transcript_51293	F01_transcript_51293	F01_transcript_51293
F01_transcript_45348	NA	F01_transcript_45348	F01_transcript_45348	NA
F01_transcript_28847	NA	F01_transcript_28847	F01_transcript_28847	NA
F01_transcript_39074	F01_transcript_39074	F01_transcript_39074	F01_transcript_39074	F01_transcript_39074
F01_transcript_9587	F01_transcript_9587	F01_transcript_9587	F01_transcript_9587	F01_transcript_9587
F01_transcript_20912	NA	NA	F01_transcript_20912	NA
F01_transcript_20486	NA	F01_transcript_20486	F01_transcript_20486	NA
F01_transcript_21126	NA	F01_transcript_21126	NA	NA
F01_transcript_31184	F01_transcript_31184	F01_transcript_31184	F01_transcript_31184	F01_transcript_31184
F01_transcript_25161	NA	F01_transcript_25161	F01_transcript_25161	NA
F01_transcript_52959	NA	F01_transcript_52959	F01_transcript_52959	NA
F01_transcript_16845	NA	F01_transcript_16845	NA	NA
F01_transcript_51010	NA	F01_transcript_51010	F01_transcript_51010	NA
F01_transcript_20997	F01_transcript_20997	F01_transcript_20997	F01_transcript_20997	F01_transcript_20997
F01_transcript_20480	NA	F01_transcript_20480	F01_transcript_20480	NA
F01_transcript_40243	NA	F01_transcript_40243	F01_transcript_40243	NA
F01_transcript_32498	NA	F01_transcript_32498	F01_transcript_32498	NA
F01_transcript_42217	NA	F01_transcript_42217	F01_transcript_42217	NA
F01_transcript_40604	F01_transcript_40604	F01_transcript_40604	F01_transcript_40604	NA
F01_transcript_45064	NA	F01_transcript_45064	NA	NA
F01_transcript_42831	F01_transcript_42831	F01_transcript_42831	F01_transcript_42831	F01_transcript_42831
F01_transcript_42440	F01_transcript_42440	F01_transcript_42440	F01_transcript_42440	F01_transcript_42440
F01_transcript_32158	NA	F01_transcript_32158	F01_transcript_32158	NA
F01_transcript_44517	F01_transcript_44517	F01_transcript_44517	F01_transcript_44517	F01_transcript_44517
F01_transcript_28568	NA	NA	F01_transcript_28568	NA
F01_transcript_40216	F01_transcript_40216	F01_transcript_40216	F01_transcript_40216	F01_transcript_40216
F01_transcript_32792	F01_transcript_32792	F01_transcript_32792	F01_transcript_32792	F01_transcript_32792
F01_transcript_49623	F01_transcript_49623	F01_transcript_49623	F01_transcript_49623	NA
F01_transcript_23222	NA	F01_transcript_23222	F01_transcript_23222	NA
F01_transcript_51260	F01_transcript_51260	F01_transcript_51260	F01_transcript_51260	NA
F01_transcript_25621	F01_transcript_25621	F01_transcript_25621	F01_transcript_25621	NA
F01_transcript_46235	NA	F01_transcript_46235	F01_transcript_46235	NA
F01_transcript_5451	NA	F01_transcript_5451	F01_transcript_5451	NA
F01_transcript_45581	NA	F01_transcript_45581	F01_transcript_45581	NA
F01_transcript_15341	NA	F01_transcript_15341	F01_transcript_15341	NA
F01_transcript_46045	F01_transcript_46045	F01_transcript_46045	F01_transcript_46045	F01_transcript_46045
F01_transcript_6055	NA	F01_transcript_6055	F01_transcript_6055	NA
F01_transcript_43763	NA	F01_transcript_43763	F01_transcript_43763	NA
F01_transcript_26697	F01_transcript_26697	F01_transcript_26697	F01_transcript_26697	F01_transcript_26697
F01_transcript_18062	NA	F01_transcript_18062	F01_transcript_18062	NA
F01_transcript_3575	NA	NA	F01_transcript_3575	NA
F01_transcript_46994	NA	NA	F01_transcript_46994	NA
F01_transcript_52770	NA	F01_transcript_52770	F01_transcript_52770	NA
F01_transcript_33419	F01_transcript_33419	F01_transcript_33419	F01_transcript_33419	NA
F01_transcript_36193	NA	F01_transcript_36193	F01_transcript_36193	NA
F01_transcript_13736	F01_transcript_13736	F01_transcript_13736	F01_transcript_13736	F01_transcript_13736
F01_transcript_32895	NA	F01_transcript_32895	F01_transcript_32895	NA
F01_transcript_44159	NA	F01_transcript_44159	F01_transcript_44159	NA
F01_transcript_28567	NA	NA	F01_transcript_28567	NA
F01_transcript_28477	NA	F01_transcript_28477	F01_transcript_28477	NA
F01_transcript_30090	F01_transcript_30090	F01_transcript_30090	F01_transcript_30090	F01_transcript_30090
F01_transcript_36844	NA	F01_transcript_36844	F01_transcript_36844	NA
F01_transcript_30695	NA	F01_transcript_30695	F01_transcript_30695	NA
F01_transcript_45392	NA	F01_transcript_45392	F01_transcript_45392	NA
F01_transcript_18533	NA	F01_transcript_18533	F01_transcript_18533	NA
F01_transcript_50761	NA	F01_transcript_50761	F01_transcript_50761	NA
F01_transcript_49020	F01_transcript_49020	F01_transcript_49020	F01_transcript_49020	F01_transcript_49020
F01_transcript_32643	NA	F01_transcript_32643	F01_transcript_32643	NA
F01_transcript_34571	NA	NA	F01_transcript_34571	NA
F01_transcript_16946	NA	F01_transcript_16946	F01_transcript_16946	NA
F01_transcript_27075	NA	F01_transcript_27075	NA	NA
F01_transcript_29702	NA	NA	F01_transcript_29702	NA
F01_transcript_49326	NA	NA	F01_transcript_49326	NA
F01_transcript_16958	NA	F01_transcript_16958	F01_transcript_16958	NA
F01_transcript_30637	NA	F01_transcript_30637	F01_transcript_30637	NA
F01_transcript_49081	NA	F01_transcript_49081	NA	NA
F01_transcript_25458	NA	F01_transcript_25458	NA	NA
F01_transcript_14971	NA	F01_transcript_14971	F01_transcript_14971	NA
F01_transcript_25030	NA	F01_transcript_25030	F01_transcript_25030	NA
F01_transcript_44342	F01_transcript_44342	F01_transcript_44342	F01_transcript_44342	F01_transcript_44342
F01_transcript_41172	F01_transcript_41172	F01_transcript_41172	F01_transcript_41172	F01_transcript_41172
F01_transcript_38852	F01_transcript_38852	F01_transcript_38852	F01_transcript_38852	F01_transcript_38852
F01_transcript_52338	NA	NA	F01_transcript_52338	NA
F01_transcript_44435	NA	F01_transcript_44435	F01_transcript_44435	NA
F01_transcript_20235	NA	F01_transcript_20235	F01_transcript_20235	NA
F01_transcript_30771	NA	F01_transcript_30771	NA	NA
F01_transcript_38338	F01_transcript_38338	F01_transcript_38338	F01_transcript_38338	F01_transcript_38338
F01_transcript_15478	F01_transcript_15478	F01_transcript_15478	F01_transcript_15478	F01_transcript_15478
F01_transcript_52459	NA	NA	F01_transcript_52459	NA
F01_transcript_37557	NA	F01_transcript_37557	F01_transcript_37557	NA
F01_transcript_20271	NA	F01_transcript_20271	NA	NA
F01_transcript_35009	NA	F01_transcript_35009	NA	NA
F01_transcript_26238	F01_transcript_26238	F01_transcript_26238	F01_transcript_26238	NA
F01_transcript_33449	NA	F01_transcript_33449	F01_transcript_33449	NA
F01_transcript_3044	NA	F01_transcript_3044	F01_transcript_3044	NA
F01_transcript_20167	F01_transcript_20167	F01_transcript_20167	F01_transcript_20167	F01_transcript_20167
F01_transcript_46814	NA	F01_transcript_46814	F01_transcript_46814	NA
F01_transcript_52261	F01_transcript_52261	F01_transcript_52261	F01_transcript_52261	F01_transcript_52261
F01_transcript_49941	NA	F01_transcript_49941	F01_transcript_49941	NA
F01_transcript_18009	F01_transcript_18009	F01_transcript_18009	F01_transcript_18009	NA
F01_transcript_52288	NA	F01_transcript_52288	F01_transcript_52288	NA
F01_transcript_51009	NA	F01_transcript_51009	F01_transcript_51009	NA
F01_transcript_51748	F01_transcript_51748	F01_transcript_51748	F01_transcript_51748	F01_transcript_51748
F01_transcript_34997	F01_transcript_34997	F01_transcript_34997	F01_transcript_34997	F01_transcript_34997
F01_transcript_51955	NA	NA	F01_transcript_51955	NA
F01_transcript_35599	NA	F01_transcript_35599	F01_transcript_35599	NA
F01_transcript_21133	NA	F01_transcript_21133	F01_transcript_21133	NA
F01_transcript_32430	F01_transcript_32430	F01_transcript_32430	F01_transcript_32430	F01_transcript_32430
F01_transcript_44832	NA	F01_transcript_44832	F01_transcript_44832	NA
F01_transcript_47917	F01_transcript_47917	F01_transcript_47917	F01_transcript_47917	F01_transcript_47917
F01_transcript_21150	NA	F01_transcript_21150	F01_transcript_21150	NA
F01_transcript_30858	NA	F01_transcript_30858	F01_transcript_30858	NA
F01_transcript_50542	NA	F01_transcript_50542	NA	NA
F01_transcript_40653	NA	F01_transcript_40653	F01_transcript_40653	NA
F01_transcript_10783	NA	F01_transcript_10783	NA	NA
F01_transcript_50540	NA	NA	F01_transcript_50540	NA
F01_transcript_49933	NA	F01_transcript_49933	NA	NA
F01_transcript_16556	NA	F01_transcript_16556	F01_transcript_16556	NA
F01_transcript_12751	F01_transcript_12751	F01_transcript_12751	F01_transcript_12751	F01_transcript_12751
F01_transcript_41214	NA	F01_transcript_41214	F01_transcript_41214	NA
F01_transcript_22056	NA	F01_transcript_22056	F01_transcript_22056	NA
F01_transcript_23940	NA	F01_transcript_23940	F01_transcript_23940	NA
F01_transcript_39453	F01_transcript_39453	F01_transcript_39453	F01_transcript_39453	F01_transcript_39453
F01_transcript_15417	NA	F01_transcript_15417	F01_transcript_15417	NA
F01_transcript_22804	NA	F01_transcript_22804	NA	NA
F01_transcript_885	F01_transcript_885	F01_transcript_885	F01_transcript_885	F01_transcript_885
F01_transcript_44337	F01_transcript_44337	F01_transcript_44337	F01_transcript_44337	F01_transcript_44337
F01_transcript_52386	NA	F01_transcript_52386	F01_transcript_52386	NA
F01_transcript_40971	F01_transcript_40971	F01_transcript_40971	F01_transcript_40971	F01_transcript_40971
F01_transcript_43101	NA	F01_transcript_43101	NA	NA
F01_transcript_29316	F01_transcript_29316	F01_transcript_29316	F01_transcript_29316	F01_transcript_29316
F01_transcript_47258	NA	F01_transcript_47258	F01_transcript_47258	NA
F01_transcript_49335	NA	F01_transcript_49335	F01_transcript_49335	NA
F01_transcript_24722	NA	F01_transcript_24722	F01_transcript_24722	NA
F01_transcript_39320	NA	F01_transcript_39320	F01_transcript_39320	NA
F01_transcript_14144	NA	F01_transcript_14144	F01_transcript_14144	NA
F01_transcript_20896	NA	F01_transcript_20896	NA	NA
F01_transcript_30443	F01_transcript_30443	F01_transcript_30443	F01_transcript_30443	F01_transcript_30443
F01_transcript_50145	F01_transcript_50145	F01_transcript_50145	F01_transcript_50145	F01_transcript_50145
F01_transcript_23588	F01_transcript_23588	F01_transcript_23588	F01_transcript_23588	F01_transcript_23588
F01_transcript_31987	NA	F01_transcript_31987	F01_transcript_31987	NA
F01_transcript_38314	F01_transcript_38314	F01_transcript_38314	F01_transcript_38314	F01_transcript_38314
F01_transcript_43683	NA	NA	F01_transcript_43683	NA
F01_transcript_22383	NA	F01_transcript_22383	NA	NA
F01_transcript_12387	F01_transcript_12387	F01_transcript_12387	F01_transcript_12387	NA
F01_transcript_45690	F01_transcript_45690	F01_transcript_45690	F01_transcript_45690	NA
F01_transcript_5847	F01_transcript_5847	F01_transcript_5847	F01_transcript_5847	F01_transcript_5847
F01_transcript_47200	NA	F01_transcript_47200	NA	NA
F01_transcript_20520	NA	NA	F01_transcript_20520	NA
F01_transcript_20076	NA	F01_transcript_20076	F01_transcript_20076	NA
F01_transcript_24841	F01_transcript_24841	F01_transcript_24841	F01_transcript_24841	F01_transcript_24841
F01_transcript_30233	NA	F01_transcript_30233	F01_transcript_30233	NA
F01_transcript_24648	NA	F01_transcript_24648	F01_transcript_24648	NA
F01_transcript_16611	NA	F01_transcript_16611	F01_transcript_16611	NA
F01_transcript_15487	NA	NA	F01_transcript_15487	NA
F01_transcript_29157	F01_transcript_29157	F01_transcript_29157	F01_transcript_29157	NA
F01_transcript_48036	F01_transcript_48036	F01_transcript_48036	F01_transcript_48036	F01_transcript_48036
F01_transcript_46486	NA	F01_transcript_46486	F01_transcript_46486	NA
F01_transcript_36546	F01_transcript_36546	F01_transcript_36546	F01_transcript_36546	F01_transcript_36546
F01_transcript_50929	F01_transcript_50929	F01_transcript_50929	F01_transcript_50929	F01_transcript_50929
F01_transcript_30330	NA	F01_transcript_30330	F01_transcript_30330	NA
F01_transcript_16856	NA	F01_transcript_16856	F01_transcript_16856	NA
F01_transcript_29442	F01_transcript_29442	F01_transcript_29442	F01_transcript_29442	F01_transcript_29442
F01_transcript_23820	NA	F01_transcript_23820	NA	NA
F01_transcript_25398	F01_transcript_25398	F01_transcript_25398	F01_transcript_25398	F01_transcript_25398
F01_transcript_17513	NA	F01_transcript_17513	F01_transcript_17513	NA
F01_transcript_46885	F01_transcript_46885	F01_transcript_46885	F01_transcript_46885	NA
F01_transcript_33954	F01_transcript_33954	F01_transcript_33954	F01_transcript_33954	NA
F01_transcript_29472	NA	F01_transcript_29472	F01_transcript_29472	NA
F01_transcript_32006	F01_transcript_32006	F01_transcript_32006	F01_transcript_32006	F01_transcript_32006
F01_transcript_18765	F01_transcript_18765	F01_transcript_18765	F01_transcript_18765	F01_transcript_18765
F01_transcript_22424	F01_transcript_22424	F01_transcript_22424	F01_transcript_22424	NA
F01_transcript_12474	F01_transcript_12474	F01_transcript_12474	F01_transcript_12474	NA
F01_transcript_35665	NA	F01_transcript_35665	F01_transcript_35665	NA
F01_transcript_784	NA	NA	F01_transcript_784	NA
F01_transcript_31777	NA	F01_transcript_31777	F01_transcript_31777	NA
F01_transcript_51922	NA	F01_transcript_51922	NA	NA
F01_transcript_51488	NA	F01_transcript_51488	F01_transcript_51488	NA
F01_transcript_35535	F01_transcript_35535	F01_transcript_35535	F01_transcript_35535	F01_transcript_35535
F01_transcript_28596	F01_transcript_28596	F01_transcript_28596	F01_transcript_28596	F01_transcript_28596
F01_transcript_47698	NA	F01_transcript_47698	F01_transcript_47698	NA
F01_transcript_19894	NA	NA	F01_transcript_19894	NA
F01_transcript_33057	NA	F01_transcript_33057	NA	NA
F01_transcript_18919	F01_transcript_18919	F01_transcript_18919	F01_transcript_18919	F01_transcript_18919
F01_transcript_16791	NA	F01_transcript_16791	F01_transcript_16791	NA
F01_transcript_37355	NA	F01_transcript_37355	NA	NA
F01_transcript_15776	F01_transcript_15776	F01_transcript_15776	F01_transcript_15776	F01_transcript_15776
F01_transcript_50410	NA	F01_transcript_50410	NA	NA
F01_transcript_40056	F01_transcript_40056	F01_transcript_40056	F01_transcript_40056	F01_transcript_40056
F01_transcript_50157	NA	F01_transcript_50157	F01_transcript_50157	NA
F01_transcript_5714	NA	F01_transcript_5714	F01_transcript_5714	NA
F01_transcript_43651	NA	F01_transcript_43651	NA	NA
F01_transcript_20717	F01_transcript_20717	F01_transcript_20717	F01_transcript_20717	NA
F01_transcript_18780	NA	F01_transcript_18780	NA	NA
F01_transcript_26689	F01_transcript_26689	F01_transcript_26689	F01_transcript_26689	F01_transcript_26689
F01_transcript_29295	F01_transcript_29295	F01_transcript_29295	F01_transcript_29295	F01_transcript_29295
F01_transcript_25670	NA	F01_transcript_25670	F01_transcript_25670	NA
F01_transcript_42790	NA	F01_transcript_42790	F01_transcript_42790	NA
F01_transcript_22561	NA	F01_transcript_22561	F01_transcript_22561	NA
F01_transcript_29563	NA	F01_transcript_29563	NA	NA
F01_transcript_39897	NA	F01_transcript_39897	F01_transcript_39897	NA
F01_transcript_49374	F01_transcript_49374	F01_transcript_49374	F01_transcript_49374	F01_transcript_49374
F01_transcript_33132	NA	NA	F01_transcript_33132	NA
F01_transcript_23596	F01_transcript_23596	F01_transcript_23596	F01_transcript_23596	F01_transcript_23596
F01_transcript_31054	NA	NA	F01_transcript_31054	NA
F01_transcript_40518	F01_transcript_40518	F01_transcript_40518	F01_transcript_40518	NA
F01_transcript_34998	F01_transcript_34998	F01_transcript_34998	F01_transcript_34998	NA
F01_transcript_37885	NA	F01_transcript_37885	F01_transcript_37885	NA
F01_transcript_20285	F01_transcript_20285	F01_transcript_20285	F01_transcript_20285	F01_transcript_20285
F01_transcript_29720	NA	F01_transcript_29720	F01_transcript_29720	NA
F01_transcript_41158	NA	F01_transcript_41158	F01_transcript_41158	NA
F01_transcript_47424	NA	F01_transcript_47424	NA	NA
F01_transcript_18778	NA	F01_transcript_18778	F01_transcript_18778	NA
F01_transcript_15177	NA	F01_transcript_15177	F01_transcript_15177	NA
F01_transcript_47888	NA	NA	F01_transcript_47888	NA
F01_transcript_17365	NA	F01_transcript_17365	NA	NA
F01_transcript_50406	NA	F01_transcript_50406	F01_transcript_50406	NA
F01_transcript_8019	NA	F01_transcript_8019	NA	NA
F01_transcript_28118	NA	F01_transcript_28118	F01_transcript_28118	NA
F01_transcript_39578	NA	F01_transcript_39578	F01_transcript_39578	NA
F01_transcript_33160	NA	F01_transcript_33160	F01_transcript_33160	NA
F01_transcript_23776	F01_transcript_23776	F01_transcript_23776	F01_transcript_23776	NA
F01_transcript_29564	NA	F01_transcript_29564	NA	NA
F01_transcript_33759	F01_transcript_33759	F01_transcript_33759	F01_transcript_33759	F01_transcript_33759
F01_transcript_40350	F01_transcript_40350	F01_transcript_40350	F01_transcript_40350	F01_transcript_40350
F01_transcript_30138	NA	F01_transcript_30138	NA	NA
F01_transcript_48940	NA	F01_transcript_48940	F01_transcript_48940	NA
F01_transcript_43154	NA	F01_transcript_43154	F01_transcript_43154	NA
F01_transcript_5474	F01_transcript_5474	F01_transcript_5474	F01_transcript_5474	F01_transcript_5474
F01_transcript_41533	NA	F01_transcript_41533	F01_transcript_41533	NA
F01_transcript_11419	NA	F01_transcript_11419	F01_transcript_11419	NA
F01_transcript_50722	NA	F01_transcript_50722	F01_transcript_50722	NA
F01_transcript_26032	NA	F01_transcript_26032	NA	NA
F01_transcript_37989	F01_transcript_37989	F01_transcript_37989	F01_transcript_37989	F01_transcript_37989
F01_transcript_17468	NA	F01_transcript_17468	F01_transcript_17468	NA
F01_transcript_52643	NA	F01_transcript_52643	F01_transcript_52643	NA
F01_transcript_42149	NA	F01_transcript_42149	NA	NA
F01_transcript_22541	NA	F01_transcript_22541	NA	NA
F01_transcript_35680	NA	F01_transcript_35680	F01_transcript_35680	NA
F01_transcript_20730	F01_transcript_20730	F01_transcript_20730	F01_transcript_20730	F01_transcript_20730
F01_transcript_29176	F01_transcript_29176	F01_transcript_29176	F01_transcript_29176	F01_transcript_29176
F01_transcript_13555	NA	F01_transcript_13555	F01_transcript_13555	NA
F01_transcript_36382	NA	NA	F01_transcript_36382	NA
F01_transcript_48192	NA	F01_transcript_48192	F01_transcript_48192	NA
F01_transcript_52600	NA	NA	F01_transcript_52600	NA
F01_transcript_37441	NA	F01_transcript_37441	NA	NA
F01_transcript_17814	NA	F01_transcript_17814	NA	NA
F01_transcript_18116	NA	F01_transcript_18116	F01_transcript_18116	NA
F01_transcript_21449	F01_transcript_21449	F01_transcript_21449	F01_transcript_21449	F01_transcript_21449
F01_transcript_20747	NA	F01_transcript_20747	NA	NA
F01_transcript_4023	F01_transcript_4023	F01_transcript_4023	F01_transcript_4023	F01_transcript_4023
F01_transcript_42893	NA	F01_transcript_42893	NA	NA
F01_transcript_34941	F01_transcript_34941	F01_transcript_34941	F01_transcript_34941	F01_transcript_34941
F01_transcript_32503	NA	NA	F01_transcript_32503	NA
F01_transcript_11785	NA	F01_transcript_11785	F01_transcript_11785	NA
F01_transcript_30155	NA	F01_transcript_30155	NA	NA
F01_transcript_48457	F01_transcript_48457	F01_transcript_48457	F01_transcript_48457	F01_transcript_48457
F01_transcript_34823	F01_transcript_34823	F01_transcript_34823	F01_transcript_34823	F01_transcript_34823
F01_transcript_10380	F01_transcript_10380	F01_transcript_10380	F01_transcript_10380	F01_transcript_10380
F01_transcript_50697	F01_transcript_50697	F01_transcript_50697	F01_transcript_50697	F01_transcript_50697
F01_transcript_32664	NA	F01_transcript_32664	F01_transcript_32664	NA
F01_transcript_33214	NA	F01_transcript_33214	F01_transcript_33214	NA
F01_transcript_13919	NA	F01_transcript_13919	F01_transcript_13919	NA
F01_transcript_23903	F01_transcript_23903	F01_transcript_23903	F01_transcript_23903	NA
F01_transcript_15647	NA	F01_transcript_15647	F01_transcript_15647	NA
F01_transcript_51315	NA	F01_transcript_51315	NA	NA
F01_transcript_32424	NA	F01_transcript_32424	F01_transcript_32424	NA
F01_transcript_33205	NA	F01_transcript_33205	F01_transcript_33205	NA
F01_transcript_23092	F01_transcript_23092	F01_transcript_23092	F01_transcript_23092	F01_transcript_23092
F01_transcript_14430	F01_transcript_14430	F01_transcript_14430	F01_transcript_14430	F01_transcript_14430
F01_transcript_29830	NA	F01_transcript_29830	F01_transcript_29830	NA
F01_transcript_46477	NA	F01_transcript_46477	F01_transcript_46477	NA
F01_transcript_38158	NA	F01_transcript_38158	F01_transcript_38158	NA
F01_transcript_40629	NA	F01_transcript_40629	F01_transcript_40629	NA
F01_transcript_34378	NA	F01_transcript_34378	F01_transcript_34378	NA
F01_transcript_39492	NA	F01_transcript_39492	F01_transcript_39492	NA
F01_transcript_20897	NA	NA	F01_transcript_20897	NA
F01_transcript_43490	F01_transcript_43490	F01_transcript_43490	F01_transcript_43490	NA
F01_transcript_30915	F01_transcript_30915	F01_transcript_30915	F01_transcript_30915	F01_transcript_30915
F01_transcript_46706	NA	F01_transcript_46706	F01_transcript_46706	NA
F01_transcript_39707	NA	F01_transcript_39707	NA	NA
F01_transcript_3343	NA	F01_transcript_3343	NA	NA
F01_transcript_41097	NA	F01_transcript_41097	F01_transcript_41097	NA
F01_transcript_47221	F01_transcript_47221	F01_transcript_47221	F01_transcript_47221	NA
F01_transcript_41865	NA	F01_transcript_41865	F01_transcript_41865	NA
F01_transcript_30842	F01_transcript_30842	F01_transcript_30842	F01_transcript_30842	F01_transcript_30842
F01_transcript_49358	NA	F01_transcript_49358	F01_transcript_49358	NA
F01_transcript_49327	NA	F01_transcript_49327	NA	NA
F01_transcript_19850	NA	F01_transcript_19850	F01_transcript_19850	NA
F01_transcript_31401	F01_transcript_31401	F01_transcript_31401	F01_transcript_31401	NA
F01_transcript_28828	F01_transcript_28828	F01_transcript_28828	F01_transcript_28828	NA
F01_transcript_11651	NA	NA	F01_transcript_11651	NA
F01_transcript_4837	NA	F01_transcript_4837	F01_transcript_4837	NA
F01_transcript_16172	F01_transcript_16172	F01_transcript_16172	F01_transcript_16172	NA
F01_transcript_21132	NA	NA	F01_transcript_21132	NA
F01_transcript_13442	NA	F01_transcript_13442	F01_transcript_13442	NA
F01_transcript_12364	F01_transcript_12364	F01_transcript_12364	F01_transcript_12364	F01_transcript_12364
F01_transcript_12452	NA	F01_transcript_12452	F01_transcript_12452	NA
F01_transcript_48075	NA	F01_transcript_48075	F01_transcript_48075	NA
F01_transcript_37416	NA	F01_transcript_37416	F01_transcript_37416	NA
F01_transcript_47838	F01_transcript_47838	F01_transcript_47838	F01_transcript_47838	F01_transcript_47838
F01_transcript_14753	NA	F01_transcript_14753	F01_transcript_14753	NA
F01_transcript_26851	NA	F01_transcript_26851	F01_transcript_26851	NA
F01_transcript_34300	F01_transcript_34300	F01_transcript_34300	F01_transcript_34300	NA
F01_transcript_27893	NA	F01_transcript_27893	F01_transcript_27893	NA
F01_transcript_26329	NA	F01_transcript_26329	F01_transcript_26329	NA
F01_transcript_33025	F01_transcript_33025	F01_transcript_33025	F01_transcript_33025	F01_transcript_33025
F01_transcript_12917	NA	F01_transcript_12917	NA	NA
F01_transcript_46116	F01_transcript_46116	F01_transcript_46116	F01_transcript_46116	F01_transcript_46116
F01_transcript_48265	F01_transcript_48265	F01_transcript_48265	F01_transcript_48265	F01_transcript_48265
F01_transcript_25368	NA	F01_transcript_25368	NA	NA
F01_transcript_3916	NA	F01_transcript_3916	F01_transcript_3916	NA
F01_transcript_4238	NA	F01_transcript_4238	F01_transcript_4238	NA
F01_transcript_15871	F01_transcript_15871	F01_transcript_15871	F01_transcript_15871	NA
F01_transcript_18837	NA	F01_transcript_18837	F01_transcript_18837	NA
F01_transcript_12414	NA	NA	F01_transcript_12414	NA
F01_transcript_25364	NA	F01_transcript_25364	F01_transcript_25364	NA
F01_transcript_41442	NA	F01_transcript_41442	F01_transcript_41442	NA
F01_transcript_51580	NA	F01_transcript_51580	F01_transcript_51580	NA
F01_transcript_16869	NA	F01_transcript_16869	F01_transcript_16869	NA
F01_transcript_19609	F01_transcript_19609	F01_transcript_19609	F01_transcript_19609	F01_transcript_19609
F01_transcript_12760	NA	F01_transcript_12760	F01_transcript_12760	NA
F01_transcript_20095	NA	F01_transcript_20095	F01_transcript_20095	NA
F01_transcript_12709	F01_transcript_12709	F01_transcript_12709	F01_transcript_12709	F01_transcript_12709
F01_transcript_32718	NA	F01_transcript_32718	F01_transcript_32718	NA
F01_transcript_10830	NA	F01_transcript_10830	F01_transcript_10830	NA
F01_transcript_36051	F01_transcript_36051	F01_transcript_36051	F01_transcript_36051	F01_transcript_36051
F01_transcript_24952	F01_transcript_24952	F01_transcript_24952	F01_transcript_24952	F01_transcript_24952
F01_transcript_38822	NA	F01_transcript_38822	F01_transcript_38822	NA
F01_transcript_17393	NA	F01_transcript_17393	NA	NA
F01_transcript_27766	F01_transcript_27766	F01_transcript_27766	F01_transcript_27766	F01_transcript_27766
F01_transcript_52058	NA	F01_transcript_52058	F01_transcript_52058	NA
F01_transcript_19383	F01_transcript_19383	F01_transcript_19383	F01_transcript_19383	F01_transcript_19383
F01_transcript_35237	NA	F01_transcript_35237	F01_transcript_35237	NA
F01_transcript_30741	NA	F01_transcript_30741	F01_transcript_30741	NA
F01_transcript_47242	NA	F01_transcript_47242	NA	NA
F01_transcript_12403	F01_transcript_12403	F01_transcript_12403	F01_transcript_12403	F01_transcript_12403
F01_transcript_44418	NA	F01_transcript_44418	F01_transcript_44418	NA
F01_transcript_26280	NA	F01_transcript_26280	F01_transcript_26280	NA
F01_transcript_15486	NA	F01_transcript_15486	F01_transcript_15486	NA
F01_transcript_23045	NA	F01_transcript_23045	F01_transcript_23045	NA
F01_transcript_43523	NA	F01_transcript_43523	F01_transcript_43523	NA
F01_transcript_37071	F01_transcript_37071	F01_transcript_37071	F01_transcript_37071	F01_transcript_37071
F01_transcript_33106	NA	NA	F01_transcript_33106	NA
F01_transcript_13482	F01_transcript_13482	F01_transcript_13482	F01_transcript_13482	NA
F01_transcript_8221	F01_transcript_8221	F01_transcript_8221	F01_transcript_8221	F01_transcript_8221
F01_transcript_35571	F01_transcript_35571	F01_transcript_35571	F01_transcript_35571	F01_transcript_35571
F01_transcript_41950	F01_transcript_41950	F01_transcript_41950	F01_transcript_41950	NA
F01_transcript_40063	NA	F01_transcript_40063	F01_transcript_40063	NA
F01_transcript_37926	F01_transcript_37926	F01_transcript_37926	F01_transcript_37926	NA
F01_transcript_39520	NA	F01_transcript_39520	F01_transcript_39520	NA
F01_transcript_22950	F01_transcript_22950	F01_transcript_22950	F01_transcript_22950	F01_transcript_22950
F01_transcript_31846	NA	F01_transcript_31846	F01_transcript_31846	NA
F01_transcript_45398	F01_transcript_45398	F01_transcript_45398	F01_transcript_45398	F01_transcript_45398
F01_transcript_48526	F01_transcript_48526	F01_transcript_48526	F01_transcript_48526	F01_transcript_48526
F01_transcript_39723	NA	F01_transcript_39723	F01_transcript_39723	NA
F01_transcript_18005	F01_transcript_18005	F01_transcript_18005	F01_transcript_18005	NA
F01_transcript_18472	F01_transcript_18472	F01_transcript_18472	F01_transcript_18472	F01_transcript_18472
F01_transcript_25674	NA	F01_transcript_25674	F01_transcript_25674	NA
F01_transcript_17272	F01_transcript_17272	F01_transcript_17272	F01_transcript_17272	F01_transcript_17272
F01_transcript_31339	NA	F01_transcript_31339	F01_transcript_31339	NA
F01_transcript_22484	NA	F01_transcript_22484	F01_transcript_22484	NA
F01_transcript_26861	NA	F01_transcript_26861	F01_transcript_26861	NA
F01_transcript_21570	NA	F01_transcript_21570	F01_transcript_21570	NA
F01_transcript_34699	F01_transcript_34699	F01_transcript_34699	F01_transcript_34699	F01_transcript_34699
F01_transcript_45852	NA	NA	F01_transcript_45852	NA
F01_transcript_25773	F01_transcript_25773	F01_transcript_25773	F01_transcript_25773	F01_transcript_25773
F01_transcript_29211	NA	F01_transcript_29211	F01_transcript_29211	NA
F01_transcript_35924	F01_transcript_35924	F01_transcript_35924	F01_transcript_35924	F01_transcript_35924
F01_transcript_11829	NA	NA	F01_transcript_11829	NA
F01_transcript_14738	F01_transcript_14738	F01_transcript_14738	F01_transcript_14738	F01_transcript_14738
F01_transcript_12424	NA	NA	F01_transcript_12424	NA
F01_transcript_44621	NA	F01_transcript_44621	F01_transcript_44621	NA
F01_transcript_39704	NA	F01_transcript_39704	F01_transcript_39704	NA
F01_transcript_22356	NA	NA	F01_transcript_22356	NA
F01_transcript_40538	F01_transcript_40538	F01_transcript_40538	F01_transcript_40538	NA
F01_transcript_16961	NA	F01_transcript_16961	F01_transcript_16961	NA
F01_transcript_52628	NA	F01_transcript_52628	F01_transcript_52628	NA
F01_transcript_34767	NA	NA	F01_transcript_34767	NA
F01_transcript_25001	F01_transcript_25001	F01_transcript_25001	F01_transcript_25001	F01_transcript_25001
F01_transcript_36124	NA	F01_transcript_36124	F01_transcript_36124	NA
F01_transcript_36476	NA	F01_transcript_36476	F01_transcript_36476	NA
F01_transcript_19725	NA	F01_transcript_19725	F01_transcript_19725	NA
F01_transcript_13353	F01_transcript_13353	F01_transcript_13353	F01_transcript_13353	F01_transcript_13353
F01_transcript_18640	F01_transcript_18640	F01_transcript_18640	F01_transcript_18640	NA
F01_transcript_38390	F01_transcript_38390	F01_transcript_38390	F01_transcript_38390	NA
F01_transcript_22314	F01_transcript_22314	F01_transcript_22314	F01_transcript_22314	F01_transcript_22314
F01_transcript_21696	NA	F01_transcript_21696	NA	NA
F01_transcript_49924	NA	F01_transcript_49924	F01_transcript_49924	NA
F01_transcript_18824	NA	F01_transcript_18824	F01_transcript_18824	NA
F01_transcript_52613	NA	F01_transcript_52613	F01_transcript_52613	NA
F01_transcript_15305	F01_transcript_15305	F01_transcript_15305	F01_transcript_15305	NA
F01_transcript_21059	NA	NA	F01_transcript_21059	NA
F01_transcript_36365	NA	F01_transcript_36365	NA	NA
F01_transcript_37564	NA	F01_transcript_37564	F01_transcript_37564	NA
F01_transcript_18749	NA	NA	F01_transcript_18749	NA
F01_transcript_4117	F01_transcript_4117	F01_transcript_4117	F01_transcript_4117	F01_transcript_4117
F01_transcript_15288	F01_transcript_15288	F01_transcript_15288	F01_transcript_15288	F01_transcript_15288
F01_transcript_29808	NA	F01_transcript_29808	F01_transcript_29808	NA
F01_transcript_41992	NA	F01_transcript_41992	F01_transcript_41992	NA
F01_transcript_51220	NA	NA	F01_transcript_51220	NA
F01_transcript_22257	F01_transcript_22257	F01_transcript_22257	F01_transcript_22257	F01_transcript_22257
F01_transcript_42897	NA	F01_transcript_42897	F01_transcript_42897	NA
F01_transcript_49849	NA	F01_transcript_49849	NA	NA
F01_transcript_20137	F01_transcript_20137	F01_transcript_20137	F01_transcript_20137	F01_transcript_20137
F01_transcript_12383	NA	F01_transcript_12383	NA	NA
F01_transcript_35179	F01_transcript_35179	F01_transcript_35179	F01_transcript_35179	F01_transcript_35179
F01_transcript_51266	NA	F01_transcript_51266	F01_transcript_51266	NA
F01_transcript_35394	F01_transcript_35394	F01_transcript_35394	F01_transcript_35394	F01_transcript_35394
F01_transcript_23656	NA	F01_transcript_23656	F01_transcript_23656	NA
F01_transcript_25682	NA	NA	F01_transcript_25682	NA
F01_transcript_27568	NA	F01_transcript_27568	F01_transcript_27568	NA
F01_transcript_39950	NA	F01_transcript_39950	NA	NA
F01_transcript_44594	F01_transcript_44594	F01_transcript_44594	F01_transcript_44594	F01_transcript_44594
F01_transcript_14002	NA	F01_transcript_14002	F01_transcript_14002	NA
F01_transcript_22053	NA	F01_transcript_22053	F01_transcript_22053	NA
F01_transcript_41711	NA	NA	F01_transcript_41711	NA
F01_transcript_32971	F01_transcript_32971	F01_transcript_32971	F01_transcript_32971	F01_transcript_32971
F01_transcript_14935	NA	F01_transcript_14935	F01_transcript_14935	NA
F01_transcript_42131	NA	F01_transcript_42131	NA	NA
F01_transcript_12375	F01_transcript_12375	F01_transcript_12375	F01_transcript_12375	NA
F01_transcript_49378	NA	F01_transcript_49378	F01_transcript_49378	NA
F01_transcript_33291	F01_transcript_33291	F01_transcript_33291	F01_transcript_33291	F01_transcript_33291
F01_transcript_52802	NA	F01_transcript_52802	F01_transcript_52802	NA
F01_transcript_36205	NA	F01_transcript_36205	F01_transcript_36205	NA
F01_transcript_40807	NA	F01_transcript_40807	F01_transcript_40807	NA
F01_transcript_23384	NA	F01_transcript_23384	F01_transcript_23384	NA
F01_transcript_13491	NA	F01_transcript_13491	NA	NA
F01_transcript_11304	NA	NA	F01_transcript_11304	NA
F01_transcript_13541	NA	F01_transcript_13541	F01_transcript_13541	NA
F01_transcript_36376	F01_transcript_36376	F01_transcript_36376	F01_transcript_36376	F01_transcript_36376
F01_transcript_40354	NA	F01_transcript_40354	NA	NA
F01_transcript_44277	NA	F01_transcript_44277	F01_transcript_44277	NA
F01_transcript_46020	F01_transcript_46020	F01_transcript_46020	F01_transcript_46020	F01_transcript_46020
F01_transcript_13371	NA	F01_transcript_13371	NA	NA
F01_transcript_26712	F01_transcript_26712	F01_transcript_26712	F01_transcript_26712	F01_transcript_26712
F01_transcript_21989	NA	F01_transcript_21989	F01_transcript_21989	NA
F01_transcript_49958	NA	F01_transcript_49958	F01_transcript_49958	NA
F01_transcript_7273	NA	NA	F01_transcript_7273	NA
F01_transcript_41355	NA	F01_transcript_41355	NA	NA
F01_transcript_52610	NA	F01_transcript_52610	F01_transcript_52610	NA
F01_transcript_35416	NA	F01_transcript_35416	F01_transcript_35416	NA
F01_transcript_32710	F01_transcript_32710	F01_transcript_32710	F01_transcript_32710	F01_transcript_32710
F01_transcript_51431	F01_transcript_51431	F01_transcript_51431	F01_transcript_51431	F01_transcript_51431
F01_transcript_48945	F01_transcript_48945	F01_transcript_48945	F01_transcript_48945	F01_transcript_48945
F01_transcript_53019	F01_transcript_53019	F01_transcript_53019	F01_transcript_53019	NA
F01_transcript_11027	NA	NA	F01_transcript_11027	NA
F01_transcript_25680	NA	F01_transcript_25680	NA	NA
F01_transcript_13188	NA	NA	F01_transcript_13188	NA
F01_transcript_37326	F01_transcript_37326	F01_transcript_37326	F01_transcript_37326	F01_transcript_37326
F01_transcript_22519	NA	F01_transcript_22519	F01_transcript_22519	NA
F01_transcript_40261	NA	F01_transcript_40261	F01_transcript_40261	NA
F01_transcript_36027	NA	F01_transcript_36027	F01_transcript_36027	NA
F01_transcript_25287	F01_transcript_25287	F01_transcript_25287	F01_transcript_25287	F01_transcript_25287
F01_transcript_51275	F01_transcript_51275	F01_transcript_51275	F01_transcript_51275	F01_transcript_51275
F01_transcript_42497	F01_transcript_42497	F01_transcript_42497	F01_transcript_42497	F01_transcript_42497
F01_transcript_30280	F01_transcript_30280	F01_transcript_30280	F01_transcript_30280	NA
F01_transcript_10827	NA	NA	F01_transcript_10827	NA
F01_transcript_35513	NA	F01_transcript_35513	F01_transcript_35513	NA
F01_transcript_33417	F01_transcript_33417	F01_transcript_33417	F01_transcript_33417	F01_transcript_33417
F01_transcript_32213	F01_transcript_32213	F01_transcript_32213	F01_transcript_32213	F01_transcript_32213
F01_transcript_38351	NA	F01_transcript_38351	F01_transcript_38351	NA
F01_transcript_28054	NA	F01_transcript_28054	NA	NA
F01_transcript_43244	NA	F01_transcript_43244	F01_transcript_43244	NA
F01_transcript_30116	NA	F01_transcript_30116	F01_transcript_30116	NA
F01_transcript_45712	F01_transcript_45712	F01_transcript_45712	F01_transcript_45712	F01_transcript_45712
F01_transcript_18421	NA	F01_transcript_18421	F01_transcript_18421	NA
F01_transcript_40532	NA	NA	F01_transcript_40532	NA
F01_transcript_45997	NA	F01_transcript_45997	F01_transcript_45997	NA
F01_transcript_19079	NA	F01_transcript_19079	F01_transcript_19079	NA
F01_transcript_48800	F01_transcript_48800	F01_transcript_48800	F01_transcript_48800	F01_transcript_48800
F01_transcript_44064	NA	F01_transcript_44064	F01_transcript_44064	NA
F01_transcript_21998	NA	F01_transcript_21998	F01_transcript_21998	NA
F01_transcript_27295	NA	F01_transcript_27295	F01_transcript_27295	NA
F01_transcript_41815	NA	F01_transcript_41815	NA	NA
F01_transcript_19302	NA	F01_transcript_19302	F01_transcript_19302	NA
F01_transcript_51799	NA	F01_transcript_51799	F01_transcript_51799	NA
F01_transcript_47082	F01_transcript_47082	F01_transcript_47082	F01_transcript_47082	F01_transcript_47082
F01_transcript_49901	F01_transcript_49901	F01_transcript_49901	F01_transcript_49901	F01_transcript_49901
F01_transcript_37148	NA	F01_transcript_37148	F01_transcript_37148	NA
F01_transcript_21223	NA	F01_transcript_21223	F01_transcript_21223	NA
F01_transcript_11727	NA	F01_transcript_11727	F01_transcript_11727	NA
F01_transcript_20808	NA	F01_transcript_20808	NA	NA
F01_transcript_21074	F01_transcript_21074	F01_transcript_21074	F01_transcript_21074	F01_transcript_21074
F01_transcript_39706	NA	F01_transcript_39706	F01_transcript_39706	NA
F01_transcript_38942	F01_transcript_38942	F01_transcript_38942	F01_transcript_38942	F01_transcript_38942
F01_transcript_18266	NA	F01_transcript_18266	F01_transcript_18266	NA
F01_transcript_45497	NA	F01_transcript_45497	NA	NA
F01_transcript_39032	F01_transcript_39032	F01_transcript_39032	F01_transcript_39032	F01_transcript_39032
F01_transcript_25520	F01_transcript_25520	F01_transcript_25520	F01_transcript_25520	F01_transcript_25520
F01_transcript_43747	F01_transcript_43747	F01_transcript_43747	F01_transcript_43747	F01_transcript_43747
F01_transcript_20474	NA	F01_transcript_20474	F01_transcript_20474	NA
F01_transcript_12349	NA	F01_transcript_12349	NA	NA
F01_transcript_40671	NA	F01_transcript_40671	F01_transcript_40671	NA
F01_transcript_31475	F01_transcript_31475	F01_transcript_31475	F01_transcript_31475	F01_transcript_31475
F01_transcript_20278	NA	NA	F01_transcript_20278	NA
F01_transcript_39757	NA	F01_transcript_39757	F01_transcript_39757	NA
F01_transcript_31920	NA	F01_transcript_31920	F01_transcript_31920	NA
F01_transcript_43733	NA	F01_transcript_43733	F01_transcript_43733	NA
F01_transcript_37354	NA	F01_transcript_37354	F01_transcript_37354	NA
F01_transcript_50433	NA	F01_transcript_50433	F01_transcript_50433	NA
F01_transcript_45139	F01_transcript_45139	F01_transcript_45139	F01_transcript_45139	F01_transcript_45139
F01_transcript_37479	F01_transcript_37479	F01_transcript_37479	F01_transcript_37479	F01_transcript_37479
F01_transcript_50773	F01_transcript_50773	F01_transcript_50773	F01_transcript_50773	F01_transcript_50773
F01_transcript_50480	NA	F01_transcript_50480	F01_transcript_50480	NA
F01_transcript_21169	NA	NA	F01_transcript_21169	NA
F01_transcript_7491	NA	F01_transcript_7491	NA	NA
F01_transcript_44817	F01_transcript_44817	F01_transcript_44817	F01_transcript_44817	F01_transcript_44817
F01_transcript_23972	F01_transcript_23972	F01_transcript_23972	F01_transcript_23972	F01_transcript_23972
F01_transcript_17791	NA	F01_transcript_17791	NA	NA
F01_transcript_49693	NA	F01_transcript_49693	F01_transcript_49693	NA
F01_transcript_18310	F01_transcript_18310	F01_transcript_18310	F01_transcript_18310	NA
F01_transcript_52194	NA	F01_transcript_52194	F01_transcript_52194	NA
F01_transcript_35892	F01_transcript_35892	F01_transcript_35892	F01_transcript_35892	F01_transcript_35892
F01_transcript_27896	F01_transcript_27896	F01_transcript_27896	F01_transcript_27896	NA
F01_transcript_34054	NA	F01_transcript_34054	F01_transcript_34054	NA
F01_transcript_41532	NA	F01_transcript_41532	F01_transcript_41532	NA
F01_transcript_21023	NA	F01_transcript_21023	F01_transcript_21023	NA
F01_transcript_25073	NA	F01_transcript_25073	F01_transcript_25073	NA
F01_transcript_34142	NA	F01_transcript_34142	F01_transcript_34142	NA
F01_transcript_48196	NA	F01_transcript_48196	F01_transcript_48196	NA
F01_transcript_13201	NA	F01_transcript_13201	NA	NA
F01_transcript_36946	F01_transcript_36946	F01_transcript_36946	F01_transcript_36946	F01_transcript_36946
F01_transcript_20802	F01_transcript_20802	F01_transcript_20802	F01_transcript_20802	F01_transcript_20802
F01_transcript_21091	F01_transcript_21091	F01_transcript_21091	F01_transcript_21091	F01_transcript_21091
F01_transcript_38948	NA	F01_transcript_38948	F01_transcript_38948	NA
F01_transcript_45939	NA	F01_transcript_45939	F01_transcript_45939	NA
F01_transcript_17508	NA	NA	F01_transcript_17508	NA
F01_transcript_47031	NA	F01_transcript_47031	F01_transcript_47031	NA
F01_transcript_20638	NA	NA	F01_transcript_20638	NA
F01_transcript_46610	F01_transcript_46610	F01_transcript_46610	F01_transcript_46610	F01_transcript_46610
F01_transcript_17570	NA	F01_transcript_17570	F01_transcript_17570	NA
F01_transcript_9426	NA	NA	F01_transcript_9426	NA
F01_transcript_32616	NA	F01_transcript_32616	NA	NA
F01_transcript_16414	F01_transcript_16414	F01_transcript_16414	F01_transcript_16414	F01_transcript_16414
F01_transcript_25341	NA	F01_transcript_25341	F01_transcript_25341	NA
F01_transcript_52716	NA	F01_transcript_52716	F01_transcript_52716	NA
F01_transcript_46318	F01_transcript_46318	F01_transcript_46318	F01_transcript_46318	F01_transcript_46318
F01_transcript_45858	NA	F01_transcript_45858	NA	NA
F01_transcript_13952	NA	F01_transcript_13952	F01_transcript_13952	NA
F01_transcript_28876	F01_transcript_28876	F01_transcript_28876	F01_transcript_28876	F01_transcript_28876
F01_transcript_21539	NA	F01_transcript_21539	F01_transcript_21539	NA
F01_transcript_25150	F01_transcript_25150	F01_transcript_25150	F01_transcript_25150	F01_transcript_25150
F01_transcript_23581	NA	F01_transcript_23581	NA	NA
F01_transcript_12493	F01_transcript_12493	F01_transcript_12493	F01_transcript_12493	F01_transcript_12493
F01_transcript_41094	F01_transcript_41094	F01_transcript_41094	F01_transcript_41094	F01_transcript_41094
F01_transcript_18872	NA	F01_transcript_18872	NA	NA
F01_transcript_26117	NA	F01_transcript_26117	NA	NA
F01_transcript_14475	NA	F01_transcript_14475	F01_transcript_14475	NA
F01_transcript_37940	NA	F01_transcript_37940	F01_transcript_37940	NA
F01_transcript_49095	NA	F01_transcript_49095	F01_transcript_49095	NA
F01_transcript_33762	NA	F01_transcript_33762	F01_transcript_33762	NA
F01_transcript_44763	F01_transcript_44763	F01_transcript_44763	F01_transcript_44763	NA
F01_transcript_43289	NA	F01_transcript_43289	NA	NA
F01_transcript_12465	F01_transcript_12465	F01_transcript_12465	F01_transcript_12465	F01_transcript_12465
F01_transcript_15494	NA	F01_transcript_15494	NA	NA
F01_transcript_47511	NA	F01_transcript_47511	F01_transcript_47511	NA
F01_transcript_32367	F01_transcript_32367	F01_transcript_32367	F01_transcript_32367	NA
F01_transcript_47473	NA	F01_transcript_47473	F01_transcript_47473	NA
F01_transcript_41206	F01_transcript_41206	F01_transcript_41206	F01_transcript_41206	F01_transcript_41206
F01_transcript_12809	NA	NA	F01_transcript_12809	NA
F01_transcript_38563	NA	F01_transcript_38563	F01_transcript_38563	NA
F01_transcript_35802	NA	F01_transcript_35802	F01_transcript_35802	NA
F01_transcript_15607	NA	F01_transcript_15607	F01_transcript_15607	NA
F01_transcript_31563	NA	NA	F01_transcript_31563	NA
F01_transcript_43488	F01_transcript_43488	F01_transcript_43488	F01_transcript_43488	F01_transcript_43488
F01_transcript_10927	F01_transcript_10927	F01_transcript_10927	F01_transcript_10927	NA
F01_transcript_25671	F01_transcript_25671	F01_transcript_25671	F01_transcript_25671	F01_transcript_25671
F01_transcript_34485	NA	F01_transcript_34485	F01_transcript_34485	NA
F01_transcript_52238	NA	NA	F01_transcript_52238	NA
F01_transcript_23036	NA	F01_transcript_23036	F01_transcript_23036	NA
F01_transcript_25119	F01_transcript_25119	F01_transcript_25119	F01_transcript_25119	F01_transcript_25119
F01_transcript_34169	F01_transcript_34169	F01_transcript_34169	F01_transcript_34169	F01_transcript_34169
F01_transcript_40306	NA	F01_transcript_40306	F01_transcript_40306	NA
F01_transcript_5664	NA	F01_transcript_5664	F01_transcript_5664	NA
F01_transcript_29698	NA	NA	F01_transcript_29698	NA
F01_transcript_46393	NA	F01_transcript_46393	F01_transcript_46393	NA
F01_transcript_48052	F01_transcript_48052	F01_transcript_48052	F01_transcript_48052	F01_transcript_48052
F01_transcript_49774	NA	F01_transcript_49774	F01_transcript_49774	NA
F01_transcript_18175	NA	F01_transcript_18175	F01_transcript_18175	NA
F01_transcript_27633	F01_transcript_27633	F01_transcript_27633	F01_transcript_27633	F01_transcript_27633
F01_transcript_17618	F01_transcript_17618	F01_transcript_17618	F01_transcript_17618	F01_transcript_17618
F01_transcript_43354	NA	NA	F01_transcript_43354	NA
F01_transcript_28081	F01_transcript_28081	F01_transcript_28081	F01_transcript_28081	F01_transcript_28081
F01_transcript_495	NA	F01_transcript_495	F01_transcript_495	NA
F01_transcript_25969	NA	NA	F01_transcript_25969	NA
F01_transcript_28146	NA	F01_transcript_28146	F01_transcript_28146	NA
F01_transcript_24336	NA	F01_transcript_24336	F01_transcript_24336	NA
F01_transcript_47480	NA	F01_transcript_47480	F01_transcript_47480	NA
F01_transcript_49310	F01_transcript_49310	F01_transcript_49310	F01_transcript_49310	F01_transcript_49310
F01_transcript_15750	NA	F01_transcript_15750	F01_transcript_15750	NA
F01_transcript_23344	NA	F01_transcript_23344	F01_transcript_23344	NA
F01_transcript_12527	F01_transcript_12527	F01_transcript_12527	F01_transcript_12527	F01_transcript_12527
F01_transcript_33359	F01_transcript_33359	F01_transcript_33359	F01_transcript_33359	F01_transcript_33359
F01_transcript_35250	NA	F01_transcript_35250	F01_transcript_35250	NA
F01_transcript_38343	F01_transcript_38343	F01_transcript_38343	F01_transcript_38343	F01_transcript_38343
F01_transcript_10133	NA	F01_transcript_10133	F01_transcript_10133	NA
F01_transcript_12975	F01_transcript_12975	F01_transcript_12975	F01_transcript_12975	F01_transcript_12975
F01_transcript_37920	NA	F01_transcript_37920	F01_transcript_37920	NA
F01_transcript_38776	NA	F01_transcript_38776	F01_transcript_38776	NA
F01_transcript_45173	NA	F01_transcript_45173	F01_transcript_45173	NA
F01_transcript_12172	F01_transcript_12172	F01_transcript_12172	F01_transcript_12172	F01_transcript_12172
F01_transcript_40811	F01_transcript_40811	F01_transcript_40811	F01_transcript_40811	F01_transcript_40811
F01_transcript_45723	NA	F01_transcript_45723	F01_transcript_45723	NA
F01_transcript_31028	F01_transcript_31028	F01_transcript_31028	F01_transcript_31028	F01_transcript_31028
F01_transcript_50325	F01_transcript_50325	F01_transcript_50325	F01_transcript_50325	F01_transcript_50325
F01_transcript_34637	F01_transcript_34637	F01_transcript_34637	F01_transcript_34637	F01_transcript_34637
F01_transcript_37246	NA	F01_transcript_37246	F01_transcript_37246	NA
F01_transcript_20220	F01_transcript_20220	F01_transcript_20220	F01_transcript_20220	F01_transcript_20220
F01_transcript_44920	F01_transcript_44920	F01_transcript_44920	F01_transcript_44920	F01_transcript_44920
F01_transcript_28880	NA	F01_transcript_28880	NA	NA
F01_transcript_17600	F01_transcript_17600	F01_transcript_17600	F01_transcript_17600	F01_transcript_17600
F01_transcript_10541	NA	F01_transcript_10541	NA	NA
F01_transcript_45461	NA	F01_transcript_45461	F01_transcript_45461	NA
F01_transcript_5550	NA	F01_transcript_5550	F01_transcript_5550	NA
F01_transcript_42737	NA	F01_transcript_42737	F01_transcript_42737	NA
F01_transcript_27369	NA	F01_transcript_27369	F01_transcript_27369	NA
F01_transcript_49287	NA	F01_transcript_49287	F01_transcript_49287	NA
F01_transcript_14019	NA	F01_transcript_14019	F01_transcript_14019	NA
F01_transcript_6141	NA	F01_transcript_6141	F01_transcript_6141	NA
F01_transcript_34847	F01_transcript_34847	F01_transcript_34847	F01_transcript_34847	F01_transcript_34847
F01_transcript_24209	F01_transcript_24209	F01_transcript_24209	F01_transcript_24209	F01_transcript_24209
F01_transcript_19562	F01_transcript_19562	F01_transcript_19562	F01_transcript_19562	F01_transcript_19562
F01_transcript_29046	NA	F01_transcript_29046	F01_transcript_29046	NA
F01_transcript_49925	NA	F01_transcript_49925	F01_transcript_49925	NA
F01_transcript_15561	NA	F01_transcript_15561	F01_transcript_15561	NA
F01_transcript_47015	NA	NA	F01_transcript_47015	NA
F01_transcript_35551	NA	F01_transcript_35551	F01_transcript_35551	NA
F01_transcript_26306	NA	F01_transcript_26306	F01_transcript_26306	NA
F01_transcript_34737	NA	F01_transcript_34737	F01_transcript_34737	NA
F01_transcript_35591	NA	F01_transcript_35591	F01_transcript_35591	NA
F01_transcript_45486	F01_transcript_45486	F01_transcript_45486	F01_transcript_45486	NA
F01_transcript_13638	F01_transcript_13638	F01_transcript_13638	F01_transcript_13638	F01_transcript_13638
F01_transcript_20960	NA	F01_transcript_20960	F01_transcript_20960	NA
F01_transcript_50740	NA	F01_transcript_50740	F01_transcript_50740	NA
F01_transcript_48453	NA	F01_transcript_48453	F01_transcript_48453	NA
F01_transcript_25480	NA	F01_transcript_25480	F01_transcript_25480	NA
F01_transcript_19542	NA	F01_transcript_19542	F01_transcript_19542	NA
F01_transcript_51229	NA	F01_transcript_51229	F01_transcript_51229	NA
F01_transcript_26027	NA	F01_transcript_26027	F01_transcript_26027	NA
F01_transcript_46439	NA	F01_transcript_46439	F01_transcript_46439	NA
F01_transcript_47474	F01_transcript_47474	F01_transcript_47474	F01_transcript_47474	F01_transcript_47474
F01_transcript_28794	NA	NA	F01_transcript_28794	NA
F01_transcript_42119	NA	F01_transcript_42119	F01_transcript_42119	NA
F01_transcript_52325	NA	F01_transcript_52325	F01_transcript_52325	NA
F01_transcript_40115	NA	F01_transcript_40115	F01_transcript_40115	NA
F01_transcript_37706	F01_transcript_37706	F01_transcript_37706	F01_transcript_37706	F01_transcript_37706
F01_transcript_35866	F01_transcript_35866	F01_transcript_35866	F01_transcript_35866	NA
F01_transcript_16596	NA	F01_transcript_16596	F01_transcript_16596	NA
F01_transcript_46382	F01_transcript_46382	F01_transcript_46382	F01_transcript_46382	NA
F01_transcript_43634	NA	F01_transcript_43634	F01_transcript_43634	NA
F01_transcript_52656	NA	F01_transcript_52656	NA	NA
F01_transcript_48907	NA	F01_transcript_48907	F01_transcript_48907	NA
F01_transcript_39159	NA	F01_transcript_39159	F01_transcript_39159	NA
F01_transcript_15612	F01_transcript_15612	F01_transcript_15612	F01_transcript_15612	F01_transcript_15612
F01_transcript_38215	NA	F01_transcript_38215	F01_transcript_38215	NA
F01_transcript_7832	NA	F01_transcript_7832	F01_transcript_7832	NA
F01_transcript_51317	F01_transcript_51317	F01_transcript_51317	F01_transcript_51317	F01_transcript_51317
F01_transcript_51552	NA	F01_transcript_51552	F01_transcript_51552	NA
F01_transcript_21045	F01_transcript_21045	F01_transcript_21045	F01_transcript_21045	F01_transcript_21045
F01_transcript_20087	NA	NA	F01_transcript_20087	NA
F01_transcript_19014	F01_transcript_19014	F01_transcript_19014	F01_transcript_19014	F01_transcript_19014
F01_transcript_27393	NA	F01_transcript_27393	F01_transcript_27393	NA
F01_transcript_22779	F01_transcript_22779	F01_transcript_22779	F01_transcript_22779	F01_transcript_22779
F01_transcript_13490	NA	F01_transcript_13490	F01_transcript_13490	NA
F01_transcript_30664	NA	F01_transcript_30664	F01_transcript_30664	NA
F01_transcript_23002	NA	F01_transcript_23002	F01_transcript_23002	NA
F01_transcript_52627	NA	F01_transcript_52627	F01_transcript_52627	NA
F01_transcript_38585	NA	F01_transcript_38585	F01_transcript_38585	NA
F01_transcript_46493	F01_transcript_46493	F01_transcript_46493	F01_transcript_46493	F01_transcript_46493
F01_transcript_28064	NA	F01_transcript_28064	F01_transcript_28064	NA
F01_transcript_42651	F01_transcript_42651	F01_transcript_42651	F01_transcript_42651	F01_transcript_42651
F01_transcript_46942	F01_transcript_46942	F01_transcript_46942	F01_transcript_46942	F01_transcript_46942
F01_transcript_37506	F01_transcript_37506	F01_transcript_37506	F01_transcript_37506	NA
F01_transcript_26463	NA	F01_transcript_26463	F01_transcript_26463	NA
F01_transcript_36463	NA	F01_transcript_36463	F01_transcript_36463	NA
F01_transcript_15441	NA	F01_transcript_15441	NA	NA
F01_transcript_26134	NA	F01_transcript_26134	F01_transcript_26134	NA
F01_transcript_50560	NA	F01_transcript_50560	F01_transcript_50560	NA
F01_transcript_34063	F01_transcript_34063	F01_transcript_34063	F01_transcript_34063	F01_transcript_34063
F01_transcript_18243	NA	F01_transcript_18243	F01_transcript_18243	NA
F01_transcript_37611	NA	F01_transcript_37611	F01_transcript_37611	NA
F01_transcript_28862	F01_transcript_28862	F01_transcript_28862	F01_transcript_28862	NA
F01_transcript_41133	NA	F01_transcript_41133	F01_transcript_41133	NA
F01_transcript_49535	NA	F01_transcript_49535	NA	NA
F01_transcript_41831	NA	F01_transcript_41831	NA	NA
F01_transcript_3233	F01_transcript_3233	F01_transcript_3233	F01_transcript_3233	F01_transcript_3233
F01_transcript_27108	F01_transcript_27108	F01_transcript_27108	F01_transcript_27108	F01_transcript_27108
F01_transcript_31832	NA	F01_transcript_31832	F01_transcript_31832	NA
F01_transcript_23623	NA	F01_transcript_23623	F01_transcript_23623	NA
F01_transcript_32484	F01_transcript_32484	F01_transcript_32484	F01_transcript_32484	F01_transcript_32484
F01_transcript_48715	F01_transcript_48715	F01_transcript_48715	F01_transcript_48715	NA
F01_transcript_36214	NA	F01_transcript_36214	F01_transcript_36214	NA
F01_transcript_50344	NA	F01_transcript_50344	F01_transcript_50344	NA
F01_transcript_38798	F01_transcript_38798	F01_transcript_38798	F01_transcript_38798	F01_transcript_38798
F01_transcript_28946	NA	NA	F01_transcript_28946	NA
F01_transcript_20444	NA	F01_transcript_20444	F01_transcript_20444	NA
F01_transcript_41749	NA	F01_transcript_41749	F01_transcript_41749	NA
F01_transcript_47560	F01_transcript_47560	F01_transcript_47560	F01_transcript_47560	F01_transcript_47560
F01_transcript_13246	NA	NA	F01_transcript_13246	NA
F01_transcript_17705	NA	F01_transcript_17705	NA	NA
F01_transcript_15394	F01_transcript_15394	F01_transcript_15394	F01_transcript_15394	F01_transcript_15394
F01_transcript_43821	NA	F01_transcript_43821	NA	NA
F01_transcript_46159	NA	F01_transcript_46159	F01_transcript_46159	NA
F01_transcript_30609	NA	F01_transcript_30609	F01_transcript_30609	NA
F01_transcript_16518	F01_transcript_16518	F01_transcript_16518	F01_transcript_16518	F01_transcript_16518
F01_transcript_16953	F01_transcript_16953	F01_transcript_16953	F01_transcript_16953	NA
F01_transcript_26133	F01_transcript_26133	F01_transcript_26133	F01_transcript_26133	F01_transcript_26133
F01_transcript_14678	F01_transcript_14678	F01_transcript_14678	F01_transcript_14678	F01_transcript_14678
F01_transcript_50507	F01_transcript_50507	F01_transcript_50507	F01_transcript_50507	F01_transcript_50507
F01_transcript_39236	NA	F01_transcript_39236	NA	NA
F01_transcript_39720	F01_transcript_39720	F01_transcript_39720	F01_transcript_39720	F01_transcript_39720
F01_transcript_16786	NA	NA	F01_transcript_16786	NA
F01_transcript_40972	F01_transcript_40972	F01_transcript_40972	F01_transcript_40972	F01_transcript_40972
F01_transcript_30189	F01_transcript_30189	F01_transcript_30189	F01_transcript_30189	F01_transcript_30189
F01_transcript_13106	F01_transcript_13106	F01_transcript_13106	F01_transcript_13106	NA
F01_transcript_41162	NA	F01_transcript_41162	F01_transcript_41162	NA
F01_transcript_29735	F01_transcript_29735	F01_transcript_29735	F01_transcript_29735	NA
F01_transcript_32684	F01_transcript_32684	F01_transcript_32684	F01_transcript_32684	F01_transcript_32684
F01_transcript_50956	F01_transcript_50956	F01_transcript_50956	F01_transcript_50956	F01_transcript_50956
F01_transcript_14130	F01_transcript_14130	F01_transcript_14130	F01_transcript_14130	F01_transcript_14130
F01_transcript_41917	NA	F01_transcript_41917	F01_transcript_41917	NA
F01_transcript_42055	NA	F01_transcript_42055	NA	NA
F01_transcript_24447	NA	F01_transcript_24447	F01_transcript_24447	NA
F01_transcript_32913	NA	F01_transcript_32913	NA	NA
F01_transcript_33072	NA	F01_transcript_33072	F01_transcript_33072	NA
F01_transcript_48936	F01_transcript_48936	F01_transcript_48936	F01_transcript_48936	NA
F01_transcript_9565	NA	F01_transcript_9565	F01_transcript_9565	NA
F01_transcript_39762	NA	F01_transcript_39762	F01_transcript_39762	NA
F01_transcript_50979	F01_transcript_50979	F01_transcript_50979	F01_transcript_50979	NA
F01_transcript_49200	NA	F01_transcript_49200	F01_transcript_49200	NA
F01_transcript_20107	NA	F01_transcript_20107	F01_transcript_20107	NA
F01_transcript_40455	F01_transcript_40455	F01_transcript_40455	F01_transcript_40455	F01_transcript_40455
F01_transcript_2595	F01_transcript_2595	F01_transcript_2595	F01_transcript_2595	F01_transcript_2595
F01_transcript_46298	F01_transcript_46298	F01_transcript_46298	F01_transcript_46298	F01_transcript_46298
F01_transcript_49143	F01_transcript_49143	F01_transcript_49143	F01_transcript_49143	F01_transcript_49143
F01_transcript_36619	NA	F01_transcript_36619	NA	NA
F01_transcript_16405	NA	F01_transcript_16405	F01_transcript_16405	NA
F01_transcript_49371	F01_transcript_49371	F01_transcript_49371	F01_transcript_49371	F01_transcript_49371
F01_transcript_14922	NA	F01_transcript_14922	F01_transcript_14922	NA
F01_transcript_51342	F01_transcript_51342	F01_transcript_51342	F01_transcript_51342	F01_transcript_51342
F01_transcript_36603	NA	F01_transcript_36603	F01_transcript_36603	NA
F01_transcript_15579	NA	F01_transcript_15579	F01_transcript_15579	NA
F01_transcript_36659	F01_transcript_36659	F01_transcript_36659	F01_transcript_36659	NA
F01_transcript_33749	F01_transcript_33749	F01_transcript_33749	F01_transcript_33749	F01_transcript_33749
F01_transcript_49710	F01_transcript_49710	F01_transcript_49710	F01_transcript_49710	F01_transcript_49710
F01_transcript_19750	NA	F01_transcript_19750	F01_transcript_19750	NA
F01_transcript_18135	NA	F01_transcript_18135	F01_transcript_18135	NA
F01_transcript_21401	F01_transcript_21401	F01_transcript_21401	F01_transcript_21401	NA
F01_transcript_16795	NA	F01_transcript_16795	F01_transcript_16795	NA
F01_transcript_30952	F01_transcript_30952	F01_transcript_30952	F01_transcript_30952	F01_transcript_30952
F01_transcript_19892	NA	F01_transcript_19892	F01_transcript_19892	NA
F01_transcript_51130	F01_transcript_51130	F01_transcript_51130	F01_transcript_51130	F01_transcript_51130
F01_transcript_47928	NA	F01_transcript_47928	F01_transcript_47928	NA
F01_transcript_46031	NA	F01_transcript_46031	F01_transcript_46031	NA
F01_transcript_38160	NA	NA	F01_transcript_38160	NA
F01_transcript_27302	NA	F01_transcript_27302	NA	NA
F01_transcript_36611	NA	F01_transcript_36611	F01_transcript_36611	NA
F01_transcript_33098	NA	F01_transcript_33098	NA	NA
F01_transcript_23064	NA	F01_transcript_23064	F01_transcript_23064	NA
F01_transcript_20646	F01_transcript_20646	F01_transcript_20646	F01_transcript_20646	F01_transcript_20646
F01_transcript_24078	NA	F01_transcript_24078	NA	NA
F01_transcript_27097	F01_transcript_27097	F01_transcript_27097	F01_transcript_27097	F01_transcript_27097
F01_transcript_44557	NA	F01_transcript_44557	F01_transcript_44557	NA
F01_transcript_43535	F01_transcript_43535	F01_transcript_43535	F01_transcript_43535	F01_transcript_43535
F01_transcript_28316	NA	F01_transcript_28316	F01_transcript_28316	NA
F01_transcript_12796	NA	F01_transcript_12796	F01_transcript_12796	NA
F01_transcript_26988	F01_transcript_26988	F01_transcript_26988	F01_transcript_26988	F01_transcript_26988
F01_transcript_42626	F01_transcript_42626	F01_transcript_42626	F01_transcript_42626	F01_transcript_42626
F01_transcript_32035	F01_transcript_32035	F01_transcript_32035	F01_transcript_32035	F01_transcript_32035
F01_transcript_19819	F01_transcript_19819	F01_transcript_19819	F01_transcript_19819	F01_transcript_19819
F01_transcript_51704	F01_transcript_51704	F01_transcript_51704	F01_transcript_51704	F01_transcript_51704
F01_transcript_17072	NA	F01_transcript_17072	F01_transcript_17072	NA
F01_transcript_35139	NA	F01_transcript_35139	NA	NA
F01_transcript_21135	NA	F01_transcript_21135	F01_transcript_21135	NA
F01_transcript_17873	NA	F01_transcript_17873	NA	NA
F01_transcript_36289	F01_transcript_36289	F01_transcript_36289	F01_transcript_36289	F01_transcript_36289
F01_transcript_44974	F01_transcript_44974	F01_transcript_44974	F01_transcript_44974	F01_transcript_44974
F01_transcript_48633	F01_transcript_48633	F01_transcript_48633	F01_transcript_48633	F01_transcript_48633
F01_transcript_27056	NA	F01_transcript_27056	F01_transcript_27056	NA
F01_transcript_35273	NA	NA	F01_transcript_35273	NA
F01_transcript_47102	NA	NA	F01_transcript_47102	NA
F01_transcript_51262	NA	F01_transcript_51262	F01_transcript_51262	NA
F01_transcript_26007	NA	F01_transcript_26007	F01_transcript_26007	NA
F01_transcript_34218	NA	NA	F01_transcript_34218	NA
F01_transcript_52296	NA	F01_transcript_52296	F01_transcript_52296	NA
F01_transcript_32943	F01_transcript_32943	F01_transcript_32943	F01_transcript_32943	F01_transcript_32943
F01_transcript_11680	NA	F01_transcript_11680	NA	NA
F01_transcript_45816	NA	F01_transcript_45816	F01_transcript_45816	NA
F01_transcript_40668	NA	F01_transcript_40668	F01_transcript_40668	NA
F01_transcript_10513	NA	F01_transcript_10513	NA	NA
F01_transcript_24398	F01_transcript_24398	F01_transcript_24398	F01_transcript_24398	F01_transcript_24398
F01_transcript_15927	F01_transcript_15927	F01_transcript_15927	F01_transcript_15927	F01_transcript_15927
F01_transcript_18927	NA	F01_transcript_18927	NA	NA
F01_transcript_25556	NA	F01_transcript_25556	F01_transcript_25556	NA
F01_transcript_39483	F01_transcript_39483	F01_transcript_39483	F01_transcript_39483	F01_transcript_39483
F01_transcript_10812	NA	F01_transcript_10812	F01_transcript_10812	NA
F01_transcript_35269	NA	F01_transcript_35269	F01_transcript_35269	NA
F01_transcript_30662	F01_transcript_30662	F01_transcript_30662	F01_transcript_30662	F01_transcript_30662
F01_transcript_36747	NA	F01_transcript_36747	F01_transcript_36747	NA
F01_transcript_35653	F01_transcript_35653	F01_transcript_35653	F01_transcript_35653	F01_transcript_35653
F01_transcript_21104	NA	NA	F01_transcript_21104	NA
F01_transcript_32218	NA	F01_transcript_32218	F01_transcript_32218	NA
F01_transcript_28673	NA	F01_transcript_28673	NA	NA
F01_transcript_48812	F01_transcript_48812	F01_transcript_48812	F01_transcript_48812	F01_transcript_48812
F01_transcript_18544	NA	F01_transcript_18544	F01_transcript_18544	NA
F01_transcript_48013	F01_transcript_48013	F01_transcript_48013	F01_transcript_48013	F01_transcript_48013
F01_transcript_40567	F01_transcript_40567	F01_transcript_40567	F01_transcript_40567	F01_transcript_40567
F01_transcript_39754	F01_transcript_39754	F01_transcript_39754	F01_transcript_39754	F01_transcript_39754
F01_transcript_21139	F01_transcript_21139	F01_transcript_21139	F01_transcript_21139	F01_transcript_21139
F01_transcript_39889	F01_transcript_39889	F01_transcript_39889	F01_transcript_39889	NA
F01_transcript_41541	NA	F01_transcript_41541	F01_transcript_41541	NA
F01_transcript_6504	F01_transcript_6504	F01_transcript_6504	F01_transcript_6504	F01_transcript_6504
F01_transcript_15080	NA	F01_transcript_15080	F01_transcript_15080	NA
F01_transcript_35277	NA	F01_transcript_35277	F01_transcript_35277	NA
F01_transcript_23583	NA	F01_transcript_23583	F01_transcript_23583	NA
F01_transcript_30393	NA	F01_transcript_30393	F01_transcript_30393	NA
F01_transcript_23866	NA	F01_transcript_23866	F01_transcript_23866	NA
F01_transcript_28490	NA	F01_transcript_28490	NA	NA
F01_transcript_13359	F01_transcript_13359	F01_transcript_13359	F01_transcript_13359	NA
F01_transcript_51209	F01_transcript_51209	F01_transcript_51209	F01_transcript_51209	F01_transcript_51209
F01_transcript_12992	NA	NA	F01_transcript_12992	NA
F01_transcript_23950	NA	F01_transcript_23950	F01_transcript_23950	NA
F01_transcript_49732	NA	F01_transcript_49732	NA	NA
F01_transcript_52550	NA	F01_transcript_52550	F01_transcript_52550	NA
F01_transcript_37430	F01_transcript_37430	F01_transcript_37430	F01_transcript_37430	F01_transcript_37430
F01_transcript_41105	NA	F01_transcript_41105	NA	NA
F01_transcript_41963	F01_transcript_41963	F01_transcript_41963	F01_transcript_41963	NA
F01_transcript_39793	F01_transcript_39793	F01_transcript_39793	F01_transcript_39793	F01_transcript_39793
F01_transcript_48230	F01_transcript_48230	F01_transcript_48230	F01_transcript_48230	NA
F01_transcript_21851	F01_transcript_21851	F01_transcript_21851	F01_transcript_21851	F01_transcript_21851
F01_transcript_22553	NA	F01_transcript_22553	F01_transcript_22553	NA
F01_transcript_35615	NA	F01_transcript_35615	F01_transcript_35615	NA
F01_transcript_23012	F01_transcript_23012	F01_transcript_23012	F01_transcript_23012	NA
F01_transcript_43310	NA	F01_transcript_43310	NA	NA
F01_transcript_35900	NA	NA	F01_transcript_35900	NA
F01_transcript_38629	NA	NA	F01_transcript_38629	NA
F01_transcript_44217	NA	F01_transcript_44217	F01_transcript_44217	NA
F01_transcript_21560	NA	F01_transcript_21560	F01_transcript_21560	NA
F01_transcript_31577	F01_transcript_31577	F01_transcript_31577	F01_transcript_31577	F01_transcript_31577
F01_transcript_29110	F01_transcript_29110	F01_transcript_29110	F01_transcript_29110	F01_transcript_29110
F01_transcript_30094	NA	F01_transcript_30094	NA	NA
F01_transcript_34435	F01_transcript_34435	F01_transcript_34435	F01_transcript_34435	F01_transcript_34435
F01_transcript_52088	NA	F01_transcript_52088	NA	NA
F01_transcript_34162	NA	F01_transcript_34162	F01_transcript_34162	NA
F01_transcript_25300	NA	F01_transcript_25300	F01_transcript_25300	NA
F01_transcript_39620	NA	F01_transcript_39620	F01_transcript_39620	NA
F01_transcript_8220	NA	F01_transcript_8220	F01_transcript_8220	NA
F01_transcript_23956	F01_transcript_23956	F01_transcript_23956	F01_transcript_23956	F01_transcript_23956
F01_transcript_28972	NA	NA	F01_transcript_28972	NA
F01_transcript_23106	NA	F01_transcript_23106	F01_transcript_23106	NA
F01_transcript_25616	NA	F01_transcript_25616	F01_transcript_25616	NA
F01_transcript_50123	NA	F01_transcript_50123	NA	NA
F01_transcript_37296	NA	F01_transcript_37296	F01_transcript_37296	NA
F01_transcript_38810	NA	F01_transcript_38810	F01_transcript_38810	NA
F01_transcript_42695	F01_transcript_42695	F01_transcript_42695	F01_transcript_42695	F01_transcript_42695
F01_transcript_41913	NA	F01_transcript_41913	F01_transcript_41913	NA
F01_transcript_12273	NA	F01_transcript_12273	NA	NA
F01_transcript_50293	F01_transcript_50293	F01_transcript_50293	F01_transcript_50293	F01_transcript_50293
F01_transcript_39070	F01_transcript_39070	F01_transcript_39070	F01_transcript_39070	NA
F01_transcript_48171	NA	F01_transcript_48171	F01_transcript_48171	NA
F01_transcript_9368	F01_transcript_9368	F01_transcript_9368	F01_transcript_9368	F01_transcript_9368
F01_transcript_22572	NA	F01_transcript_22572	F01_transcript_22572	NA
F01_transcript_47490	F01_transcript_47490	F01_transcript_47490	F01_transcript_47490	F01_transcript_47490
F01_transcript_6075	F01_transcript_6075	F01_transcript_6075	F01_transcript_6075	NA
F01_transcript_15093	NA	F01_transcript_15093	F01_transcript_15093	NA
F01_transcript_42456	NA	F01_transcript_42456	NA	NA
F01_transcript_16222	NA	F01_transcript_16222	F01_transcript_16222	NA
F01_transcript_20954	F01_transcript_20954	F01_transcript_20954	F01_transcript_20954	NA
F01_transcript_16014	NA	F01_transcript_16014	F01_transcript_16014	NA
F01_transcript_21932	NA	F01_transcript_21932	F01_transcript_21932	NA
F01_transcript_36326	F01_transcript_36326	F01_transcript_36326	F01_transcript_36326	F01_transcript_36326
F01_transcript_19606	NA	F01_transcript_19606	F01_transcript_19606	NA
F01_transcript_15822	F01_transcript_15822	F01_transcript_15822	F01_transcript_15822	F01_transcript_15822
F01_transcript_26163	NA	F01_transcript_26163	F01_transcript_26163	NA
F01_transcript_38081	NA	F01_transcript_38081	F01_transcript_38081	NA
F01_transcript_24852	NA	F01_transcript_24852	F01_transcript_24852	NA
F01_transcript_48504	F01_transcript_48504	F01_transcript_48504	F01_transcript_48504	F01_transcript_48504
F01_transcript_35870	NA	F01_transcript_35870	F01_transcript_35870	NA
F01_transcript_15026	NA	F01_transcript_15026	NA	NA
F01_transcript_45895	NA	F01_transcript_45895	F01_transcript_45895	NA
F01_transcript_31605	NA	F01_transcript_31605	F01_transcript_31605	NA
F01_transcript_17769	NA	F01_transcript_17769	NA	NA
F01_transcript_44674	NA	F01_transcript_44674	F01_transcript_44674	NA
F01_transcript_25872	F01_transcript_25872	F01_transcript_25872	F01_transcript_25872	F01_transcript_25872
F01_transcript_39179	F01_transcript_39179	F01_transcript_39179	F01_transcript_39179	F01_transcript_39179
F01_transcript_22970	F01_transcript_22970	F01_transcript_22970	F01_transcript_22970	F01_transcript_22970
F01_transcript_52472	NA	F01_transcript_52472	F01_transcript_52472	NA
F01_transcript_52032	NA	F01_transcript_52032	F01_transcript_52032	NA
F01_transcript_37460	F01_transcript_37460	F01_transcript_37460	F01_transcript_37460	F01_transcript_37460
F01_transcript_46865	F01_transcript_46865	F01_transcript_46865	F01_transcript_46865	NA
F01_transcript_47864	NA	F01_transcript_47864	F01_transcript_47864	NA
F01_transcript_49625	NA	F01_transcript_49625	F01_transcript_49625	NA
F01_transcript_16277	NA	F01_transcript_16277	F01_transcript_16277	NA
F01_transcript_43757	F01_transcript_43757	F01_transcript_43757	F01_transcript_43757	F01_transcript_43757
F01_transcript_30446	NA	F01_transcript_30446	F01_transcript_30446	NA
F01_transcript_43195	F01_transcript_43195	F01_transcript_43195	F01_transcript_43195	NA
F01_transcript_50958	F01_transcript_50958	F01_transcript_50958	F01_transcript_50958	NA
F01_transcript_13787	NA	F01_transcript_13787	F01_transcript_13787	NA
F01_transcript_26900	F01_transcript_26900	F01_transcript_26900	F01_transcript_26900	NA
F01_transcript_13855	NA	F01_transcript_13855	NA	NA
F01_transcript_39246	F01_transcript_39246	F01_transcript_39246	F01_transcript_39246	F01_transcript_39246
F01_transcript_44038	NA	F01_transcript_44038	F01_transcript_44038	NA
F01_transcript_22738	NA	F01_transcript_22738	NA	NA
F01_transcript_36297	NA	F01_transcript_36297	F01_transcript_36297	NA
F01_transcript_40542	F01_transcript_40542	F01_transcript_40542	F01_transcript_40542	NA
F01_transcript_20351	NA	F01_transcript_20351	F01_transcript_20351	NA
F01_transcript_21538	F01_transcript_21538	F01_transcript_21538	F01_transcript_21538	F01_transcript_21538
F01_transcript_8730	F01_transcript_8730	F01_transcript_8730	F01_transcript_8730	NA
F01_transcript_33493	F01_transcript_33493	F01_transcript_33493	F01_transcript_33493	F01_transcript_33493
F01_transcript_20427	F01_transcript_20427	F01_transcript_20427	F01_transcript_20427	F01_transcript_20427
F01_transcript_16110	F01_transcript_16110	F01_transcript_16110	F01_transcript_16110	F01_transcript_16110
F01_transcript_30882	NA	F01_transcript_30882	F01_transcript_30882	NA
F01_transcript_23681	F01_transcript_23681	F01_transcript_23681	F01_transcript_23681	F01_transcript_23681
F01_transcript_53030	NA	F01_transcript_53030	F01_transcript_53030	NA
F01_transcript_52844	F01_transcript_52844	F01_transcript_52844	F01_transcript_52844	F01_transcript_52844
F01_transcript_35214	NA	F01_transcript_35214	NA	NA
F01_transcript_16154	NA	F01_transcript_16154	F01_transcript_16154	NA
F01_transcript_14254	NA	NA	F01_transcript_14254	NA
F01_transcript_20446	NA	F01_transcript_20446	F01_transcript_20446	NA
F01_transcript_48064	NA	F01_transcript_48064	F01_transcript_48064	NA
F01_transcript_18279	NA	F01_transcript_18279	F01_transcript_18279	NA
F01_transcript_45931	NA	NA	F01_transcript_45931	NA
F01_transcript_49455	F01_transcript_49455	F01_transcript_49455	F01_transcript_49455	F01_transcript_49455
F01_transcript_14668	F01_transcript_14668	F01_transcript_14668	F01_transcript_14668	F01_transcript_14668
F01_transcript_32626	NA	NA	F01_transcript_32626	NA
F01_transcript_32064	F01_transcript_32064	F01_transcript_32064	F01_transcript_32064	F01_transcript_32064
F01_transcript_50150	NA	F01_transcript_50150	NA	NA
F01_transcript_41794	F01_transcript_41794	F01_transcript_41794	F01_transcript_41794	NA
F01_transcript_13671	F01_transcript_13671	F01_transcript_13671	F01_transcript_13671	F01_transcript_13671
F01_transcript_13198	F01_transcript_13198	F01_transcript_13198	F01_transcript_13198	F01_transcript_13198
F01_transcript_23872	NA	F01_transcript_23872	F01_transcript_23872	NA
F01_transcript_8749	NA	F01_transcript_8749	F01_transcript_8749	NA
F01_transcript_46931	NA	F01_transcript_46931	F01_transcript_46931	NA
F01_transcript_41840	NA	F01_transcript_41840	F01_transcript_41840	NA
F01_transcript_30122	F01_transcript_30122	F01_transcript_30122	F01_transcript_30122	F01_transcript_30122
F01_transcript_20505	F01_transcript_20505	F01_transcript_20505	F01_transcript_20505	F01_transcript_20505
F01_transcript_49518	NA	F01_transcript_49518	F01_transcript_49518	NA
F01_transcript_26160	NA	F01_transcript_26160	F01_transcript_26160	NA
F01_transcript_28627	NA	F01_transcript_28627	F01_transcript_28627	NA
F01_transcript_31741	NA	F01_transcript_31741	F01_transcript_31741	NA
F01_transcript_30285	NA	F01_transcript_30285	F01_transcript_30285	NA
F01_transcript_37454	NA	F01_transcript_37454	NA	NA
F01_transcript_17533	NA	F01_transcript_17533	F01_transcript_17533	NA
F01_transcript_29959	NA	F01_transcript_29959	F01_transcript_29959	NA
F01_transcript_23684	F01_transcript_23684	F01_transcript_23684	F01_transcript_23684	F01_transcript_23684
F01_transcript_46182	F01_transcript_46182	F01_transcript_46182	F01_transcript_46182	F01_transcript_46182
F01_transcript_21703	F01_transcript_21703	F01_transcript_21703	F01_transcript_21703	F01_transcript_21703
F01_transcript_25210	NA	F01_transcript_25210	NA	NA
F01_transcript_46267	F01_transcript_46267	F01_transcript_46267	F01_transcript_46267	NA
F01_transcript_36357	NA	F01_transcript_36357	NA	NA
F01_transcript_31898	NA	F01_transcript_31898	F01_transcript_31898	NA
F01_transcript_26953	NA	F01_transcript_26953	F01_transcript_26953	NA
F01_transcript_16047	NA	F01_transcript_16047	F01_transcript_16047	NA
F01_transcript_40806	F01_transcript_40806	F01_transcript_40806	F01_transcript_40806	F01_transcript_40806
F01_transcript_19961	NA	F01_transcript_19961	F01_transcript_19961	NA
F01_transcript_43325	NA	F01_transcript_43325	F01_transcript_43325	NA
F01_transcript_19121	NA	F01_transcript_19121	F01_transcript_19121	NA
F01_transcript_42858	NA	F01_transcript_42858	NA	NA
F01_transcript_52208	NA	F01_transcript_52208	F01_transcript_52208	NA
F01_transcript_40797	F01_transcript_40797	F01_transcript_40797	F01_transcript_40797	F01_transcript_40797
F01_transcript_36153	F01_transcript_36153	F01_transcript_36153	F01_transcript_36153	F01_transcript_36153
F01_transcript_40847	NA	F01_transcript_40847	F01_transcript_40847	NA
F01_transcript_46228	NA	NA	F01_transcript_46228	NA
F01_transcript_39751	NA	F01_transcript_39751	F01_transcript_39751	NA
F01_transcript_42973	NA	F01_transcript_42973	F01_transcript_42973	NA
F01_transcript_49521	NA	F01_transcript_49521	NA	NA
F01_transcript_42283	NA	F01_transcript_42283	NA	NA
F01_transcript_39463	F01_transcript_39463	F01_transcript_39463	F01_transcript_39463	NA
F01_transcript_22640	F01_transcript_22640	F01_transcript_22640	F01_transcript_22640	F01_transcript_22640
F01_transcript_45910	NA	F01_transcript_45910	F01_transcript_45910	NA
F01_transcript_24390	NA	F01_transcript_24390	F01_transcript_24390	NA
F01_transcript_16967	NA	F01_transcript_16967	F01_transcript_16967	NA
F01_transcript_15021	NA	NA	F01_transcript_15021	NA
F01_transcript_50529	NA	F01_transcript_50529	F01_transcript_50529	NA
F01_transcript_24786	NA	F01_transcript_24786	F01_transcript_24786	NA
F01_transcript_28269	NA	F01_transcript_28269	F01_transcript_28269	NA
F01_transcript_31301	F01_transcript_31301	F01_transcript_31301	F01_transcript_31301	F01_transcript_31301
F01_transcript_48634	F01_transcript_48634	F01_transcript_48634	F01_transcript_48634	F01_transcript_48634
F01_transcript_19701	F01_transcript_19701	F01_transcript_19701	F01_transcript_19701	F01_transcript_19701
F01_transcript_33719	NA	F01_transcript_33719	F01_transcript_33719	NA
F01_transcript_7777	NA	F01_transcript_7777	F01_transcript_7777	NA
F01_transcript_13204	F01_transcript_13204	F01_transcript_13204	F01_transcript_13204	F01_transcript_13204
F01_transcript_40268	NA	F01_transcript_40268	NA	NA
F01_transcript_46211	F01_transcript_46211	F01_transcript_46211	F01_transcript_46211	NA
F01_transcript_32781	NA	F01_transcript_32781	F01_transcript_32781	NA
F01_transcript_20362	F01_transcript_20362	F01_transcript_20362	F01_transcript_20362	NA
F01_transcript_13596	NA	F01_transcript_13596	F01_transcript_13596	NA
F01_transcript_39398	NA	NA	F01_transcript_39398	NA
F01_transcript_39769	NA	NA	F01_transcript_39769	NA
F01_transcript_18459	F01_transcript_18459	F01_transcript_18459	F01_transcript_18459	F01_transcript_18459
F01_transcript_16577	F01_transcript_16577	F01_transcript_16577	F01_transcript_16577	F01_transcript_16577
F01_transcript_15515	F01_transcript_15515	F01_transcript_15515	F01_transcript_15515	F01_transcript_15515
F01_transcript_32892	NA	F01_transcript_32892	F01_transcript_32892	NA
F01_transcript_16627	NA	F01_transcript_16627	F01_transcript_16627	NA
F01_transcript_26037	F01_transcript_26037	F01_transcript_26037	F01_transcript_26037	F01_transcript_26037
F01_transcript_27470	NA	F01_transcript_27470	NA	NA
F01_transcript_22456	NA	F01_transcript_22456	F01_transcript_22456	NA
F01_transcript_39024	F01_transcript_39024	F01_transcript_39024	F01_transcript_39024	F01_transcript_39024
F01_transcript_14790	NA	F01_transcript_14790	NA	NA
F01_transcript_25396	NA	F01_transcript_25396	NA	NA
F01_transcript_48435	NA	F01_transcript_48435	F01_transcript_48435	NA
F01_transcript_46321	NA	F01_transcript_46321	F01_transcript_46321	NA
F01_transcript_23629	NA	F01_transcript_23629	NA	NA
F01_transcript_36850	NA	F01_transcript_36850	F01_transcript_36850	NA
F01_transcript_38505	NA	F01_transcript_38505	F01_transcript_38505	NA
F01_transcript_34811	NA	F01_transcript_34811	F01_transcript_34811	NA
F01_transcript_28795	NA	F01_transcript_28795	F01_transcript_28795	NA
F01_transcript_46836	NA	F01_transcript_46836	F01_transcript_46836	NA
F01_transcript_13589	NA	F01_transcript_13589	F01_transcript_13589	NA
F01_transcript_28217	NA	NA	F01_transcript_28217	NA
F01_transcript_48202	NA	F01_transcript_48202	F01_transcript_48202	NA
F01_transcript_22474	NA	F01_transcript_22474	F01_transcript_22474	NA
F01_transcript_25143	NA	F01_transcript_25143	F01_transcript_25143	NA
F01_transcript_49892	F01_transcript_49892	F01_transcript_49892	F01_transcript_49892	F01_transcript_49892
F01_transcript_15798	F01_transcript_15798	F01_transcript_15798	F01_transcript_15798	NA
F01_transcript_42930	F01_transcript_42930	F01_transcript_42930	F01_transcript_42930	F01_transcript_42930
F01_transcript_51658	NA	F01_transcript_51658	F01_transcript_51658	NA
F01_transcript_21390	NA	F01_transcript_21390	NA	NA
F01_transcript_20984	F01_transcript_20984	F01_transcript_20984	F01_transcript_20984	NA
F01_transcript_30236	NA	NA	F01_transcript_30236	NA
F01_transcript_31938	F01_transcript_31938	F01_transcript_31938	F01_transcript_31938	F01_transcript_31938
F01_transcript_23955	NA	F01_transcript_23955	F01_transcript_23955	NA
F01_transcript_34584	NA	F01_transcript_34584	F01_transcript_34584	NA
F01_transcript_43362	NA	NA	F01_transcript_43362	NA
F01_transcript_36671	NA	F01_transcript_36671	F01_transcript_36671	NA
F01_transcript_29141	F01_transcript_29141	F01_transcript_29141	F01_transcript_29141	NA
F01_transcript_34853	NA	F01_transcript_34853	F01_transcript_34853	NA
F01_transcript_52391	NA	F01_transcript_52391	NA	NA
F01_transcript_13520	NA	F01_transcript_13520	F01_transcript_13520	NA
F01_transcript_43041	F01_transcript_43041	F01_transcript_43041	F01_transcript_43041	F01_transcript_43041
F01_transcript_43405	NA	F01_transcript_43405	F01_transcript_43405	NA
F01_transcript_41937	F01_transcript_41937	F01_transcript_41937	F01_transcript_41937	F01_transcript_41937
F01_transcript_42341	NA	F01_transcript_42341	NA	NA
F01_transcript_16726	F01_transcript_16726	F01_transcript_16726	F01_transcript_16726	F01_transcript_16726
F01_transcript_37427	F01_transcript_37427	F01_transcript_37427	F01_transcript_37427	F01_transcript_37427
F01_transcript_26349	F01_transcript_26349	F01_transcript_26349	F01_transcript_26349	F01_transcript_26349
F01_transcript_38067	NA	NA	F01_transcript_38067	NA
F01_transcript_48702	F01_transcript_48702	F01_transcript_48702	F01_transcript_48702	F01_transcript_48702
F01_transcript_38511	F01_transcript_38511	F01_transcript_38511	F01_transcript_38511	F01_transcript_38511
F01_transcript_36179	NA	F01_transcript_36179	F01_transcript_36179	NA
F01_transcript_18181	NA	F01_transcript_18181	F01_transcript_18181	NA
F01_transcript_15615	F01_transcript_15615	F01_transcript_15615	F01_transcript_15615	F01_transcript_15615
F01_transcript_15411	NA	F01_transcript_15411	F01_transcript_15411	NA
F01_transcript_48209	F01_transcript_48209	F01_transcript_48209	F01_transcript_48209	F01_transcript_48209
F01_transcript_12368	F01_transcript_12368	F01_transcript_12368	F01_transcript_12368	NA
F01_transcript_17184	F01_transcript_17184	F01_transcript_17184	F01_transcript_17184	F01_transcript_17184
F01_transcript_47871	F01_transcript_47871	F01_transcript_47871	F01_transcript_47871	NA
F01_transcript_44802	NA	F01_transcript_44802	F01_transcript_44802	NA
F01_transcript_39360	NA	F01_transcript_39360	NA	NA
F01_transcript_24699	NA	F01_transcript_24699	NA	NA
F01_transcript_33750	F01_transcript_33750	F01_transcript_33750	F01_transcript_33750	F01_transcript_33750
F01_transcript_41839	NA	NA	F01_transcript_41839	NA
F01_transcript_16150	NA	F01_transcript_16150	F01_transcript_16150	NA
F01_transcript_14439	NA	NA	F01_transcript_14439	NA
F01_transcript_14367	NA	F01_transcript_14367	NA	NA
F01_transcript_34105	NA	F01_transcript_34105	F01_transcript_34105	NA
F01_transcript_19509	NA	F01_transcript_19509	F01_transcript_19509	NA
F01_transcript_51124	NA	F01_transcript_51124	F01_transcript_51124	NA
F01_transcript_11230	NA	F01_transcript_11230	F01_transcript_11230	NA
F01_transcript_21944	F01_transcript_21944	F01_transcript_21944	F01_transcript_21944	F01_transcript_21944
F01_transcript_33970	F01_transcript_33970	F01_transcript_33970	F01_transcript_33970	F01_transcript_33970
F01_transcript_33256	NA	F01_transcript_33256	F01_transcript_33256	NA
F01_transcript_38864	F01_transcript_38864	F01_transcript_38864	F01_transcript_38864	F01_transcript_38864
F01_transcript_42205	NA	F01_transcript_42205	F01_transcript_42205	NA
F01_transcript_47911	NA	F01_transcript_47911	F01_transcript_47911	NA
F01_transcript_14995	NA	F01_transcript_14995	F01_transcript_14995	NA
F01_transcript_20481	F01_transcript_20481	F01_transcript_20481	F01_transcript_20481	F01_transcript_20481
F01_transcript_34742	F01_transcript_34742	F01_transcript_34742	F01_transcript_34742	F01_transcript_34742
F01_transcript_17962	NA	F01_transcript_17962	F01_transcript_17962	NA
F01_transcript_40023	F01_transcript_40023	F01_transcript_40023	F01_transcript_40023	F01_transcript_40023
F01_transcript_30121	NA	F01_transcript_30121	F01_transcript_30121	NA
F01_transcript_39992	F01_transcript_39992	F01_transcript_39992	F01_transcript_39992	F01_transcript_39992
F01_transcript_44647	NA	F01_transcript_44647	NA	NA
F01_transcript_11605	NA	F01_transcript_11605	NA	NA
F01_transcript_34401	NA	F01_transcript_34401	F01_transcript_34401	NA
F01_transcript_18507	NA	F01_transcript_18507	F01_transcript_18507	NA
F01_transcript_23718	F01_transcript_23718	F01_transcript_23718	F01_transcript_23718	NA
F01_transcript_28525	NA	F01_transcript_28525	F01_transcript_28525	NA
F01_transcript_20622	F01_transcript_20622	F01_transcript_20622	F01_transcript_20622	F01_transcript_20622
F01_transcript_46794	F01_transcript_46794	F01_transcript_46794	F01_transcript_46794	NA
F01_transcript_17835	F01_transcript_17835	F01_transcript_17835	F01_transcript_17835	F01_transcript_17835
F01_transcript_37552	NA	F01_transcript_37552	F01_transcript_37552	NA
F01_transcript_49161	F01_transcript_49161	F01_transcript_49161	F01_transcript_49161	NA
F01_transcript_19579	F01_transcript_19579	F01_transcript_19579	F01_transcript_19579	F01_transcript_19579
F01_transcript_24727	F01_transcript_24727	F01_transcript_24727	F01_transcript_24727	F01_transcript_24727
F01_transcript_19134	NA	F01_transcript_19134	NA	NA
F01_transcript_51152	F01_transcript_51152	F01_transcript_51152	F01_transcript_51152	F01_transcript_51152
F01_transcript_50931	F01_transcript_50931	F01_transcript_50931	F01_transcript_50931	NA
F01_transcript_51985	F01_transcript_51985	F01_transcript_51985	F01_transcript_51985	F01_transcript_51985
F01_transcript_15199	NA	F01_transcript_15199	F01_transcript_15199	NA
F01_transcript_46332	NA	NA	F01_transcript_46332	NA
F01_transcript_18242	NA	F01_transcript_18242	F01_transcript_18242	NA
F01_transcript_12571	NA	F01_transcript_12571	F01_transcript_12571	NA
F01_transcript_42435	NA	F01_transcript_42435	F01_transcript_42435	NA
F01_transcript_6118	NA	F01_transcript_6118	NA	NA
F01_transcript_19812	NA	F01_transcript_19812	F01_transcript_19812	NA
F01_transcript_10877	NA	F01_transcript_10877	NA	NA
F01_transcript_39943	F01_transcript_39943	F01_transcript_39943	F01_transcript_39943	NA
F01_transcript_18649	F01_transcript_18649	F01_transcript_18649	F01_transcript_18649	F01_transcript_18649
F01_transcript_35763	NA	NA	F01_transcript_35763	NA
F01_transcript_46664	F01_transcript_46664	F01_transcript_46664	F01_transcript_46664	F01_transcript_46664
F01_transcript_13717	NA	F01_transcript_13717	F01_transcript_13717	NA
F01_transcript_48517	F01_transcript_48517	F01_transcript_48517	F01_transcript_48517	F01_transcript_48517
F01_transcript_41465	NA	F01_transcript_41465	F01_transcript_41465	NA
F01_transcript_46448	NA	F01_transcript_46448	NA	NA
F01_transcript_45529	F01_transcript_45529	F01_transcript_45529	F01_transcript_45529	F01_transcript_45529
F01_transcript_16346	F01_transcript_16346	F01_transcript_16346	F01_transcript_16346	F01_transcript_16346
F01_transcript_25709	NA	NA	F01_transcript_25709	NA
F01_transcript_25352	NA	F01_transcript_25352	F01_transcript_25352	NA
F01_transcript_12237	NA	F01_transcript_12237	F01_transcript_12237	NA
F01_transcript_48908	NA	F01_transcript_48908	F01_transcript_48908	NA
F01_transcript_8961	NA	F01_transcript_8961	F01_transcript_8961	NA
F01_transcript_24782	NA	NA	F01_transcript_24782	NA
F01_transcript_21808	NA	F01_transcript_21808	NA	NA
F01_transcript_12549	NA	F01_transcript_12549	F01_transcript_12549	NA
F01_transcript_31838	NA	F01_transcript_31838	F01_transcript_31838	NA
F01_transcript_45335	F01_transcript_45335	F01_transcript_45335	F01_transcript_45335	NA
F01_transcript_17975	F01_transcript_17975	F01_transcript_17975	F01_transcript_17975	F01_transcript_17975
F01_transcript_47273	NA	F01_transcript_47273	F01_transcript_47273	NA
F01_transcript_15475	F01_transcript_15475	F01_transcript_15475	F01_transcript_15475	F01_transcript_15475
F01_transcript_21711	NA	F01_transcript_21711	NA	NA
F01_transcript_49663	F01_transcript_49663	F01_transcript_49663	F01_transcript_49663	F01_transcript_49663
F01_transcript_20725	NA	NA	F01_transcript_20725	NA
F01_transcript_42601	NA	F01_transcript_42601	F01_transcript_42601	NA
F01_transcript_40687	NA	F01_transcript_40687	F01_transcript_40687	NA
F01_transcript_52191	F01_transcript_52191	F01_transcript_52191	F01_transcript_52191	F01_transcript_52191
F01_transcript_52369	NA	F01_transcript_52369	F01_transcript_52369	NA
F01_transcript_15605	NA	F01_transcript_15605	NA	NA
F01_transcript_26394	NA	F01_transcript_26394	F01_transcript_26394	NA
F01_transcript_35563	NA	NA	F01_transcript_35563	NA
F01_transcript_21831	NA	F01_transcript_21831	F01_transcript_21831	NA
F01_transcript_27088	F01_transcript_27088	F01_transcript_27088	F01_transcript_27088	F01_transcript_27088
F01_transcript_19528	F01_transcript_19528	F01_transcript_19528	F01_transcript_19528	F01_transcript_19528
F01_transcript_30294	F01_transcript_30294	F01_transcript_30294	F01_transcript_30294	F01_transcript_30294
F01_transcript_45563	NA	F01_transcript_45563	NA	NA
F01_transcript_15820	NA	F01_transcript_15820	F01_transcript_15820	NA
F01_transcript_29336	NA	F01_transcript_29336	F01_transcript_29336	NA
F01_transcript_44798	NA	F01_transcript_44798	F01_transcript_44798	NA
F01_transcript_20708	F01_transcript_20708	F01_transcript_20708	F01_transcript_20708	F01_transcript_20708
F01_transcript_22934	F01_transcript_22934	F01_transcript_22934	F01_transcript_22934	F01_transcript_22934
F01_transcript_33056	NA	F01_transcript_33056	NA	NA
F01_transcript_41464	NA	NA	F01_transcript_41464	NA
F01_transcript_52483	F01_transcript_52483	F01_transcript_52483	F01_transcript_52483	NA
F01_transcript_40989	F01_transcript_40989	F01_transcript_40989	F01_transcript_40989	F01_transcript_40989
F01_transcript_29684	NA	F01_transcript_29684	NA	NA
F01_transcript_14101	F01_transcript_14101	F01_transcript_14101	F01_transcript_14101	F01_transcript_14101
F01_transcript_51973	NA	F01_transcript_51973	NA	NA
F01_transcript_43076	NA	F01_transcript_43076	NA	NA
F01_transcript_31431	NA	F01_transcript_31431	F01_transcript_31431	NA
F01_transcript_260	F01_transcript_260	F01_transcript_260	F01_transcript_260	F01_transcript_260
F01_transcript_47086	NA	F01_transcript_47086	F01_transcript_47086	NA
F01_transcript_25864	NA	F01_transcript_25864	F01_transcript_25864	NA
F01_transcript_23665	NA	NA	F01_transcript_23665	NA
F01_transcript_42607	NA	F01_transcript_42607	F01_transcript_42607	NA
F01_transcript_22039	F01_transcript_22039	F01_transcript_22039	F01_transcript_22039	F01_transcript_22039
F01_transcript_31175	F01_transcript_31175	F01_transcript_31175	F01_transcript_31175	F01_transcript_31175
F01_transcript_43271	NA	F01_transcript_43271	F01_transcript_43271	NA
F01_transcript_28113	NA	F01_transcript_28113	F01_transcript_28113	NA
F01_transcript_39813	NA	F01_transcript_39813	F01_transcript_39813	NA
F01_transcript_41620	NA	NA	F01_transcript_41620	NA
F01_transcript_14521	NA	F01_transcript_14521	NA	NA
F01_transcript_28796	NA	F01_transcript_28796	F01_transcript_28796	NA
F01_transcript_26545	NA	F01_transcript_26545	F01_transcript_26545	NA
F01_transcript_47064	NA	F01_transcript_47064	F01_transcript_47064	NA
F01_transcript_17105	NA	F01_transcript_17105	NA	NA
F01_transcript_16904	NA	F01_transcript_16904	F01_transcript_16904	NA
F01_transcript_10506	NA	NA	F01_transcript_10506	NA
F01_transcript_13378	NA	F01_transcript_13378	F01_transcript_13378	NA
F01_transcript_38273	NA	F01_transcript_38273	F01_transcript_38273	NA
F01_transcript_33793	NA	F01_transcript_33793	F01_transcript_33793	NA
F01_transcript_39661	NA	F01_transcript_39661	F01_transcript_39661	NA
F01_transcript_28758	NA	F01_transcript_28758	F01_transcript_28758	NA
F01_transcript_49688	F01_transcript_49688	F01_transcript_49688	F01_transcript_49688	NA
F01_transcript_51401	NA	F01_transcript_51401	F01_transcript_51401	NA
F01_transcript_36935	NA	F01_transcript_36935	F01_transcript_36935	NA
F01_transcript_27619	F01_transcript_27619	F01_transcript_27619	F01_transcript_27619	F01_transcript_27619
F01_transcript_31848	F01_transcript_31848	F01_transcript_31848	F01_transcript_31848	F01_transcript_31848
F01_transcript_50914	F01_transcript_50914	F01_transcript_50914	F01_transcript_50914	F01_transcript_50914
F01_transcript_47540	NA	F01_transcript_47540	F01_transcript_47540	NA
F01_transcript_44863	F01_transcript_44863	F01_transcript_44863	F01_transcript_44863	F01_transcript_44863
F01_transcript_39464	NA	F01_transcript_39464	F01_transcript_39464	NA
F01_transcript_16038	NA	F01_transcript_16038	F01_transcript_16038	NA
F01_transcript_22293	F01_transcript_22293	F01_transcript_22293	F01_transcript_22293	F01_transcript_22293
F01_transcript_23340	NA	F01_transcript_23340	F01_transcript_23340	NA
F01_transcript_30673	NA	F01_transcript_30673	F01_transcript_30673	NA
F01_transcript_19640	NA	F01_transcript_19640	NA	NA
F01_transcript_26148	NA	F01_transcript_26148	F01_transcript_26148	NA
F01_transcript_22209	NA	F01_transcript_22209	F01_transcript_22209	NA
F01_transcript_47070	NA	F01_transcript_47070	NA	NA
F01_transcript_21164	F01_transcript_21164	F01_transcript_21164	F01_transcript_21164	F01_transcript_21164
F01_transcript_28126	NA	F01_transcript_28126	F01_transcript_28126	NA
F01_transcript_31395	NA	NA	F01_transcript_31395	NA
F01_transcript_17329	F01_transcript_17329	F01_transcript_17329	F01_transcript_17329	F01_transcript_17329
F01_transcript_40028	F01_transcript_40028	F01_transcript_40028	F01_transcript_40028	F01_transcript_40028
F01_transcript_44898	NA	F01_transcript_44898	F01_transcript_44898	NA
F01_transcript_23717	NA	NA	F01_transcript_23717	NA
F01_transcript_41750	NA	F01_transcript_41750	F01_transcript_41750	NA
F01_transcript_38903	NA	F01_transcript_38903	F01_transcript_38903	NA
F01_transcript_37952	F01_transcript_37952	F01_transcript_37952	F01_transcript_37952	F01_transcript_37952
F01_transcript_10437	NA	NA	F01_transcript_10437	NA
F01_transcript_2234	NA	F01_transcript_2234	NA	NA
F01_transcript_46651	F01_transcript_46651	F01_transcript_46651	F01_transcript_46651	F01_transcript_46651
F01_transcript_15825	F01_transcript_15825	F01_transcript_15825	F01_transcript_15825	F01_transcript_15825
F01_transcript_21364	NA	F01_transcript_21364	F01_transcript_21364	NA
F01_transcript_35796	NA	F01_transcript_35796	NA	NA
F01_transcript_20694	NA	F01_transcript_20694	F01_transcript_20694	NA
F01_transcript_18001	NA	F01_transcript_18001	NA	NA
F01_transcript_51701	NA	F01_transcript_51701	F01_transcript_51701	NA
F01_transcript_47118	NA	F01_transcript_47118	F01_transcript_47118	NA
F01_transcript_36341	NA	F01_transcript_36341	F01_transcript_36341	NA
F01_transcript_18570	NA	F01_transcript_18570	F01_transcript_18570	NA
F01_transcript_45499	NA	F01_transcript_45499	F01_transcript_45499	NA
F01_transcript_16187	NA	F01_transcript_16187	F01_transcript_16187	NA
F01_transcript_21419	NA	F01_transcript_21419	F01_transcript_21419	NA
F01_transcript_10406	F01_transcript_10406	F01_transcript_10406	F01_transcript_10406	NA
F01_transcript_51103	NA	F01_transcript_51103	F01_transcript_51103	NA
F01_transcript_46832	NA	F01_transcript_46832	NA	NA
F01_transcript_5749	NA	F01_transcript_5749	F01_transcript_5749	NA
F01_transcript_49341	F01_transcript_49341	F01_transcript_49341	F01_transcript_49341	F01_transcript_49341
F01_transcript_37743	NA	F01_transcript_37743	F01_transcript_37743	NA
F01_transcript_17620	NA	NA	F01_transcript_17620	NA
F01_transcript_41439	NA	F01_transcript_41439	NA	NA
F01_transcript_13033	F01_transcript_13033	F01_transcript_13033	F01_transcript_13033	F01_transcript_13033
F01_transcript_24716	F01_transcript_24716	F01_transcript_24716	F01_transcript_24716	F01_transcript_24716
F01_transcript_23050	NA	F01_transcript_23050	F01_transcript_23050	NA
F01_transcript_25206	NA	F01_transcript_25206	F01_transcript_25206	NA
F01_transcript_33538	F01_transcript_33538	F01_transcript_33538	F01_transcript_33538	F01_transcript_33538
F01_transcript_21286	NA	F01_transcript_21286	NA	NA
F01_transcript_25017	NA	F01_transcript_25017	F01_transcript_25017	NA
F01_transcript_35721	NA	NA	F01_transcript_35721	NA
F01_transcript_22473	F01_transcript_22473	F01_transcript_22473	F01_transcript_22473	F01_transcript_22473
F01_transcript_24811	F01_transcript_24811	F01_transcript_24811	F01_transcript_24811	F01_transcript_24811
F01_transcript_34995	F01_transcript_34995	F01_transcript_34995	F01_transcript_34995	NA
F01_transcript_33546	NA	F01_transcript_33546	F01_transcript_33546	NA
F01_transcript_22566	NA	F01_transcript_22566	F01_transcript_22566	NA
F01_transcript_49791	NA	F01_transcript_49791	F01_transcript_49791	NA
F01_transcript_25623	F01_transcript_25623	F01_transcript_25623	F01_transcript_25623	F01_transcript_25623
F01_transcript_45667	NA	F01_transcript_45667	F01_transcript_45667	NA
F01_transcript_5019	F01_transcript_5019	F01_transcript_5019	F01_transcript_5019	F01_transcript_5019
F01_transcript_44330	NA	F01_transcript_44330	F01_transcript_44330	NA
F01_transcript_34125	NA	F01_transcript_34125	F01_transcript_34125	NA
F01_transcript_30356	F01_transcript_30356	F01_transcript_30356	F01_transcript_30356	F01_transcript_30356
F01_transcript_20205	NA	F01_transcript_20205	F01_transcript_20205	NA
F01_transcript_31569	NA	F01_transcript_31569	F01_transcript_31569	NA
F01_transcript_18048	NA	F01_transcript_18048	NA	NA
F01_transcript_34891	NA	F01_transcript_34891	NA	NA
F01_transcript_35560	NA	F01_transcript_35560	F01_transcript_35560	NA
F01_transcript_14513	NA	F01_transcript_14513	F01_transcript_14513	NA
F01_transcript_32910	F01_transcript_32910	F01_transcript_32910	F01_transcript_32910	F01_transcript_32910
F01_transcript_43343	NA	F01_transcript_43343	F01_transcript_43343	NA
F01_transcript_31398	NA	F01_transcript_31398	NA	NA
F01_transcript_22669	F01_transcript_22669	F01_transcript_22669	F01_transcript_22669	NA
F01_transcript_29927	NA	F01_transcript_29927	F01_transcript_29927	NA
F01_transcript_25822	F01_transcript_25822	F01_transcript_25822	F01_transcript_25822	F01_transcript_25822
F01_transcript_24593	F01_transcript_24593	F01_transcript_24593	F01_transcript_24593	F01_transcript_24593
F01_transcript_44416	F01_transcript_44416	F01_transcript_44416	F01_transcript_44416	NA
F01_transcript_45930	NA	F01_transcript_45930	F01_transcript_45930	NA
F01_transcript_45492	NA	F01_transcript_45492	F01_transcript_45492	NA
F01_transcript_20248	NA	F01_transcript_20248	F01_transcript_20248	NA
F01_transcript_35670	F01_transcript_35670	F01_transcript_35670	F01_transcript_35670	F01_transcript_35670
F01_transcript_46718	NA	F01_transcript_46718	NA	NA
F01_transcript_40976	NA	F01_transcript_40976	F01_transcript_40976	NA
F01_transcript_37691	NA	NA	F01_transcript_37691	NA
F01_transcript_44177	F01_transcript_44177	F01_transcript_44177	F01_transcript_44177	F01_transcript_44177
F01_transcript_19161	NA	F01_transcript_19161	F01_transcript_19161	NA
F01_transcript_30824	F01_transcript_30824	F01_transcript_30824	F01_transcript_30824	F01_transcript_30824
F01_transcript_41419	NA	F01_transcript_41419	NA	NA
F01_transcript_15092	F01_transcript_15092	F01_transcript_15092	F01_transcript_15092	NA
F01_transcript_13988	F01_transcript_13988	F01_transcript_13988	F01_transcript_13988	F01_transcript_13988
F01_transcript_20550	F01_transcript_20550	F01_transcript_20550	F01_transcript_20550	F01_transcript_20550
F01_transcript_15590	NA	F01_transcript_15590	NA	NA
F01_transcript_5782	F01_transcript_5782	F01_transcript_5782	F01_transcript_5782	F01_transcript_5782
F01_transcript_18117	NA	NA	F01_transcript_18117	NA
F01_transcript_16878	F01_transcript_16878	F01_transcript_16878	F01_transcript_16878	F01_transcript_16878
F01_transcript_12630	NA	F01_transcript_12630	F01_transcript_12630	NA
F01_transcript_36829	NA	F01_transcript_36829	F01_transcript_36829	NA
F01_transcript_48904	NA	F01_transcript_48904	F01_transcript_48904	NA
F01_transcript_8944	NA	F01_transcript_8944	F01_transcript_8944	NA
F01_transcript_43717	F01_transcript_43717	F01_transcript_43717	F01_transcript_43717	NA
F01_transcript_34773	F01_transcript_34773	F01_transcript_34773	F01_transcript_34773	F01_transcript_34773
F01_transcript_31756	NA	F01_transcript_31756	F01_transcript_31756	NA
F01_transcript_47977	NA	F01_transcript_47977	F01_transcript_47977	NA
F01_transcript_21007	NA	F01_transcript_21007	F01_transcript_21007	NA
F01_transcript_32277	F01_transcript_32277	F01_transcript_32277	F01_transcript_32277	F01_transcript_32277
F01_transcript_33284	NA	F01_transcript_33284	NA	NA
F01_transcript_13217	F01_transcript_13217	F01_transcript_13217	F01_transcript_13217	F01_transcript_13217
F01_transcript_35609	NA	F01_transcript_35609	F01_transcript_35609	NA
F01_transcript_33108	F01_transcript_33108	F01_transcript_33108	F01_transcript_33108	F01_transcript_33108
F01_transcript_13521	NA	F01_transcript_13521	F01_transcript_13521	NA
F01_transcript_28967	NA	F01_transcript_28967	F01_transcript_28967	NA
F01_transcript_51730	F01_transcript_51730	F01_transcript_51730	F01_transcript_51730	F01_transcript_51730
F01_transcript_52682	F01_transcript_52682	F01_transcript_52682	F01_transcript_52682	F01_transcript_52682
F01_transcript_22123	F01_transcript_22123	F01_transcript_22123	F01_transcript_22123	F01_transcript_22123
F01_transcript_25641	F01_transcript_25641	F01_transcript_25641	F01_transcript_25641	NA
F01_transcript_12443	NA	F01_transcript_12443	F01_transcript_12443	NA
F01_transcript_29195	F01_transcript_29195	F01_transcript_29195	F01_transcript_29195	NA
F01_transcript_41832	F01_transcript_41832	F01_transcript_41832	F01_transcript_41832	F01_transcript_41832
F01_transcript_4434	NA	F01_transcript_4434	F01_transcript_4434	NA
F01_transcript_30883	F01_transcript_30883	F01_transcript_30883	F01_transcript_30883	F01_transcript_30883
F01_transcript_40962	F01_transcript_40962	F01_transcript_40962	F01_transcript_40962	F01_transcript_40962
F01_transcript_50159	NA	F01_transcript_50159	F01_transcript_50159	NA
F01_transcript_20603	NA	F01_transcript_20603	F01_transcript_20603	NA
F01_transcript_41944	NA	F01_transcript_41944	F01_transcript_41944	NA
F01_transcript_48179	F01_transcript_48179	F01_transcript_48179	F01_transcript_48179	F01_transcript_48179
F01_transcript_48413	NA	F01_transcript_48413	F01_transcript_48413	NA
F01_transcript_36944	NA	F01_transcript_36944	F01_transcript_36944	NA
F01_transcript_46176	NA	F01_transcript_46176	F01_transcript_46176	NA
F01_transcript_19533	F01_transcript_19533	F01_transcript_19533	F01_transcript_19533	F01_transcript_19533
F01_transcript_25930	F01_transcript_25930	F01_transcript_25930	F01_transcript_25930	F01_transcript_25930
F01_transcript_39940	NA	F01_transcript_39940	F01_transcript_39940	NA
F01_transcript_15330	F01_transcript_15330	F01_transcript_15330	F01_transcript_15330	F01_transcript_15330
F01_transcript_39046	F01_transcript_39046	F01_transcript_39046	F01_transcript_39046	F01_transcript_39046
F01_transcript_16000	NA	F01_transcript_16000	F01_transcript_16000	NA
F01_transcript_51688	F01_transcript_51688	F01_transcript_51688	F01_transcript_51688	F01_transcript_51688
F01_transcript_30269	NA	F01_transcript_30269	F01_transcript_30269	NA
F01_transcript_30369	F01_transcript_30369	F01_transcript_30369	F01_transcript_30369	F01_transcript_30369
F01_transcript_25327	F01_transcript_25327	F01_transcript_25327	F01_transcript_25327	F01_transcript_25327
F01_transcript_28592	NA	F01_transcript_28592	NA	NA
F01_transcript_29169	F01_transcript_29169	F01_transcript_29169	F01_transcript_29169	F01_transcript_29169
F01_transcript_40206	NA	F01_transcript_40206	NA	NA
F01_transcript_36219	NA	F01_transcript_36219	F01_transcript_36219	NA
F01_transcript_43961	F01_transcript_43961	F01_transcript_43961	F01_transcript_43961	F01_transcript_43961
F01_transcript_49208	NA	F01_transcript_49208	F01_transcript_49208	NA
F01_transcript_26077	F01_transcript_26077	F01_transcript_26077	F01_transcript_26077	F01_transcript_26077
F01_transcript_8407	NA	NA	F01_transcript_8407	NA
F01_transcript_39385	NA	F01_transcript_39385	F01_transcript_39385	NA
F01_transcript_38007	F01_transcript_38007	F01_transcript_38007	F01_transcript_38007	F01_transcript_38007
F01_transcript_37471	F01_transcript_37471	F01_transcript_37471	F01_transcript_37471	F01_transcript_37471
F01_transcript_18021	F01_transcript_18021	F01_transcript_18021	F01_transcript_18021	NA
F01_transcript_52572	F01_transcript_52572	F01_transcript_52572	F01_transcript_52572	F01_transcript_52572
F01_transcript_43216	NA	F01_transcript_43216	NA	NA
F01_transcript_42595	NA	F01_transcript_42595	F01_transcript_42595	NA
F01_transcript_15513	NA	F01_transcript_15513	F01_transcript_15513	NA
F01_transcript_49637	F01_transcript_49637	F01_transcript_49637	F01_transcript_49637	F01_transcript_49637
F01_transcript_18053	NA	F01_transcript_18053	F01_transcript_18053	NA
F01_transcript_29033	F01_transcript_29033	F01_transcript_29033	F01_transcript_29033	NA
F01_transcript_26088	NA	F01_transcript_26088	F01_transcript_26088	NA
F01_transcript_32038	NA	F01_transcript_32038	F01_transcript_32038	NA
F01_transcript_22671	NA	NA	F01_transcript_22671	NA
F01_transcript_33682	NA	F01_transcript_33682	NA	NA
F01_transcript_11707	F01_transcript_11707	F01_transcript_11707	F01_transcript_11707	F01_transcript_11707
F01_transcript_15736	F01_transcript_15736	F01_transcript_15736	F01_transcript_15736	F01_transcript_15736
F01_transcript_20261	NA	F01_transcript_20261	F01_transcript_20261	NA
F01_transcript_46191	NA	F01_transcript_46191	F01_transcript_46191	NA
F01_transcript_30968	NA	F01_transcript_30968	NA	NA
F01_transcript_12139	NA	F01_transcript_12139	NA	NA
F01_transcript_28801	NA	F01_transcript_28801	F01_transcript_28801	NA
F01_transcript_42502	NA	NA	F01_transcript_42502	NA
F01_transcript_49320	NA	F01_transcript_49320	F01_transcript_49320	NA
F01_transcript_11702	NA	F01_transcript_11702	F01_transcript_11702	NA
F01_transcript_23185	NA	F01_transcript_23185	F01_transcript_23185	NA
F01_transcript_34286	F01_transcript_34286	F01_transcript_34286	F01_transcript_34286	F01_transcript_34286
F01_transcript_23770	F01_transcript_23770	F01_transcript_23770	F01_transcript_23770	F01_transcript_23770
F01_transcript_23401	F01_transcript_23401	F01_transcript_23401	F01_transcript_23401	F01_transcript_23401
F01_transcript_14295	F01_transcript_14295	F01_transcript_14295	F01_transcript_14295	NA
F01_transcript_47236	NA	F01_transcript_47236	F01_transcript_47236	NA
F01_transcript_16919	NA	F01_transcript_16919	F01_transcript_16919	NA
F01_transcript_22389	NA	F01_transcript_22389	NA	NA
F01_transcript_24026	NA	F01_transcript_24026	F01_transcript_24026	NA
F01_transcript_38060	F01_transcript_38060	F01_transcript_38060	F01_transcript_38060	F01_transcript_38060
F01_transcript_42723	NA	F01_transcript_42723	F01_transcript_42723	NA
F01_transcript_34953	NA	F01_transcript_34953	F01_transcript_34953	NA
F01_transcript_33018	NA	F01_transcript_33018	NA	NA
F01_transcript_12326	NA	F01_transcript_12326	F01_transcript_12326	NA
F01_transcript_39570	F01_transcript_39570	F01_transcript_39570	F01_transcript_39570	F01_transcript_39570
F01_transcript_24653	NA	F01_transcript_24653	F01_transcript_24653	NA
F01_transcript_22660	F01_transcript_22660	F01_transcript_22660	F01_transcript_22660	F01_transcript_22660
F01_transcript_33980	NA	F01_transcript_33980	F01_transcript_33980	NA
F01_transcript_12599	F01_transcript_12599	F01_transcript_12599	F01_transcript_12599	F01_transcript_12599
F01_transcript_16060	NA	F01_transcript_16060	F01_transcript_16060	NA
F01_transcript_49357	NA	F01_transcript_49357	F01_transcript_49357	NA
F01_transcript_15222	NA	F01_transcript_15222	F01_transcript_15222	NA
F01_transcript_27746	NA	F01_transcript_27746	NA	NA
F01_transcript_42469	NA	NA	F01_transcript_42469	NA
F01_transcript_15017	NA	F01_transcript_15017	F01_transcript_15017	NA
F01_transcript_45094	NA	F01_transcript_45094	F01_transcript_45094	NA
F01_transcript_22819	NA	F01_transcript_22819	F01_transcript_22819	NA
F01_transcript_14638	NA	F01_transcript_14638	F01_transcript_14638	NA
F01_transcript_45009	NA	F01_transcript_45009	F01_transcript_45009	NA
F01_transcript_18383	NA	F01_transcript_18383	F01_transcript_18383	NA
F01_transcript_25302	NA	F01_transcript_25302	F01_transcript_25302	NA
F01_transcript_37206	NA	F01_transcript_37206	F01_transcript_37206	NA
F01_transcript_50877	NA	F01_transcript_50877	NA	NA
F01_transcript_50369	NA	F01_transcript_50369	F01_transcript_50369	NA
F01_transcript_52765	F01_transcript_52765	F01_transcript_52765	F01_transcript_52765	F01_transcript_52765
F01_transcript_31768	NA	F01_transcript_31768	NA	NA
F01_transcript_46667	NA	F01_transcript_46667	F01_transcript_46667	NA
F01_transcript_18948	NA	F01_transcript_18948	NA	NA
F01_transcript_46819	NA	F01_transcript_46819	F01_transcript_46819	NA
F01_transcript_52467	F01_transcript_52467	F01_transcript_52467	F01_transcript_52467	F01_transcript_52467
F01_transcript_40055	F01_transcript_40055	F01_transcript_40055	F01_transcript_40055	F01_transcript_40055
F01_transcript_28068	F01_transcript_28068	F01_transcript_28068	F01_transcript_28068	F01_transcript_28068
F01_transcript_8485	NA	F01_transcript_8485	NA	NA
F01_transcript_14575	NA	F01_transcript_14575	F01_transcript_14575	NA
F01_transcript_14392	NA	F01_transcript_14392	F01_transcript_14392	NA
F01_transcript_17862	NA	F01_transcript_17862	F01_transcript_17862	NA
F01_transcript_27215	NA	F01_transcript_27215	F01_transcript_27215	NA
F01_transcript_28355	NA	F01_transcript_28355	F01_transcript_28355	NA
F01_transcript_40516	F01_transcript_40516	F01_transcript_40516	F01_transcript_40516	F01_transcript_40516
F01_transcript_16233	NA	F01_transcript_16233	F01_transcript_16233	NA
F01_transcript_24676	NA	F01_transcript_24676	F01_transcript_24676	NA
F01_transcript_28935	NA	F01_transcript_28935	NA	NA
F01_transcript_34988	F01_transcript_34988	F01_transcript_34988	F01_transcript_34988	F01_transcript_34988
F01_transcript_39491	NA	F01_transcript_39491	F01_transcript_39491	NA
F01_transcript_40266	F01_transcript_40266	F01_transcript_40266	F01_transcript_40266	F01_transcript_40266
F01_transcript_32377	NA	F01_transcript_32377	F01_transcript_32377	NA
F01_transcript_43062	F01_transcript_43062	F01_transcript_43062	F01_transcript_43062	F01_transcript_43062
F01_transcript_34119	NA	F01_transcript_34119	F01_transcript_34119	NA
F01_transcript_16862	NA	F01_transcript_16862	F01_transcript_16862	NA
F01_transcript_16152	F01_transcript_16152	F01_transcript_16152	F01_transcript_16152	F01_transcript_16152
F01_transcript_50629	NA	F01_transcript_50629	F01_transcript_50629	NA
F01_transcript_2741	NA	NA	F01_transcript_2741	NA
F01_transcript_46922	NA	F01_transcript_46922	F01_transcript_46922	NA
F01_transcript_18250	NA	F01_transcript_18250	F01_transcript_18250	NA
F01_transcript_28969	NA	F01_transcript_28969	F01_transcript_28969	NA
F01_transcript_52604	NA	NA	F01_transcript_52604	NA
F01_transcript_43679	NA	NA	F01_transcript_43679	NA
F01_transcript_31856	NA	F01_transcript_31856	F01_transcript_31856	NA
F01_transcript_31017	NA	F01_transcript_31017	F01_transcript_31017	NA
F01_transcript_32538	F01_transcript_32538	F01_transcript_32538	F01_transcript_32538	NA
F01_transcript_18251	NA	F01_transcript_18251	F01_transcript_18251	NA
F01_transcript_27270	F01_transcript_27270	F01_transcript_27270	F01_transcript_27270	F01_transcript_27270
F01_transcript_8399	NA	F01_transcript_8399	F01_transcript_8399	NA
F01_transcript_15301	NA	F01_transcript_15301	F01_transcript_15301	NA
F01_transcript_4928	NA	F01_transcript_4928	F01_transcript_4928	NA
F01_transcript_13254	NA	F01_transcript_13254	F01_transcript_13254	NA
F01_transcript_20562	NA	F01_transcript_20562	F01_transcript_20562	NA
F01_transcript_37358	F01_transcript_37358	F01_transcript_37358	F01_transcript_37358	F01_transcript_37358
F01_transcript_29681	NA	F01_transcript_29681	NA	NA
F01_transcript_18400	NA	NA	F01_transcript_18400	NA
F01_transcript_36634	NA	F01_transcript_36634	NA	NA
F01_transcript_42009	NA	F01_transcript_42009	NA	NA
F01_transcript_40651	NA	F01_transcript_40651	F01_transcript_40651	NA
F01_transcript_8850	NA	F01_transcript_8850	NA	NA
F01_transcript_12442	NA	F01_transcript_12442	F01_transcript_12442	NA
F01_transcript_41677	NA	F01_transcript_41677	F01_transcript_41677	NA
F01_transcript_43545	NA	F01_transcript_43545	F01_transcript_43545	NA
F01_transcript_40528	NA	F01_transcript_40528	F01_transcript_40528	NA
F01_transcript_32752	NA	F01_transcript_32752	F01_transcript_32752	NA
F01_transcript_33133	F01_transcript_33133	F01_transcript_33133	F01_transcript_33133	F01_transcript_33133
F01_transcript_25381	NA	F01_transcript_25381	NA	NA
F01_transcript_24838	F01_transcript_24838	F01_transcript_24838	F01_transcript_24838	F01_transcript_24838
F01_transcript_39263	NA	F01_transcript_39263	NA	NA
F01_transcript_18908	F01_transcript_18908	F01_transcript_18908	F01_transcript_18908	NA
F01_transcript_50225	NA	F01_transcript_50225	F01_transcript_50225	NA
F01_transcript_20464	F01_transcript_20464	F01_transcript_20464	F01_transcript_20464	F01_transcript_20464
F01_transcript_42929	NA	F01_transcript_42929	NA	NA
F01_transcript_49101	F01_transcript_49101	F01_transcript_49101	F01_transcript_49101	NA
F01_transcript_41891	NA	NA	F01_transcript_41891	NA
F01_transcript_39543	F01_transcript_39543	F01_transcript_39543	F01_transcript_39543	F01_transcript_39543
F01_transcript_33316	F01_transcript_33316	F01_transcript_33316	F01_transcript_33316	F01_transcript_33316
F01_transcript_13108	NA	F01_transcript_13108	NA	NA
F01_transcript_47503	NA	F01_transcript_47503	F01_transcript_47503	NA
F01_transcript_43328	NA	F01_transcript_43328	F01_transcript_43328	NA
F01_transcript_40415	NA	F01_transcript_40415	F01_transcript_40415	NA
F01_transcript_20251	NA	F01_transcript_20251	F01_transcript_20251	NA
F01_transcript_47945	NA	F01_transcript_47945	F01_transcript_47945	NA
F01_transcript_31101	NA	F01_transcript_31101	NA	NA
F01_transcript_44528	F01_transcript_44528	F01_transcript_44528	F01_transcript_44528	F01_transcript_44528
F01_transcript_28740	NA	F01_transcript_28740	F01_transcript_28740	NA
F01_transcript_4425	F01_transcript_4425	F01_transcript_4425	F01_transcript_4425	NA
F01_transcript_40641	NA	F01_transcript_40641	NA	NA
F01_transcript_24641	NA	F01_transcript_24641	F01_transcript_24641	NA
F01_transcript_34348	F01_transcript_34348	F01_transcript_34348	F01_transcript_34348	F01_transcript_34348
F01_transcript_30451	NA	F01_transcript_30451	F01_transcript_30451	NA
F01_transcript_25251	NA	F01_transcript_25251	F01_transcript_25251	NA
F01_transcript_47761	NA	F01_transcript_47761	NA	NA
F01_transcript_39935	NA	F01_transcript_39935	F01_transcript_39935	NA
F01_transcript_3687	F01_transcript_3687	F01_transcript_3687	F01_transcript_3687	NA
F01_transcript_27658	NA	F01_transcript_27658	F01_transcript_27658	NA
F01_transcript_6089	F01_transcript_6089	F01_transcript_6089	F01_transcript_6089	F01_transcript_6089
F01_transcript_49692	F01_transcript_49692	F01_transcript_49692	F01_transcript_49692	F01_transcript_49692
F01_transcript_35919	NA	F01_transcript_35919	F01_transcript_35919	NA
F01_transcript_52964	F01_transcript_52964	F01_transcript_52964	F01_transcript_52964	F01_transcript_52964
F01_transcript_27149	NA	F01_transcript_27149	F01_transcript_27149	NA
F01_transcript_31338	F01_transcript_31338	F01_transcript_31338	F01_transcript_31338	F01_transcript_31338
F01_transcript_38748	F01_transcript_38748	F01_transcript_38748	F01_transcript_38748	F01_transcript_38748
F01_transcript_51814	NA	F01_transcript_51814	F01_transcript_51814	NA
F01_transcript_615	NA	F01_transcript_615	F01_transcript_615	NA
F01_transcript_33384	NA	F01_transcript_33384	F01_transcript_33384	NA
F01_transcript_6882	NA	NA	F01_transcript_6882	NA
F01_transcript_21648	NA	NA	F01_transcript_21648	NA
F01_transcript_31302	NA	NA	F01_transcript_31302	NA
F01_transcript_20527	NA	F01_transcript_20527	F01_transcript_20527	NA
F01_transcript_38908	NA	F01_transcript_38908	F01_transcript_38908	NA
F01_transcript_25562	F01_transcript_25562	F01_transcript_25562	F01_transcript_25562	NA
F01_transcript_13891	NA	F01_transcript_13891	NA	NA
F01_transcript_19203	NA	F01_transcript_19203	F01_transcript_19203	NA
F01_transcript_37187	F01_transcript_37187	F01_transcript_37187	F01_transcript_37187	F01_transcript_37187
F01_transcript_19021	NA	F01_transcript_19021	F01_transcript_19021	NA
F01_transcript_31973	NA	F01_transcript_31973	F01_transcript_31973	NA
F01_transcript_29174	NA	F01_transcript_29174	NA	NA
F01_transcript_49151	F01_transcript_49151	F01_transcript_49151	F01_transcript_49151	F01_transcript_49151
F01_transcript_24490	NA	F01_transcript_24490	F01_transcript_24490	NA
F01_transcript_33450	F01_transcript_33450	F01_transcript_33450	F01_transcript_33450	F01_transcript_33450
F01_transcript_52791	NA	F01_transcript_52791	F01_transcript_52791	NA
F01_transcript_37305	NA	F01_transcript_37305	F01_transcript_37305	NA
F01_transcript_50494	NA	F01_transcript_50494	NA	NA
F01_transcript_47126	NA	F01_transcript_47126	F01_transcript_47126	NA
F01_transcript_35376	NA	F01_transcript_35376	F01_transcript_35376	NA
F01_transcript_2403	NA	F01_transcript_2403	F01_transcript_2403	NA
F01_transcript_12697	NA	F01_transcript_12697	F01_transcript_12697	NA
F01_transcript_42223	NA	F01_transcript_42223	F01_transcript_42223	NA
F01_transcript_51587	NA	F01_transcript_51587	NA	NA
F01_transcript_31556	NA	F01_transcript_31556	F01_transcript_31556	NA
F01_transcript_28431	F01_transcript_28431	F01_transcript_28431	F01_transcript_28431	F01_transcript_28431
F01_transcript_16520	NA	F01_transcript_16520	NA	NA
F01_transcript_15715	F01_transcript_15715	F01_transcript_15715	F01_transcript_15715	F01_transcript_15715
F01_transcript_21717	F01_transcript_21717	F01_transcript_21717	F01_transcript_21717	NA
F01_transcript_36902	NA	F01_transcript_36902	F01_transcript_36902	NA
F01_transcript_47559	NA	F01_transcript_47559	F01_transcript_47559	NA
F01_transcript_38526	NA	F01_transcript_38526	F01_transcript_38526	NA
F01_transcript_24496	NA	F01_transcript_24496	F01_transcript_24496	NA
F01_transcript_6836	F01_transcript_6836	F01_transcript_6836	F01_transcript_6836	NA
F01_transcript_30471	NA	F01_transcript_30471	NA	NA
F01_transcript_13628	NA	F01_transcript_13628	F01_transcript_13628	NA
F01_transcript_19776	NA	F01_transcript_19776	F01_transcript_19776	NA
F01_transcript_11701	NA	F01_transcript_11701	F01_transcript_11701	NA
F01_transcript_45795	F01_transcript_45795	F01_transcript_45795	F01_transcript_45795	F01_transcript_45795
F01_transcript_51676	NA	F01_transcript_51676	F01_transcript_51676	NA
F01_transcript_26374	F01_transcript_26374	F01_transcript_26374	F01_transcript_26374	NA
F01_transcript_14715	F01_transcript_14715	F01_transcript_14715	F01_transcript_14715	F01_transcript_14715
F01_transcript_49566	NA	F01_transcript_49566	F01_transcript_49566	NA
F01_transcript_30777	NA	F01_transcript_30777	F01_transcript_30777	NA
F01_transcript_39871	NA	F01_transcript_39871	F01_transcript_39871	NA
F01_transcript_33021	F01_transcript_33021	F01_transcript_33021	F01_transcript_33021	F01_transcript_33021
F01_transcript_50741	NA	F01_transcript_50741	F01_transcript_50741	NA
F01_transcript_28617	F01_transcript_28617	F01_transcript_28617	F01_transcript_28617	NA
F01_transcript_20891	NA	F01_transcript_20891	NA	NA
F01_transcript_31904	NA	F01_transcript_31904	F01_transcript_31904	NA
F01_transcript_13163	NA	F01_transcript_13163	F01_transcript_13163	NA
F01_transcript_13060	NA	F01_transcript_13060	F01_transcript_13060	NA
F01_transcript_13669	NA	F01_transcript_13669	F01_transcript_13669	NA
F01_transcript_10944	F01_transcript_10944	F01_transcript_10944	F01_transcript_10944	F01_transcript_10944
F01_transcript_32020	NA	F01_transcript_32020	F01_transcript_32020	NA
F01_transcript_46231	NA	F01_transcript_46231	F01_transcript_46231	NA
F01_transcript_25114	NA	F01_transcript_25114	F01_transcript_25114	NA
F01_transcript_14147	NA	F01_transcript_14147	F01_transcript_14147	NA
F01_transcript_12936	NA	NA	F01_transcript_12936	NA
F01_transcript_12792	NA	F01_transcript_12792	F01_transcript_12792	NA
F01_transcript_48916	NA	NA	F01_transcript_48916	NA
F01_transcript_17400	NA	NA	F01_transcript_17400	NA
F01_transcript_18566	NA	F01_transcript_18566	F01_transcript_18566	NA
F01_transcript_38378	NA	F01_transcript_38378	NA	NA
F01_transcript_52401	F01_transcript_52401	F01_transcript_52401	F01_transcript_52401	NA
F01_transcript_12470	NA	NA	F01_transcript_12470	NA
F01_transcript_30217	NA	NA	F01_transcript_30217	NA
F01_transcript_1888	NA	F01_transcript_1888	NA	NA
F01_transcript_18288	NA	F01_transcript_18288	F01_transcript_18288	NA
F01_transcript_31715	F01_transcript_31715	F01_transcript_31715	F01_transcript_31715	F01_transcript_31715
F01_transcript_45399	NA	F01_transcript_45399	NA	NA
F01_transcript_27992	F01_transcript_27992	F01_transcript_27992	F01_transcript_27992	F01_transcript_27992
F01_transcript_23031	NA	F01_transcript_23031	F01_transcript_23031	NA
F01_transcript_19309	F01_transcript_19309	F01_transcript_19309	F01_transcript_19309	F01_transcript_19309
F01_transcript_52009	F01_transcript_52009	F01_transcript_52009	F01_transcript_52009	F01_transcript_52009
F01_transcript_36255	NA	NA	F01_transcript_36255	NA
F01_transcript_49027	NA	F01_transcript_49027	F01_transcript_49027	NA
F01_transcript_24046	NA	F01_transcript_24046	NA	NA
F01_transcript_51299	NA	F01_transcript_51299	F01_transcript_51299	NA
F01_transcript_21265	NA	NA	F01_transcript_21265	NA
F01_transcript_25886	F01_transcript_25886	F01_transcript_25886	F01_transcript_25886	F01_transcript_25886
F01_transcript_42922	NA	F01_transcript_42922	F01_transcript_42922	NA
F01_transcript_46094	NA	F01_transcript_46094	F01_transcript_46094	NA
F01_transcript_32998	NA	F01_transcript_32998	F01_transcript_32998	NA
F01_transcript_41751	NA	F01_transcript_41751	F01_transcript_41751	NA
F01_transcript_15296	F01_transcript_15296	F01_transcript_15296	F01_transcript_15296	F01_transcript_15296
F01_transcript_3834	NA	F01_transcript_3834	F01_transcript_3834	NA
F01_transcript_50600	F01_transcript_50600	F01_transcript_50600	F01_transcript_50600	F01_transcript_50600
F01_transcript_41069	F01_transcript_41069	F01_transcript_41069	F01_transcript_41069	F01_transcript_41069
F01_transcript_41731	NA	F01_transcript_41731	F01_transcript_41731	NA
F01_transcript_25464	F01_transcript_25464	F01_transcript_25464	F01_transcript_25464	F01_transcript_25464
F01_transcript_24663	NA	F01_transcript_24663	NA	NA
F01_transcript_31138	NA	F01_transcript_31138	F01_transcript_31138	NA
F01_transcript_28479	F01_transcript_28479	F01_transcript_28479	F01_transcript_28479	F01_transcript_28479
F01_transcript_40509	NA	F01_transcript_40509	F01_transcript_40509	NA
F01_transcript_17743	NA	F01_transcript_17743	F01_transcript_17743	NA
F01_transcript_4524	F01_transcript_4524	F01_transcript_4524	F01_transcript_4524	F01_transcript_4524
F01_transcript_33645	NA	F01_transcript_33645	F01_transcript_33645	NA
F01_transcript_43132	F01_transcript_43132	F01_transcript_43132	F01_transcript_43132	F01_transcript_43132
F01_transcript_45899	F01_transcript_45899	F01_transcript_45899	F01_transcript_45899	NA
F01_transcript_35942	NA	F01_transcript_35942	F01_transcript_35942	NA
F01_transcript_49909	NA	F01_transcript_49909	F01_transcript_49909	NA
F01_transcript_42304	NA	F01_transcript_42304	F01_transcript_42304	NA
F01_transcript_11446	NA	NA	F01_transcript_11446	NA
F01_transcript_24579	F01_transcript_24579	F01_transcript_24579	F01_transcript_24579	F01_transcript_24579
F01_transcript_23505	F01_transcript_23505	F01_transcript_23505	F01_transcript_23505	F01_transcript_23505
F01_transcript_41623	F01_transcript_41623	F01_transcript_41623	F01_transcript_41623	F01_transcript_41623
F01_transcript_40769	NA	F01_transcript_40769	F01_transcript_40769	NA
F01_transcript_51940	NA	NA	F01_transcript_51940	NA
F01_transcript_12399	F01_transcript_12399	F01_transcript_12399	F01_transcript_12399	F01_transcript_12399
F01_transcript_48698	F01_transcript_48698	F01_transcript_48698	F01_transcript_48698	F01_transcript_48698
F01_transcript_28085	F01_transcript_28085	F01_transcript_28085	F01_transcript_28085	F01_transcript_28085
[truncated: 3,954 more rows]
