# Supplementary material for: Full-Length Transcriptome Analysis Reveals Candidate Genes Involved in Terpenoid Biosynthesis in Artemisia argyi
Source: Front Genet. 2021 Jun 22;12:659962. doi: 10.3389/fgene.2021.659962 (PMC8258318; doi:10.3389/fgene.2021.659962)
Supplement: Supplementary Figure 1 — Flowchart of bioinformatics analysis of full-length transcriptome. [file Data_Sheet_1.ZIP › Table S12 candidates AS.xls]

Table S12. Candidates AS.
QueryName	SubjectName	QhspStart1	QhspEnd1	QhspStart2	QhspEnd2	ShspStart1	ShspEnd1	ShspStart2	ShspEnd2
F01_transcript_12566	F01_transcript_13856	22	3415	3410	4790	1	3395	3776	5156
F01_transcript_19613	F01_transcript_13067	1	1781	1779	2670	4	1784	2019	2886
F01_transcript_2251	F01_transcript_25219	1	2589	2590	3176	1	2590	2950	3536
F01_transcript_10909	F01_transcript_13400	498	1283	5	502	1040	1824	4	502
F01_transcript_49975	F01_transcript_24461	10	1747	1747	2005	1	1738	2373	2631
F01_transcript_25910	F01_transcript_32799	1	1030	1029	1704	1316	2355	2554	3230
F01_transcript_3856	F01_transcript_51966	1133	2703	1	1134	1513	3096	1	1134
F01_transcript_5754	F01_transcript_49454	12	1246	1244	2108	2	1233	1999	2862
F01_transcript_26111	F01_transcript_15842	220	1696	4	222	1375	2859	14	230
F01_transcript_41380	F01_transcript_32483	19	2506	2503	3679	1607	4093	4345	5521
F01_transcript_22577	F01_transcript_22904	1	1011	1008	1623	28	1040	1990	2611
F01_transcript_36953	F01_transcript_25004	1	1394	1395	1830	7	1385	1769	2216
F01_transcript_31541	F01_transcript_38239	2516	5892	2	2515	2628	6017	4	2527
F01_transcript_4889	F01_transcript_43020	1	1760	1758	2438	1	1758	1938	2618
F01_transcript_4791	F01_transcript_25428	670	2452	81	673	911	2682	2	594
F01_transcript_49500	F01_transcript_52543	1	1308	1304	1850	1117	2422	2537	3071
F01_transcript_39546	F01_transcript_14735	285	2404	35	288	395	2519	2	255
F01_transcript_15442	F01_transcript_5247	1	1727	1723	1911	1	1734	2097	2285
F01_transcript_18162	F01_transcript_52347	1	3111	3109	3753	1	3120	3233	3878
F01_transcript_40793	F01_transcript_35519	3019	6648	2	3021	3206	6822	31	3058
F01_transcript_33664	F01_transcript_19697	124	3002	2998	3856	250	3134	3275	4130
F01_transcript_28657	F01_transcript_1735	1	1747	1746	2723	506	2252	2478	3456
F01_transcript_25448	F01_transcript_22467	1	2071	2066	2846	1	2071	2276	3056
F01_transcript_18604	F01_transcript_28544	465	2949	9	464	567	3038	2	457
F01_transcript_31636	F01_transcript_28126	2	2622	2619	3240	55	2670	2846	3470
F01_transcript_42251	F01_transcript_35772	469	1489	70	470	1257	2277	2	402
F01_transcript_11430	F01_transcript_43886	211	1121	24	211	1304	2214	2	191
F01_transcript_42876	F01_transcript_21667	2	3317	3313	3928	1	3308	3426	4040
F01_transcript_36295	F01_transcript_47792	13	3188	3185	3805	12	3182	3430	4054
F01_transcript_51374	F01_transcript_46717	1	3269	3268	3824	237	3505	3833	4389
F01_transcript_33965	F01_transcript_23653	1	1436	1436	2238	163	1595	2151	2953
F01_transcript_25953	F01_transcript_43997	1	1610	1607	2080	1	1610	3232	3704
F01_transcript_2336	F01_transcript_46543	1	2617	2617	3140	91	2708	3017	3539
F01_transcript_235	F01_transcript_17395	2	4607	4605	5398	19	4636	5316	6109
F01_transcript_4480	F01_transcript_41814	1	1679	1679	2507	1	1680	2296	3124
F01_transcript_6696	F01_transcript_32799	1	1383	1382	2060	961	2355	2554	3230
F01_transcript_14004	F01_transcript_35431	313	1759	5	314	1167	2615	2	310
F01_transcript_46224	F01_transcript_43562	1	3829	3827	4403	896	4704	5506	6080
F01_transcript_51289	F01_transcript_3354	15	2146	2145	2589	159	2287	2396	2839
F01_transcript_5457	F01_transcript_3556	1	1202	1200	2316	6	1207	1654	2770
F01_transcript_33814	F01_transcript_43911	1	4062	4063	4811	1093	5154	5618	6366
F01_transcript_14917	F01_transcript_4896	1	1056	1055	1805	2	1057	1685	2435
F01_transcript_23068	F01_transcript_39105	1	1121	1120	1574	214	1334	1656	2108
F01_transcript_43480	F01_transcript_46533	1076	5629	102	1079	1136	5688	1	979
F01_transcript_10319	F01_transcript_34250	161	1413	9	162	986	2238	2	155
F01_transcript_47485	F01_transcript_37578	1	1671	1670	2808	1	1666	1783	2896
F01_transcript_35635	F01_transcript_31853	1	2060	2059	2853	1	2066	2285	3079
F01_transcript_22581	F01_transcript_21728	1	2092	2093	2525	2915	5008	5150	5582
F01_transcript_45355	F01_transcript_26769	1	1827	1825	3281	195	2017	3347	4801
F01_transcript_3542	F01_transcript_35608	1	1620	1616	2796	284	1901	2235	3411
F01_transcript_26110	F01_transcript_52490	385	1972	5	388	969	2545	1	384
F01_transcript_44435	F01_transcript_13345	1	1155	1154	1919	98	1240	1569	2332
F01_transcript_52174	F01_transcript_26578	1302	3015	1	1304	1823	3535	1	1308
F01_transcript_10347	F01_transcript_14498	198	1417	5	199	717	1940	2	196
F01_transcript_41546	F01_transcript_25280	1	2942	2941	3967	98	2999	3128	4153
F01_transcript_4766	F01_transcript_836	222	2474	12	225	1922	4174	2	214
F01_transcript_13633	F01_transcript_5071	1017	2224	1	1016	1194	2401	1	1016
F01_transcript_24190	F01_transcript_40527	1	1660	1658	2257	156	1802	2255	2854
F01_transcript_2873	F01_transcript_50615	1	2520	2518	2933	1	2541	2741	3157
F01_transcript_17104	F01_transcript_23780	1	1657	1656	2355	1	1657	2659	3358
F01_transcript_43619	F01_transcript_47127	1451	3500	1	1452	1717	3766	1	1449
F01_transcript_36093	F01_transcript_18667	1	1453	1453	2030	6633	8083	8188	8765
F01_transcript_1085	F01_transcript_14150	2	3253	3251	3839	80	3336	3443	4033
F01_transcript_7279	F01_transcript_39738	491	1988	73	491	882	2377	1	413
F01_transcript_16162	F01_transcript_27809	2513	5141	1	2512	2623	5260	5	2519
F01_transcript_2078	F01_transcript_42957	2	2060	2060	3404	8	2064	2392	3736
F01_transcript_2194	F01_transcript_32885	167	3295	1	168	993	4111	1	166
F01_transcript_18706	F01_transcript_48169	22	2465	2465	3112	1	2442	2844	3495
F01_transcript_1311	F01_transcript_32551	2	3204	3201	3681	10	3200	3654	4133
F01_transcript_7798	F01_transcript_34405	1	1555	1554	1848	2	1546	1652	1949
F01_transcript_2498	F01_transcript_24832	1	2450	2448	3168	1	2450	3082	3802
F01_transcript_1927	F01_transcript_13266	305	3312	1	304	1135	4142	2	305
F01_transcript_33355	F01_transcript_46301	126	1338	1	128	983	2194	1	131
F01_transcript_51289	F01_transcript_3173	20	2146	2145	2608	215	2341	2450	2912
F01_transcript_1581	F01_transcript_35145	1	2511	2506	3494	2	2509	2646	3634
F01_transcript_34217	F01_transcript_26616	2	2047	2042	3891	24	2068	2423	4268
F01_transcript_30769	F01_transcript_1192	1	2659	2657	3667	2	2681	2841	3851
F01_transcript_4612	F01_transcript_23089	1	1702	1702	2479	9	1716	1904	2684
F01_transcript_28986	F01_transcript_50524	2124	4991	2	2125	2613	5480	363	2485
F01_transcript_41523	F01_transcript_12580	1632	3818	1	1633	2289	4475	1	1632
F01_transcript_21570	F01_transcript_25004	1	1379	1380	1827	1	1385	1769	2216
F01_transcript_14570	F01_transcript_14826	1	1183	1180	1534	974	2156	3181	3534
F01_transcript_38461	F01_transcript_4138	234	2504	1	235	342	2613	2	236
F01_transcript_49201	F01_transcript_22700	113	2385	2381	2866	13	2309	2953	3443
F01_transcript_17125	F01_transcript_41930	1674	3401	1	1673	1950	3677	1	1674
F01_transcript_38040	F01_transcript_15931	1	2321	2321	3837	122	2425	2639	4149
F01_transcript_9347	F01_transcript_3019	1	1322	1325	1606	2	1323	2633	2911
F01_transcript_44139	F01_transcript_2672	1374	2919	1	1379	1560	3105	12	1391
F01_transcript_22599	F01_transcript_38877	1	2049	2048	2816	239	2289	2616	3384
F01_transcript_21333	F01_transcript_39542	1445	4504	1	1446	1609	4669	1	1446
F01_transcript_32641	F01_transcript_36599	1	1143	1141	1546	861	2003	2610	3015
F01_transcript_25261	F01_transcript_29805	2	4197	4196	4814	12	4210	4331	4935
F01_transcript_4567	F01_transcript_45978	1	1634	1634	2521	1	1633	2789	3676
F01_transcript_4937	F01_transcript_35325	1	1793	1792	2431	7	1799	2338	2979
F01_transcript_6634	F01_transcript_21757	311	2053	54	314	1892	3636	1	261
F01_transcript_42870	F01_transcript_19734	611	2178	9	612	942	2509	2	633
F01_transcript_22446	F01_transcript_15780	276	4203	13	279	2216	6158	2	271
F01_transcript_5684	F01_transcript_16149	1	1690	1689	2252	1	1695	2005	2568
F01_transcript_11	F01_transcript_14158	2927	7607	1	2927	3031	7711	1	2927
F01_transcript_31724	F01_transcript_52421	1	1313	1312	1883	657	1950	2518	3086
F01_transcript_18097	F01_transcript_29864	136	2839	2835	4340	1	2704	2938	4444
F01_transcript_1307	F01_transcript_52650	1	3196	3193	3712	3	3198	3652	4171
F01_transcript_38293	F01_transcript_25666	1	1539	1536	1955	379	1917	2440	2859
F01_transcript_44013	F01_transcript_48085	18	2119	2117	2951	1	2101	2308	3142
F01_transcript_22232	F01_transcript_24133	1	1405	1404	2051	1210	2613	4389	5037
F01_transcript_43106	F01_transcript_42219	1266	2665	124	1265	2442	3841	1145	2286
F01_transcript_4433	F01_transcript_26343	100	2245	2243	2559	169	2314	2419	2735
F01_transcript_24573	F01_transcript_48982	1	1113	1111	1860	603	1715	1833	2581
F01_transcript_14453	F01_transcript_35519	3060	6680	17	3062	3206	6832	2	3058
F01_transcript_24347	F01_transcript_938	1	3019	3019	3963	1	3019	3122	4069
F01_transcript_7776	F01_transcript_37100	307	1839	4	309	895	2427	10	322
F01_transcript_11022	F01_transcript_46301	98	1268	2	102	980	2147	150	250
F01_transcript_31843	F01_transcript_14244	14	1462	1461	2823	172	1617	2270	3628
F01_transcript_25019	F01_transcript_38489	117	3086	1	117	1215	4184	84	200
F01_transcript_87	F01_transcript_39	1	5147	5143	6208	1	5155	5821	6886
F01_transcript_4791	F01_transcript_41187	670	2469	7	674	1160	2957	2	675
F01_transcript_23849	F01_transcript_6709	148	1693	1	148	425	1973	1	147
F01_transcript_21310	F01_transcript_26831	11	1560	1560	1908	2	1565	1953	2302
F01_transcript_21819	F01_transcript_48465	1	1196	1194	1953	510	1717	1821	2585
F01_transcript_28962	F01_transcript_14879	1	2118	2119	3149	27	2145	3571	4601
F01_transcript_7540	F01_transcript_20218	187	1922	1	186	380	2115	1	186
F01_transcript_935	F01_transcript_671	1	3193	3191	4084	1	3196	3587	4480
F01_transcript_33471	F01_transcript_50254	1528	3572	11	1531	1640	3664	2	1522
F01_transcript_18827	F01_transcript_41215	650	1348	7	654	824	1522	1	646
F01_transcript_1140	F01_transcript_32026	1	3606	3607	3890	1	3606	3925	4208
F01_transcript_23068	F01_transcript_24816	1	1121	1120	1574	214	1342	1551	2002
F01_transcript_32462	F01_transcript_45658	1	1203	1200	1933	348	1550	1907	2640
F01_transcript_28188	F01_transcript_31790	2	3980	3979	4389	9	3983	4273	4682
F01_transcript_549	F01_transcript_33839	20	3535	3536	4636	1	3520	3713	4813
F01_transcript_8010	F01_transcript_49131	205	1849	48	207	837	2478	2	161
F01_transcript_18538	F01_transcript_15363	1	1706	1707	1872	1460	3161	3276	3439
F01_transcript_9590	F01_transcript_6533	1	1107	1104	1543	1	1106	1665	2103
F01_transcript_3520	F01_transcript_33168	1	2202	2200	2771	2	2202	3122	3695
F01_transcript_28704	F01_transcript_34384	2	2640	2636	3772	43	2682	2991	4127
F01_transcript_30933	F01_transcript_26761	2	3913	3913	5150	8	3918	4253	5489
F01_transcript_4378	F01_transcript_28402	1	1680	1679	2459	42	1711	1818	2597
F01_transcript_2381	F01_transcript_33586	23	2360	2360	3225	1	2337	2676	3541
F01_transcript_9868	F01_transcript_17680	342	1542	67	346	442	1642	2	281
F01_transcript_18153	F01_transcript_35836	1	2464	2464	3008	1	2475	2577	3121
F01_transcript_24190	F01_transcript_29047	1	1660	1658	2255	465	2121	2568	3163
F01_transcript_38017	F01_transcript_46582	1362	3286	1	1364	3269	5193	1783	3146
F01_transcript_2170	F01_transcript_33731	1	2704	2704	3315	54	2755	2994	3605
F01_transcript_15194	F01_transcript_33974	1	1313	1311	2554	189	1501	1834	3077
F01_transcript_14473	F01_transcript_18074	290	4243	1	291	487	4436	2	293
F01_transcript_26935	F01_transcript_1541	1	1971	1972	2841	1	1966	2693	3562
F01_transcript_15106	F01_transcript_4270	166	2217	1	165	504	2555	212	367
F01_transcript_50112	F01_transcript_35433	1095	2246	1	1097	1636	2787	1	1097
F01_transcript_28604	F01_transcript_38565	1107	2420	1	1107	2032	3345	1	1107
F01_transcript_34924	F01_transcript_3807	1	1487	1486	1740	888	2374	2476	2730
F01_transcript_2746	F01_transcript_38877	1	2288	2287	3055	2	2289	2616	3384
F01_transcript_2053	F01_transcript_855	1	2029	2031	3321	40	2066	2861	4160
F01_transcript_16349	F01_transcript_37342	634	2574	7	635	771	2711	2	623
F01_transcript_52566	F01_transcript_32989	240	1655	3	241	1717	3125	198	436
F01_transcript_36843	F01_transcript_33491	1058	3025	1	1059	1504	3472	22	1080
F01_transcript_37373	F01_transcript_13529	1	1570	1567	2452	409	1978	3449	4334
F01_transcript_44072	F01_transcript_16954	1252	3387	106	1252	1600	3731	2	1146
F01_transcript_46181	F01_transcript_30452	1	1732	1730	2096	434	2162	2360	2725
F01_transcript_1659	F01_transcript_28954	1	2049	2049	3550	2	2050	2189	3710
F01_transcript_35598	F01_transcript_18473	108	2467	1	109	1651	4017	1295	1404
F01_transcript_13633	F01_transcript_5207	1017	2212	1	1016	1193	2389	1	1015
F01_transcript_4499	F01_transcript_32224	1	1960	1956	2463	54	2016	2684	3191
F01_transcript_35621	F01_transcript_46167	1	1735	1731	2390	932	2666	3535	4183
F01_transcript_35621	F01_transcript_1554	1	1735	1730	2392	1054	2788	2949	3604
F01_transcript_27111	F01_transcript_15902	185	3186	1	188	711	3700	58	245
F01_transcript_44375	F01_transcript_20849	331	2165	78	331	930	2762	2	255
F01_transcript_42829	F01_transcript_32067	140	1733	1	139	368	1961	23	161
F01_transcript_31785	F01_transcript_20457	23	4515	4511	4759	2	4494	5247	5495
F01_transcript_3711	F01_transcript_855	1	1496	1494	2796	574	2067	2858	4160
F01_transcript_46628	F01_transcript_41702	1	1104	1102	2101	1	1101	2685	3686
F01_transcript_13364	F01_transcript_1755	1	1951	1949	2712	1	1926	2737	3506
F01_transcript_9253	F01_transcript_29299	119	1682	1	119	292	1854	3	121
F01_transcript_28126	F01_transcript_1256	1	2978	2978	3665	2	2976	3117	3803
F01_transcript_9412	F01_transcript_42636	233	1582	9	234	600	1953	1	227
F01_transcript_14071	F01_transcript_2224	1	1751	1747	3158	1	1752	1856	3267
F01_transcript_44077	F01_transcript_19431	1	1944	1943	2765	3050	4994	5238	6059
F01_transcript_21646	F01_transcript_16189	384	1864	48	384	492	1968	1	337
F01_transcript_26951	F01_transcript_34799	1	4818	4819	6283	292	5109	5255	6721
F01_transcript_36185	F01_transcript_37894	1	1061	1062	1697	11	1062	1256	1891
F01_transcript_575	F01_transcript_43538	1	3931	3932	4527	2	3937	4233	4828
F01_transcript_38475	F01_transcript_24478	1	1338	1334	1797	257	1589	1831	2294
F01_transcript_1386	F01_transcript_40545	1	2007	2007	3706	1	2007	2114	3813
F01_transcript_19613	F01_transcript_2954	1	1781	1779	2670	4	1785	2020	2913
F01_transcript_43473	F01_transcript_34633	162	2151	1	165	5338	7327	5051	5214
F01_transcript_52475	F01_transcript_27612	1	3037	3033	3435	414	3451	3835	4237
F01_transcript_49444	F01_transcript_1858	1	2081	2080	3077	236	2304	2421	3419
F01_transcript_4146	F01_transcript_2461	232	2621	1	232	791	3180	4	235
F01_transcript_7301	F01_transcript_41239	138	1897	1	143	1213	2972	5	146
F01_transcript_27350	F01_transcript_16337	102	1270	1268	2427	2	1172	1307	2469
F01_transcript_49121	F01_transcript_477	1236	3736	1	1238	2219	4719	881	2118
F01_transcript_11045	F01_transcript_14657	8	801	799	1239	2	795	1096	1536
F01_transcript_3618	F01_transcript_34265	1	2379	2380	2725	70	2447	2870	3215
F01_transcript_32585	F01_transcript_39559	1	1276	1281	1768	25	1298	1434	1921
F01_transcript_13094	F01_transcript_43012	2	2742	2741	3105	51	2789	3487	3851
F01_transcript_1401	F01_transcript_19766	1	3215	3214	3676	1	3209	3641	4103
F01_transcript_42081	F01_transcript_19869	1	1532	1531	2359	3402	4948	5053	5881
F01_transcript_23356	F01_transcript_3572	2	2211	2212	2533	57	2293	2422	2743
F01_transcript_33930	F01_transcript_3045	284	2360	6	286	784	2860	2	282
F01_transcript_28657	F01_transcript_28334	1	1747	1746	2702	366	2113	2339	3297
F01_transcript_22124	F01_transcript_39458	2	3257	3257	3834	421	3676	3982	4558
F01_transcript_24664	F01_transcript_3479	535	2593	54	539	662	2723	2	487
F01_transcript_38391	F01_transcript_32840	1	1104	1103	1457	177	1280	1404	1762
F01_transcript_22978	F01_transcript_957	2	2942	2941	3829	99	3000	3129	4017
F01_transcript_37215	F01_transcript_46500	1	2458	2457	3304	2047	4483	4649	5480
F01_transcript_3086	F01_transcript_36294	148	1550	1548	2942	26	1428	1633	3027
F01_transcript_51374	F01_transcript_37874	1	3531	3530	3853	777	4308	4409	4732
F01_transcript_24192	F01_transcript_25303	1	3071	3071	3427	1105	4175	4296	4652
F01_transcript_42428	F01_transcript_36512	1	1844	1844	2620	3	1860	1961	2739
F01_transcript_7622	F01_transcript_7177	1	1340	1338	1859	2	1342	1445	1966
F01_transcript_27740	F01_transcript_44305	1	2116	2112	2478	1	2119	2226	2592
F01_transcript_3358	F01_transcript_23653	1	1892	1892	2851	1	1894	2151	3110
F01_transcript_30628	F01_transcript_36252	1	1628	1625	2177	77	1706	1817	2360
F01_transcript_1080	F01_transcript_41098	152	3975	1	155	277	4090	1	153
F01_transcript_30654	F01_transcript_34544	1	2145	2140	3023	2	2147	3273	4156
F01_transcript_42708	F01_transcript_51474	1480	3953	1	1479	2180	4653	296	1774
F01_transcript_5984	F01_transcript_18193	2	2094	2091	2200	92	2184	2850	2959
F01_transcript_473	F01_transcript_52360	2020	4699	1	2022	2673	5352	2	2022
F01_transcript_33149	F01_transcript_21452	153	2072	2071	3225	1	1920	2194	3348
F01_transcript_15326	F01_transcript_41001	1	1336	1337	1683	595	1930	2189	2534
F01_transcript_25927	F01_transcript_24951	143	1042	2	140	894	1792	79	217
F01_transcript_4200	F01_transcript_16251	1	1549	1548	2619	900	2448	3133	4204
F01_transcript_50234	F01_transcript_37398	531	2940	82	535	1016	3419	126	579
F01_transcript_20079	F01_transcript_37512	1	4142	4140	4825	1	4141	4394	5072
F01_transcript_18604	F01_transcript_23462	1	1475	1472	2938	3	1479	1586	3042
F01_transcript_43739	F01_transcript_43081	144	1109	2	143	587	1555	40	181
F01_transcript_19702	F01_transcript_33567	1	1564	1563	1865	685	2244	2565	2860
F01_transcript_742	F01_transcript_32901	1	4066	4066	4340	1	4067	4868	5143
F01_transcript_45748	F01_transcript_48804	1	3236	3236	4485	1949	5183	5325	6573
F01_transcript_50515	F01_transcript_15318	1	1476	1474	2319	1873	3340	3516	4356
F01_transcript_50339	F01_transcript_22250	1	3028	3026	4338	1	3028	3306	4618
F01_transcript_18196	F01_transcript_31754	1	2150	2149	3611	1	2149	2310	3772
F01_transcript_15888	F01_transcript_28927	2	2276	2277	2665	5	2286	2404	2790
F01_transcript_6566	F01_transcript_22233	1	1834	1836	2048	115	1951	2246	2458
F01_transcript_36840	F01_transcript_30389	1	1861	1860	2256	4	1864	1967	2363
F01_transcript_10021	F01_transcript_40124	228	1532	7	230	723	2022	5	228
F01_transcript_1541	F01_transcript_19766	2	3074	3073	3535	134	3209	3641	4103
F01_transcript_2000	F01_transcript_37927	1	2363	2362	3304	1	2363	3157	4101
F01_transcript_2498	F01_transcript_40657	2	2450	2448	3168	1	2466	3017	3737
F01_transcript_33093	F01_transcript_32537	1	1325	1324	1602	2	1321	2117	2395
F01_transcript_36085	F01_transcript_24269	672	2599	74	673	731	2658	1	600
F01_transcript_6025	F01_transcript_24792	398	2142	7	397	657	2396	2	392
F01_transcript_8689	F01_transcript_18101	99	1647	1	104	3492	5040	3012	3111
F01_transcript_1305	F01_transcript_1178	1	2468	2466	3720	2	2463	2611	3865
F01_transcript_38559	F01_transcript_22255	1123	3339	1	1124	1775	3991	57	1151
F01_transcript_3535	F01_transcript_28049	1	1449	1447	2760	1	1469	1572	2887
F01_transcript_23617	F01_transcript_2845	1270	2895	1	1271	1382	3007	1	1271
F01_transcript_19511	F01_transcript_1070	1161	3283	1	1161	1778	3856	527	1676
F01_transcript_3217	F01_transcript_23653	1	1894	1894	2898	1	1894	2151	3155
F01_transcript_8113	F01_transcript_6845	895	1827	9	897	1058	1990	1	890
F01_transcript_2576	F01_transcript_20008	10	2298	2297	3139	3	2293	2815	3659
F01_transcript_4257	F01_transcript_23653	1	1595	1595	2599	1	1595	2151	3155
F01_transcript_3281	F01_transcript_37528	1	1494	1491	2978	132	1625	1741	3237
F01_transcript_11556	F01_transcript_27439	231	1088	8	234	816	1668	2	224
F01_transcript_34100	F01_transcript_27934	1635	3800	1	1636	2505	4672	1	1636
F01_transcript_33674	F01_transcript_43695	1	1500	1498	2694	1	1498	1599	2795
F01_transcript_31661	F01_transcript_41056	2	2638	2635	4404	121	2757	2893	4662
F01_transcript_7696	F01_transcript_34405	1	1569	1568	1887	2	1546	1652	1971
F01_transcript_32575	F01_transcript_23692	189	2361	1	191	1635	3807	438	628
F01_transcript_8926	F01_transcript_7811	1	1006	1005	1697	2	1007	1121	1813
F01_transcript_1199	F01_transcript_19524	2	2697	2695	3836	2	2681	2841	3981
F01_transcript_32406	F01_transcript_26516	1	1396	1394	2173	294	1686	3291	4086
F01_transcript_16686	F01_transcript_4461	1	1298	1295	1902	308	1606	1921	2528
F01_transcript_3872	F01_transcript_43660	2	2253	2251	2699	1	2253	2354	2803
F01_transcript_4681	F01_transcript_21554	1	1689	1685	2471	1	1687	2510	3295
F01_transcript_48597	F01_transcript_26555	1793	4036	1	1796	2070	4313	46	1843
F01_transcript_6725	F01_transcript_26327	1	1386	1384	2063	92	1477	1593	2272
F01_transcript_33455	F01_transcript_35486	1	1570	1569	3091	664	2233	2411	3933
F01_transcript_33673	F01_transcript_35969	1124	3039	1	1122	4496	6394	2	1117
F01_transcript_16219	F01_transcript_1040	1779	3838	1	1783	1925	3983	1	1782
F01_transcript_10748	F01_transcript_51401	446	1332	7	447	900	1783	2	442
F01_transcript_3839	F01_transcript_42002	2	2012	2014	2710	11	2034	2761	3458
F01_transcript_33148	F01_transcript_2834	1	2255	2250	2368	1	2255	1869	1987
F01_transcript_28814	F01_transcript_14958	1	1235	1234	1583	10	1259	1400	1744
F01_transcript_26588	F01_transcript_14289	1	2197	2195	2740	1	2197	2345	2890
F01_transcript_47403	F01_transcript_15013	304	3211	2	304	623	3529	195	497
F01_transcript_4779	F01_transcript_32683	1	1422	1422	2493	1	1398	3064	4136
F01_transcript_37555	F01_transcript_51761	1	1686	1685	2479	2	1687	2666	3459
F01_transcript_28136	F01_transcript_51871	1	1944	1943	3746	2	1945	2154	3956
F01_transcript_35486	F01_transcript_51302	1508	3877	1	1508	1610	3979	1	1508
F01_transcript_14188	F01_transcript_21180	242	5650	2	242	414	5821	33	305
F01_transcript_49699	F01_transcript_35608	1199	2378	1	1203	2235	3413	698	1901
F01_transcript_1633	F01_transcript_16394	133	2782	2779	3561	74	2715	2887	3669
F01_transcript_32303	F01_transcript_40657	1	2005	2003	2728	484	2466	3017	3737
F01_transcript_13005	F01_transcript_20415	11	3207	3207	6108	2	3197	3297	6198
F01_transcript_1747	F01_transcript_46683	1	2799	2800	3386	1	2799	3277	3863
F01_transcript_26493	F01_transcript_24792	399	2124	8	398	657	2377	2	392
F01_transcript_4523	F01_transcript_41071	12	2101	2100	2520	1	2081	2582	3000
F01_transcript_23762	F01_transcript_49093	101	1975	1972	2667	2	1876	2488	3180
F01_transcript_19511	F01_transcript_22205	1161	3283	1	1161	2825	4904	1574	2723
F01_transcript_38960	F01_transcript_26867	100	1370	1	104	1600	2874	1390	1493
F01_transcript_20739	F01_transcript_34244	1	2184	2183	2656	1	2184	2609	3082
F01_transcript_4791	F01_transcript_42696	670	2453	89	674	1069	2851	2	587
F01_transcript_5673	F01_transcript_30389	1	1751	1750	2246	114	1864	1967	2463
F01_transcript_9292	F01_transcript_17254	1	1160	1160	1593	1	1166	1444	1877
F01_transcript_4065	F01_transcript_38963	2	2009	2008	2634	4	2013	2430	3057
F01_transcript_6709	F01_transcript_43997	1	1609	1606	2036	1	1610	3232	3661
F01_transcript_45754	F01_transcript_12559	1	1040	1039	1645	1476	2514	2958	3555
F01_transcript_40050	F01_transcript_13762	247	4529	1	247	3070	7353	2720	2966
F01_transcript_52775	F01_transcript_38070	1016	4116	1	1017	1315	4441	1	999
F01_transcript_24529	F01_transcript_52775	106	3229	1	107	1016	4116	55	161
F01_transcript_44139	F01_transcript_36324	1378	2916	1	1379	1588	3128	16	1395
F01_transcript_34217	F01_transcript_897	2	2047	2042	3948	72	2117	2223	4129
F01_transcript_18017	F01_transcript_28211	219	980	1	222	790	1557	1	210
F01_transcript_46796	F01_transcript_41967	392	1998	69	395	1787	3392	1364	1684
F01_transcript_34985	F01_transcript_9721	220	1402	39	221	311	1493	14	195
F01_transcript_12869	F01_transcript_51098	1	1692	1691	2846	50	1741	2211	3366
F01_transcript_35901	F01_transcript_20207	416	2405	7	415	539	2525	1	398
F01_transcript_1401	F01_transcript_31376	140	3215	3214	3706	2	3077	3508	4001
F01_transcript_35341	F01_transcript_50875	143	2293	12	144	1544	3704	3	134
F01_transcript_37215	F01_transcript_24963	1	2458	2457	3390	2158	4597	4763	5670
F01_transcript_12565	F01_transcript_42340	512	2237	59	511	784	2509	1	446
F01_transcript_50730	F01_transcript_36477	2	3973	3971	4512	60	4033	4152	4693
F01_transcript_4079	F01_transcript_20408	319	2648	4	322	627	2934	1	317
F01_transcript_1208	F01_transcript_37203	1	3478	3476	3824	1	3479	4119	4467
F01_transcript_4095	F01_transcript_22439	1	1829	1827	2584	848	2684	3951	4700
F01_transcript_25923	F01_transcript_34858	142	3493	3492	4738	1	3376	3625	4870
F01_transcript_30485	F01_transcript_15134	150	1780	1	150	530	2161	1	150
F01_transcript_47827	F01_transcript_24248	1	3493	3494	4075	3274	6751	7316	7894
F01_transcript_2783	F01_transcript_40441	1	1693	1692	3042	13	1679	2069	3417
F01_transcript_20046	F01_transcript_20316	1	1260	1258	1928	853	2112	2531	3201
F01_transcript_14711	F01_transcript_47178	1	2211	2209	3314	841	3044	3159	4256
F01_transcript_3282	F01_transcript_30072	10	2519	2519	2837	2	2512	2738	3056
F01_transcript_15567	F01_transcript_40	2	3923	3918	5555	149	4071	5335	6974
F01_transcript_2266	F01_transcript_15013	491	3320	68	491	623	3442	94	497
F01_transcript_42059	F01_transcript_17896	15	1647	1646	2776	1	1631	2041	3171
F01_transcript_23316	F01_transcript_12834	1661	3574	15	1663	1755	3649	2	1644
F01_transcript_31724	F01_transcript_20041	1	1313	1312	1883	684	1972	2540	3108
F01_transcript_4490	F01_transcript_50107	1	1902	1901	2541	192	2093	2632	3272
F01_transcript_7863	F01_transcript_46968	1	1003	1004	1863	1	1003	1471	2330
F01_transcript_10949	F01_transcript_10266	442	1313	6	442	585	1457	2	439
F01_transcript_10792	F01_transcript_27453	153	1258	2	156	989	2094	1	151
F01_transcript_17934	F01_transcript_39118	229	2671	1	230	590	3032	1	230
F01_transcript_251	F01_transcript_52028	461	5293	1	463	1558	6381	46	508
F01_transcript_36080	F01_transcript_33037	1	1794	1793	2549	1	1795	1902	2658
F01_transcript_3793	F01_transcript_51966	1150	2719	1	1151	1513	3093	1	1134
F01_transcript_9411	F01_transcript_17254	1	1129	1129	1564	35	1166	1444	1877
F01_transcript_24816	F01_transcript_39105	1	1342	1340	2028	1	1334	1445	2134
F01_transcript_45694	F01_transcript_3764	361	2421	44	364	580	2642	127	447
F01_transcript_6384	F01_transcript_22128	1	1504	1501	2120	8	1511	2122	2741
F01_transcript_1073	F01_transcript_20987	2	2960	2960	3852	4	2970	3237	4130
F01_transcript_28858	F01_transcript_3358	1	1612	1612	2571	1	1595	1892	2851
F01_transcript_21550	F01_transcript_3988	1	1270	1269	1800	1	1271	2087	2617
F01_transcript_38396	F01_transcript_2644	219	2912	1	218	396	3092	58	275
F01_transcript_31661	F01_transcript_587	2	2638	2635	4404	5	2641	2777	4568
F01_transcript_9494	F01_transcript_49770	1	1182	1182	1586	148	1326	1874	2279
F01_transcript_40480	F01_transcript_48169	17	2456	2456	3039	1	2442	2844	3425
F01_transcript_16198	F01_transcript_41201	2	2871	2869	3551	59	2914	3296	3979
F01_transcript_5785	F01_transcript_3092	1	1830	1830	2244	17	1841	2529	2943
F01_transcript_51801	F01_transcript_29045	141	3120	3115	4064	55	3034	3295	4244
F01_transcript_1214	F01_transcript_18673	1497	3789	1	1500	2201	4495	1	1503
F01_transcript_40454	F01_transcript_22650	1	1522	1519	2839	1	1521	1647	2969
F01_transcript_19364	F01_transcript_18193	1	2164	2161	2271	1	2184	2850	2960
F01_transcript_34035	F01_transcript_1002	1	2989	2985	3863	2	2991	3132	4019
F01_transcript_46341	F01_transcript_7943	233	1721	5	234	365	1853	2	231
F01_transcript_34458	F01_transcript_47178	1	2472	2470	3565	560	3044	3159	4256
F01_transcript_18807	F01_transcript_1213	1	2022	2021	3560	1	2029	2193	3731
F01_transcript_581	F01_transcript_50275	2	4014	4019	4571	142	4156	4427	4989
F01_transcript_18086	F01_transcript_50401	1	1836	1831	2383	2	1837	2039	2591
F01_transcript_51950	F01_transcript_37958	2457	5572	1	2460	2563	5675	1	2449
F01_transcript_2258	F01_transcript_35836	1	2463	2463	3275	1	2475	2577	3389
F01_transcript_14603	F01_transcript_2783	157	2908	1	154	268	3042	3	156
F01_transcript_6952	F01_transcript_20420	1	1349	1348	1997	1	1347	1812	2461
F01_transcript_7177	F01_transcript_6583	1	1689	1687	1966	1	1689	1795	2074
F01_transcript_36600	F01_transcript_32669	1	1117	1114	2217	645	1761	1887	2994
F01_transcript_1281	F01_transcript_25957	1	3168	3166	3763	2	3169	3275	3872
F01_transcript_24190	F01_transcript_33795	1	1825	1826	2257	467	2278	2442	2873
F01_transcript_10418	F01_transcript_3241	691	1415	7	692	2138	2862	10	698
F01_transcript_39583	F01_transcript_19600	2208	4624	1	2207	2649	5066	325	2533
F01_transcript_37215	F01_transcript_45796	1	2458	2457	3390	1600	4036	4202	5109
F01_transcript_20129	F01_transcript_1458	1	2093	2094	2947	6	2106	2831	3684
F01_transcript_8522	F01_transcript_18345	187	1750	2	186	298	1861	3	187
F01_transcript_2463	F01_transcript_1534	1	2333	2330	3180	2	2313	2776	3614
F01_transcript_52471	F01_transcript_35144	1	1369	1368	1847	1294	2673	2775	3254
F01_transcript_1199	F01_transcript_957	1	2697	2695	3836	98	2756	2916	4056
F01_transcript_45743	F01_transcript_36524	1	2071	2070	3373	3125	5201	6132	7432
F01_transcript_25703	F01_transcript_38235	1	1195	1194	2159	2146	3340	3448	4414
F01_transcript_5191	F01_transcript_20515	1	1761	1758	2321	2	1762	2930	3493
F01_transcript_3176	F01_transcript_23462	1	1469	1466	2827	3	1479	1586	2950
F01_transcript_12773	F01_transcript_14723	204	4573	4573	5433	1	4371	5104	5964
F01_transcript_6672	F01_transcript_38993	1	1517	1515	2066	1	1518	2424	2975
F01_transcript_4092	F01_transcript_43971	1150	2634	1	1151	1463	2950	1	1134
F01_transcript_51697	F01_transcript_16170	1	3618	3617	4320	184	3779	4040	4744
F01_transcript_17263	F01_transcript_453	510	3636	8	510	1614	4721	105	636
F01_transcript_29193	F01_transcript_47705	1	1884	1883	2286	156	2051	2552	2954
F01_transcript_34961	F01_transcript_33925	2	3884	3883	4294	10	3894	4111	4518
F01_transcript_27865	F01_transcript_15467	1020	3327	1	1019	1224	3540	1	1021
F01_transcript_3282	F01_transcript_38487	1	2521	2519	2837	4	2525	2893	3211
F01_transcript_15902	F01_transcript_39198	135	3701	1	137	820	4388	1	137
F01_transcript_37967	F01_transcript_40623	196	1224	3	196	2267	3296	18	209
F01_transcript_3994	F01_transcript_24290	1	1905	1906	2625	43	1947	2155	2872
F01_transcript_14570	F01_transcript_18193	1	1183	1180	1574	1002	2184	2850	3244
F01_transcript_39320	F01_transcript_33594	1	1560	1557	2330	1	1575	1973	2746
F01_transcript_33756	F01_transcript_33925	3	3876	3875	4280	2	3894	4111	4516
F01_transcript_1863	F01_transcript_30992	1	1811	1810	3364	19	1823	2272	3825
F01_transcript_28669	F01_transcript_46327	1	1598	1593	2968	539	2137	2679	4059
F01_transcript_51694	F01_transcript_13690	1	1548	1546	2773	1911	3458	3783	5016
F01_transcript_26358	F01_transcript_27809	1298	4381	1	1297	2623	5669	1228	2519
F01_transcript_28767	F01_transcript_19078	1	1443	1441	1736	2568	4035	4789	5084
F01_transcript_34273	F01_transcript_14324	14	3041	3043	3505	114	3131	3232	3692
F01_transcript_27541	F01_transcript_45180	476	3152	66	476	725	3401	1	411
F01_transcript_372	F01_transcript_37617	132	4483	4481	4938	2	4354	5435	5892
F01_transcript_52798	F01_transcript_42815	1	1867	1862	2689	1795	3656	3828	4649
F01_transcript_5001	F01_transcript_22207	1	1323	1323	2393	1	1322	2484	3554
F01_transcript_5326	F01_transcript_42696	671	2366	92	675	1069	2763	4	587
F01_transcript_1487	F01_transcript_1224	1519	3666	10	1519	1643	3775	2	1501
F01_transcript_49122	F01_transcript_37660	1156	2640	1	1158	1363	2847	96	1252
F01_transcript_38481	F01_transcript_23630	1385	3948	1	1387	1616	4179	1	1388
F01_transcript_21967	F01_transcript_1558	97	2056	1	102	1644	3597	374	474
F01_transcript_13084	F01_transcript_52499	1	1031	1030	1554	425	1455	1562	2086
F01_transcript_3547	F01_transcript_43971	1133	2637	1	1134	1463	2968	1	1134
F01_transcript_8073	F01_transcript_36901	1	1277	1278	1844	113	1388	1569	2136
F01_transcript_22619	F01_transcript_4849	1	1244	1244	2315	27	1267	1370	2447
F01_transcript_43002	F01_transcript_15947	126	1364	1	125	884	2110	618	742
F01_transcript_21566	F01_transcript_31917	12	2345	2344	2491	33	2362	2481	2628
F01_transcript_35437	F01_transcript_3301	232	2706	2	233	407	2881	1	232
F01_transcript_43919	F01_transcript_32701	1	1275	1274	1470	302	1576	2048	2244
F01_transcript_36547	F01_transcript_3600	1	1100	1097	1894	550	1649	2005	2775
F01_transcript_8480	F01_transcript_29299	178	1740	60	178	292	1854	1	121
F01_transcript_18718	F01_transcript_49766	1	4060	4059	4559	1	4054	4254	4753
F01_transcript_39105	F01_transcript_42757	1	1657	1656	2184	1	1647	2299	2835
F01_transcript_22676	F01_transcript_32989	240	1677	3	241	1717	3123	198	436
F01_transcript_1837	F01_transcript_22439	1	2673	2671	3419	2	2684	3951	4700
F01_transcript_33471	F01_transcript_28954	1	2050	2050	3572	1	2050	2189	3710
F01_transcript_821	F01_transcript_15318	1	3340	3338	4178	6	3340	3516	4356
F01_transcript_41274	F01_transcript_51302	1	2308	2309	3770	1	2308	2515	3976
F01_transcript_23849	F01_transcript_51150	148	1685	1	148	425	1964	1	147
F01_transcript_10651	F01_transcript_8944	1	1063	1063	1358	1	1063	1393	1688
F01_transcript_43155	F01_transcript_32067	187	1777	2	188	366	1956	6	192
F01_transcript_24349	F01_transcript_49770	1	1042	1038	1454	142	1183	1870	2286
F01_transcript_49942	F01_transcript_18101	2	3109	3104	4566	6	3111	3492	4954
F01_transcript_248	F01_transcript_34759	118	4795	4793	5350	2	4680	5066	5623
F01_transcript_42158	F01_transcript_35486	1	2250	2249	3729	1	2233	2350	3815
F01_transcript_25395	F01_transcript_1663	176	3070	1	178	556	3436	2	181
F01_transcript_39063	F01_transcript_2461	253	2658	1	254	790	3197	2	255
F01_transcript_22846	F01_transcript_45835	2	2146	2147	2409	1	2147	2248	2510
F01_transcript_18153	F01_transcript_28538	2	2519	2515	2954	158	2674	2814	3253
F01_transcript_24136	F01_transcript_51069	1585	4014	1	1588	3237	5667	1548	3117
F01_transcript_237	F01_transcript_17395	42	4590	4588	5350	78	4636	5316	6078
F01_transcript_41682	F01_transcript_44079	1030	2544	1	1032	1856	3370	1	1006
F01_transcript_50586	F01_transcript_3358	1	1594	1594	2725	2	1595	1722	2851
F01_transcript_29697	F01_transcript_1194	1819	3680	152	1822	2003	3864	2	1672
F01_transcript_24306	F01_transcript_13690	123	3579	3577	4709	2	3458	3783	4920
F01_transcript_45638	F01_transcript_40600	1	1315	1315	1978	238	1552	1680	2343
F01_transcript_10063	F01_transcript_15911	359	1472	4	362	1667	2780	2	360
F01_transcript_24190	F01_transcript_28927	1	1825	1826	2257	465	2286	2404	2833
F01_transcript_4320	F01_transcript_52373	1	1702	1701	2576	71	1773	1875	2751
F01_transcript_8157	F01_transcript_29448	606	1820	8	611	2183	3397	2	605
F01_transcript_36600	F01_transcript_3378	1	1117	1114	2173	526	1642	1768	2834
F01_transcript_28657	F01_transcript_51315	1	1747	1746	2723	372	2115	2344	3320
F01_transcript_5439	F01_transcript_15888	1	1192	1190	2214	1	1192	1641	2665
F01_transcript_39078	F01_transcript_26220	128	3649	1	129	265	3776	2	130
F01_transcript_27740	F01_transcript_35308	1	2116	2112	2540	1	2112	2221	2649
F01_transcript_28455	F01_transcript_22729	226	2632	1	229	953	3359	500	728
F01_transcript_760	F01_transcript_33925	1	3892	3891	4301	2	3894	4111	4518
F01_transcript_29648	F01_transcript_18222	1	1482	1481	2638	1	1492	1679	2835
F01_transcript_5457	F01_transcript_3624	1	1202	1200	2224	98	1299	1746	2770
F01_transcript_36056	F01_transcript_27524	48	4906	4906	5291	1	4849	4964	5348
F01_transcript_17307	F01_transcript_33471	2	2236	2233	2910	14	2248	2894	3572
F01_transcript_49714	F01_transcript_19312	1	1745	1744	3064	1	1740	2095	3412
F01_transcript_48458	F01_transcript_26343	2	2303	2301	2619	23	2314	2419	2737
F01_transcript_3860	F01_transcript_13547	244	2660	1	246	1719	4138	8	254
F01_transcript_23762	F01_transcript_28197	10	1975	1972	2636	111	2076	2688	3350
F01_transcript_19448	F01_transcript_44091	1	1770	1770	2296	352	2121	2268	2794
F01_transcript_17693	F01_transcript_22439	1	2644	2642	3335	32	2684	3951	4637
F01_transcript_32575	F01_transcript_444	189	2361	1	191	1808	3980	611	801
F01_transcript_51193	F01_transcript_2059	2	2089	2086	2481	112	2192	2966	3361
F01_transcript_3294	F01_transcript_2355	2	2500	2497	2881	36	2534	2833	3217
F01_transcript_23987	F01_transcript_27282	1	1258	1254	1624	25	1264	1740	2109
F01_transcript_40593	F01_transcript_3086	1	1551	1548	2814	1	1551	1677	2942
F01_transcript_50751	F01_transcript_14887	1	1081	1077	1598	1	1084	1235	1757
F01_transcript_33930	F01_transcript_14650	284	2390	5	286	787	2905	4	285
F01_transcript_7885	F01_transcript_38712	386	1863	4	387	490	1964	1	384
F01_transcript_14603	F01_transcript_52174	154	2908	1	157	261	3015	4	160
F01_transcript_14636	F01_transcript_2606	1227	2800	1	1232	1572	3155	139	1373
F01_transcript_45743	F01_transcript_16	1	2071	2070	3392	3105	5175	6103	7416
F01_transcript_50008	F01_transcript_46802	13	1501	1500	2195	2	1490	1830	2525
F01_transcript_6155	F01_transcript_31521	287	2159	9	285	1253	3109	2	278
F01_transcript_24147	F01_transcript_20987	1	2962	2962	3855	4	2970	3237	4130
F01_transcript_49142	F01_transcript_50164	1320	2667	1	1321	3654	4989	2222	3537
F01_transcript_3084	F01_transcript_1457	1	1791	1790	2948	1	1790	2513	3670
F01_transcript_4465	F01_transcript_26343	2	2289	2287	2583	35	2314	2419	2708
F01_transcript_36600	F01_transcript_3291	1	1117	1114	2138	588	1704	1830	2854
F01_transcript_6447	F01_transcript_29675	1	1505	1501	2076	2	1506	1608	2185
F01_transcript_38092	F01_transcript_7943	1	1111	1111	1734	6	1116	1229	1852
F01_transcript_50072	F01_transcript_17042	1241	2515	1	1242	1364	2627	2	1254
F01_transcript_28767	F01_transcript_654	1	1187	1186	1736	2565	3776	3877	4426
F01_transcript_27111	F01_transcript_51640	185	3186	1	188	726	3717	53	260
F01_transcript_3118	F01_transcript_2545	1424	2934	1	1426	1629	3139	1	1426
F01_transcript_14922	F01_transcript_15181	2	2880	2882	3298	5	2851	3162	3575
F01_transcript_42782	F01_transcript_51710	1	1693	1692	2207	1765	3457	3583	4098
F01_transcript_13885	F01_transcript_35145	1	2235	2230	3218	275	2509	2646	3634
F01_transcript_2156	F01_transcript_13683	1	1660	1660	3309	5	1664	2046	3694
F01_transcript_12523	F01_transcript_14150	33	3351	3349	3937	2	3336	3443	4033
F01_transcript_48092	F01_transcript_30521	1	2080	2078	2204	1388	3467	3808	3934
F01_transcript_28949	F01_transcript_41453	189	3531	1	189	349	3691	50	238
F01_transcript_32539	F01_transcript_19312	1	1740	1739	2953	1	1740	2095	3316
F01_transcript_4173	F01_transcript_47562	1	2341	2339	2580	36	2362	3333	3574
F01_transcript_4146	F01_transcript_2040	232	2621	1	232	982	3374	3	231
F01_transcript_18928	F01_transcript_22513	1	1354	1354	2091	2	1356	1529	2277
F01_transcript_49616	F01_transcript_49745	1	2626	2626	3078	2	2623	2925	3380
F01_transcript_7827	F01_transcript_39105	1	1332	1331	1852	2	1334	1656	2177
F01_transcript_32796	F01_transcript_1823	2	2844	2844	3194	125	2967	3120	3470
F01_transcript_41636	F01_transcript_49613	1	2262	2262	2593	637	2899	3153	3484
F01_transcript_3071	F01_transcript_13529	113	2085	2082	2962	2	1978	3449	4329
F01_transcript_37446	F01_transcript_31196	481	3472	56	485	563	3563	2	431
F01_transcript_46927	F01_transcript_49942	1	2597	2597	3815	644	3241	3348	4566
F01_transcript_45662	F01_transcript_47178	1	1710	1708	2802	1330	3044	3159	4256
F01_transcript_23674	F01_transcript_42780	1	1775	1773	3135	3	1779	2098	3446
F01_transcript_32991	F01_transcript_5778	101	2057	1	102	286	2246	78	178
F01_transcript_641	F01_transcript_483	1	2471	2467	4457	45	2510	2768	4763
F01_transcript_46414	F01_transcript_35845	1	1937	1936	3490	1	1914	2034	3575
F01_transcript_22153	F01_transcript_51966	1149	2695	1	1150	1513	3056	2	1134
F01_transcript_8612	F01_transcript_45192	1	1345	1343	1732	246	1588	1753	2146
F01_transcript_4079	F01_transcript_31336	319	2634	7	321	455	2749	3	315
F01_transcript_32688	F01_transcript_28538	1	2674	2670	3109	1	2674	2814	3253
F01_transcript_23274	F01_transcript_37607	2	2791	2790	3870	4	2794	3018	4098
F01_transcript_7268	F01_transcript_36901	1	1374	1375	1944	14	1388	1569	2139
F01_transcript_15468	F01_transcript_22250	18	3425	3421	4093	293	3700	3885	4557
F01_transcript_43764	F01_transcript_47454	1	1023	1022	1454	1214	2235	2682	3117
F01_transcript_44639	F01_transcript_49973	1	3307	3308	4315	167	3470	3581	4584
F01_transcript_42119	F01_transcript_44217	160	2931	1	161	263	3035	1	161
F01_transcript_3148	F01_transcript_18491	1	2314	2315	2839	37	2350	2455	2979
F01_transcript_48092	F01_transcript_52776	1	2080	2078	2202	95	2174	2548	2671
F01_transcript_31554	F01_transcript_34799	1	4874	4875	6298	265	5109	5255	6680
F01_transcript_41141	F01_transcript_41073	1	1949	1946	2566	2	1950	3005	3625
F01_transcript_28033	F01_transcript_32003	1006	2768	1	1006	1124	2881	4	1005
F01_transcript_23880	F01_transcript_21452	1	1859	1858	3025	58	1920	2194	3348
F01_transcript_4534	F01_transcript_35768	1	1335	1334	2502	25	1359	1942	3111
F01_transcript_32788	F01_transcript_43713	2	2039	2043	2368	37	2088	2300	2625
F01_transcript_50174	F01_transcript_33839	132	3647	3648	4214	1	3520	3713	4279
F01_transcript_14696	F01_transcript_15280	1	1474	1470	1944	1	1474	2907	3383
F01_transcript_20046	F01_transcript_37834	1	1260	1258	1946	752	2011	2436	3120
F01_transcript_7560	F01_transcript_48552	1	1185	1185	1840	1	1180	1297	1953
F01_transcript_31126	F01_transcript_12709	2	2284	2285	3913	1	2277	2930	4558
F01_transcript_29267	F01_transcript_16924	154	2646	1	159	1461	3955	872	1030
F01_transcript_1102	F01_transcript_47792	139	3289	3286	3906	17	3182	3430	4054
F01_transcript_40441	F01_transcript_29212	1	2986	2982	3417	2	2981	3113	3550
F01_transcript_25355	F01_transcript_5771	231	2033	6	232	432	2244	3	229
F01_transcript_45009	F01_transcript_41546	1	3141	3139	3602	279	3438	3538	4000
F01_transcript_29127	F01_transcript_1615	1	2086	2086	2815	609	2680	2810	3537
F01_transcript_9811	F01_transcript_17680	280	1538	5	284	442	1700	2	281
F01_transcript_40268	F01_transcript_12559	11	2535	2534	3150	7	2514	2958	3555
F01_transcript_31087	F01_transcript_14777	1	2362	2360	2822	1	2362	2691	3153
F01_transcript_39958	F01_transcript_19931	173	1872	1	176	576	2276	1	176
F01_transcript_4789	F01_transcript_41203	102	1574	1570	2455	13	1485	1607	2491
F01_transcript_17205	F01_transcript_19157	1376	4004	1	1379	1987	4599	1	1357
F01_transcript_24663	F01_transcript_19431	1	3787	3785	4589	1226	4995	5259	6060
F01_transcript_21566	F01_transcript_2786	12	2345	2344	2491	33	2337	2456	2603
F01_transcript_24529	F01_transcript_32885	106	3229	1	107	993	4114	60	166
F01_transcript_50008	F01_transcript_4318	1	1202	1200	2195	2	1204	1520	2515
F01_transcript_37386	F01_transcript_27524	42	4880	4880	5265	24	4849	4964	5348
F01_transcript_13680	F01_transcript_28475	1	1338	1335	2084	867	2205	2481	3231
F01_transcript_50909	F01_transcript_13396	205	1926	26	205	370	2073	2	181
F01_transcript_10419	F01_transcript_14451	252	1413	5	253	540	1701	2	250
F01_transcript_1659	F01_transcript_48240	11	3222	3221	3550	2	3269	3964	4301
F01_transcript_28476	F01_transcript_22551	1	1281	1278	1834	1930	3201	3623	4176
F01_transcript_2654	F01_transcript_48478	1	2568	2565	3138	1	2569	3296	3869
F01_transcript_26403	F01_transcript_549	157	4214	4213	4570	2	4060	4259	4616
F01_transcript_23849	F01_transcript_25953	148	1693	1	151	426	1974	1	151
F01_transcript_37156	F01_transcript_22128	13	1510	1507	2087	2	1511	2122	2710
F01_transcript_2595	F01_transcript_29460	224	3142	22	228	361	3272	2	208
F01_transcript_26445	F01_transcript_40777	1	2326	2324	2751	1	2338	2979	3406
F01_transcript_3282	F01_transcript_28775	1	2520	2519	2825	57	2576	2847	3153
F01_transcript_32378	F01_transcript_44135	18	4095	4094	4731	2	4079	4538	5175
F01_transcript_16349	F01_transcript_37657	634	2548	9	635	775	2689	5	627
F01_transcript_3569	F01_transcript_25166	1	1765	1764	2792	1	1757	2020	3048
F01_transcript_30072	F01_transcript_38487	2	2512	2512	3067	13	2523	2668	3222
F01_transcript_23827	F01_transcript_13841	145	2241	2239	3698	246	2341	2510	3968
F01_transcript_21594	F01_transcript_26146	150	2816	2813	3127	100	2766	3232	3546
F01_transcript_10188	F01_transcript_37517	504	1466	64	504	612	1574	2	442
F01_transcript_23295	F01_transcript_16613	1	1286	1285	1712	204	1489	2055	2484
F01_transcript_31695	F01_transcript_34759	1	1901	1899	2456	2780	4680	5066	5623
F01_transcript_7552	F01_transcript_45192	1	1591	1589	1924	1	1588	1753	2088
F01_transcript_10527	F01_transcript_37697	161	1354	4	163	1542	2733	2	161
F01_transcript_33965	F01_transcript_3217	1	1436	1436	2238	163	1595	1894	2696
F01_transcript_46687	F01_transcript_1554	2	2711	2706	3361	79	2788	2949	3604
F01_transcript_4137	F01_transcript_32224	1	2022	2018	2526	1	2016	2684	3191
F01_transcript_2251	F01_transcript_51871	1	1945	1944	3176	1	1945	2154	3386
F01_transcript_10527	F01_transcript_47346	161	1308	2	163	1681	2828	138	299
F01_transcript_2222	F01_transcript_855	1	2040	2042	3279	28	2066	2861	4115
F01_transcript_3793	F01_transcript_38763	1150	2664	1	1151	1463	2977	1	1134
F01_transcript_21977	F01_transcript_24133	1	2614	2613	3149	2	2613	4389	4926
F01_transcript_32303	F01_transcript_24832	1	2005	2003	2728	469	2450	3082	3802
F01_transcript_38761	F01_transcript_35145	103	2541	2536	3492	69	2509	2646	3602
F01_transcript_33355	F01_transcript_40366	126	1338	1	128	962	2174	1	128
F01_transcript_37710	F01_transcript_37168	1	1701	1700	2142	1	1704	2415	2855
F01_transcript_19391	F01_transcript_3092	1	1500	1499	2744	12	1506	1609	2854
F01_transcript_39651	F01_transcript_3080	14	1711	1709	2673	74	1747	1979	2942
F01_transcript_19783	F01_transcript_26333	234	1958	3	234	2615	4338	3	235
F01_transcript_42581	F01_transcript_15714	107	3563	3558	5863	2	3458	3795	6101
F01_transcript_48534	F01_transcript_22207	1	1344	1342	2413	1	1339	2482	3554
F01_transcript_26105	F01_transcript_43562	2	4695	4693	5267	41	4704	5506	6080
F01_transcript_13487	F01_transcript_47669	1	1776	1774	2317	1	1774	2216	2759
F01_transcript_1822	F01_transcript_1224	1353	3449	1	1353	1643	3739	158	1501
F01_transcript_27657	F01_transcript_42791	1	1215	1212	1887	1	1215	1697	2369
F01_transcript_35987	F01_transcript_31773	1614	3342	14	1617	1709	3438	2	1605
F01_transcript_3282	F01_transcript_52819	1	2520	2518	2837	4	2523	2686	3005
F01_transcript_22858	F01_transcript_22978	2	2585	2583	3554	115	2698	2858	3829
F01_transcript_9408	F01_transcript_27306	386	1618	9	386	1006	2234	1	379
F01_transcript_35311	F01_transcript_1578	1	2368	2367	3351	5	2368	2564	3545
F01_transcript_31087	F01_transcript_46416	2	2362	2360	2833	794	3156	3501	3974
F01_transcript_46624	F01_transcript_49003	1	1348	1347	1764	1	1348	1948	2365
F01_transcript_15194	F01_transcript_21964	1	1313	1311	2530	220	1534	1868	3089
F01_transcript_42263	F01_transcript_30315	330	2826	5	329	482	2939	5	320
F01_transcript_50586	F01_transcript_3217	1	1594	1594	2731	2	1595	1722	2859
F01_transcript_6677	F01_transcript_46544	1	1346	1344	2012	1	1345	1445	2113
F01_transcript_14696	F01_transcript_3097	13	1472	1469	1966	236	1697	2450	2947
F01_transcript_29216	F01_transcript_23169	1325	3257	103	1330	1345	3279	1	1227
F01_transcript_26773	F01_transcript_22899	173	4249	4250	4919	2	4071	4280	4949
F01_transcript_667	F01_transcript_21971	2	2878	2879	4392	67	2948	3338	4851
F01_transcript_3214	F01_transcript_35608	1	1795	1791	2959	111	1901	2235	3413
F01_transcript_40664	F01_transcript_2030	2	2564	2559	2976	1	2563	2946	3363
F01_transcript_7499	F01_transcript_27332	297	1841	4	298	398	1950	3	298
F01_transcript_1409	F01_transcript_1224	1510	3693	11	1510	1643	3826	2	1501
F01_transcript_38676	F01_transcript_3891	106	1748	1748	2607	2	1643	1768	2645
F01_transcript_23527	F01_transcript_36941	1	1788	1789	2255	148	1940	2877	3338
F01_transcript_32866	F01_transcript_15366	1	1074	1073	1870	650	1723	1873	2670
F01_transcript_520	F01_transcript_22253	111	3834	3829	4651	2	3725	3826	4648
F01_transcript_2421	F01_transcript_35016	1057	3147	1	1060	1471	3564	1	1062
F01_transcript_4257	F01_transcript_3358	1	1595	1595	2554	1	1595	1892	2851
F01_transcript_34828	F01_transcript_47481	1	1567	1565	2851	53	1615	3098	4381
F01_transcript_6125	F01_transcript_38640	282	2159	4	282	1223	3096	7	290
F01_transcript_26258	F01_transcript_41918	1	1804	1802	2054	50	1862	3079	3331
F01_transcript_3639	F01_transcript_49205	2	2450	2446	2754	18	2466	2798	3106
F01_transcript_629	F01_transcript_20986	122	4007	4005	4446	2	3886	4266	4707
F01_transcript_26751	F01_transcript_1748	168	3201	1	170	406	3440	22	190
F01_transcript_30769	F01_transcript_1199	1	2741	2740	3667	2	2779	2909	3836
F01_transcript_29193	F01_transcript_41071	1	1884	1883	2286	190	2081	2582	2984
F01_transcript_19229	F01_transcript_46101	1	1855	1854	2326	894	2751	5927	6398
F01_transcript_28136	F01_transcript_25219	1	2588	2589	3702	2	2590	2950	4062
F01_transcript_26751	F01_transcript_34431	168	3118	1	170	487	3437	110	273
F01_transcript_2723	F01_transcript_19312	1	1745	1744	3052	1	1743	2098	3411
F01_transcript_23213	F01_transcript_43326	604	1387	8	607	1434	2210	2	602
F01_transcript_7788	F01_transcript_7038	102	1867	1	101	222	1987	5	105
F01_transcript_3596	F01_transcript_43200	1	2179	2177	2774	2	2183	2502	3101
F01_transcript_17261	F01_transcript_17395	4	4598	4596	5326	32	4636	5316	6046
F01_transcript_26522	F01_transcript_936	157	3885	1	157	283	3996	12	167
F01_transcript_23088	F01_transcript_18101	1	1985	1980	3307	1128	3111	3492	4819
F01_transcript_5209	F01_transcript_2150	201	2329	1	201	1195	3323	1	201
F01_transcript_34900	F01_transcript_34759	1	4390	4388	4925	291	4680	5066	5600
F01_transcript_42750	F01_transcript_19312	1	1728	1727	2892	1	1740	2095	3260
F01_transcript_42286	F01_transcript_28551	1	1826	1826	2920	1	1826	2642	3736
F01_transcript_38040	F01_transcript_20987	1	2859	2859	3759	125	2970	3237	4130
F01_transcript_5353	F01_transcript_19417	1132	2342	1	1132	1295	2505	1	1134
F01_transcript_2304	F01_transcript_13933	1494	3175	1	1494	1679	3358	2	1467
F01_transcript_25565	F01_transcript_47178	1	3013	3011	4108	1	3044	3159	4256
F01_transcript_22908	F01_transcript_42744	1	1589	1586	2199	1	1589	1810	2423
F01_transcript_29278	F01_transcript_4305	420	2464	6	421	543	2586	1	416
F01_transcript_18884	F01_transcript_8466	1	1278	1273	1544	1	1277	1483	1749
F01_transcript_22153	F01_transcript_2905	1149	2621	1	1150	1544	3013	66	1215
F01_transcript_221	F01_transcript_16525	138	5006	5002	5461	2	4870	5398	5857
F01_transcript_19821	F01_transcript_21971	1	2659	2660	4175	284	2948	3338	4852
F01_transcript_28968	F01_transcript_52842	1129	2898	1	1129	1399	3167	60	1188
F01_transcript_47468	F01_transcript_36948	190	2579	18	189	966	3356	2	187
F01_transcript_28749	F01_transcript_46543	1	1331	1331	1865	1376	2708	3017	3551
F01_transcript_29242	F01_transcript_1593	1646	3449	1	1646	1774	3577	1	1646
F01_transcript_36617	F01_transcript_266	545	1490	6	546	4334	5279	1	549
F01_transcript_49050	F01_transcript_17395	12	3521	3519	4312	1127	4636	5316	6109
F01_transcript_5312	F01_transcript_17143	1	1619	1619	2257	1	1641	2069	2712
F01_transcript_2277	F01_transcript_855	2	2012	2014	3269	54	2066	2861	4117
F01_transcript_2025	F01_transcript_32885	157	3292	1	158	993	4111	1	166
F01_transcript_38761	F01_transcript_16394	103	2743	2740	3492	74	2715	2887	3639
F01_transcript_3458	F01_transcript_45885	1265	2810	1	1268	1838	3383	90	1357
F01_transcript_16101	F01_transcript_35952	1489	3125	1	1490	1758	3387	1	1518
F01_transcript_15781	F01_transcript_2486	2	2534	2535	2782	8	2540	2863	3134
F01_transcript_3084	F01_transcript_51098	1	1791	1790	2948	2	1791	2211	3367
F01_transcript_35689	F01_transcript_3194	336	2386	4	337	854	2904	2	335
F01_transcript_31554	F01_transcript_34149	1	4874	4875	6298	263	5136	5282	6705
F01_transcript_52828	F01_transcript_51706	1	2361	2359	2873	180	2540	2669	3181
F01_transcript_27350	F01_transcript_3988	1	1270	1268	2427	2	1271	1406	2565
F01_transcript_11392	F01_transcript_39959	189	1154	4	190	1874	2839	2	188
F01_transcript_43827	F01_transcript_30858	1	2846	2844	3206	1	2861	3048	3410
F01_transcript_22584	F01_transcript_43453	369	5603	2	373	1514	6748	4	375
F01_transcript_2463	F01_transcript_52694	1	2667	2666	3180	1	2648	2800	3319
F01_transcript_50909	F01_transcript_47298	205	1926	31	205	283	1996	2	176
F01_transcript_14843	F01_transcript_16395	1	1510	1508	2080	1	1509	1632	2204
F01_transcript_35761	F01_transcript_25894	2	3406	3411	3791	131	3542	3643	4025
F01_transcript_28985	F01_transcript_42121	1	1919	1917	2813	2638	4556	4680	5576
F01_transcript_2484	F01_transcript_15902	130	3122	1	132	712	3701	6	137
F01_transcript_51098	F01_transcript_1457	2	2212	2211	3367	1	2211	2513	3670
F01_transcript_47223	F01_transcript_15696	1007	2209	1	1006	1180	2382	6	1011
F01_transcript_49050	F01_transcript_13140	1443	4283	12	1444	2618	5461	1054	2488
F01_transcript_27218	F01_transcript_18473	277	2668	6	278	1651	4049	552	825
F01_transcript_27345	F01_transcript_50289	387	4395	1	388	2328	6336	1672	2059
F01_transcript_36056	F01_transcript_47360	131	4906	4906	5315	42	4809	4924	5332
F01_transcript_356	F01_transcript_51085	2093	4969	2	2092	2199	5076	1	2091
F01_transcript_6184	F01_transcript_31069	1	1761	1759	2110	5	1765	1946	2297
F01_transcript_7615	F01_transcript_37494	1	1119	1115	1923	1	1119	1279	2087
F01_transcript_30939	F01_transcript_15070	104	1858	1855	2847	1	1743	1984	2976
F01_transcript_5982	F01_transcript_19734	183	2202	11	184	498	2509	2	174
F01_transcript_13492	F01_transcript_25072	1	1752	1750	3289	876	2622	2792	4299
F01_transcript_42786	F01_transcript_954	2	3017	3017	3951	6	3021	3124	4058
F01_transcript_31362	F01_transcript_39599	1336	3045	1	1335	1637	3346	1	1365
F01_transcript_47485	F01_transcript_31485	1	1521	1521	2808	1	1516	1708	2970
F01_transcript_22153	F01_transcript_25478	1149	2638	1	1150	1621	3105	143	1276
F01_transcript_31362	F01_transcript_13933	1336	2995	1	1335	1701	3358	1	1337
F01_transcript_2645	F01_transcript_48974	113	2315	2312	3110	1	2202	2562	3360
F01_transcript_1391	F01_transcript_34971	1	3192	3189	3635	54	3245	3946	4392
F01_transcript_30417	F01_transcript_48047	1111	2671	1	1110	1255	2818	39	1149
F01_transcript_49640	F01_transcript_22912	370	1958	9	373	1624	3217	2	371
F01_transcript_15823	F01_transcript_28509	13	1973	1973	2576	2	1966	2084	2691
F01_transcript_33668	F01_transcript_31388	2	2462	2459	4833	128	2585	2948	5322
F01_transcript_48274	F01_transcript_47587	1	3069	3066	3427	4	3089	3999	4360
F01_transcript_30640	F01_transcript_23093	15	3967	3966	4309	4	3950	4203	4546
F01_transcript_26767	F01_transcript_22978	1	2679	2677	3648	2	2698	2858	3829
F01_transcript_29026	F01_transcript_19742	1465	3212	1	1465	5839	7586	2602	4064
F01_transcript_48005	F01_transcript_29203	1	3955	3956	5091	386	4338	4448	5595
F01_transcript_26522	F01_transcript_19697	157	3052	3048	3885	251	3134	3275	4109
F01_transcript_1328	F01_transcript_42179	2	2129	2130	3670	33	2142	2434	3976
F01_transcript_48099	F01_transcript_49070	2	2764	2760	3085	1	2767	3253	3578
F01_transcript_30476	F01_transcript_36512	1	1738	1738	2514	123	1860	1961	2739
F01_transcript_15901	F01_transcript_28324	1	1840	1838	2741	4	1843	1963	2867
F01_transcript_38149	F01_transcript_50681	1	1945	1943	2178	93	2037	2189	2421
F01_transcript_5829	F01_transcript_30994	1	1372	1370	2221	79	1433	1830	2677
F01_transcript_17307	F01_transcript_1659	2	2236	2233	2910	13	2247	2874	3550
F01_transcript_41755	F01_transcript_12937	1163	2338	1	1166	2118	3293	833	1998
F01_transcript_12590	F01_transcript_19925	1	3004	3004	3279	1	3011	4016	4282
F01_transcript_4092	F01_transcript_38763	1150	2629	1	1151	1463	2944	1	1134
F01_transcript_26767	F01_transcript_1192	1	2679	2677	3650	2	2681	2841	3814
F01_transcript_33259	F01_transcript_32743	482	1214	5	483	1976	2708	2	480
F01_transcript_34876	F01_transcript_46416	2	3144	3142	3615	14	3156	3501	3974
F01_transcript_5277	F01_transcript_41997	1	1786	1781	2349	41	1825	2454	3022
F01_transcript_42717	F01_transcript_2761	1182	2624	1	1182	1610	3052	1	1182
F01_transcript_46053	F01_transcript_33986	1763	5646	1	1763	2499	6380	2	1767
F01_transcript_6183	F01_transcript_2810	1	1117	1116	2164	1	1137	1732	2780
F01_transcript_38715	F01_transcript_41113	1	2597	2595	3284	1	2574	2907	3590
F01_transcript_32824	F01_transcript_30160	1	1188	1187	1598	1	1187	1806	2217
F01_transcript_44231	F01_transcript_13834	1	2536	2535	2652	591	3120	3249	3359
F01_transcript_5967	F01_transcript_26451	1	1273	1273	2204	1	1261	1373	2302
F01_transcript_32798	F01_transcript_31693	1	2316	2312	2796	1685	4000	4286	4770
F01_transcript_28789	F01_transcript_26832	10	1543	1542	1901	2	1537	1678	2036
F01_transcript_24280	F01_transcript_13925	1	1231	1230	1583	3718	4947	5589	5941
F01_transcript_10762	F01_transcript_46301	98	1334	2	102	980	2216	150	250
F01_transcript_4888	F01_transcript_39029	203	2389	2	203	1847	4033	1	202
F01_transcript_7679	F01_transcript_5998	116	1910	1	117	403	2197	2	118
F01_transcript_31697	F01_transcript_42791	1	1216	1213	1797	1	1215	1697	2280
F01_transcript_25806	F01_transcript_33471	1	2256	2253	2944	1	2248	2894	3570
F01_transcript_1558	F01_transcript_1309	2	3178	3177	3602	70	3246	3406	3831
F01_transcript_36926	F01_transcript_47394	134	1473	1	139	350	1660	22	160
F01_transcript_23425	F01_transcript_33192	335	3409	10	336	1566	4629	30	356
F01_transcript_3329	F01_transcript_13529	1	1974	1971	2854	1	1978	3449	4333
F01_transcript_29425	F01_transcript_910	123	3690	1	128	381	3947	1	128
F01_transcript_1036	F01_transcript_47792	141	3282	3279	3896	14	3182	3430	4054
F01_transcript_2483	F01_transcript_33508	1	2038	2037	3173	2	2031	2443	3578
F01_transcript_26970	F01_transcript_46503	232	3143	1	237	2004	4905	1554	1790
F01_transcript_24764	F01_transcript_18317	2	4592	4592	5488	1	4592	4718	5612
F01_transcript_2194	F01_transcript_52775	167	3295	1	168	1016	4113	1	161
F01_transcript_2529	F01_transcript_13495	1	2184	2182	3104	79	2274	2544	3466
F01_transcript_36805	F01_transcript_25432	1799	4063	1	1801	2002	4265	2	1802
F01_transcript_22124	F01_transcript_800	1	3257	3257	3904	1	3281	3587	4236
F01_transcript_46834	F01_transcript_42219	1	2281	2282	3611	6	2286	2513	3841
F01_transcript_25472	F01_transcript_48793	1	2669	2667	3347	623	3287	3650	4329
F01_transcript_8641	F01_transcript_25541	273	1741	38	275	851	2319	1	238
F01_transcript_30174	F01_transcript_38993	1	1484	1482	2033	35	1518	2424	2975
F01_transcript_39618	F01_transcript_22913	1	1958	1957	3338	3	1970	2615	4011
F01_transcript_465	F01_transcript_41332	783	4681	9	784	1016	4914	1	776
F01_transcript_1524	F01_transcript_47127	1462	3592	13	1463	1717	3849	2	1449
F01_transcript_8474	F01_transcript_38556	1	1275	1273	1741	1	1279	1792	2240
F01_transcript_23417	F01_transcript_51302	2	2269	2268	3734	68	2335	2513	3979
F01_transcript_1267	F01_transcript_19766	2	3207	3206	3668	1	3209	3641	4103
F01_transcript_680	F01_transcript_549	1	4063	4062	4440	1	4060	4259	4637
F01_transcript_22968	F01_transcript_28964	1	4758	4757	5476	1850	6613	6753	7472
F01_transcript_22924	F01_transcript_46184	1	1115	1114	1481	715	1827	1655	2020
F01_transcript_23088	F01_transcript_22945	1	1985	1980	3299	1193	3176	3557	4877
F01_transcript_39454	F01_transcript_25287	1	1640	1638	2132	1	1639	1927	2421
F01_transcript_4202	F01_transcript_21218	842	2614	9	844	1191	2963	1	833
F01_transcript_38928	F01_transcript_2209	1	2898	2893	3120	11	2907	3069	3296
F01_transcript_7809	F01_transcript_50359	1	1164	1159	1862	2	1165	1640	2343
F01_transcript_6950	F01_transcript_2698	1	1117	1117	1894	5	1120	2315	3091
F01_transcript_15568	F01_transcript_20424	340	6283	1	343	1438	7371	864	1203
F01_transcript_46454	F01_transcript_48564	1	1698	1694	2210	1	1701	1922	2442
F01_transcript_39209	F01_transcript_1978	1266	3274	1	1267	1391	3395	1	1265
F01_transcript_1930	F01_transcript_1554	2	2712	2707	3359	79	2788	2949	3604
F01_transcript_11556	F01_transcript_49815	231	1088	8	234	958	1814	2	228
F01_transcript_32575	F01_transcript_14305	189	2361	1	191	1921	4093	724	914
F01_transcript_8753	F01_transcript_14961	279	1731	3	277	2372	3824	3	257
F01_transcript_36990	F01_transcript_30003	1	1665	1664	2528	2862	4526	4786	5650
F01_transcript_4416	F01_transcript_33857	14	2238	2234	2562	14	2248	2551	2878
F01_transcript_7810	F01_transcript_22026	112	1862	1	113	394	2144	2	114
F01_transcript_4640	F01_transcript_2533	2	2262	2259	2504	9	2282	2933	3171
F01_transcript_26515	F01_transcript_41996	11	2807	2807	3545	2	2790	3103	3838
F01_transcript_519	F01_transcript_35288	136	4219	4220	4660	2	4085	4507	4947
F01_transcript_2504	F01_transcript_33863	1536	3147	15	1538	1720	3340	2	1519
F01_transcript_2721	F01_transcript_22423	1	2507	2506	3061	1	2506	3362	3917
F01_transcript_42429	F01_transcript_47872	452	1793	47	454	532	1863	1	405
F01_transcript_14603	F01_transcript_13677	154	2908	1	157	267	3017	10	166
F01_transcript_31351	F01_transcript_4382	1	1296	1292	2361	1	1296	1498	2567
F01_transcript_24792	F01_transcript_37777	198	2394	1	200	1157	3357	1	185
F01_transcript_34327	F01_transcript_26831	1	1096	1096	1607	470	1565	1953	2465
F01_transcript_51871	F01_transcript_46683	1	2799	2800	3994	1	2799	3277	4471
F01_transcript_26783	F01_transcript_24231	12	2392	2390	3346	5	2398	2775	3731
F01_transcript_22791	F01_transcript_37141	1	2239	2237	2869	109	2340	2457	3089
F01_transcript_50352	F01_transcript_43538	1	3950	3951	4468	6	3937	4233	4749
F01_transcript_16932	F01_transcript_37342	631	2560	8	632	771	2701	2	623
F01_transcript_24664	F01_transcript_3664	535	2593	97	539	618	2678	1	443
F01_transcript_45702	F01_transcript_46043	1	1458	1457	2055	1	1442	1749	2347
F01_transcript_34080	F01_transcript_20306	1	2930	2930	3780	385	3332	3470	4320
F01_transcript_26751	F01_transcript_24267	168	3201	1	170	575	3608	117	283
F01_transcript_936	F01_transcript_38736	1	3166	3162	4038	1	3164	3305	4181
F01_transcript_44954	F01_transcript_21554	1	1068	1064	1850	620	1687	2510	3295
F01_transcript_20304	F01_transcript_45742	2	2421	2419	2789	1	2420	2561	2931
F01_transcript_1581	F01_transcript_16394	1	2713	2711	3492	7	2715	2888	3669
F01_transcript_44047	F01_transcript_452	110	2373	2372	3176	1520	3802	3961	4769
F01_transcript_6291	F01_transcript_6070	1	1642	1641	2080	1	1642	1751	2190
F01_transcript_10441	F01_transcript_48508	300	1391	5	301	578	1657	2	296
F01_transcript_21820	F01_transcript_41270	4	6373	6373	6714	2	6369	6502	6843
F01_transcript_6152	F01_transcript_51098	1011	2166	1	1012	2211	3367	780	1791
F01_transcript_42341	F01_transcript_48228	151	1427	2	151	1590	2866	102	251
F01_transcript_6152	F01_transcript_1457	1011	2166	1	1012	2513	3670	779	1790
F01_transcript_15427	F01_transcript_3532	1	1095	1093	1531	336	1429	2322	2760
F01_transcript_7827	F01_transcript_24816	1	1332	1331	1809	2	1342	1551	2028
F01_transcript_52030	F01_transcript_20415	1	3001	3001	5810	209	3197	3297	6100
F01_transcript_2041	F01_transcript_45612	485	3355	64	486	1203	4086	1	418
F01_transcript_36600	F01_transcript_2574	1	1117	1114	2163	861	1977	2103	3163
F01_transcript_31583	F01_transcript_43240	1319	2697	1	1322	2208	3560	1	1323
F01_transcript_45311	F01_transcript_1247	3	3038	3033	3321	10	3037	3496	3784
F01_transcript_33107	F01_transcript_3532	1	1133	1131	1599	299	1429	2322	2790
F01_transcript_43994	F01_transcript_2786	1	1690	1686	2418	1	1690	1792	2524
F01_transcript_8344	F01_transcript_36069	98	1783	1	100	1648	3333	1	100
F01_transcript_9078	F01_transcript_42202	675	1668	74	676	1488	2479	1	615
F01_transcript_25814	F01_transcript_37908	248	1532	3	247	1940	3217	17	249
F01_transcript_6235	F01_transcript_32536	1	1299	1300	2107	1	1290	1670	2476
F01_transcript_35689	F01_transcript_40375	336	2387	4	337	832	2871	1	324
F01_transcript_4267	F01_transcript_20041	1	1985	1984	2592	2	1972	2540	3141
F01_transcript_5907	F01_transcript_42182	1	1453	1454	2132	78	1527	2349	3028
F01_transcript_50171	F01_transcript_27648	1	4136	4136	5433	1596	5709	5857	7147
F01_transcript_35907	F01_transcript_1659	1	2269	2266	2942	1	2247	2874	3550
F01_transcript_3321	F01_transcript_49861	22	2429	2426	2846	2	2409	2958	3378
F01_transcript_27213	F01_transcript_36242	223	2410	1	223	1366	3552	816	1038
F01_transcript_20233	F01_transcript_52037	1	2892	2887	3077	1	2892	3046	3236
F01_transcript_16237	F01_transcript_44088	1	1014	1011	1884	256	1269	1418	2291
F01_transcript_13364	F01_transcript_25984	1	1951	1949	2713	1	1927	2733	3510
F01_transcript_4164	F01_transcript_17042	1252	2518	1	1253	1364	2627	1	1254
F01_transcript_7867	F01_transcript_39105	1	1323	1322	1859	2	1334	1656	2184
F01_transcript_30045	F01_transcript_22955	11	3008	3006	3270	2	2995	3410	3674
F01_transcript_40751	F01_transcript_4212	1	1707	1706	2378	136	1845	1952	2623
F01_transcript_36600	F01_transcript_43255	1	1117	1114	2173	562	1679	1805	2874
F01_transcript_15194	F01_transcript_3632	1	1314	1311	2554	55	1368	1494	2737
F01_transcript_33107	F01_transcript_50127	1	1133	1131	1594	296	1426	2342	2804
F01_transcript_20517	F01_transcript_894	110	2166	1	112	2068	4123	564	675
F01_transcript_16910	F01_transcript_52650	2	3177	3174	3693	3	3198	3652	4171
F01_transcript_31723	F01_transcript_47798	1	1939	1935	2144	1215	3153	3274	3482
F01_transcript_8104	F01_transcript_4896	1	1057	1056	1807	5	1057	1685	2430
F01_transcript_38668	F01_transcript_452	100	3808	3809	4611	2	3728	3963	4769
F01_transcript_44908	F01_transcript_26327	1	1097	1095	1831	381	1477	1593	2329
F01_transcript_3535	F01_transcript_43695	1	1449	1447	2662	50	1498	1599	2795
F01_transcript_51199	F01_transcript_52360	2032	4715	1	2034	2673	5350	1	2022
F01_transcript_31598	F01_transcript_1054	1	2610	2609	3384	3	2607	2989	3764
F01_transcript_6449	F01_transcript_6070	1	1644	1643	2074	1	1642	1751	2180
F01_transcript_33217	F01_transcript_34929	12	1401	1400	2507	2	1388	1496	2605
F01_transcript_1073	F01_transcript_15931	1	2422	2422	3871	1	2425	2639	4089
F01_transcript_20129	F01_transcript_1267	1	2093	2094	3027	2	2101	2826	3759
F01_transcript_27690	F01_transcript_33731	2	2625	2625	3245	132	2755	2994	3614
F01_transcript_16502	F01_transcript_4124	1	2271	2270	2507	1	2269	2411	2648
F01_transcript_20049	F01_transcript_47439	1	1353	1348	2063	1168	2521	2682	3391
F01_transcript_25079	F01_transcript_33129	694	2297	8	699	1433	3065	2	692
F01_transcript_22846	F01_transcript_44474	2	2146	2147	2409	168	2315	2416	2678
F01_transcript_7394	F01_transcript_42314	1	1239	1234	1902	2	1240	1340	2007
F01_transcript_20197	F01_transcript_33863	1376	2990	1	1378	1720	3343	138	1519
F01_transcript_42983	F01_transcript_38800	410	2099	8	409	1199	2888	2	404
F01_transcript_1356	F01_transcript_46203	2	2597	2597	3674	21	2605	3197	4270
F01_transcript_37558	F01_transcript_34826	1	1654	1652	2098	1	1642	1805	2257
F01_transcript_5560	F01_transcript_47350	317	2286	52	319	406	2375	2	265
F01_transcript_10353	F01_transcript_38416	196	1447	52	198	854	2105	1	147
F01_transcript_37300	F01_transcript_3080	1	1670	1668	2597	82	1747	1979	2904
F01_transcript_1979	F01_transcript_25865	20	2292	2287	3339	4	2253	2735	3789
F01_transcript_22683	F01_transcript_15467	1017	3410	1	1016	1134	3540	1	1021
F01_transcript_18411	F01_transcript_39412	13	4664	4663	5360	2	4648	4871	5560
F01_transcript_2357	F01_transcript_35952	1516	3191	1	1517	1758	3435	2	1518
F01_transcript_30542	F01_transcript_45342	156	2917	1	156	260	2996	3	151
F01_transcript_7530	F01_transcript_22908	1	1143	1141	1869	2	1144	1471	2199
F01_transcript_19511	F01_transcript_41274	1161	3283	1	1161	1610	3661	359	1508
F01_transcript_45472	F01_transcript_22717	2028	4736	1	2028	2171	4862	8	2032
F01_transcript_527	F01_transcript_35315	1	3239	3239	4546	1	3239	3624	4931
F01_transcript_1177	F01_transcript_42539	1920	3844	175	1924	2327	4244	235	1982
F01_transcript_20575	F01_transcript_22854	1106	2452	1	1111	1508	2854	1	1111
F01_transcript_2052	F01_transcript_37177	1209	3337	1	1210	1715	3843	77	1288
F01_transcript_1934	F01_transcript_15467	1023	3421	1	1022	1134	3540	1	1021
F01_transcript_7504	F01_transcript_36940	1	1113	1113	1858	2	1114	3216	3961
F01_transcript_14696	F01_transcript_42043	13	1472	1470	1953	21	1480	2825	3308
F01_transcript_1755	F01_transcript_44708	1	1926	1925	3506	1	1926	4270	5851
F01_transcript_6152	F01_transcript_26208	1011	2167	1	1012	2157	3313	780	1791
F01_transcript_29952	F01_transcript_22361	1	1901	1900	3285	1339	3239	3465	4850
F01_transcript_2484	F01_transcript_39198	130	3138	1	132	1397	4404	6	137
F01_transcript_20197	F01_transcript_26578	1160	2872	1	1162	1823	3535	140	1308
F01_transcript_19483	F01_transcript_17506	698	1839	7	701	1182	2335	44	738
F01_transcript_47449	F01_transcript_28274	2	3982	3979	4412	4	3976	4152	4563
F01_transcript_27869	F01_transcript_49686	1	687	686	972	461	1147	1411	1697
F01_transcript_38074	F01_transcript_42357	1	1362	1362	1631	1037	2401	2585	2855
F01_transcript_14936	F01_transcript_39070	598	2194	8	601	832	2443	2	627
F01_transcript_31583	F01_transcript_26433	1319	2673	1	1322	2215	3574	1	1326
F01_transcript_277	F01_transcript_14723	1	3985	3985	5271	384	4371	5104	6391
F01_transcript_27154	F01_transcript_42879	268	2822	2	267	1983	4537	295	543
F01_transcript_7840	F01_transcript_28402	1	1072	1071	1852	643	1711	1818	2597
F01_transcript_1192	F01_transcript_41546	2	3420	3418	3851	1	3438	3538	3971
F01_transcript_34217	F01_transcript_827	2	2047	2042	3942	129	2173	2279	4187
F01_transcript_19945	F01_transcript_45192	1	1588	1586	2001	2	1588	1753	2168
F01_transcript_13067	F01_transcript_2355	16	2505	2504	2886	32	2510	2835	3218
F01_transcript_34105	F01_transcript_14367	510	1391	8	511	1453	2333	2	505
F01_transcript_3590	F01_transcript_33857	2	2231	2227	2728	6	2248	2551	3052
F01_transcript_12664	F01_transcript_33731	1	2596	2596	3208	158	2755	2994	3601
F01_transcript_37409	F01_transcript_21566	12	1697	1693	2250	2	1687	1789	2345
F01_transcript_2873	F01_transcript_12810	2	2520	2518	2932	1	2523	2721	3135
F01_transcript_2480	F01_transcript_35016	1054	3145	1	1057	1471	3564	2	1062
F01_transcript_4092	F01_transcript_51966	1150	2663	1	1151	1513	3028	1	1134
F01_transcript_38224	F01_transcript_29481	1	1207	1206	1500	2	1189	1705	1998
F01_transcript_9086	F01_transcript_50834	242	1679	47	239	354	1792	1	193
F01_transcript_1282	F01_transcript_49973	1	2714	2715	3796	757	3470	3581	4655
F01_transcript_23894	F01_transcript_17202	11	2638	2636	5153	2	2634	2774	5310
F01_transcript_8402	F01_transcript_21223	370	1779	44	371	477	1884	2	329
F01_transcript_5848	F01_transcript_48704	1	1945	1941	2255	1	1945	2060	2375
F01_transcript_10373	F01_transcript_14313	104	1383	10	104	823	2099	2	99
F01_transcript_4360	F01_transcript_27716	1	1488	1486	2535	2	1469	2104	3153
F01_transcript_16149	F01_transcript_15626	2	2130	2128	2568	7	2135	2427	2868
F01_transcript_43931	F01_transcript_4969	11	1978	1977	2238	1	1968	2132	2393
F01_transcript_1978	F01_transcript_18196	1458	3395	1	1457	1675	3612	1	1457
F01_transcript_40552	F01_transcript_194	247	5371	2	248	454	5579	93	339
F01_transcript_1070	F01_transcript_51302	189	2503	2502	3968	21	2335	2513	3979
F01_transcript_13187	F01_transcript_782	205	2796	1	204	1666	4257	1005	1208
F01_transcript_8444	F01_transcript_17290	1	1058	1056	1711	59	1093	1493	2148
F01_transcript_1054	F01_transcript_35486	190	2398	2397	3861	21	2233	2411	3876
F01_transcript_506	F01_transcript_27809	1613	4676	1	1612	2623	5669	908	2519
F01_transcript_43994	F01_transcript_31917	1	1690	1686	2418	1	1715	1817	2549
F01_transcript_43662	F01_transcript_38556	1	1278	1276	1724	2	1279	1792	2240
F01_transcript_3643	F01_transcript_13067	1	1348	1347	2749	1	1347	1508	2886
F01_transcript_22791	F01_transcript_2374	1	2239	2237	2919	190	2426	2543	3228
F01_transcript_809	F01_transcript_729	1	3640	3639	4148	43	3682	3865	4374
F01_transcript_911	F01_transcript_827	259	4075	110	261	373	4197	9	179
F01_transcript_50134	F01_transcript_34384	102	3792	3791	4000	2	3693	3923	4132
F01_transcript_43939	F01_transcript_29045	109	3086	3081	3766	55	3034	3295	3970
F01_transcript_6628	F01_transcript_5464	11	1491	1490	2034	2	1488	1744	2295
F01_transcript_1421	F01_transcript_24397	1040	3682	1	1041	1895	4538	2	1042
F01_transcript_11820	F01_transcript_26247	408	1002	5	407	1123	1719	1	403
F01_transcript_25806	F01_transcript_1659	2	2256	2253	2944	1	2247	2874	3548
F01_transcript_1948	F01_transcript_33731	2	2723	2723	3334	36	2755	2994	3605
F01_transcript_48621	F01_transcript_47246	340	2162	61	342	979	2814	593	878
F01_transcript_37967	F01_transcript_36635	196	1226	2	196	3050	4080	118	310
F01_transcript_22791	F01_transcript_21526	18	2239	2237	2840	70	2284	2401	3006
F01_transcript_24221	F01_transcript_41126	3	4945	4943	5466	2	4948	5242	5765
F01_transcript_36728	F01_transcript_50164	2	2633	2632	3945	896	3537	3654	4959
F01_transcript_19892	F01_transcript_30587	272	1163	58	276	1231	2122	1	219
F01_transcript_3176	F01_transcript_28544	459	2827	9	458	567	2920	2	457
F01_transcript_3742	F01_transcript_25478	1152	2736	1	1153	1621	3190	143	1276
F01_transcript_34035	F01_transcript_38736	105	2989	2985	3852	280	3164	3305	4181
F01_transcript_51224	F01_transcript_20437	300	2234	41	300	373	2307	2	261
F01_transcript_5785	F01_transcript_18630	1	1830	1830	2244	18	1847	2504	2918
F01_transcript_2783	F01_transcript_26578	1330	3042	1	1332	1823	3535	2	1308
F01_transcript_43695	F01_transcript_30281	271	2795	100	271	315	2840	2	173
F01_transcript_9918	F01_transcript_43732	437	1454	9	437	587	1603	1	430
F01_transcript_36600	F01_transcript_4469	1	1117	1114	2144	276	1395	1521	2559
F01_transcript_3856	F01_transcript_43971	1133	2703	1	1134	1463	3035	1	1134
F01_transcript_2947	F01_transcript_14772	1347	2972	1	1352	1501	3126	1	1357
F01_transcript_5459	F01_transcript_52090	1	1417	1417	2243	3	1417	1671	2499
F01_transcript_3458	F01_transcript_41739	730	2810	9	735	1575	3674	1	726
F01_transcript_43854	F01_transcript_31124	11	3105	3104	3563	2	3096	4079	4538
F01_transcript_5470	F01_transcript_19964	1	1481	1476	2305	1	1483	1742	2571
F01_transcript_12869	F01_transcript_1457	1	1692	1690	2846	49	1740	2512	3669
F01_transcript_4583	F01_transcript_3616	1	1534	1533	2505	1	1546	1731	2703
F01_transcript_21378	F01_transcript_35518	1202	3393	1	1204	2447	4638	1132	2340
F01_transcript_106	F01_transcript_20415	2	3195	3195	6105	19	3197	3297	6198
F01_transcript_45743	F01_transcript_21441	1	2071	2070	3392	3276	5347	6275	7589
F01_transcript_7831	F01_transcript_23059	1	1229	1228	1867	1	1231	1751	2390
F01_transcript_12869	F01_transcript_26208	1	1692	1690	2846	50	1741	2156	3311
F01_transcript_2461	F01_transcript_2160	362	3197	89	366	465	3297	2	277
F01_transcript_1192	F01_transcript_19524	1	2925	2924	3851	1	2925	3054	3981
F01_transcript_22791	F01_transcript_14102	18	2239	2237	2869	74	2288	2405	3037
F01_transcript_1688	F01_transcript_42539	1584	3502	1	1588	2327	4245	395	1982
F01_transcript_5396	F01_transcript_25058	139	2315	1	141	724	2893	8	140
F01_transcript_34217	F01_transcript_26650	2	2047	2042	3942	90	2137	2401	4312
F01_transcript_26024	F01_transcript_17912	1147	2314	1	1149	1256	2423	2	1150
F01_transcript_22611	F01_transcript_29045	1	2675	2670	3327	364	3034	3295	3942
F01_transcript_5072	F01_transcript_4318	1	1197	1195	2262	9	1204	1520	2585
F01_transcript_17543	F01_transcript_14419	1	2332	2330	3410	894	3215	3319	4405
F01_transcript_16686	F01_transcript_4275	1	1298	1295	1902	286	1584	1981	2588
F01_transcript_4239	F01_transcript_22539	1	1932	1931	2631	1	1922	2457	3154
F01_transcript_24727	F01_transcript_8961	185	1494	2	187	319	1629	12	196
F01_transcript_23356	F01_transcript_3930	18	2211	2212	2533	34	2236	2365	2686
F01_transcript_2025	F01_transcript_52775	157	3292	1	158	1016	4113	1	161
F01_transcript_12749	F01_transcript_21280	13	2315	2316	3218	2	2304	2484	3386
F01_transcript_49961	F01_transcript_8487	235	1180	4	238	807	1761	7	242
F01_transcript_3860	F01_transcript_51942	544	2633	7	546	894	2980	2	541
F01_transcript_2346	F01_transcript_42780	1	1771	1769	3240	1	1779	2098	3569
F01_transcript_15976	F01_transcript_4021	1	1931	1931	2452	1	1947	2130	2651
F01_transcript_52629	F01_transcript_35610	2	2286	2287	2613	9	2272	2674	3000
F01_transcript_42092	F01_transcript_17535	12	4226	4224	5170	2	4231	4593	5545
F01_transcript_3149	F01_transcript_30654	2	2139	2137	2868	5	2142	2293	3023
F01_transcript_36547	F01_transcript_3467	1	1100	1097	1895	550	1649	2005	2803
F01_transcript_18296	F01_transcript_26327	1	1338	1336	2379	140	1477	1593	2631
F01_transcript_49548	F01_transcript_16525	1	3290	3286	3745	1582	4870	5398	5857
F01_transcript_16980	F01_transcript_18026	104	1537	1	109	215	1648	1	109
F01_transcript_4636	F01_transcript_35038	2	2132	2131	2506	12	2139	2378	2753
F01_transcript_7630	F01_transcript_37100	319	1851	6	321	895	2427	6	322
F01_transcript_4534	F01_transcript_37195	1	1336	1334	2502	2	1345	1644	2815
F01_transcript_2209	F01_transcript_31477	1381	3207	1	1385	1490	3316	2	1386
F01_transcript_13680	F01_transcript_2355	1	1703	1700	2103	832	2534	2833	3237
F01_transcript_36955	F01_transcript_16034	1533	3329	1	1535	1735	3526	5	1531
F01_transcript_45989	F01_transcript_47418	110	2329	2326	2763	1575	3794	4628	5065
F01_transcript_33965	F01_transcript_50586	1	1437	1436	2238	162	1595	1766	2568
F01_transcript_10836	F01_transcript_19692	137	1319	5	141	2739	3923	2	140
F01_transcript_44145	F01_transcript_43971	1133	2859	1	1134	1463	3190	1	1134
F01_transcript_36093	F01_transcript_25044	1	1453	1453	2031	6607	8057	8162	8740
F01_transcript_28858	F01_transcript_23653	1	1612	1612	2629	1	1595	2151	3168
F01_transcript_620	F01_transcript_22253	1	3723	3718	4542	1	3725	3826	4648
F01_transcript_21402	F01_transcript_37168	1	1702	1701	2067	1	1704	2415	2781
F01_transcript_21566	F01_transcript_3994	2	2345	2344	2454	52	2396	2515	2625
F01_transcript_23133	F01_transcript_47200	1	1548	1547	2079	1275	2810	2997	3530
F01_transcript_43410	F01_transcript_38862	1824	5696	1	1825	2430	6276	382	2200
F01_transcript_33543	F01_transcript_51070	3	3910	3915	5236	45	3955	4226	5565
F01_transcript_35621	F01_transcript_47439	1	1735	1730	2392	786	2521	2682	3337
F01_transcript_15567	F01_transcript_30465	17	3923	3918	5556	2	3935	5202	6839
F01_transcript_19613	F01_transcript_3294	17	1781	1779	2669	2	1755	1990	2881
F01_transcript_18538	F01_transcript_1974	1	1706	1707	1876	1384	3090	3204	3371
F01_transcript_2251	F01_transcript_1747	1	1945	1944	3278	1	1945	2154	3488
F01_transcript_31661	F01_transcript_555	2	2638	2637	4404	3	2656	2794	4559
F01_transcript_7124	F01_transcript_45978	1	1612	1612	1994	1	1633	2789	3171
F01_transcript_29231	F01_transcript_22913	364	1745	74	365	2615	4011	1677	1970
F01_transcript_31091	F01_transcript_46389	2	3004	3003	3246	39	3041	3339	3582
F01_transcript_45470	F01_transcript_15318	3	3261	3259	4096	82	3340	3516	4356
F01_transcript_4937	F01_transcript_50107	1	1793	1792	2431	301	2093	2632	3271
F01_transcript_623	F01_transcript_14601	17	4213	4211	4537	2	4198	4407	4732
F01_transcript_8268	F01_transcript_43636	128	1743	1	131	434	2056	1	131
F01_transcript_38092	F01_transcript_7153	1	1111	1111	1691	96	1197	1310	1890
F01_transcript_47485	F01_transcript_44982	2	2293	2291	2777	35	2293	2568	3049
F01_transcript_42059	F01_transcript_35144	172	2714	1	177	701	3254	38	214
F01_transcript_33166	F01_transcript_17249	1	1089	1089	1664	2	1089	1234	1810
F01_transcript_25560	F01_transcript_28422	1	2384	2383	2649	659	3042	3434	3700
F01_transcript_5984	F01_transcript_52707	685	2177	8	686	888	2380	108	785
F01_transcript_2954	F01_transcript_2355	16	2530	2527	2932	32	2534	2833	3237
F01_transcript_33983	F01_transcript_6950	195	1824	3	197	323	1955	1	195
F01_transcript_4863	F01_transcript_2810	1073	2417	1	1075	1731	3074	1	1095
F01_transcript_21360	F01_transcript_27936	1	1541	1539	1781	46	1586	1692	1934
F01_transcript_41000	F01_transcript_45207	1419	3126	1	1422	1818	3525	2	1423
F01_transcript_6048	F01_transcript_14933	578	2189	77	577	615	2226	1	498
F01_transcript_20430	F01_transcript_1441	134	3288	13	133	493	3647	1	121
F01_transcript_7798	F01_transcript_15383	1	1465	1462	1796	1	1467	1744	2077
F01_transcript_640	F01_transcript_477	2117	4519	2	2119	2219	4621	1	2118
F01_transcript_44747	F01_transcript_21058	1	1671	1670	2644	1	1674	1812	2786
F01_transcript_32259	F01_transcript_28411	1	1691	1687	1964	56	1744	2143	2418
F01_transcript_3813	F01_transcript_50107	2	2038	2037	2710	57	2093	2632	3303
F01_transcript_30908	F01_transcript_25977	557	1201	8	558	913	1557	5	556
F01_transcript_3856	F01_transcript_38763	1133	2645	1	1134	1463	2977	1	1134
F01_transcript_5682	F01_transcript_23181	12	1843	1840	2269	2	1815	2400	2831
F01_transcript_20510	F01_transcript_19431	31	5024	5022	5824	2	4995	5259	6061
F01_transcript_3294	F01_transcript_28475	2	2135	2132	2881	59	2205	2481	3230
F01_transcript_20484	F01_transcript_43562	1	4719	4717	5291	1	4704	5506	6080
F01_transcript_31055	F01_transcript_33925	1	3898	3897	4307	1	3894	4111	4517
F01_transcript_28657	F01_transcript_26411	1	1747	1746	2723	370	2114	2340	3318
F01_transcript_47735	F01_transcript_49649	563	2460	77	563	1607	3504	2	487
F01_transcript_18884	F01_transcript_46460	10	1278	1273	1544	6	1275	1481	1752
F01_transcript_48329	F01_transcript_1244	22	3354	3350	3620	78	3410	3520	3790
F01_transcript_37979	F01_transcript_51302	1	1609	1608	3084	739	2335	2513	3979
F01_transcript_39775	F01_transcript_15812	277	2691	4	277	438	2852	13	282
F01_transcript_2061	F01_transcript_14075	442	3352	83	442	510	3422	2	361
F01_transcript_32575	F01_transcript_387	189	2361	1	191	1929	4101	731	921
F01_transcript_4640	F01_transcript_42860	2	2262	2259	2442	50	2323	2974	3150
F01_transcript_34195	F01_transcript_18473	352	2744	5	352	1652	4049	552	898
F01_transcript_1547	F01_transcript_1404	1	3322	3322	3529	1	3317	3490	3697
F01_transcript_51096	F01_transcript_18970	2	3688	3687	4277	5	3694	4108	4696
F01_transcript_9560	F01_transcript_18468	220	1533	9	222	1302	2615	2	214
F01_transcript_37136	F01_transcript_13756	1	1706	1704	2137	1836	3568	3668	4101
F01_transcript_22858	F01_transcript_1199	2	2667	2666	3593	114	2779	2909	3836
F01_transcript_1818	F01_transcript_16394	1	2714	2711	3464	2	2715	2887	3640
F01_transcript_42518	F01_transcript_855	2	2045	2047	3230	54	2066	2861	4043
F01_transcript_40441	F01_transcript_21488	1598	3417	1	1600	2683	4506	2	1606
F01_transcript_48898	F01_transcript_4106	1218	2411	1	1220	1434	2623	1	1208
F01_transcript_2443	F01_transcript_22282	1	1665	1661	3155	5	1679	2185	3683
F01_transcript_49591	F01_transcript_47089	1	1623	1622	2722	579	2201	2654	3748
F01_transcript_28039	F01_transcript_48023	1	1225	1225	2226	150	1374	1481	2481
F01_transcript_49050	F01_transcript_50524	1443	4454	12	1444	2613	5622	1054	2485
F01_transcript_10595	F01_transcript_37364	111	1354	1	114	1328	2571	1	114
F01_transcript_1537	F01_transcript_42219	2	2258	2259	3609	6	2286	2513	3860
F01_transcript_561	F01_transcript_491	1	2977	2977	4595	1	2977	3080	4696
F01_transcript_48757	F01_transcript_44452	1	3786	3784	5001	11	3769	4007	5222
F01_transcript_6334	F01_transcript_26863	684	2112	9	686	1077	2505	2	679
F01_transcript_28747	F01_transcript_34181	1163	2953	1	1165	1766	3555	397	1561
F01_transcript_40476	F01_transcript_46838	110	2008	1	114	1011	2919	1	114
F01_transcript_34035	F01_transcript_936	105	3883	1	106	282	4069	6	114
F01_transcript_21009	F01_transcript_34759	115	4757	4755	5044	29	4680	5066	5356
F01_transcript_39995	F01_transcript_38862	2298	6091	107	2299	2430	6221	12	2200
F01_transcript_25448	F01_transcript_43854	2	2071	2066	2846	4	2073	2278	3058
F01_transcript_49935	F01_transcript_52204	1	1691	1689	1848	1	1704	1848	2007
F01_transcript_13677	F01_transcript_37563	10	2124	2121	3017	2	2126	2344	3241
F01_transcript_48694	F01_transcript_15318	1	2622	2620	3461	729	3340	3516	4354
F01_transcript_32739	F01_transcript_14419	1	1273	1271	2356	1956	3215	3319	4405
F01_transcript_33471	F01_transcript_48240	12	3242	3241	3572	2	3269	3964	4301
F01_transcript_4499	F01_transcript_25062	587	2464	60	585	906	2784	7	532
F01_transcript_27480	F01_transcript_17338	1	3540	3539	4105	13	3557	3816	4382
F01_transcript_18159	F01_transcript_24344	132	2249	1	131	1018	3138	33	163
F01_transcript_1213	F01_transcript_1147	1466	3732	1	1467	1607	3873	1	1466
F01_transcript_37215	F01_transcript_45032	1	2458	2457	3390	1519	3958	4124	5031
F01_transcript_32788	F01_transcript_22422	2	2039	2043	2455	10	2061	2273	2685
F01_transcript_12580	F01_transcript_24020	1	2290	2288	4475	1	2290	2501	4688
F01_transcript_3793	F01_transcript_43971	1150	2719	1	1151	1463	3032	1	1134
F01_transcript_13364	F01_transcript_44708	1	1951	1949	2713	1	1926	5082	5852
F01_transcript_25128	F01_transcript_52028	464	5284	1	466	1558	6336	52	508
F01_transcript_22153	F01_transcript_45357	1149	2695	107	1150	1652	3194	264	1307
F01_transcript_10836	F01_transcript_31323	137	1319	5	141	3073	4255	2	137
F01_transcript_25913	F01_transcript_9098	255	1467	60	259	443	1655	1	200
F01_transcript_3149	F01_transcript_34544	2	2138	2137	2910	6	2143	3426	4198
F01_transcript_51900	F01_transcript_37512	1	3696	3694	4423	451	4141	4394	5117
F01_transcript_24590	F01_transcript_24064	668	2507	8	670	943	2767	2	675
F01_transcript_13885	F01_transcript_16394	1	2437	2434	3216	280	2715	2887	3669
F01_transcript_21280	F01_transcript_47587	2	3031	3028	3386	57	3089	3999	4360
F01_transcript_614	F01_transcript_52897	1	3730	3730	4544	1	3729	3847	4661
F01_transcript_21135	F01_transcript_931	210	2858	1	212	1430	4071	295	506
F01_transcript_52828	F01_transcript_2328	1	2361	2359	2875	181	2541	2670	3185
F01_transcript_28616	F01_transcript_21531	1	2096	2095	2359	79	2174	2566	2830
F01_transcript_31574	F01_transcript_39	34	5213	5209	6283	2	5155	5821	6886
F01_transcript_51193	F01_transcript_18193	2	2089	2086	2481	103	2184	2850	3257
F01_transcript_28986	F01_transcript_17395	2	4200	4198	4991	435	4636	5316	6109
F01_transcript_16686	F01_transcript_3293	1	1298	1295	1902	287	1584	2283	2891
F01_transcript_41546	F01_transcript_13756	1	2942	2941	3971	2	2942	3071	4101
F01_transcript_1659	F01_transcript_50254	1527	3550	10	1530	1640	3664	2	1522
F01_transcript_35229	F01_transcript_25344	370	2348	38	367	492	2470	1	348
F01_transcript_40813	F01_transcript_13380	1	2047	2046	2379	5	2041	2175	2506
F01_transcript_40454	F01_transcript_36294	117	1521	1519	2818	24	1428	1762	3062
F01_transcript_48092	F01_transcript_1012	1	2080	2078	2198	1267	3346	3687	3806
F01_transcript_28858	F01_transcript_3217	1	1612	1612	2616	1	1595	1894	2898
F01_transcript_2052	F01_transcript_20179	1211	3337	1	1210	1330	3456	2	1217
F01_transcript_52471	F01_transcript_42059	1	1369	1368	1850	765	2133	2235	2717
F01_transcript_33664	F01_transcript_14791	124	3002	2998	3849	313	3197	3339	4190
F01_transcript_13345	F01_transcript_19879	358	2382	49	361	506	2531	2	322
F01_transcript_47937	F01_transcript_32161	1	1586	1585	2652	66	1651	2212	3278
F01_transcript_1475	F01_transcript_1236	1	2240	2239	3655	1	2240	2401	3817
F01_transcript_49822	F01_transcript_41071	2	2060	2059	2567	23	2081	2582	3089
F01_transcript_36926	F01_transcript_8803	134	1466	1	139	354	1687	26	164
F01_transcript_35582	F01_transcript_40929	205	2052	1	204	376	2223	1	204
F01_transcript_51374	F01_transcript_12592	1	3454	3454	3853	762	4216	4320	4719
F01_transcript_47846	F01_transcript_22700	273	2794	1	273	928	3465	279	554
F01_transcript_7486	F01_transcript_44123	1	1272	1270	1918	15	1284	1727	2375
F01_transcript_16809	F01_transcript_20079	1367	4707	1	1370	1494	4825	2	1350
F01_transcript_13435	F01_transcript_22912	369	1963	4	372	1624	3218	2	371
F01_transcript_20517	F01_transcript_27825	110	2166	1	112	2006	4061	527	638
F01_transcript_20712	F01_transcript_40253	131	2821	2820	3346	2	2692	2933	3459
F01_transcript_19213	F01_transcript_2761	1	1180	1180	2336	4	1182	1642	2801
F01_transcript_41679	F01_transcript_14601	13	4181	4179	4479	2	4198	4407	4707
F01_transcript_11045	F01_transcript_49616	468	1252	8	468	2292	3078	1	461
F01_transcript_16616	F01_transcript_27982	1	2600	2597	2952	572	3162	3632	3985
F01_transcript_27494	F01_transcript_38963	1	2015	2014	2639	4	2013	2430	3056
F01_transcript_28747	F01_transcript_16034	1163	2952	1	1165	1735	3526	367	1531
F01_transcript_24727	F01_transcript_26606	185	1494	2	187	1101	2407	74	251
F01_transcript_714	F01_transcript_14419	1	3217	3215	4296	2	3215	3319	4405
F01_transcript_17460	F01_transcript_42977	1	1052	1049	1371	2	1053	1449	1771
F01_transcript_47160	F01_transcript_41270	1	1713	1713	2076	4657	6369	6502	6865
F01_transcript_18047	F01_transcript_19312	13	1722	1721	3044	38	1740	2095	3412
F01_transcript_49745	F01_transcript_1484	2	3042	3039	3380	8	3048	3312	3649
F01_transcript_25331	F01_transcript_49757	542	1483	61	545	761	1717	2	498
F01_transcript_6125	F01_transcript_2665	282	2159	4	282	1263	3135	21	303
F01_transcript_50254	F01_transcript_51571	2	3335	3334	3645	11	3317	4039	4350
F01_transcript_19448	F01_transcript_24632	1	1770	1770	2296	516	2285	2432	2958
F01_transcript_6865	F01_transcript_29675	1	1503	1499	2039	1	1506	1608	2157
F01_transcript_26252	F01_transcript_941	2	2792	2792	3809	11	2801	2905	3919
F01_transcript_7177	F01_transcript_6825	1	1689	1687	1935	1	1690	1804	2052
F01_transcript_15427	F01_transcript_50127	1	1095	1093	1531	333	1426	2342	2780
F01_transcript_6308	F01_transcript_44088	1	1268	1265	2139	1	1269	1418	2292
F01_transcript_52828	F01_transcript_51250	1	2361	2359	2875	342	2702	2831	3347
F01_transcript_22978	F01_transcript_19524	1	2942	2941	3829	1	2925	3054	3942
F01_transcript_4694	F01_transcript_24344	158	2472	1	157	1018	3332	8	163
F01_transcript_1458	F01_transcript_31376	139	3212	3211	3684	2	3077	3508	3982
F01_transcript_32575	F01_transcript_30826	189	2361	1	191	1929	4101	732	922
F01_transcript_17969	F01_transcript_42500	1	1092	1092	2131	603	1688	2008	3042
F01_transcript_2484	F01_transcript_51640	130	3138	1	130	727	3734	1	130
F01_transcript_2708	F01_transcript_45901	1	2551	2553	3083	7	2557	3116	3647
F01_transcript_39063	F01_transcript_2040	253	2641	1	254	981	3374	1	251
F01_transcript_34280	F01_transcript_35141	313	1272	4	316	605	1564	1	323
F01_transcript_8480	F01_transcript_34329	417	1743	59	418	1840	3167	2	364
F01_transcript_27683	F01_transcript_29222	1	1064	1063	1665	2824	3888	4014	4616
F01_transcript_22631	F01_transcript_2810	1102	2402	1	1104	1731	3004	2	1095
F01_transcript_25984	F01_transcript_44708	1	1927	1926	3588	1	1926	4270	5930
F01_transcript_28816	F01_transcript_38462	1	3468	3467	3907	1063	4529	5521	5961
F01_transcript_36600	F01_transcript_3156	1	1117	1114	2217	566	1682	1808	2915
F01_transcript_20197	F01_transcript_28128	1	1979	1976	2990	120	2105	2323	3337
F01_transcript_23087	F01_transcript_32559	1	1228	1226	1735	1271	2498	3160	3669
F01_transcript_32622	F01_transcript_1410	1	2684	2683	3437	1	2683	2876	3630
F01_transcript_46222	F01_transcript_154	155	4932	4931	5625	117	4894	5020	5712
F01_transcript_26403	F01_transcript_27054	110	4214	4213	4570	2	4083	4282	4639
F01_transcript_47947	F01_transcript_39765	233	4472	1	233	424	4663	1	233
F01_transcript_23413	F01_transcript_52355	354	1072	4	355	1968	2686	396	747
F01_transcript_52971	F01_transcript_29397	1	2751	2749	3516	205	2955	3104	3869
F01_transcript_12532	F01_transcript_2059	104	2299	2296	2691	1	2192	2966	3361
F01_transcript_38932	F01_transcript_44704	1242	3113	1	1242	1487	3390	105	1364
F01_transcript_7059	F01_transcript_1495	1	1129	1129	1984	1	1130	2770	3625
F01_transcript_35039	F01_transcript_43690	1	1382	1379	2698	9	1388	1746	3057
F01_transcript_22978	F01_transcript_41546	2	3437	3435	3829	1	3438	3538	3932
F01_transcript_3837	F01_transcript_44941	11	1887	1885	2700	7	1860	1976	2789
F01_transcript_13670	F01_transcript_51193	105	1866	1863	2408	2	1763	1888	2433
F01_transcript_14145	F01_transcript_28463	2	3808	3807	4610	57	3861	4007	4810
F01_transcript_18874	F01_transcript_32972	227	1626	8	228	1478	2872	3	222
F01_transcript_32561	F01_transcript_27684	1	3554	3552	4123	356	3909	4700	5277
F01_transcript_8947	F01_transcript_17249	1	1091	1091	1664	2	1089	1234	1811
F01_transcript_27320	F01_transcript_17253	1293	4465	1	1294	1540	4698	142	1425
F01_transcript_44694	F01_transcript_52694	1	2330	2329	2829	319	2648	2800	3317
F01_transcript_51732	F01_transcript_18812	2	3026	3024	4655	4	3023	4920	6551
F01_transcript_35577	F01_transcript_21209	1	1722	1720	2601	142	1866	2495	3376
F01_transcript_6334	F01_transcript_4559	1	1577	1574	2112	5	1580	1985	2523
F01_transcript_15888	F01_transcript_29047	2	2111	2109	2665	5	2121	2568	3122
F01_transcript_3458	F01_transcript_25367	1267	2810	1	1266	1508	3051	29	1294
F01_transcript_28201	F01_transcript_24162	227	2049	30	229	502	2324	8	207
F01_transcript_39028	F01_transcript_19384	2	3379	3377	3564	5	3375	6440	6627
F01_transcript_13050	F01_transcript_38676	1	1548	1548	2403	59	1608	1748	2584
F01_transcript_41928	F01_transcript_21297	1	1663	1662	2763	486	2147	2511	3614
F01_transcript_34538	F01_transcript_26650	2	2048	2043	4047	93	2139	2292	4290
F01_transcript_311	F01_transcript_18594	1	4304	4306	5080	2	4306	4675	5449
F01_transcript_32406	F01_transcript_26947	1	1396	1392	2106	277	1669	1910	2639
F01_transcript_4562	F01_transcript_19095	1	1519	1518	2479	1	1518	1934	2895
F01_transcript_27897	F01_transcript_207	1275	2569	1	1277	4241	5524	2701	3963
F01_transcript_29581	F01_transcript_48623	1	1697	1695	2541	1	1696	1864	2712
F01_transcript_33207	F01_transcript_40124	102	1438	1	104	723	2058	125	228
F01_transcript_37608	F01_transcript_35969	1111	2680	1	1116	4392	5965	1	1117
F01_transcript_36600	F01_transcript_3243	1	1117	1114	2217	535	1651	1777	2880
F01_transcript_45287	F01_transcript_23093	1	3708	3707	3997	251	3950	4203	4493
F01_transcript_6950	F01_transcript_35972	1	1117	1117	1973	2	1117	2291	3145
F01_transcript_37253	F01_transcript_32470	1	1777	1775	2526	2	1774	1902	2652
F01_transcript_47959	F01_transcript_42153	15	2879	2877	4347	2	2869	2977	4448
F01_transcript_14603	F01_transcript_27104	153	2866	1	157	264	3026	6	163
F01_transcript_9939	F01_transcript_5957	582	1522	8	582	1190	2131	6	580
F01_transcript_20705	F01_transcript_22574	1	2427	2425	2898	215	2647	3826	4292
F01_transcript_4233	F01_transcript_3616	1	1547	1546	2580	1	1546	1731	2765
F01_transcript_33965	F01_transcript_3358	1	1436	1436	2238	163	1595	1892	2694
F01_transcript_42860	F01_transcript_39448	118	3150	1	118	455	3486	1	118
F01_transcript_38902	F01_transcript_36901	1	1237	1238	1771	151	1388	1569	2095
F01_transcript_27629	F01_transcript_27809	2521	5609	1	2520	2623	5669	5	2519
F01_transcript_34900	F01_transcript_25013	1	4390	4388	4724	370	4760	5146	5478
F01_transcript_20049	F01_transcript_46167	1	1353	1349	2007	1314	2666	3535	4183
F01_transcript_756	F01_transcript_40845	1	3819	3819	4279	3	3825	5580	6042
F01_transcript_48329	F01_transcript_952	30	3354	3350	3599	374	3698	3808	4057
F01_transcript_10949	F01_transcript_12958	441	1313	6	442	1097	1971	2	439
F01_transcript_3643	F01_transcript_2954	1347	2761	1	1348	1509	2925	1	1348
F01_transcript_52901	F01_transcript_39244	1	2885	2882	3603	1	2885	3057	3784
F01_transcript_4360	F01_transcript_22525	1	1488	1486	2535	2	1489	2124	3173
F01_transcript_3141	F01_transcript_52651	18	2265	2264	2945	2	2239	2679	3348
F01_transcript_42478	F01_transcript_41930	1648	3375	1	1647	1950	3677	1	1674
F01_transcript_52864	F01_transcript_19431	1	3093	3092	3936	1902	4994	5218	6062
F01_transcript_37237	F01_transcript_23745	1	1452	1451	2065	134	1585	2584	3199
F01_transcript_512	F01_transcript_43000	1858	4624	13	1861	1969	4735	1	1849
F01_transcript_17649	F01_transcript_505	1135	2273	1	1135	3010	4141	1783	2905
F01_transcript_496	F01_transcript_477	2112	4612	2	2114	2219	4719	1	2118
F01_transcript_26951	F01_transcript_34149	1	4818	4819	6249	290	5136	5282	6712
F01_transcript_2482	F01_transcript_23721	13	1941	1939	3151	10	1932	2151	3363
F01_transcript_22838	F01_transcript_52442	118	1850	1	120	2545	4277	345	464
F01_transcript_51487	F01_transcript_13495	1	2201	2199	3076	79	2274	2544	3422
F01_transcript_28962	F01_transcript_21185	1	2118	2119	3149	1972	4089	5515	6545
F01_transcript_41522	F01_transcript_42957	2	2044	2044	3274	10	2064	2392	3621
F01_transcript_33664	F01_transcript_38736	124	3002	2998	3856	280	3164	3305	4160
F01_transcript_51180	F01_transcript_30854	1	1425	1423	1812	764	2192	2303	2679
F01_transcript_49912	F01_transcript_19670	363	2390	59	367	2062	4090	13	319
F01_transcript_1196	F01_transcript_782	1244	3838	11	1243	1666	4257	3	1208
F01_transcript_29976	F01_transcript_52694	2	2651	2650	3169	1	2648	2800	3319
F01_transcript_1995	F01_transcript_13266	303	3313	1	302	1135	4142	2	305
F01_transcript_15383	F01_transcript_24667	1	1837	1836	2077	1	1835	1941	2183
F01_transcript_13837	F01_transcript_21240	1	4946	4945	5693	181	5125	5370	6118
F01_transcript_1541	F01_transcript_31376	1	3074	3073	3565	1	3077	3508	4001
F01_transcript_29543	F01_transcript_50102	1	1411	1410	1592	475	1885	1993	2177
F01_transcript_23356	F01_transcript_13268	1	1494	1492	2533	1	1495	2928	3969
F01_transcript_27011	F01_transcript_13655	1	2103	2100	2864	532	2637	2944	3708
F01_transcript_48201	F01_transcript_39116	1	2741	2738	3241	1	2743	3474	3977
F01_transcript_22650	F01_transcript_36294	1518	2948	116	1520	1633	3062	24	1428
F01_transcript_7265	F01_transcript_26978	1	1600	1600	1976	2	1601	2018	2394
F01_transcript_15106	F01_transcript_43447	166	2217	1	165	318	2369	6	181
F01_transcript_4193	F01_transcript_19477	403	2581	75	403	541	2719	3	329
F01_transcript_710	F01_transcript_21971	2	2834	2835	4350	113	2948	3338	4852
F01_transcript_3535	F01_transcript_3227	1	1449	1447	2760	1	1449	1550	2866
F01_transcript_351	F01_transcript_50284	1	3935	3933	4991	2	3951	4860	5918
F01_transcript_16969	F01_transcript_51830	1	3152	3151	5214	1095	4265	4367	6434
F01_transcript_6193	F01_transcript_5778	190	2149	15	191	286	2245	2	178
F01_transcript_26101	F01_transcript_46030	127	3192	1	130	389	3433	81	210
F01_transcript_49646	F01_transcript_16525	2	4861	4857	5316	11	4870	5398	5857
F01_transcript_44895	F01_transcript_21209	1	1592	1590	2479	276	1866	2495	3376
F01_transcript_2329	F01_transcript_18913	1	2298	2297	3133	1	2292	2405	3241
F01_transcript_21525	F01_transcript_49456	1130	4084	1	1134	1273	4230	1	1135
F01_transcript_26101	F01_transcript_1618	127	3255	1	130	382	3491	74	203
F01_transcript_25783	F01_transcript_16641	1	2658	2657	2994	1085	3745	3848	4188
F01_transcript_19511	F01_transcript_23417	1161	3283	1	1161	1544	3622	293	1442
F01_transcript_3744	F01_transcript_18491	2	2204	2205	2727	151	2350	2455	2977
F01_transcript_44044	F01_transcript_51160	163	1470	9	163	344	1651	2	156
F01_transcript_13676	F01_transcript_41485	310	2620	8	315	522	2830	2	311
F01_transcript_18956	F01_transcript_24872	1	1347	1345	2430	1	1353	1565	2651
F01_transcript_29969	F01_transcript_13834	1	3123	3122	3232	1	3120	3249	3359
F01_transcript_36001	F01_transcript_36969	2520	4815	2	2523	4561	6856	1644	4163
F01_transcript_46461	F01_transcript_49388	330	1464	52	335	2043	3175	49	333
F01_transcript_24280	F01_transcript_14690	1	1231	1230	1595	760	1990	2632	2998
F01_transcript_19448	F01_transcript_18202	1	1847	1847	2273	61	1907	2260	2686
F01_transcript_3731	F01_transcript_52780	735	2739	99	736	858	2862	2	639
F01_transcript_5530	F01_transcript_26126	1021	2275	1	1024	1652	2906	131	1154
F01_transcript_39890	F01_transcript_33734	11	4500	4499	5643	2	4491	4658	5802
F01_transcript_30422	F01_transcript_26650	1	2045	2040	4067	93	2139	2292	4322
F01_transcript_44934	F01_transcript_24340	124	3003	3001	4448	2	2890	3464	4911
F01_transcript_26767	F01_transcript_1199	1	2761	2760	3650	2	2779	2909	3799
F01_transcript_1282	F01_transcript_27051	1	2714	2715	3718	757	3470	3584	4587
F01_transcript_45059	F01_transcript_46093	1	3657	3654	3860	16	3667	4368	4575
F01_transcript_8827	F01_transcript_36796	384	1660	8	384	794	2083	2	378
F01_transcript_19335	F01_transcript_51583	2	2878	2877	3662	35	2910	3450	4235
F01_transcript_28767	F01_transcript_46492	1	1357	1356	1736	2567	3950	4302	4683
F01_transcript_7057	F01_transcript_28263	344	2018	5	345	1598	3272	2	342
F01_transcript_32071	F01_transcript_16641	1	3567	3566	3946	174	3745	3848	4230
F01_transcript_31332	F01_transcript_31080	681	3715	77	683	904	3938	183	789
F01_transcript_36600	F01_transcript_43491	1	1117	1114	2164	617	1733	1859	2912
F01_transcript_31165	F01_transcript_34759	1	1049	1047	1583	3632	4680	5066	5600
F01_transcript_28036	F01_transcript_14965	1	1551	1549	3007	1	1554	1666	3125
F01_transcript_8113	F01_transcript_6522	9	897	895	1844	2	889	1057	1991
F01_transcript_27869	F01_transcript_24043	1	687	686	975	710	1396	1929	2218
F01_transcript_1682	F01_transcript_24304	17	3124	3119	3363	2	3152	3808	4053
F01_transcript_3227	F01_transcript_26759	222	2784	1	222	366	2928	2	224
F01_transcript_19886	F01_transcript_37512	1	1278	1276	2006	2864	4141	4394	5117
F01_transcript_1747	F01_transcript_1057	1	2799	2800	3498	1	2799	3279	3977
F01_transcript_3973	F01_transcript_52421	1	1954	1953	2523	1	1950	2518	3088
F01_transcript_772	F01_transcript_483	2	2306	2302	4295	203	2510	2768	4763
F01_transcript_48893	F01_transcript_35603	1	1603	1604	2327	958	2564	2670	3394
F01_transcript_5284	F01_transcript_4050	1	1271	1271	2332	30	1303	1597	2664
F01_transcript_41523	F01_transcript_24020	1632	3912	1	1633	2502	4782	1	1632
F01_transcript_19018	F01_transcript_39029	205	2417	2	205	1847	4033	1	202
F01_transcript_2465	F01_transcript_27964	2	2142	2143	3093	5	2145	2914	3864
F01_transcript_1458	F01_transcript_36916	10	3212	3211	3629	2	3200	3631	4049
F01_transcript_15284	F01_transcript_23246	140	3691	3690	3967	2	3546	3729	4004
F01_transcript_23617	F01_transcript_40352	1270	2860	1	1271	1352	2942	1	1241
F01_transcript_4079	F01_transcript_16111	232	2648	2	233	592	2986	1	232
F01_transcript_41643	F01_transcript_53040	1	1390	1389	1876	1	1403	1539	2026
F01_transcript_13364	F01_transcript_27952	11	1951	1949	2713	2	1931	2727	3494
F01_transcript_20767	F01_transcript_31629	113	3704	1	112	1790	5381	1	112
F01_transcript_24249	F01_transcript_22253	1	2151	2146	2974	1572	3725	3826	4654
F01_transcript_19511	F01_transcript_35486	1	1899	1898	3283	359	2233	2411	3765
F01_transcript_36518	F01_transcript_41201	2	2909	2907	3348	11	2914	3296	3736
F01_transcript_32302	F01_transcript_632	1	2369	2366	3717	1	2369	3155	4506
F01_transcript_1633	F01_transcript_35145	133	2580	2575	3563	69	2509	2646	3634
F01_transcript_43619	F01_transcript_14324	2	3119	3121	3500	14	3131	3232	3610
F01_transcript_3762	F01_transcript_48623	1	1698	1696	2617	1	1696	1864	2785
F01_transcript_4798	F01_transcript_23780	118	1773	1772	2469	2	1657	2659	3356
F01_transcript_20218	F01_transcript_24792	380	2100	4	379	657	2396	2	392
F01_transcript_46222	F01_transcript_152	45	4932	4932	5625	7	4894	5021	5714
F01_transcript_6777	F01_transcript_19953	386	1950	9	389	648	2213	4	384
F01_transcript_701	F01_transcript_33925	1	3894	3893	4300	2	3894	4111	4518
F01_transcript_13286	F01_transcript_45807	136	1364	2	137	1968	3196	5	140
F01_transcript_19009	F01_transcript_25432	2	2726	2724	3177	48	2772	3814	4265
F01_transcript_2783	F01_transcript_28128	21	2149	2146	3059	2	2105	2323	3236
F01_transcript_15787	F01_transcript_27827	1	3302	3298	3654	59	3363	3669	4023
F01_transcript_39905	F01_transcript_162	1	2172	2168	3776	1737	3906	4095	5703
F01_transcript_44639	F01_transcript_27051	1	3307	3308	4316	167	3470	3584	4588
F01_transcript_36547	F01_transcript_3405	1	1100	1097	1895	563	1659	2015	2813
F01_transcript_42560	F01_transcript_33508	13	2050	2049	3249	2	2031	2443	3643
F01_transcript_28381	F01_transcript_836	165	2330	1	168	1922	4113	59	214
F01_transcript_38179	F01_transcript_35023	2	2801	2799	3306	114	2913	3131	3638
F01_transcript_2288	F01_transcript_52775	160	3259	1	161	1016	4116	1	161
F01_transcript_22619	F01_transcript_29353	1	1906	1907	2315	27	1932	2321	2729
F01_transcript_624	F01_transcript_21971	21	2948	2949	4466	1	2948	3338	4852
F01_transcript_18884	F01_transcript_47263	1	1278	1273	1544	1	1279	1485	1756
F01_transcript_21190	F01_transcript_32235	114	1189	1187	2236	1	1076	1711	2760
F01_transcript_14570	F01_transcript_2059	1	1183	1180	1574	1010	2192	2966	3348
F01_transcript_51180	F01_transcript_29475	1	1425	1423	1817	769	2192	2302	2688
F01_transcript_20197	F01_transcript_37563	1	1979	1976	2872	138	2126	2344	3241
F01_transcript_36300	F01_transcript_14691	111	2941	2939	3445	2	2832	3080	3586
F01_transcript_5326	F01_transcript_25428	671	2366	82	674	911	2595	2	594
F01_transcript_3351	F01_transcript_31174	2	2199	2199	2857	24	2229	2341	2999
F01_transcript_3742	F01_transcript_51966	1152	2736	1	1153	1513	3095	2	1134
F01_transcript_20049	F01_transcript_1554	1	1353	1348	2009	1436	2788	2949	3604
F01_transcript_52172	F01_transcript_18279	1	1285	1283	1589	1701	417	304	2
F01_transcript_50174	F01_transcript_46979	110	3853	3852	4214	2	3745	4633	4995
F01_transcript_21009	F01_transcript_25013	3	4757	4755	5044	13	4760	5146	5437
F01_transcript_46812	F01_transcript_41274	1	1512	1512	2580	1	1508	1610	2678
F01_transcript_632	F01_transcript_49973	3	3471	3472	4518	2	3470	3581	4627
F01_transcript_46812	F01_transcript_35486	1	2210	2211	2580	1	2206	2413	2782
F01_transcript_2644	F01_transcript_46873	276	3116	152	275	1737	4577	1	124
F01_transcript_46235	F01_transcript_1070	2	2647	2646	3000	41	2712	3094	3448
F01_transcript_21508	F01_transcript_22439	2	2643	2641	3389	31	2684	3951	4700
F01_transcript_30439	F01_transcript_33359	1409	2854	1	1409	1792	3237	250	1644
F01_transcript_28386	F01_transcript_20382	1	1864	1861	2133	1	1855	2418	2693
F01_transcript_2504	F01_transcript_40441	1	1683	1682	3032	1	1679	2069	3417
F01_transcript_9165	F01_transcript_30902	1	1229	1225	1583	1	1232	2031	2388
F01_transcript_48583	F01_transcript_24582	1	1729	1729	2150	2	1736	1861	2283
F01_transcript_2447	F01_transcript_35016	1075	3169	1	1078	1471	3564	1	1062
F01_transcript_14273	F01_transcript_46043	1	1070	1069	1912	390	1442	1749	2615
F01_transcript_51069	F01_transcript_15714	104	3365	3360	5666	179	3458	3795	6102
F01_transcript_45650	F01_transcript_27734	303	3367	2	304	486	3550	65	367
F01_transcript_26252	F01_transcript_965	2	2792	2792	3809	28	2833	2937	3953
F01_transcript_51760	F01_transcript_45305	1	1100	1098	1570	1	1101	1723	2195
F01_transcript_29976	F01_transcript_1534	1	2317	2314	3169	1	2313	2776	3614
F01_transcript_47806	F01_transcript_31069	1	1041	1039	1403	725	1765	1946	2310
F01_transcript_28580	F01_transcript_3572	2	2202	2203	2568	93	2293	2422	2787
F01_transcript_5142	F01_transcript_22743	1	2203	2200	2437	11	2225	2349	2585
F01_transcript_5407	F01_transcript_22030	687	2335	75	689	918	2578	2	618
F01_transcript_3176	F01_transcript_16330	1	1469	1466	2912	1	1469	1581	3027
F01_transcript_4810	F01_transcript_51478	1002	2442	1	1001	1113	2551	2	1002
F01_transcript_7510	F01_transcript_42073	1	1311	1311	1864	1	1321	1815	2365
F01_transcript_35907	F01_transcript_33471	1	2269	2266	2942	2	2248	2894	3572
F01_transcript_34143	F01_transcript_39971	1	3794	3792	6203	1	3794	3896	6307
F01_transcript_52749	F01_transcript_1849	1	2584	2580	2934	241	2843	3152	3508
F01_transcript_2984	F01_transcript_49467	1	1519	1519	2897	2	1520	1713	3100
F01_transcript_23778	F01_transcript_1997	1190	2526	1	1195	2039	3381	1	1186
F01_transcript_3884	F01_transcript_3590	651	2619	7	653	782	2750	2	648
F01_transcript_20129	F01_transcript_1401	1	2093	2094	2966	1	2107	2834	3706
F01_transcript_24727	F01_transcript_17980	185	1494	2	187	487	1797	189	364
F01_transcript_32042	F01_transcript_32551	1	2650	2647	3127	534	3200	3654	4133
F01_transcript_4626	F01_transcript_38030	1197	2499	1	1202	1331	2645	6	1203
F01_transcript_48956	F01_transcript_18345	190	1752	3	189	298	1832	1	187
F01_transcript_7552	F01_transcript_41911	1	1591	1589	1917	1	1592	1715	2043
F01_transcript_29115	F01_transcript_14419	1	3028	3026	4106	218	3215	3319	4405
F01_transcript_41637	F01_transcript_21297	1	1887	1886	2987	262	2147	2511	3614
F01_transcript_9347	F01_transcript_36410	1	1322	1325	1609	2	1323	2638	2923
F01_transcript_3988	F01_transcript_31905	1065	2602	1	1066	1233	2770	1	1066
F01_transcript_7208	F01_transcript_1495	1	1129	1129	1959	1	1130	2770	3608
F01_transcript_1747	F01_transcript_39244	1	2884	2880	3498	1	2884	3183	3800
F01_transcript_46272	F01_transcript_36375	33	4147	4143	4667	1	4163	5081	5610
F01_transcript_35009	F01_transcript_8077	385	1668	6	389	526	1809	1	383
F01_transcript_6614	F01_transcript_5461	1	1487	1482	2042	1	1494	1764	2325
F01_transcript_24630	F01_transcript_36477	1	2760	2758	3333	1298	4033	4152	4717
F01_transcript_791	F01_transcript_17610	2	3730	3730	4248	22	3750	3864	4382
F01_transcript_13677	F01_transcript_33863	1521	3017	10	1523	1720	3217	2	1519
F01_transcript_7939	F01_transcript_7731	125	1753	1	128	288	1913	1	126
F01_transcript_47346	F01_transcript_16542	138	2109	2105	2829	2	1973	2513	3237
F01_transcript_4948	F01_transcript_39029	197	2378	18	192	1847	4028	23	197
F01_transcript_7010	F01_transcript_29394	275	1976	52	276	1476	3177	2	226
F01_transcript_41810	F01_transcript_45742	1	2069	2067	2540	351	2420	2561	3034
F01_transcript_24136	F01_transcript_42581	1585	4012	1	1588	3435	5863	1728	3315
F01_transcript_24171	F01_transcript_14223	121	1851	1	122	1209	2928	226	348
F01_transcript_22832	F01_transcript_37274	427	1895	69	426	536	2008	2	359
F01_transcript_35674	F01_transcript_18491	1	1611	1612	2135	743	2350	2455	2978
F01_transcript_2288	F01_transcript_32885	160	3259	1	161	993	4114	1	166
F01_transcript_20233	F01_transcript_42273	19	2892	2887	3077	25	2896	3049	3257
F01_transcript_31661	F01_transcript_23136	2	2638	2637	4376	149	2799	2937	4676
F01_transcript_22838	F01_transcript_2192	118	1850	1	120	1551	3292	350	469
F01_transcript_8870	F01_transcript_29698	1	1357	1359	1694	1	1362	1882	2217
F01_transcript_1961	F01_transcript_16954	1146	3351	1	1146	1600	3802	1	1146
F01_transcript_26751	F01_transcript_1939	168	3161	1	170	434	3428	54	220
F01_transcript_32303	F01_transcript_2078	1274	2742	1	1274	1941	3393	535	1791
F01_transcript_16684	F01_transcript_37607	1	1182	1181	2261	1610	2794	3018	4098
F01_transcript_25448	F01_transcript_51830	11	2071	2066	2849	2	2062	2268	3051
F01_transcript_27897	F01_transcript_22250	1275	2569	1	1277	3306	4589	1766	3028
F01_transcript_1192	F01_transcript_957	2	2925	2924	3851	99	3000	3129	4056
F01_transcript_42883	F01_transcript_26298	112	1965	1965	2828	136	1990	3032	3895
F01_transcript_465	F01_transcript_13690	1	3456	3454	4681	1	3458	3783	5016
F01_transcript_2688	F01_transcript_14089	24	2682	2680	3099	2	2660	2810	3228
F01_transcript_22838	F01_transcript_45533	117	1850	1	120	1512	3246	343	462
F01_transcript_12749	F01_transcript_48274	2	2315	2316	3218	43	2342	2522	3427
F01_transcript_49942	F01_transcript_22945	2	3109	3104	4423	71	3176	3557	4877
F01_transcript_34863	F01_transcript_34384	1	2478	2478	2654	1214	3692	3908	4089
F01_transcript_18928	F01_transcript_13201	1	1353	1354	2074	17	1385	1558	2280
F01_transcript_28201	F01_transcript_5055	227	2049	24	229	504	2326	13	209
F01_transcript_7510	F01_transcript_34405	1	1544	1543	1862	3	1546	1652	1971
F01_transcript_5906	F01_transcript_44088	1	1268	1265	2138	2	1269	1418	2291
F01_transcript_2304	F01_transcript_36071	1494	3227	1	1494	1658	3388	4	1494
F01_transcript_251	F01_transcript_35040	2558	5293	21	2559	3407	6142	1	2530
F01_transcript_38284	F01_transcript_42500	1	1638	1638	2702	56	1688	2008	3077
F01_transcript_23531	F01_transcript_2209	2	2927	2925	3152	42	2967	3071	3298
F01_transcript_21013	F01_transcript_1907	11	1709	1707	2614	2	1700	2484	3391
F01_transcript_5167	F01_transcript_20368	168	2376	1	166	1500	3713	49	213
F01_transcript_20420	F01_transcript_22585	1	2188	2186	2461	1	2189	2617	2892
F01_transcript_35901	F01_transcript_28374	416	2432	7	417	1502	3515	1	400
F01_transcript_7849	F01_transcript_29394	265	1864	42	266	1476	3071	2	226
F01_transcript_17263	F01_transcript_38309	510	3636	6	510	1511	4632	106	601
F01_transcript_7674	F01_transcript_20369	101	1858	1	103	484	2242	1	103
F01_transcript_7584	F01_transcript_52490	449	1911	69	453	969	2433	1	385
F01_transcript_38149	F01_transcript_33879	1	1945	1943	2178	218	2175	2329	2565
F01_transcript_4194	F01_transcript_33567	1	2243	2242	2540	3	2244	2565	2860
F01_transcript_5072	F01_transcript_44615	1	1830	1831	2272	2	1833	1997	2437
F01_transcript_13670	F01_transcript_33074	1	1866	1863	2408	1	1859	1984	2540
F01_transcript_2966	F01_transcript_28544	461	2977	5	460	567	3038	2	457
F01_transcript_632	F01_transcript_27051	3	3471	3472	4475	2	3470	3584	4587
F01_transcript_44694	F01_transcript_1534	1	1996	1993	2829	322	2313	2776	3612
F01_transcript_49444	F01_transcript_1982	1	2085	2080	3077	156	2240	2353	3346
F01_transcript_22846	F01_transcript_17729	101	2146	2147	2409	2	2047	2148	2410
F01_transcript_48382	F01_transcript_44837	1	1861	1862	3296	3	1872	1973	3417
F01_transcript_34380	F01_transcript_19762	1	1427	1423	1775	401	1826	1938	2290
F01_transcript_911	F01_transcript_897	259	4065	142	261	317	4123	2	122
F01_transcript_22790	F01_transcript_41072	326	1020	6	326	423	1117	2	322
F01_transcript_21378	F01_transcript_22253	1	2574	2569	3399	1129	3725	3826	4654
F01_transcript_51761	F01_transcript_35163	2	3096	3095	3459	67	3160	3644	4008
F01_transcript_46136	F01_transcript_42002	1	1424	1422	2160	601	2035	2758	3497
F01_transcript_26798	F01_transcript_35675	1	2964	2961	3321	1	2965	3559	3919
F01_transcript_2471	F01_transcript_41522	10	1782	1782	3128	2	1771	1925	3272
F01_transcript_19511	F01_transcript_49483	1161	3283	1	1161	1489	3567	238	1387
F01_transcript_28290	F01_transcript_4803	10	2041	2039	2252	2	2033	2247	2460
F01_transcript_49588	F01_transcript_33734	1	3691	3690	4823	807	4491	4658	5791
F01_transcript_30202	F01_transcript_45165	153	3302	3302	4618	1	3150	3275	4590
F01_transcript_19524	F01_transcript_13756	1	3550	3548	3981	1	3568	3668	4101
F01_transcript_40552	F01_transcript_200	247	5417	1	248	365	5536	1	250
F01_transcript_14873	F01_transcript_34165	1	3665	3666	3930	170	3835	4044	4308
F01_transcript_48221	F01_transcript_37392	1	2816	2814	3138	270	3085	4264	4588
F01_transcript_47832	F01_transcript_37512	1	1913	1911	2634	2235	4141	4394	5110
F01_transcript_21135	F01_transcript_1040	210	2801	1	212	1399	3983	264	475
F01_transcript_4257	F01_transcript_3217	1	1595	1595	2600	1	1595	1894	2899
F01_transcript_4229	F01_transcript_47562	1	2361	2359	2602	2	2362	3333	3576
F01_transcript_2304	F01_transcript_39599	1494	3236	1	1493	1615	3357	2	1494
F01_transcript_8140	F01_transcript_19255	1	1166	1162	1804	8	1167	1273	1914
F01_transcript_4416	F01_transcript_42500	1	1679	1679	2562	2	1688	2008	2896
F01_transcript_52018	F01_transcript_44209	1585	3299	14	1589	1791	3498	4	1580
F01_transcript_22858	F01_transcript_1192	2	2585	2583	3593	115	2681	2841	3851
F01_transcript_2169	F01_transcript_41806	1500	3231	1	1501	1720	3451	2	1502
F01_transcript_49409	F01_transcript_32350	408	1007	7	409	2537	3136	2	405
F01_transcript_36229	F01_transcript_22119	1	1591	1592	2379	1	1583	1720	2511
F01_transcript_3978	F01_transcript_36344	1222	2587	1	1223	1742	3107	1	1224
F01_transcript_16686	F01_transcript_4300	1	1298	1295	1902	286	1584	1899	2506
F01_transcript_31775	F01_transcript_34205	1	2837	2836	3385	2518	5357	5481	6024
F01_transcript_33760	F01_transcript_35533	192	1532	41	194	308	1665	2	152
F01_transcript_3410	F01_transcript_21209	1	1866	1864	2753	1	1866	2495	3376
F01_transcript_33825	F01_transcript_1554	2	2712	2707	3202	78	2788	2949	3444
F01_transcript_31212	F01_transcript_38481	1	1674	1673	2666	818	2483	2933	3912
F01_transcript_3547	F01_transcript_38763	1133	2715	1	1134	1463	3045	1	1134
F01_transcript_36284	F01_transcript_41806	1533	3264	1	1534	1720	3451	1	1502
F01_transcript_40491	F01_transcript_15626	1	1693	1692	2542	7	1697	2009	2862
F01_transcript_27744	F01_transcript_45298	1	1611	1608	2081	43	1651	1913	2405
F01_transcript_14217	F01_transcript_33469	558	1167	9	561	1335	1942	4	559
F01_transcript_36205	F01_transcript_15417	305	1344	7	310	798	1832	2	305
F01_transcript_29697	F01_transcript_16251	172	2618	2617	3680	2	2448	3133	4196
F01_transcript_35311	F01_transcript_47321	1	2368	2367	3404	3	2376	2572	3605
F01_transcript_32688	F01_transcript_35836	158	2619	2619	3216	2	2475	2577	3174
F01_transcript_37378	F01_transcript_16229	1	1718	1716	2486	1441	3158	4906	5705
F01_transcript_53040	F01_transcript_3995	1	1768	1768	2026	1	1770	2397	2655
F01_transcript_51943	F01_transcript_2041	1	2205	2206	3147	40	2260	2382	3322
F01_transcript_50127	F01_transcript_43240	1	1322	1319	2753	1	1323	2208	3620
F01_transcript_15442	F01_transcript_19572	1	1727	1723	1880	1	1727	1995	2156
F01_transcript_5773	F01_transcript_19095	1	1257	1256	2219	269	1518	1934	2895
F01_transcript_24147	F01_transcript_15931	1	2424	2424	3954	2	2425	2639	4169
F01_transcript_20414	F01_transcript_34384	2	3650	3649	3849	43	3693	3923	4127
F01_transcript_40086	F01_transcript_3687	1	2326	2322	2555	1	2286	2509	2741
F01_transcript_45009	F01_transcript_19524	1	2646	2645	3604	280	2925	3054	4012
F01_transcript_23353	F01_transcript_30511	597	1423	7	596	4376	5199	2	579
F01_transcript_39280	F01_transcript_41115	352	3568	2	351	598	3809	136	481
F01_transcript_11330	F01_transcript_32111	226	1149	4	227	575	1496	149	363
F01_transcript_33850	F01_transcript_44088	1	1144	1141	2017	126	1269	1418	2292
F01_transcript_28217	F01_transcript_21699	689	1563	7	689	754	1638	1	648
